# Supplementary material for: Performance of Qure.ai automatic classifiers against a large annotated database of patients with diverse forms of tuberculosis
Source: PLoS One. 2020 Jan 24;15(1):e0224445. doi: 10.1371/journal.pone.0224445 (PMC6980594; doi:10.1371/journal.pone.0224445)
Supplement: S1 Source Data — (ZIP) [file pone.0224445.s001.zip]

Archive with 5 entries (5 files):
- De_CTs.csv
- De_master_display.csv
- De_Xray.csv
- De_Xray_desc.csv
- Qure_CXR.csv
