# Supplementary material for: Performance of Qure.ai automatic classifiers against a large annotated database of patients with diverse forms of tuberculosis
Source: PLoS One. 2020 Jan 24;15(1):e0224445. doi: 10.1371/journal.pone.0224445 (PMC6980594; doi:10.1371/journal.pone.0224445)
Supplement: S1 Source Data — (ZIP) [file pone.0224445.s001.zip › De_CTs.csv]

patient_id	condition_id	imagingstudy_id	status	condition_id0	result_id	imagingstudy_id0	bodysite_coding_cd	dissemination	lungcavitysize	anomalymediastinumvesselsdevelop	affectpleura	shadowpattern	affectlevel	pneumothorax	plevritis	affectedsegments	nodicalcinatum	processprevalence	thromboembolismpulmonaryartery	posttbresiduals	lungcapacitydecrease	bronchialobstruction	anomalylungdevelop	accumulationcontrast	limfoadenopatia	totalcavernum	Started_Elapsed
00069df2-2406-43b6-8c58-5f5e164c7e35	5016ee38-e166-4460-bbbb-3b8773824a5f	04535541-2b3c-4ade-812e-ca0f93931a8d	final	5016ee38-e166-4460-bbbb-3b8773824a5f	38460d25-a0a3-4337-b42f-07a6ca30474a	04535541-2b3c-4ade-812e-ca0f93931a8d	Both lungs	No	More than 25mm	No	Yes	Nodule less than 10mm		No	No	All segments	No	2 or more segments	No	No	Yes	Yes	No	Not accumulated	No	More than 2 cavities	4608
01ebf713-7d24-4eac-a749-f08c5d86a2d7	8db03ab9-6a79-46d8-97f6-6888ca1ef512	a0416871-9955-48b0-98d2-9b23de8f1532	final	8db03ab9-6a79-46d8-97f6-6888ca1ef512	06289fdb-f493-4566-84f3-539900ddfdc1	a0416871-9955-48b0-98d2-9b23de8f1532	Right lung	No	10-25mm	No	No	Node more than 10mm	Upper Lobus	No	No	S1	No	Less than 2 segments	No	Yes	No	No	No	Not accumulated	No	1 cavity	4677
025c8a06-d1a1-40db-85ff-6e6a2c6be99c	fb8093f6-f511-46c7-873c-05487c08a0cd	51004933-c6ac-4d53-be2f-cf92b2676107	final	fb8093f6-f511-46c7-873c-05487c08a0cd	0c71477d-2733-40de-bdea-d9460d78e049	51004933-c6ac-4d53-be2f-cf92b2676107	Left lung	No	No cavities	No	No	Nodule less than 10mm	Upper Lobus	No	No	S1+2	No	Less than 2 segments	No	Yes	No	No	No	Not accumulated	No	No cavities	4243
02fbbe80-d898-4e47-b2ed-e733a3ea32e3	861affa3-9f06-486e-9b8d-64982764d8ae	450d9bab-821d-4a8d-b425-c3fc0c86dc42	final	861affa3-9f06-486e-9b8d-64982764d8ae	96793e1d-efa4-4371-b454-b1f347ffb539	450d9bab-821d-4a8d-b425-c3fc0c86dc42	Both lungs	No	No cavities	No	Yes	Nodule less than 10mm	Upper Lobus	No	No	S1-3	No	2 or more segments	No	Yes	No	No	No	Not accumulated	No	No cavities	4692
02fbbe80-d898-4e47-b2ed-e733a3ea32e3	861affa3-9f06-486e-9b8d-64982764d8ae	9f4df0eb-f9ed-41a3-9c18-ad0af6a244d4	final	861affa3-9f06-486e-9b8d-64982764d8ae	ace7dce5-3a56-4ab4-a4bd-c827b0189300	9f4df0eb-f9ed-41a3-9c18-ad0af6a244d4	Both lungs	Yes	No cavities	No	Yes	Nodule less than 10mm	Upper Lobus	No	No	S1-3	No	2 or more segments	No	No	No	No	No	Not accumulated	No	No cavities	4459
03c2fcbe-caf6-4fa0-bec3-e0cd1fc57797	b3dd12e0-8beb-4a1d-bf49-7060fc1237dc	29de17aa-36f8-4738-98ef-3a649fe1f3c4	final	b3dd12e0-8beb-4a1d-bf49-7060fc1237dc	befb8463-2a74-42be-8453-f848ed504751	29de17aa-36f8-4738-98ef-3a649fe1f3c4	Both lungs	No	Less than 10mm	No	No	Nodule and node	Upper and Lower Lobbi	No	No	S1-6	No	2 or more segments	No	No	No	No	No	Not accumulated	No	More than 2 cavities	3488
03cdb061-5452-473f-bcf9-ebc4336304f9	491ce5e0-8180-401c-9461-4c5eeb9e2593	699d3c7a-740f-4573-8848-309d75cc1960	final	491ce5e0-8180-401c-9461-4c5eeb9e2593	141da08b-817f-4add-9b85-44a6f26db202	699d3c7a-740f-4573-8848-309d75cc1960	Both lungs	No	Less than 10mm	No	No	Nodule and node		No	No	All segments	No	2 or more segments	No	No	No	No	No	Not accumulated	No	More than 2 cavities	3482
03d0497a-8266-4bfc-b371-db050f1d60bc	1c00b22f-ada7-471e-bbc4-4e8c44cdbf73	4c5643c1-e49b-49b7-ade0-d04aa72df29f	final	1c00b22f-ada7-471e-bbc4-4e8c44cdbf73	a9d2317e-6d85-419b-81f7-857740cc3d8e	4c5643c1-e49b-49b7-ade0-d04aa72df29f	Right lung	No	Less than 10mm	No	Yes	Nodule and node	Upper Lobus	No	No	S2+3	No	2 or more segments	No	No	No	No	No	Not accumulated	No	1 cavity	4652
03d0497a-8266-4bfc-b371-db050f1d60bc	1c00b22f-ada7-471e-bbc4-4e8c44cdbf73	68bc9065-29f2-4bb9-bc4b-aec4bce72921	final	1c00b22f-ada7-471e-bbc4-4e8c44cdbf73	9609d961-abab-4d1e-9c85-c65d2381016f	68bc9065-29f2-4bb9-bc4b-aec4bce72921	Right lung	No	Less than 10mm	No	No	Nodule and node	Upper Lobus	No	No	S1-3	No	2 or more segments	No	No	No	No	No	Not accumulated	No	More than 2 cavities	4540
04279764-7a97-45c4-a6d6-b12fda1fb0f8	5ec09788-70ba-4354-a1fc-393363b7a83c	ec26e36f-4cc3-4f4f-8ba4-fceb61178439	final	5ec09788-70ba-4354-a1fc-393363b7a83c	e0bc94a4-361c-426c-87ad-7351a94d621a	ec26e36f-4cc3-4f4f-8ba4-fceb61178439	Both lungs	No	More than 25mm	No	Yes	Nodule, node and infiltrate		No	No	All segments	No	2 or more segments	No	Yes	Yes	Yes	No	Not accumulated	No	More than 2 cavities	4179
05674f3d-768f-4a47-8ce2-ae10fb24be38	ff35bbca-5315-47d9-a89d-79e2ef5697f3	ccce21e3-aaea-461c-be74-b34a3ca3d946	final	ff35bbca-5315-47d9-a89d-79e2ef5697f3	dede1847-8003-4360-be5f-e8ff64b1baad	ccce21e3-aaea-461c-be74-b34a3ca3d946	Both lungs	No	No cavities	No	Yes	Nodule, node and infiltrate	Upper and Lower Lobbi	No	No	S1-6	No	2 or more segments	No	No	No	No	No	Not accumulated	Yes	No cavities	5447
068eebc5-22dd-473c-857e-be325c16e2fd	76d26f1e-2e71-4b0d-bae5-e75b30339d77	f959f921-b41f-4cb6-b627-661b531e192a	final	76d26f1e-2e71-4b0d-bae5-e75b30339d77	6757a623-2e1a-4aa5-9a6c-1571d0985e54	f959f921-b41f-4cb6-b627-661b531e192a	Both lungs	No	No cavities	No	Yes	Nodule and node		No	No	All segments	No	2 or more segments	No	Yes	No	No	No	Not accumulated	No	No cavities	4984
077cf717-1cca-4db4-a788-0c9220732360	6d9d38ec-4d7a-466d-901c-b210d07a2b2b	fc81ff1c-6411-4c12-b24e-1c30f1aa8cc7	final	6d9d38ec-4d7a-466d-901c-b210d07a2b2b	0f83c5ca-ed87-4715-8a31-664be16df3ae	fc81ff1c-6411-4c12-b24e-1c30f1aa8cc7	Both lungs	No	No cavities	No	Yes	Nodule, node and infiltrate	Upper and Lower Lobbi	No	No	S1-6	No	2 or more segments	No	Yes	No	No	No	Not accumulated	No	No cavities	3091
0980db11-96a4-4dc2-84bd-cfd7c9e92269	4f26331a-0f97-48c1-8d14-fcf70485c94e	59cb6259-4f87-4407-b9ae-313ead302c5a	final	4f26331a-0f97-48c1-8d14-fcf70485c94e	f2390f31-0fcd-435f-b554-a7ba8d980d5e	59cb6259-4f87-4407-b9ae-313ead302c5a	Right lung	No	10-25mm	No	Yes	Nodule and node	Upper Lobus	No	No	S1-3	No	2 or more segments	No	No	No	No	No	Not accumulated	No	1 cavity	4735
09f7881a-da3b-443b-be4b-d5790a695c63	97d74e7f-e91d-4c29-8868-a185d01985ba	73113e13-b3f4-4889-8f84-89a423d66dde	final	97d74e7f-e91d-4c29-8868-a185d01985ba	d2bce23a-120c-4955-a506-4904a885f4e5	73113e13-b3f4-4889-8f84-89a423d66dde	Right lung	No	No cavities	No	Yes	Infiltrate(s)	Upper Lobus	No	No	S3	No	Less than 2 segments	No	No	Yes	Yes	No	Not accumulated	Yes	No cavities	4277
0a1b493c-d52e-4f30-bbda-a36ce25a6d2e	4c038b15-0c7d-40b0-b5bc-6b527c45e450	78d063dc-09a4-4f99-91bc-45c3e0fc0295	final	4c038b15-0c7d-40b0-b5bc-6b527c45e450	7763ff68-cb6b-4039-b0ea-fd712413c75d	78d063dc-09a4-4f99-91bc-45c3e0fc0295	Both lungs	No	10-25mm	No	Yes	Nodule, node and infiltrate	Upper and Lower Lobbi	No	No	S1-6	No	2 or more segments	No	Yes	No	No	No	Not accumulated	No	2 cavities	3672
0b1bef4d-821a-4174-9a00-95f5601e7587	ac6294d5-48f5-498d-a3cb-7a408d6a3541	efd87a1e-8501-4412-a71d-3c955d45da84	final	ac6294d5-48f5-498d-a3cb-7a408d6a3541	7d4de944-7615-4aa0-bec6-352ce52714a9	efd87a1e-8501-4412-a71d-3c955d45da84	Left lung	No	10-25mm	No	Yes	Nodule and node	Upper Lobus	No	No	S1-3	No	2 or more segments	No	No	Yes	No	No	Not accumulated	No	2 cavities	4883
0b34c849-64f7-4b89-aa3c-766a3106fa8f	be1c54ba-3f34-41ce-a357-f64d2c249e63	08b74655-027d-461c-90a3-151834e1735e	final	be1c54ba-3f34-41ce-a357-f64d2c249e63	948b8799-3e6d-43d8-817a-c6da14fa30dc	08b74655-027d-461c-90a3-151834e1735e	Right lung	No	Less than 10mm	No	Yes	Nodule, node and infiltrate	Upper Lobus	No	No	S1	No	Less than 2 segments	No	No	No	No	No	Not accumulated	No	1 cavity	4361
0c1d9aed-f732-416a-bb29-992fac3499f3	1dfa59a4-c0e2-46c2-bb37-c71deb4f923f	cff24544-9192-43d3-8727-098f4c138ab4	final	1dfa59a4-c0e2-46c2-bb37-c71deb4f923f	591654a7-bd71-456c-a308-70963f2b31ba	cff24544-9192-43d3-8727-098f4c138ab4	Both lungs	No	No cavities	No	Yes	Nodule, node and infiltrate		No	Yes	All segments	No	2 or more segments	No	No	Yes	Yes	No	Not accumulated	No	No cavities	3398
0c6a9db0-f26e-41bb-8480-e81f9bfc67aa	3cf36460-ba51-479b-81ab-c510c07deb27	1fd4699d-df4e-46fd-8a67-817794eb5026	final	3cf36460-ba51-479b-81ab-c510c07deb27	a78010de-a692-41fb-800a-f00aa912f505	1fd4699d-df4e-46fd-8a67-817794eb5026	Left lung	No	Less than 10mm	No	Yes	Nodule and node	Upper Lobus	No	No	S1+2	No	Less than 2 segments	No	Yes	No	No	No	Not accumulated	No	1 cavity	6269
0c6a9db0-f26e-41bb-8480-e81f9bfc67aa	3cf36460-ba51-479b-81ab-c510c07deb27	adb8dd81-9350-4802-b60d-4b677448e19e	final	3cf36460-ba51-479b-81ab-c510c07deb27	08177f6f-1c7e-4098-9047-4caca0ebf151	adb8dd81-9350-4802-b60d-4b677448e19e	Both lungs	No	No cavities	No	No	Nodule, node and infiltrate	Upper and Lower Lobbi	No	No	S1-6	No	2 or more segments		No	No	No	No		No	No cavities	4524
0cf99d64-bca1-403f-b3f5-1b3680b42925	d12dc374-a3c4-448e-a9fa-2bad39af6419	21f73d64-cbce-4703-a246-757e5ef022ae	final	d12dc374-a3c4-448e-a9fa-2bad39af6419	2203af17-3928-4d85-bb55-2356610048c4	21f73d64-cbce-4703-a246-757e5ef022ae	Both lungs	Yes	No cavities	No	No	Nodule less than 10mm		No	No	All segments	No	2 or more segments	No	No	No	No	No	Not accumulated	No	No cavities	5233
0d23dcc2-2c55-4057-aadc-c764c88c70f4	95433e97-7e8d-4a7f-9d75-79ef614d0356	743fd097-e1aa-45d8-a41a-59c3dab8fc52	final	95433e97-7e8d-4a7f-9d75-79ef614d0356	0e94c295-e76f-4ec0-a31c-0b8e30a027e5	743fd097-e1aa-45d8-a41a-59c3dab8fc52	Right lung	No	No cavities	No	Yes	Nodule and node	Upper Lobus	No	No	S3	No	Less than 2 segments	No	Yes	Yes	Yes	No	Not accumulated	No	No cavities	4207
0d312ebf-906d-42fc-a243-6eff8f4afad5	1d7657c7-d34f-43c2-ba87-2b8982b88475	1ccd7ce8-a3c0-4633-8412-ce5f4ae4ba3f	final	1d7657c7-d34f-43c2-ba87-2b8982b88475	d11509dc-7576-4b5a-8f06-991806ad0168	1ccd7ce8-a3c0-4633-8412-ce5f4ae4ba3f	Both lungs	No	More than 25mm	No	Yes	Nodule and node	Upper Lobus	No	No	S1-3	No	2 or more segments	No	No	No	No	No	Not accumulated	No	2 cavities	4687
0d44a5bb-edff-42ac-9e10-55ef23694688	673e0d8c-a6bf-49bc-85e4-26811e730a82	6c68ed63-b566-4e1f-bec4-24c18f3d5b73	final	673e0d8c-a6bf-49bc-85e4-26811e730a82	e6ceaf28-297a-4db6-ac45-d0d7cd9fa8e3	6c68ed63-b566-4e1f-bec4-24c18f3d5b73	Both lungs	Yes	Less than 10mm	No	No	Nodule and node		No	No	All segments	No	2 or more segments	No	No	No	No	No	Not accumulated	No	1 cavity	3455
0d85a614-7b20-4276-a890-e6d551ac5426	835e2fce-7174-4ad6-9643-923f0c8e2e46	ae5cc533-4ae5-44d4-88cd-d854940a0242	final	835e2fce-7174-4ad6-9643-923f0c8e2e46	e4de2df8-d2f2-40e1-8b47-258603b05c49	ae5cc533-4ae5-44d4-88cd-d854940a0242	Left lung	Yes	10-25mm	No	Yes	Nodule, node and infiltrate	Upper Lobus	No	No	S1-3	No	2 or more segments	No	No	Yes	Yes	No	Not accumulated	No	2 cavities	4335
0d8ed993-9127-4a59-b8e9-989ef6445f62	05266ddb-8e43-4462-bc75-5e8886979579	8100af27-32e2-4aeb-95df-37ff78649013	final	05266ddb-8e43-4462-bc75-5e8886979579	879da3c8-9a27-46e6-a8af-dbe058ffbeca	8100af27-32e2-4aeb-95df-37ff78649013	Left lung	No	No cavities	No	Yes	Nodule and node	Upper Lobus	No	No	S1+2	No	Less than 2 segments	No	No	Yes	No	No	Not accumulated	No	No cavities	4469
0eafe984-add8-44cc-af8b-e3b0e386140c	a6ee5583-c581-49f1-82d1-a5fa20c5f723	10d5621c-b80b-40d3-8393-5601e93444c5	final	a6ee5583-c581-49f1-82d1-a5fa20c5f723	deb5ceee-edb9-4950-aec3-0e7da20233ad	10d5621c-b80b-40d3-8393-5601e93444c5	Both lungs	No	10-25mm	No	Yes	Nodule and node	Upper and Lower Lobbi	No	No	S1-6	Yes	2 or more segments	No	No	No	No	No	Not accumulated	No	More than 2 cavities	4825
0f081730-3f9d-4244-a88f-59af27a6808e	66ecc132-bbd1-486e-bf15-99a43486688d	2348506e-2574-4ea8-b9a6-c3475f2d0723	final	66ecc132-bbd1-486e-bf15-99a43486688d	b2ee9e3c-a2f3-4d29-8774-ba2edf3a61ff	2348506e-2574-4ea8-b9a6-c3475f2d0723	Left lung	No	No cavities	No	Yes	Nodule less than 10mm	Lower Lobus	No	Yes	S7-10	No	2 or more segments	No	No	Yes	Yes	No	Not accumulated	No	No cavities	5051
0f4acc79-c0df-4d01-b8b2-074de18f95d6	3edec552-b5d5-4dad-b8c2-3b8ab661ffca	6182e1b0-8c81-4cbf-8e20-d601680d9a6d	final	3edec552-b5d5-4dad-b8c2-3b8ab661ffca	42337583-9ab6-41c4-8b61-1c6b8576aea2	6182e1b0-8c81-4cbf-8e20-d601680d9a6d	Right lung	No	Less than 10mm	No	No	Node more than 10mm	Upper Lobus	No	No	S1	No	Less than 2 segments	Yes	No	No	No	No	Less Than 10-30HU	No	1 cavity	3675
10a48fe3-134d-4d8b-b346-9bd4e16875f4	d6467e6d-cec7-45c6-9a05-3b84cf82e89b	257efddb-a16e-4ce0-b79d-f379449b624d	final	d6467e6d-cec7-45c6-9a05-3b84cf82e89b	b85d667e-2ad5-4e3a-a264-efc9590e482e	257efddb-a16e-4ce0-b79d-f379449b624d	Both lungs	Yes	No cavities	No	Yes	Nodule less than 10mm		No	No	All segments	No	2 or more segments	No	No	No	No	No	Not accumulated	No	No cavities	3565
1165981b-d848-4ba6-93ed-51604a303e84	1f8206ef-4287-4390-8b4d-08f436e398eb	5a96f03a-220d-4231-8a8e-0d80bb8c2929	final	1f8206ef-4287-4390-8b4d-08f436e398eb	2e1d46e9-c78d-4100-b2cc-45e1d0413ad0	5a96f03a-220d-4231-8a8e-0d80bb8c2929	Left lung	No	No cavities	No	Yes	Nodule, node and infiltrate	Upper and Lower Lobbi	No	Yes	S1-6	No	2 or more segments	No	No	Yes	Yes	No	Not accumulated	Yes	No cavities	4098
12b0878f-bbec-4064-ac89-25cc11d58263	5bc56d9e-909e-4dce-abe4-e07fc5c15266	7913734c-1e66-40df-ac8e-ae255c0d979c	final	5bc56d9e-909e-4dce-abe4-e07fc5c15266	e0895d78-daa0-4d0c-9298-887e5df3df67	7913734c-1e66-40df-ac8e-ae255c0d979c	Right lung	No	No cavities	No	Yes	Nodule and node	Lower Lobus	No	No	S6	No	Less than 2 segments	No	No	No	Yes	No	Not accumulated	No	No cavities	4124
13c5ed56-6a8c-499b-85a1-366b3f9e5ca2	8b4cc6b5-9a56-4829-86d5-312e2553816a	08570a19-2d52-4abb-99cf-80f41360a54a	final	8b4cc6b5-9a56-4829-86d5-312e2553816a	940d7923-a80f-4f97-9777-d72707f0f08e	08570a19-2d52-4abb-99cf-80f41360a54a	Both lungs	Yes	No cavities	No	No	Nodule less than 10mm	Upper and Lower Lobbi	No	No	S1-6	No	2 or more segments	No	No	No	No	No	Not accumulated	No	No cavities	4095
13cad630-d2d5-4f46-b72e-b9b5378afdb7	018cd3ab-1035-4775-9ef4-d7c12b2438fd	7a0e3098-f17b-4cec-b1ee-c21973026baa	final	018cd3ab-1035-4775-9ef4-d7c12b2438fd	a4205329-f5d0-43e1-900e-7fbd6ba00d35	7a0e3098-f17b-4cec-b1ee-c21973026baa	Right lung	No	No cavities	No	Yes	Nodule less than 10mm	Upper Lobus	No	No	S1	No	Less than 2 segments	No	Yes	No	No	No	Not accumulated	No	No cavities	5093
1469534b-b5bd-4d57-91ab-f26931b64eeb	5ac28469-b3f3-4983-b763-bb7412379176	c1d57fb9-37e8-40ee-a477-7140e682dc58	final	5ac28469-b3f3-4983-b763-bb7412379176	13538706-bd6f-4db1-95ad-359dc0e7522d	c1d57fb9-37e8-40ee-a477-7140e682dc58	Both lungs	Yes	No cavities	No	No	Nodule less than 10mm		No	No	All segments	No	2 or more segments		No	No	No	No		No	No cavities	4133
1479a3b5-498b-494b-b061-5ebf4dc4603c	b78bbd25-d302-4abd-928e-36be8f8cc3df	ef2c1b14-265f-480b-8fc3-0725fe6ae5aa	final	b78bbd25-d302-4abd-928e-36be8f8cc3df	5ca2325e-648f-4835-b6e0-2c027191aee1	ef2c1b14-265f-480b-8fc3-0725fe6ae5aa	Right lung	No	More than 25mm	No	No	Nodule and node	Upper and Lower Lobbi	No	No	S1-6	No	2 or more segments	No	No	No	No	No	Not accumulated	No	1 cavity	4529
14ab859e-145b-4d10-9c3f-0c207c0c8bfc	d5977299-cc5b-4073-a6e0-369a9db3bd2b	f4e38691-49ec-411e-abf4-1aa87d01ab25	final	d5977299-cc5b-4073-a6e0-369a9db3bd2b	c44521a8-0793-4a06-832b-7697564e3c2b	f4e38691-49ec-411e-abf4-1aa87d01ab25	Both lungs	No	More than 25mm	No	Yes	Nodule less than 10mm		No	No	All segments	Yes	2 or more segments	No	Yes	Yes	Yes	Yes	Not accumulated	No	More than 2 cavities	3759
162653e8-16ea-4fc7-be9c-1a91dc870b75	a9e43a7f-88b8-4f7d-83a8-16ebb1aee00e	250a8caa-4010-4e06-87d8-414c790f759b	final	a9e43a7f-88b8-4f7d-83a8-16ebb1aee00e	5904e18c-022f-4e85-bc29-546f0a5b62f7	250a8caa-4010-4e06-87d8-414c790f759b	Right lung	No	No cavities	No	No	Nodule less than 10mm	Upper Lobus	No	No	S3	No	Less than 2 segments	No	No	No	No	No	Not accumulated	No	No cavities	4627
1716348c-9b24-4041-a54b-44a48728e0fb	83a129e7-78ff-4c2a-bac0-2e1de7590bc2	d1ec0f5a-e3e6-4d10-918f-4cc8fdc880de	final	83a129e7-78ff-4c2a-bac0-2e1de7590bc2	cdc943da-51cc-45f8-91a5-a1169bd42d6e	d1ec0f5a-e3e6-4d10-918f-4cc8fdc880de	Both lungs	Yes	No cavities	No	Yes	Nodule, node and infiltrate		No	No	All segments	Yes	2 or more segments	No	No	No	No	No	Not accumulated	No	No cavities	5272
173881fe-58f4-449a-97b3-7bdb8bc25410	cb3e391f-c380-4c3f-9601-5d95da3ea158	d27c8724-e6db-433d-a073-05f3d3c6d318	final	cb3e391f-c380-4c3f-9601-5d95da3ea158	69ce84d7-6688-414f-b1e0-e9c4c3130572	d27c8724-e6db-433d-a073-05f3d3c6d318	Both lungs	No	More than 25mm	No	Yes	Nodule, node and infiltrate		Yes	Yes	All segments	No	2 or more segments	No	No	Yes	Yes	No	Not accumulated	No	More than 2 cavities	4284
184723ec-2785-4d5e-8842-455a05af42e1	a921a7f6-04c5-44b9-b2f9-5ae4a5afea87	0d4e2c05-eec8-4eb3-af44-cbaecaa7770a	final	a921a7f6-04c5-44b9-b2f9-5ae4a5afea87	18d2a216-e699-479b-997e-76aaf33622cc	0d4e2c05-eec8-4eb3-af44-cbaecaa7770a	Both lungs	No	More than 25mm	No	Yes	Nodule, node and infiltrate	Total lung affected	No	No	All segments	No	2 or more segments	No	Yes	Yes	Yes	No	Not accumulated	No	1 cavity	5777
184723ec-2785-4d5e-8842-455a05af42e1	a921a7f6-04c5-44b9-b2f9-5ae4a5afea87	ab147970-30e1-417f-8573-7d90eef23b35	final	a921a7f6-04c5-44b9-b2f9-5ae4a5afea87	7d633228-ff25-497b-a72a-e7a5de30e70c	ab147970-30e1-417f-8573-7d90eef23b35	Right lung	No	10-25mm	No	Yes	Nodule and node	Upper and Medium Lobbi	No	No	S1-5	No	2 or more segments	No	No	Yes	Yes	No	Not accumulated	No	2 cavities	4614
18517b3d-055b-40e0-9b38-37e60f81a810	07ccbba6-2fd1-4267-aee0-f39463183bb0	ffc94a38-32d9-4842-8ac5-89d5a01410ce	final	07ccbba6-2fd1-4267-aee0-f39463183bb0	48b70265-87e8-4d48-81ed-e9c19e1d0ff2	ffc94a38-32d9-4842-8ac5-89d5a01410ce	Left lung	No	No cavities	No	Yes	Nodule less than 10mm	Lower Lobus	No	No	S7-10	No	Less than 2 segments	No	No	Yes	No	No	Not accumulated	No	No cavities	5428
191bbd3d-4216-4c5e-aedc-ff636fba9ee7	ed0df40d-9d12-46be-bf6c-a086cdc12ced	7428940b-ff9b-41fc-a83f-012e9b63f4ad	final	ed0df40d-9d12-46be-bf6c-a086cdc12ced	c5bea879-5934-4d9e-8196-0aa29c495a3c	7428940b-ff9b-41fc-a83f-012e9b63f4ad	Both lungs	Yes	10-25mm	No	Yes	Nodule, node and infiltrate		No	No	All segments	No	2 or more segments	No	No	Yes	Yes	No	Not accumulated	No	1 cavity	4153
1940fbe3-0d46-445c-861a-fee1761dc279	48f4ffaf-68c1-4e5b-87f4-5168e2d15a1b	79cb9846-f6aa-42b6-8fe3-d148edb415c9	final	48f4ffaf-68c1-4e5b-87f4-5168e2d15a1b	de3242cc-2981-446f-acdd-7fc5800f44ea	79cb9846-f6aa-42b6-8fe3-d148edb415c9	Both lungs	No	No cavities	No	Yes	Nodule and node	Upper and Lower Lobbi	No	No	S1-6	No	2 or more segments	No	No	No	No	No	Not accumulated	No	No cavities	3921
194775c1-cdb9-422a-8b09-ac392e8be13e	3d06f2e2-9d37-4880-89ce-75ce1ecd87eb	e6e439bf-a196-48ba-ab33-01072a363e6a	final	3d06f2e2-9d37-4880-89ce-75ce1ecd87eb	4845cb0e-4f12-4bdc-8408-5d0fcea98318	e6e439bf-a196-48ba-ab33-01072a363e6a	Left lung	No	No cavities	No	No	Nodule and node		No	No	All segments	No	2 or more segments	No	No	No	No	No	Not accumulated	No	No cavities	4818
1a481da2-6022-4d7f-b9cc-4ef799132e3f	ef98238b-016a-40bb-8790-ea8576d83d5c	8aa58864-f7b6-4750-8367-be0837cda251	final	ef98238b-016a-40bb-8790-ea8576d83d5c	778a5a18-774c-4749-8d3e-af519ccafd36	8aa58864-f7b6-4750-8367-be0837cda251	Both lungs	No	No cavities	No	Yes	Nodule and node		No	No	All segments	No	2 or more segments	No	No	No	No	No	Not accumulated	No	No cavities	5397
1b960e50-612d-4148-9eeb-ffdaa5aa5bc3	3ac2dd04-f8fd-4daf-b257-05cdf6f1ea84	35ad032f-0b00-4609-a971-edd84c51bf9d	final	3ac2dd04-f8fd-4daf-b257-05cdf6f1ea84	09a3918a-7562-4551-a296-d5d6b4958440	35ad032f-0b00-4609-a971-edd84c51bf9d	Right lung	Yes	10-25mm	No	No	Nodule and node	Upper Lobus	No	No	S1-3	No	2 or more segments	No	No	No	No	No	Not accumulated	No	1 cavity	3580
1c1268f2-8d99-49a9-bb4a-ceeb558ec736	418caa3c-a86e-4bfa-9a0a-09571f1521e3	987891cc-5d45-4094-b9f7-ad344fffdf14	final	418caa3c-a86e-4bfa-9a0a-09571f1521e3	d36d332c-586e-4aac-bad5-6877cff29c6f	987891cc-5d45-4094-b9f7-ad344fffdf14	Right lung	No	No cavities	No	No	Nodule and node	Upper Lobus	No	No	S2	No	Less than 2 segments	No	No	No	No	No	Not accumulated	No	No cavities	4684
1c129a3c-0158-47ea-bc1b-35d343bc45cb	a3ef40c1-4245-4bf7-a961-d37840e51ea8	7514dba2-6ff1-4ef4-9061-93bd931d1c89	final	a3ef40c1-4245-4bf7-a961-d37840e51ea8	98b886b1-a30e-4c60-b1e0-e28ef9126dfc	7514dba2-6ff1-4ef4-9061-93bd931d1c89	Both lungs	No	No cavities	No	No	Nodule and node		No	No	All segments	Yes	2 or more segments	No	Yes	Yes	Yes	No	Not accumulated	Yes	No cavities	3647
1d1ae75f-26e8-4620-888f-cefef8ce4bdd	cd21bf9c-74bd-461f-961a-f810317cf928	2c3c188f-c04e-4664-be35-d01f8823c1dd	final	cd21bf9c-74bd-461f-961a-f810317cf928	c0e0e7a4-4d83-4486-b274-39d02bf7eb83	2c3c188f-c04e-4664-be35-d01f8823c1dd	Left lung	No	No cavities	No	Yes	Nodule and node	Upper Lobus	No	No	S1+2	No	Less than 2 segments	No	No	No	Yes	No	Not accumulated	Yes	No cavities	3808
1d70434b-9bdd-4311-91bf-82e0fe722254	2be7f467-0e7b-4515-aaa7-2101cd88b722	adbc8541-b72b-4787-8454-22778e69f371	final	2be7f467-0e7b-4515-aaa7-2101cd88b722	7d4bc3cf-a5de-4981-bc4c-4fa870f5ae61	adbc8541-b72b-4787-8454-22778e69f371	Both lungs	No	More than 25mm	No	Yes	Nodule, node and infiltrate		No	No	All segments	Yes	2 or more segments	No	No	Yes	No	No	Not accumulated	No	More than 2 cavities	4174
1dcf13ee-100e-4bcd-96b1-ea28645af253	46ff3374-5106-4d3e-a0af-f5697bd8d110	8de4dc89-f059-4d04-a0b5-450e8851c8cf	final	46ff3374-5106-4d3e-a0af-f5697bd8d110	5fdcaadd-c169-4ed1-84f2-9778174ba718	8de4dc89-f059-4d04-a0b5-450e8851c8cf	Both lungs	No	Less than 10mm	No	Yes	Nodule and node	Upper and Lower Lobbi	No	No	S1-6	No	2 or more segments	No	Yes	No	Yes	No	Not accumulated	No	1 cavity	4684
1e93d0f8-4bd2-4423-b418-7cd49b7487b8	ecd23cf5-6d1e-464f-abac-140e048deb10	ddf0b7f3-0028-466c-8ee9-b656c5e06b5c	final	ecd23cf5-6d1e-464f-abac-140e048deb10	d5714cc2-7ba2-4e36-a8fa-0c963621402f	ddf0b7f3-0028-466c-8ee9-b656c5e06b5c	Left lung	No	No cavities	No	Yes	Nodule and node	Upper Lobus	No	No	S1-3	No	2 or more segments	No	Yes	Yes	No	No	Not accumulated	Yes	No cavities	4425
1e93d0f8-4bd2-4423-b418-7cd49b7487b8	ecd23cf5-6d1e-464f-abac-140e048deb10	f42df6b4-229c-4289-bd29-59c56f44a1f9	final	ecd23cf5-6d1e-464f-abac-140e048deb10	9cf2e26a-6ddf-4f32-9c21-109b666a5def	f42df6b4-229c-4289-bd29-59c56f44a1f9	Left lung	No	No cavities	No	Yes	Nodule and node	Upper Lobus	No	No	S1-3	No	2 or more segments	No	Yes	Yes	Yes	No	Not accumulated	No	No cavities	4887
1ef9d31b-4f78-43af-976d-3b3de0fa948b	753eb5ad-d0c5-4a68-b91d-ff47a0bc926e	16bd787a-a0ac-4a3c-a55b-64cc69fb8ca9	final	753eb5ad-d0c5-4a68-b91d-ff47a0bc926e	3823bba4-f8f1-4e97-9a4f-6f6f66f3df1f	16bd787a-a0ac-4a3c-a55b-64cc69fb8ca9	Right lung	No	10-25mm	No	No	Nodule and node	Upper Lobus	No	No	S2	No	Less than 2 segments	No	No	No	No	No	Not accumulated	No	1 cavity	4571
219daa15-f6e7-41d3-8342-76ed7f73d5c8	f390357c-17a5-4c0a-925b-d96101d0e295	a3e32fd2-d202-42b4-9b3a-12d5d26c29ed	final	f390357c-17a5-4c0a-925b-d96101d0e295	2db08466-48f5-4d70-af39-abd7124a2b0c	a3e32fd2-d202-42b4-9b3a-12d5d26c29ed	Both lungs	No	Less than 10mm	No	Yes	Nodule, node and infiltrate		No	No	All segments	No	2 or more segments	No	No	Yes	Yes	No	Not accumulated	No	1 cavity	4733
21d8b6d6-3b67-4157-9bea-33caf99d82a0	7b9f1571-8381-426d-a308-3a41dc4bba32	797a794f-5e31-41b3-b675-90c05fe4fc19	final	7b9f1571-8381-426d-a308-3a41dc4bba32	aa226e9b-2027-4266-bd5c-10eaf82bc4f2	797a794f-5e31-41b3-b675-90c05fe4fc19	Right lung	No	No cavities	No	No	Nodule and node	Upper Lobus	No	No	S1+2	No	Less than 2 segments	No	No	No	No	No	Not accumulated	No	No cavities	4566
238c9b20-16f2-4d9e-adf7-7b895ccad5e9	9190b37b-0215-45ca-a366-0fc128a237f7	7ad1bcad-a822-4747-a811-cd847c34feac	final	9190b37b-0215-45ca-a366-0fc128a237f7	5f816d2e-1749-47b6-a21d-351d709014de	7ad1bcad-a822-4747-a811-cd847c34feac	Right lung	No	Less than 10mm	No	No	Nodule and node	Upper Lobus	No	No	S1+2	No	Less than 2 segments	No	No	No	No	No	Not accumulated	No	1 cavity	4925
239f03fe-4053-4553-9330-e2e4f4c8f12f	a13480ff-3ed6-4adb-828e-dae0822f2b71	75510003-95a8-42d7-ba66-b6006ab83f2c	final	a13480ff-3ed6-4adb-828e-dae0822f2b71	d426acdd-ede2-415c-b5a4-9fd4b67362c4	75510003-95a8-42d7-ba66-b6006ab83f2c	Both lungs	Yes	No cavities	No	Yes	Nodule less than 10mm		Yes	Yes	All segments	No	2 or more segments	No	No	Yes	No	No	Not accumulated	No	No cavities	4596
243bb9ca-c744-49eb-9c7a-edfc20dbc0fa	1575219b-8060-49ff-ba4d-c2b1fe56a086	562640ec-48d3-4c74-be21-69179665274e	final	1575219b-8060-49ff-ba4d-c2b1fe56a086	d6f04d84-f5f4-4f1e-9976-cb2e1c862eb9	562640ec-48d3-4c74-be21-69179665274e	Right lung	No	10-25mm	No	Yes	Nodule, node and infiltrate		No	No	All segments	No	2 or more segments	No	No	Yes	Yes	No	Not accumulated	No	More than 2 cavities	4981
2568e161-1631-4c95-ae3c-1855b2d80eec	6012bd3f-cc10-487a-923e-ad05e7fe80b9	7e3d637c-f792-44cf-8f73-088895f2d05d	final	6012bd3f-cc10-487a-923e-ad05e7fe80b9	dd3cad00-0cc7-4447-ad77-3855ae1577fc	7e3d637c-f792-44cf-8f73-088895f2d05d	Both lungs	No	No cavities	No	No	Nodule, node and infiltrate		No	Yes	All segments	Yes	2 or more segments	No	No	No	No	No	Not accumulated	No	No cavities	5037
257b0588-3ada-455a-8fdc-010913154a55	9f64a4b6-ed69-4f4d-bd90-31b904b308c8	ac651e37-f99b-4d36-8e55-5434ede3cd92	final	9f64a4b6-ed69-4f4d-bd90-31b904b308c8	bf1adf81-fe90-4ef2-9679-ce923befcd17	ac651e37-f99b-4d36-8e55-5434ede3cd92	Left lung	No	No cavities	No	Yes	Nodule, node and infiltrate	Lower Lobus	No	No	S6	No	Less than 2 segments	No	No	No	No	No	Not accumulated	No	No cavities	4750
25ace1d5-0a04-496d-839a-9d78a1075573	3a7723fb-5f54-420b-bf1e-4961847caf6c	a1abda9f-b817-4b41-ae0c-132f31b320fe	final	3a7723fb-5f54-420b-bf1e-4961847caf6c	8012a921-86dd-47e4-956e-3b6a60c5fbfb	a1abda9f-b817-4b41-ae0c-132f31b320fe	Both lungs	No	No cavities	No	Yes	Nodule and node		No	No	All segments	No	2 or more segments	No	Yes	Yes	Yes	No	Not accumulated	No	No cavities	5582
25c4a640-fe63-471d-8987-6414e2cdbac0	9fc10ac0-d6db-417c-8faa-c2a50efe23aa	7d0446cd-75cb-4674-910f-7475f47fe894	final	9fc10ac0-d6db-417c-8faa-c2a50efe23aa	c74a0aae-bb7a-46f0-9173-d6c6a5162d6b	7d0446cd-75cb-4674-910f-7475f47fe894	Left lung	No	No cavities	No	No	Nodule less than 10mm	Upper Lobus	No	No	S1+2	No	Less than 2 segments	No	No	No	No	No	Not accumulated	No	No cavities	3595
25d392e3-5001-44f0-962f-4abc89026c3b	6335680b-6339-4ae8-866b-e4b5497a0d99	5ad6afe7-f597-44af-be45-208852334a20	final	6335680b-6339-4ae8-866b-e4b5497a0d99	d1bdb38c-5798-4ea7-81f6-e2e6044d613b	5ad6afe7-f597-44af-be45-208852334a20	Right lung	No	No cavities	No	Yes	Nodule, node and infiltrate	Upper Lobus	No	No	S1+2	No	Less than 2 segments	No	No	No	No	No	Not accumulated	No	No cavities	4641
25d392e3-5001-44f0-962f-4abc89026c3b	6335680b-6339-4ae8-866b-e4b5497a0d99	f399d548-c012-4045-afed-32b2284d23ad	final	6335680b-6339-4ae8-866b-e4b5497a0d99	c26a9bd9-4f72-4abf-a0d8-71860765d20a	f399d548-c012-4045-afed-32b2284d23ad	Right lung	No	No cavities	No	Yes	Nodule and node	Upper Lobus	No	No	S1+2	No	Less than 2 segments	No	Yes	No	No	No	Not accumulated	No	No cavities	6085
2645b735-5143-4b3b-bdac-cb247f331f95	3c76db59-71e6-4eb3-93c0-0d020038ac86	2eb11b41-bbdf-4505-8205-0d61890db3d7	final	3c76db59-71e6-4eb3-93c0-0d020038ac86	02bb6337-4ecc-4996-9caf-40540f0f537a	2eb11b41-bbdf-4505-8205-0d61890db3d7	Right lung	No	10-25mm	No	Yes	Nodule, node and infiltrate	Upper and Lower Lobbi	No	No	All segments	No	2 or more segments	No	No	No	No	No	Not accumulated	No	More than 2 cavities	5079
266bafaa-2a2f-4740-9223-01bd6c770d61	d435ad28-a62f-49bf-852c-f2d058d7b86f	9cb9a95d-09a7-4382-b474-8938ee3ebe0b	final	d435ad28-a62f-49bf-852c-f2d058d7b86f	dc6657db-5b3f-4eba-bfc4-bd3e94553a7a	9cb9a95d-09a7-4382-b474-8938ee3ebe0b	Both lungs	No	No cavities	No	Yes	Nodule and node	Upper and Lower Lobbi	No	Yes	S1-6	No	2 or more segments	No	Yes	Yes	Yes	No	Not accumulated	Yes	No cavities	3682
2681b2de-8f1b-4cb9-b586-177cefeae7b6	db17dfd8-2561-4dd5-9454-14fd88ac14c1	6f7487c2-3e47-4a89-8a9d-b695f465db84	final	db17dfd8-2561-4dd5-9454-14fd88ac14c1	1c71d83d-b0dd-48b1-b91e-a2dcda42870d	6f7487c2-3e47-4a89-8a9d-b695f465db84	Both lungs	No	Less than 10mm	No	Yes	Nodule and node	Upper Lobus	No	Yes	S1+2	No	Less than 2 segments	No	No	No	No	No	Not accumulated	No	1 cavity	4320
27501238-6994-4f8f-a877-4ac56fa07e1b	08a368fe-c2fa-400a-bd93-aaa482e84348	688eac3e-019c-4efc-8fae-c2809304c0f7	final	08a368fe-c2fa-400a-bd93-aaa482e84348	0c9cb01f-a70a-4585-8688-4f0af3763934	688eac3e-019c-4efc-8fae-c2809304c0f7	Left lung	No	10-25mm	No	Yes	Nodule and node	Upper and Lower Lobbi	No	No	S1-6	No	2 or more segments	No	No	Yes	No	No	Not accumulated	No	More than 2 cavities	4699
27ac04a0-dcc9-4fd0-a52d-024e5f85d4d2	bd6d8de8-d1c6-4bd7-ae70-c28265b9e3b1	cf55274c-0348-4176-9a21-4117d8dd12d8	final	bd6d8de8-d1c6-4bd7-ae70-c28265b9e3b1	a6d22406-bf10-4faf-9564-658a8f2b1b39	cf55274c-0348-4176-9a21-4117d8dd12d8	Both lungs	No	10-25mm	No	No	Nodule and node	Upper and Lower Lobbi	No	No	S1-6	No	2 or more segments	No	No	No	No	No	Not accumulated	No	1 cavity	4167
27ac04a0-dcc9-4fd0-a52d-024e5f85d4d2	bd6d8de8-d1c6-4bd7-ae70-c28265b9e3b1	e4becde0-ce46-40ef-83a7-782352e045cb	final	bd6d8de8-d1c6-4bd7-ae70-c28265b9e3b1	2373039b-b02e-4945-aeab-e9619d9c1a59	e4becde0-ce46-40ef-83a7-782352e045cb	Both lungs	No	No cavities	No	Yes	Nodule less than 10mm	Upper and Lower Lobbi	No	No	S1-6	No	2 or more segments	No	Yes	No	No	No	Not accumulated	No	No cavities	4785
2890f209-1c3a-4d68-a0ad-8102d5aa4945	ec77922b-a4c9-4955-b112-126a7cd0072a	4d02ff7c-3841-464b-bd47-c8d323dbb3d0	final	ec77922b-a4c9-4955-b112-126a7cd0072a	56737852-1bae-4e40-b8b1-37fefd4695c2	4d02ff7c-3841-464b-bd47-c8d323dbb3d0	Left lung	No	No cavities	No	No	Nodule and node	Upper Lobus	No	No	S1+2	No	Less than 2 segments	No	No	No	No	No	Not accumulated	No	No cavities	4652
29bc4c1e-9276-4346-880c-50926dd39434	ee1972a3-023c-435c-ad28-935030623679	74ef0a0f-cc47-4f81-9ace-ff15e7a1dcb3	final	ee1972a3-023c-435c-ad28-935030623679	25dafd5f-67cd-4a0e-a239-52f23c466009	74ef0a0f-cc47-4f81-9ace-ff15e7a1dcb3	Right lung	Yes	No cavities	No	No	Nodule less than 10mm	Upper Lobus	No	No	S1-3	No	2 or more segments	No	No	No	No	No	Not accumulated	No	No cavities	3642
2af3fe1e-e13a-4554-ad5f-e817904d0bef	966a63b0-ab2f-4923-815d-57da857bb9b5	6ac75aed-bf51-49c8-96a3-efb06d328d3c	final	966a63b0-ab2f-4923-815d-57da857bb9b5	464b5358-dbe3-40e2-a44e-1a7142638fd1	6ac75aed-bf51-49c8-96a3-efb06d328d3c	Left lung	No	Less than 10mm	No	Yes	Nodule and node	Upper and Lower Lobbi	No	No	S1-6	No	2 or more segments	No	No	No	No	No	Not accumulated	No	1 cavity	4323
2b6a98af-c7a2-45e6-9711-cf68aa83aca6	e991e3dd-a2ed-402d-95ac-913f697052e0	182016e3-2e0a-4b6c-9081-59b785cc0f07	final	e991e3dd-a2ed-402d-95ac-913f697052e0	3cce8f7f-f03c-40fd-b64d-93edc8b7bab3	182016e3-2e0a-4b6c-9081-59b785cc0f07	Right lung	No	No cavities	No	No	Node more than 10mm	Upper Lobus	No	No	S1	No	Less than 2 segments	No	No	No	No	No	Not accumulated	No	No cavities	4756
2b7b7805-d011-474b-bca7-abe208ca43f3	9670975d-40f9-43d8-a8d4-32818a2dbe2a	75f4d4d4-09ae-40cd-8b9e-7dd813d604fc	final	9670975d-40f9-43d8-a8d4-32818a2dbe2a	3aa8f7eb-eb02-4501-940f-fc602a5f05e8	75f4d4d4-09ae-40cd-8b9e-7dd813d604fc	Both lungs	No	Less than 10mm	No	Yes	Nodule, node and infiltrate		No	No	All segments	No	2 or more segments	No	No	Yes	Yes	No	Not accumulated	No	1 cavity	5168
2b9b5346-0589-4728-99a2-106c07a3c9ee	d744dfe9-b7ad-45f4-98d5-35a73781e9e2	5c015920-6ed8-4785-9f2e-1e6ace5249c1	final	d744dfe9-b7ad-45f4-98d5-35a73781e9e2	3e16f27a-bbdb-4359-b58b-e9b28bf71ada	5c015920-6ed8-4785-9f2e-1e6ace5249c1	Left lung	No	No cavities	No	Yes	Nodule and node	Lower Lobus	No	No	S6	No	Less than 2 segments	No	Yes	No	No	No	Not accumulated	No	No cavities	4970
2c7eb428-1825-47a6-a267-a0e84d584505	d9eb83a5-ccba-4d2e-9608-00b2353bcbdd	5fb14615-13f7-4eee-a849-d7edbb1f66fd	final	d9eb83a5-ccba-4d2e-9608-00b2353bcbdd	e7b171f5-8c83-40c0-aaf0-a00b989fe40d	5fb14615-13f7-4eee-a849-d7edbb1f66fd	Both lungs	No	No cavities	No	Yes	Nodule and node	Upper and Lower Lobbi	No	No	S1-6	No	2 or more segments	No	No	No	No	No	Not accumulated	Yes	No cavities	4187
2e0adbdc-89c9-43b5-b434-310e8bba4542	cd8f930e-3990-4b5d-ad9e-57daa3bb8555	86371423-a076-45f5-b4b7-291e354d850b	final	cd8f930e-3990-4b5d-ad9e-57daa3bb8555	e13d986c-c33d-4eb8-8956-697b724946e1	86371423-a076-45f5-b4b7-291e354d850b	Both lungs	No	No cavities	No	Yes	Nodule and node	Upper and Lower Lobbi	No	No	S1-6	No	2 or more segments	No	No	No	No	No	Not accumulated	No	No cavities	4620
2e7259c8-b939-4c45-ae40-b84c35d2608f	498ba9d4-8b73-416c-a6b9-8690fbe981f8	d49922d1-3684-4921-83ce-9b65d510cbe9	final	498ba9d4-8b73-416c-a6b9-8690fbe981f8	6f5428bc-c992-4e9b-b72f-c5baeab32d51	d49922d1-3684-4921-83ce-9b65d510cbe9	Right lung	Yes	Less than 10mm	No	Yes	Nodule and node		No	No	All segments	No	2 or more segments	No	Yes	Yes	Yes	No	Not accumulated	No	More than 2 cavities	5148
2e9d9b81-3a47-4be5-b406-1ffd14f6a250	3f2a55cf-1ab6-44d5-bd7f-1a393e708535	a03501a2-bcb6-4a2f-a923-80926bf8bfe1	final	3f2a55cf-1ab6-44d5-bd7f-1a393e708535	dc795fe2-3232-4d96-9ea2-54b23b7bfc4f	a03501a2-bcb6-4a2f-a923-80926bf8bfe1	Both lungs	Yes	No cavities	No	No	Nodule and node		No	No	All segments	No	2 or more segments	No	No	No	No	No	Not accumulated	No	No cavities	3587
2efbf5f5-561a-4af5-9d70-10b40f2e9898	d4ae7fda-3d52-450a-9f33-8bb09d26ab38	55893477-3a1e-4d04-9f02-66b18114f593	final	d4ae7fda-3d52-450a-9f33-8bb09d26ab38	2013ab89-7961-43aa-a9a4-a8bb21c68927	55893477-3a1e-4d04-9f02-66b18114f593	Both lungs	Yes	No cavities	No	No	Nodule less than 10mm		No	No	All segments	No	2 or more segments	No	No	No	No	No	Not accumulated	Yes	No cavities	4977
2f49961b-3a29-4293-a280-5106ee8d997c	743867c4-4b14-4cd0-b572-b97178408742	a78bac03-a97c-4a9b-8fdf-a2759a8ccbb7	final	743867c4-4b14-4cd0-b572-b97178408742	7aea33a9-6347-46b2-86e1-312e78316ed7	a78bac03-a97c-4a9b-8fdf-a2759a8ccbb7	Both lungs	Yes	No cavities	No	Yes	Nodule and node	Upper and Lower Lobbi	No	No	S1-6	No	2 or more segments	No	Yes	No	No	No	Not accumulated	No	No cavities	5953
2f52cad9-7488-4a7f-92f4-710f187ea221	acc4fccf-9514-4576-ad33-1fff519cd289	3f270c73-442a-4d14-aba7-44f8f688450d	final	acc4fccf-9514-4576-ad33-1fff519cd289	a449f014-2c27-4284-ac39-a0731481ff34	3f270c73-442a-4d14-aba7-44f8f688450d	Right lung	No	No cavities	No	No	Nodule and node	Upper Lobus	No	No	S2	No	Less than 2 segments	No	No	No	No	No	Not accumulated	No	No cavities	4580
2fa3f7bd-540b-434b-8c74-a5b95ffcd29d	7b323cb9-8277-4411-817c-fa33a38071d9	3c23f4d7-320e-49d5-835d-f6e7cfb7d66d	final	7b323cb9-8277-4411-817c-fa33a38071d9	408e6332-2baa-45ee-a867-aec3f8e7c38d	3c23f4d7-320e-49d5-835d-f6e7cfb7d66d	Right lung	No	No cavities	No	No	Nodule less than 10mm	Upper Lobus	No	No	S2	No	Less than 2 segments	No	No	No	No	No	Not accumulated	No	No cavities	3718
30357328-0b91-4747-8857-3bd7dc42ede0	12ac6b1d-2715-410a-9866-c9eb6c2f2b4a	25395d44-b3a8-4dae-a5d0-36d6afd9b98e	final	12ac6b1d-2715-410a-9866-c9eb6c2f2b4a	c424f61e-07a2-4ea8-acc9-cfb5be428f04	25395d44-b3a8-4dae-a5d0-36d6afd9b98e	Left lung	No	No cavities	No	Yes	Nodule less than 10mm	Lower Lobus	No	No	S7-10	No	2 or more segments	No	No	Yes	Yes	No	Not accumulated	No	No cavities	5142
30357328-0b91-4747-8857-3bd7dc42ede0	12ac6b1d-2715-410a-9866-c9eb6c2f2b4a	b8a60249-5e51-4bfc-93da-5988a711182c	final	12ac6b1d-2715-410a-9866-c9eb6c2f2b4a	acf4e342-a25f-4a4f-9e2a-ffb008172a73	b8a60249-5e51-4bfc-93da-5988a711182c	Left lung	Yes	No cavities	No	Yes	Nodule less than 10mm	Lower Lobus	No	No	S7-10	No	2 or more segments	No	No	Yes	No	No	Not accumulated	No	No cavities	5030
31611f3d-1a06-4726-865a-948ff38b0d6c	e5c94650-b862-419d-b383-13d9ae570ac5	32f4f031-1411-4e31-9d6a-15e2d58ed4f9	final	e5c94650-b862-419d-b383-13d9ae570ac5	2ec01ee9-4fb8-4be7-a419-88ed1062a0ba	32f4f031-1411-4e31-9d6a-15e2d58ed4f9	Both lungs	No	10-25mm	No	Yes	Nodule, node and infiltrate	Upper and Lower Lobbi	No	No	S1-6	No	2 or more segments	No	Yes	Yes	Yes	No	Not accumulated	No	More than 2 cavities	5124
31611f3d-1a06-4726-865a-948ff38b0d6c	e5c94650-b862-419d-b383-13d9ae570ac5	bb376a01-3d43-41c2-b1a8-7d5e987c6f33	final	e5c94650-b862-419d-b383-13d9ae570ac5	127f52e7-463d-43a8-b2df-d660a44911ab	bb376a01-3d43-41c2-b1a8-7d5e987c6f33	Both lungs	No	10-25mm	No	Yes	Nodule, node and infiltrate	Upper and Lower Lobbi	No	No	S1-6	No	2 or more segments	No	No	Yes	Yes	No	Not accumulated	No	1 cavity	5240
32c4c46c-1b17-4499-97ec-5901abed8900	72c3e7b8-3173-49a1-9b80-1873ca85c9c1	aad9526d-060f-4e22-9037-dce28c72c580	final	72c3e7b8-3173-49a1-9b80-1873ca85c9c1	e3e261ac-6657-4497-a159-60432fc93b8a	aad9526d-060f-4e22-9037-dce28c72c580	Right lung	No	No cavities	No	No	Nodule and node	Upper Lobus	No	No	S2	No	Less than 2 segments		No	No	No	No		No	No cavities	4641
334c084f-4422-42e4-88e4-2866f9cbbb73	c50b2612-26d4-4094-ad65-34841774ec0d	1494db43-fc18-4066-aaa5-ec4708d89fc8	final	c50b2612-26d4-4094-ad65-34841774ec0d	160afc8b-ba6a-4fa5-a615-0d76c06cf34b	1494db43-fc18-4066-aaa5-ec4708d89fc8	Both lungs	No	No cavities	No	Yes	Nodule less than 10mm	Upper and Lower Lobbi	No	No	S1-6	No	2 or more segments	No	Yes	No	No	No	Not accumulated	No	No cavities	4648
338160a7-f3b3-45e7-b818-c6bfb6f4583e	64c3dba6-be66-4088-ba99-2802603d3485	68dc6d47-71de-4a7b-80ce-14c21b76474e	final	64c3dba6-be66-4088-ba99-2802603d3485	1ca80e34-e4b9-4ac6-b1e0-6c83fd1b68a1	68dc6d47-71de-4a7b-80ce-14c21b76474e	Left lung	No	More than 25mm	No	No	Nodule and node	Lower Lobus	No	No	S7-10	No	2 or more segments	No	No	Yes	No	No	Not accumulated	No	2 cavities	3733
338160a7-f3b3-45e7-b818-c6bfb6f4583e	64c3dba6-be66-4088-ba99-2802603d3485	b82e1bbf-bce0-487f-a0be-756ab815afc2	final	64c3dba6-be66-4088-ba99-2802603d3485	c7e809a1-080b-493d-93e7-a8e23d0c8007	b82e1bbf-bce0-487f-a0be-756ab815afc2	Left lung	No	Less than 10mm	No	Yes	Nodule, node and infiltrate	Lower Lobus	No	No	All segments	No	2 or more segments	No	No	No	No	No	Not accumulated	No	2 cavities	3882
33a93b29-e39a-45bc-a8d7-06ab594c5ded	157d945b-fd98-4634-8963-de8ef62840f9	0c2f2ae1-98aa-4d98-abf7-c797d31c779a	final	157d945b-fd98-4634-8963-de8ef62840f9	3ac6c49a-3bfd-4972-b7f0-411de8fbecbc	0c2f2ae1-98aa-4d98-abf7-c797d31c779a	Both lungs	No	No cavities	No	No	Nodule less than 10mm	Upper and Lower Lobbi	No	No	S1-6	No	2 or more segments	No	No	No	No	No	Not accumulated	No	No cavities	4238
340d3388-3d19-445d-87bb-953dabc705e9	ea196923-0bd1-4192-986b-1783d098eee5	2d7dc56f-f99e-4336-8ecf-568fac3c63e8	final	ea196923-0bd1-4192-986b-1783d098eee5	ea645bcf-28c6-4111-8516-2e4ce0fddcfa	2d7dc56f-f99e-4336-8ecf-568fac3c63e8	Both lungs	Yes	10-25mm	No	Yes	Nodule, node and infiltrate	Total lung affected	No	Yes	All segments	No	2 or more segments	No	Yes	Yes	No	No	Not accumulated	No	2 cavities	3682
340d3388-3d19-445d-87bb-953dabc705e9	ea196923-0bd1-4192-986b-1783d098eee5	eadc3b10-482a-446a-a2e6-db8a4af6e648	final	ea196923-0bd1-4192-986b-1783d098eee5	a92ab4c7-a5b3-4f34-bb71-5fc0bfa8b157	eadc3b10-482a-446a-a2e6-db8a4af6e648	Both lungs	Yes	10-25mm	No	Yes	Nodule, node and infiltrate	Total lung affected	No	No	All segments	No	2 or more segments	No	Yes	Yes	No	No	Not accumulated	No	2 cavities	5341
35277d08-af72-431e-80a7-dc7903617bd4	8dfc9d06-93e0-47dc-9fc6-044e18697f00	b2dfee20-2b55-4e19-b54e-88bb15dfc58c	final	8dfc9d06-93e0-47dc-9fc6-044e18697f00	9fdcc952-5bf0-4516-a800-395612af211e	b2dfee20-2b55-4e19-b54e-88bb15dfc58c	Both lungs	Yes	No cavities	No	No	Nodule and node		No	No	All segments	No	2 or more segments	No	No	No	No	No	Not accumulated	No	No cavities	4530
36ca91fb-6d10-4e40-9a84-3133bb1a89ea	827348cf-7200-41be-9a79-69b020340b67	bb3ab9b5-0351-426c-8fb8-15b06c91db7d	final	827348cf-7200-41be-9a79-69b020340b67	c0f2acf4-3a84-4964-8901-ce24be4b85dc	bb3ab9b5-0351-426c-8fb8-15b06c91db7d	Right lung	No	Less than 10mm	No	No	Nodule and node	Lower Lobus	No	No	S6	No	Less than 2 segments	No	No	No	No	No	Not accumulated	No	1 cavity	4606
3702fa1e-6f55-4fac-b598-fc24ee7bba98	74a5c56f-795f-43f4-ad4d-5bf5c7ef1a27	b52f59dd-aa0f-4d52-8478-82e5502aa22e	final	74a5c56f-795f-43f4-ad4d-5bf5c7ef1a27	2d10b6f3-7a24-454d-9d69-d1ed8763daa5	b52f59dd-aa0f-4d52-8478-82e5502aa22e	Both lungs	No	More than 25mm	No	Yes	Nodule, node and infiltrate	Total lung affected	No	No	All segments	No	2 or more segments	No	No	Yes	Yes	No	Not accumulated	No	1 cavity	5568
3720e537-2feb-4984-9237-790ac73d1f29	c8e88dc9-6816-49de-9dbb-b3a4b774e396	0862c761-79fb-4bba-a502-4e0ca8c0afb9	final	c8e88dc9-6816-49de-9dbb-b3a4b774e396	c8959b75-d0dc-4582-87bd-ca71f1a0869b	0862c761-79fb-4bba-a502-4e0ca8c0afb9	Right lung	No	10-25mm	No	Yes	Nodule and node	Upper Lobus	No	No	S3	No	Less than 2 segments	No	No	No	No	No	Not accumulated	No	2 cavities	4615
3734cc73-dbeb-429c-bf5b-5b5e1ae8d484	a8688115-729f-45d8-889e-05c6b3fdddee	90d8a6fe-26ca-4510-8dc3-da1ff6bf61d6	final	a8688115-729f-45d8-889e-05c6b3fdddee	b0477be4-f7fd-43ef-a1e6-063c6c21f9bd	90d8a6fe-26ca-4510-8dc3-da1ff6bf61d6	Left lung	No	Less than 10mm	No	Yes	Nodule, node and infiltrate	Upper and Lower Lobbi	No	No	S1-6	Yes	2 or more segments	No	Yes	Yes	Yes	No	Not accumulated	Yes	1 cavity	4658
373a0443-f0c5-4fe7-814c-40ef86166c9a	b0792d55-0fa4-4a8a-bbf8-eb9bb285dc2a	8f48a3a3-fa7f-4793-8b06-4cf31218ae18	final	b0792d55-0fa4-4a8a-bbf8-eb9bb285dc2a	352f002e-2723-497e-be30-ac185cfa0b9b	8f48a3a3-fa7f-4793-8b06-4cf31218ae18	Left lung	No	No cavities	No	Yes	Nodule less than 10mm	Upper and Lower Lobbi	No	No	S1-6	No	2 or more segments	No	No	No	Yes	No	Not accumulated	No	No cavities	4118
38229eca-5f13-44a5-b988-e7f38574f9e5	ce3939d4-4a9b-410c-af8a-2bd929dc924f	21d2f4af-376f-43d8-be06-b51b8459b769	final	ce3939d4-4a9b-410c-af8a-2bd929dc924f	72ca59f4-2566-4a28-9f45-4839e3db6657	21d2f4af-376f-43d8-be06-b51b8459b769	Both lungs	No	More than 25mm	No	Yes	Nodule, node and infiltrate		No	No	All segments	No	2 or more segments	No	No	Yes	Yes	No	Not accumulated	No	More than 2 cavities	4824
39067090-6b56-4585-8c60-13e57464372c	524dd6ff-dc3a-4ce2-8965-4caaac13bbe5	16ee5865-b6a8-449e-b046-9992154d0c78	final	524dd6ff-dc3a-4ce2-8965-4caaac13bbe5	255db520-ae30-4c3f-83ea-0fd1c6fdd763	16ee5865-b6a8-449e-b046-9992154d0c78	Left lung	No	Less than 10mm	No	Yes	Nodule and node	Lower Lobus	No	No	S6	No	Less than 2 segments	No	No	No	Yes	No	Not accumulated	No	1 cavity	4886
39d5ccfb-fe11-4fc3-80c6-8293c7cba4d6	74d6990d-ca97-4134-ba97-46f987a3d80a	1f8a5125-5a8a-4c4f-908e-c3c83299de54	final	74d6990d-ca97-4134-ba97-46f987a3d80a	03cb5b08-f050-4f7e-a39c-4942e5a2528d	1f8a5125-5a8a-4c4f-908e-c3c83299de54	Both lungs	Yes	10-25mm	No	Yes	Nodule, node and infiltrate		Yes	Yes	All segments	Yes	2 or more segments	No	No	Yes	Yes	No	Not accumulated	No	1 cavity	5366
3a547397-76cf-408b-b9cd-f7b2a1b1bc27	7a8b977f-817b-4be1-95c4-57a74cd8d950	7b62a4e8-9216-408e-9562-4144236e3dc4	final	7a8b977f-817b-4be1-95c4-57a74cd8d950	73973401-4e03-4a51-a47f-5bcf4d178ead	7b62a4e8-9216-408e-9562-4144236e3dc4	Both lungs	No	Less than 10mm	No	No	Nodule and node	Upper and Lower Lobbi	No	No	S1-6	No	2 or more segments	No	No	No	Yes	No	Not accumulated	No	1 cavity	3550
3a57024d-744a-4d90-9368-7f0a15476c44	fe5718e6-d671-4b42-b195-426c43978ab7	368b56bf-b3fd-465d-b4fe-de3676f7f9a6	final	fe5718e6-d671-4b42-b195-426c43978ab7	b03e0c77-f9a1-487d-8510-c442ae9cece4	368b56bf-b3fd-465d-b4fe-de3676f7f9a6	Both lungs	No	More than 25mm	No	Yes	Nodule, node and infiltrate	Upper and Lower Lobbi	Yes	Yes	S1-6	No	2 or more segments	No	No	Yes	No	No	Not accumulated	No	More than 2 cavities	4665
3b351919-4a24-4ee6-87c1-f423a6e0dd00	2d1c091a-f6b1-4f3f-8762-454dda542c42	6ba6e36f-f680-49bd-857f-85e226c5b6d0	final	2d1c091a-f6b1-4f3f-8762-454dda542c42	88622152-0a3c-4e42-8178-47b503bacd09	6ba6e36f-f680-49bd-857f-85e226c5b6d0	Both lungs	No	No cavities	No	No	Nodule less than 10mm	Upper Lobus	No	No	S1+2	Yes	2 or more segments	No	Yes	No	No	No	Not accumulated	No	No cavities	4223
3cea653a-2463-4125-93a4-da56dfb7385c	4f47c19f-bf2f-4095-afaf-e8886f3c6431	da41d8b2-50a2-4226-8e1c-f8bfc2387c56	final	4f47c19f-bf2f-4095-afaf-e8886f3c6431	243ef00e-ec57-4e70-9325-726623366dc0	da41d8b2-50a2-4226-8e1c-f8bfc2387c56	Left lung	No	No cavities	No	Yes	Nodule and node	Upper Lobus	No	No	S1+2	No	Less than 2 segments	No	No	No	No	No	Not accumulated	No	No cavities	4565
3d520d0e-95af-420f-b71a-afa552fe8a9b	05ac98a8-b1e8-473f-8527-2f10871cac77	790392e2-f1ff-405c-97d8-fc41a184a77a	final	05ac98a8-b1e8-473f-8527-2f10871cac77	77ef4bf5-10f1-4406-a286-5f5585ac195e	790392e2-f1ff-405c-97d8-fc41a184a77a	Right lung	No	10-25mm	No	Yes	Nodule, node and infiltrate	Upper Lobus	No	No	S2	No	Less than 2 segments	No	No	No	No	No	Not accumulated	No	1 cavity	4771
3e4473a9-e336-42fe-a127-7173048df87e	92b3546f-5931-4a65-969a-c93b14b7b539	ec3e2a62-6e76-4f18-b65f-b48c39124a84	final	92b3546f-5931-4a65-969a-c93b14b7b539	18d7ca5c-0dab-4adb-9684-7f3401ba3c01	ec3e2a62-6e76-4f18-b65f-b48c39124a84	Both lungs	No	No cavities	No	Yes	Nodule and node	Upper and Lower Lobbi	No	No	S1-6	No	2 or more segments	No	Yes	No	Yes	No	Not accumulated	No	No cavities	5245
3e93ed4d-e709-4459-ac05-c8e5aa3a4c59	5c149b9e-c1c1-4f44-8b17-6f5e8c1e6c9b	3d99c05b-a7cc-4545-b06b-ba2bb1bee6ff	final	5c149b9e-c1c1-4f44-8b17-6f5e8c1e6c9b	2efeee4c-a711-4cea-a6dd-83dbea4babaa	3d99c05b-a7cc-4545-b06b-ba2bb1bee6ff	Right lung	No	No cavities	No	Yes	Nodule less than 10mm	Upper Lobus	No	No	S1	No	Less than 2 segments	No	Yes	No	No	No	Not accumulated	No	No cavities	3105
3f670a4c-3c2a-4c58-80d5-b82ea9fe3b8a	0daaae9f-eaa5-4a07-a523-b67a80cc651d	adc6b8e3-9bc3-4cd8-9141-04f5525a77fb	final	0daaae9f-eaa5-4a07-a523-b67a80cc651d	30ef8ccf-7ffa-43a3-8a87-2a1816c4eea5	adc6b8e3-9bc3-4cd8-9141-04f5525a77fb	Both lungs	Yes																			5764
3fb326de-a1d4-4186-bb86-26393d394640	b6ef97c9-138d-40df-827e-6660e1c813c9	a7e4209b-ee43-40be-9436-79a2ff087308	final	b6ef97c9-138d-40df-827e-6660e1c813c9	5b2f6c87-7f39-4f8e-9580-c0ffa257cb5f	a7e4209b-ee43-40be-9436-79a2ff087308	Both lungs	No	Less than 10mm	No	Yes	Nodule, node and infiltrate		No	No	All segments	No	2 or more segments	No	No	Yes	Yes	No	Not accumulated	No	1 cavity	4038
4080ba48-6037-4f49-92e4-6b68ae15ef88	a749416c-1db2-4f4d-b64c-d97e93c50839	e47af7ac-4abb-4e6b-a882-2d498f43fa40	final	a749416c-1db2-4f4d-b64c-d97e93c50839	c5f0b7e5-e62b-40b3-84fc-ee258a1491c3	e47af7ac-4abb-4e6b-a882-2d498f43fa40	Both lungs	No	No cavities	No	No	Nodule and node		No	No	All segments	No	2 or more segments	No	No	No	No	No	Not accumulated	Yes	No cavities	4302
412411e9-d18d-48b4-aaec-cdf180ccff64	e4df461b-b62f-4fd6-8042-9be46c54617d	dcc3d5fb-b1fd-4270-9b7b-7e2baa74c469	final	e4df461b-b62f-4fd6-8042-9be46c54617d	44ad952a-ce4c-44f9-958b-c3469df91227	dcc3d5fb-b1fd-4270-9b7b-7e2baa74c469	Both lungs	No	Less than 10mm	No	Yes	Nodule and node		No	No	All segments	No	2 or more segments	No	Yes	No	No	No	Not accumulated	No	1 cavity	5208
41d1fb99-67e1-4048-a45b-d6a28fa51215	d0919d6b-e487-49f7-a54e-5f0ab1c1ef13	be720610-c388-4a1a-b5ab-85c2ec86d2ca	final	d0919d6b-e487-49f7-a54e-5f0ab1c1ef13	7969c7f5-245a-44da-9a56-f8d969dfb4f6	be720610-c388-4a1a-b5ab-85c2ec86d2ca	Both lungs	Yes	More than 25mm	No	Yes	Nodule, node and infiltrate		No	No	All segments	No	2 or more segments	No	No	Yes	Yes	No	Not accumulated	No	More than 2 cavities	5386
41d7fbe6-d368-4253-af1e-75bc3ee23b78	a4ad0815-b095-482b-bff9-37c27ee9fdbc	0ad3c2f5-cc2f-4a72-baf4-f0081c250af8	final	a4ad0815-b095-482b-bff9-37c27ee9fdbc	75f5512f-5116-4fca-93cb-4dd50d7adee3	0ad3c2f5-cc2f-4a72-baf4-f0081c250af8	Both lungs	Yes	More than 25mm	No	Yes	Nodule, node and infiltrate		Yes	Yes	All segments	No	2 or more segments	No	No	Yes	Yes	No	Not accumulated	Yes	More than 2 cavities	5310
42364989-000f-465c-808c-67d833064a66	7efe378f-c59b-4685-a4c0-26288e01c6a0	bc8902f1-4025-4efb-b94d-688ea25d5311	final	7efe378f-c59b-4685-a4c0-26288e01c6a0	1d6af821-1b91-4595-bb28-bdcd79dad991	bc8902f1-4025-4efb-b94d-688ea25d5311	Right lung	No	No cavities	No	Yes	Nodule and node	Upper Lobus	No	No	S2+3	No	Less than 2 segments	No	No	No	No	No	Not accumulated	No	No cavities	4718
42abf20e-36cf-4e90-bfa8-9468649726e1	a8bf865d-8149-4cb6-9dc2-c050949ba3e2	14b078a6-7fed-456d-9f0d-3871e6675524	final	a8bf865d-8149-4cb6-9dc2-c050949ba3e2	9a1ba1fd-734a-4b3d-b1a4-17fc759c1604	14b078a6-7fed-456d-9f0d-3871e6675524	Both lungs	No	No cavities	No	No	Nodule, node and infiltrate	Upper and Lower Lobbi	No	No	S1-6	No	2 or more segments	No	No	No	No	No	Not accumulated	No	No cavities	3635
42d621f9-88bf-4ff8-8729-bd24a11de9eb	d313ff8e-b3cc-4736-91fd-02bbe0ff9503	882cf720-e917-4acf-be56-47d5842e81f0	final	d313ff8e-b3cc-4736-91fd-02bbe0ff9503	b39e575d-a427-4b78-a403-64702b33b886	882cf720-e917-4acf-be56-47d5842e81f0	Both lungs	No	No cavities	No	Yes	Nodule less than 10mm	Upper Lobus	No	No	S1+2	No	2 or more segments	No	Yes	No	No	No	Not accumulated	No	No cavities	5342
433a3405-35fc-4d49-a7de-18e959fc0e5a	c3763521-b2fa-4d5a-bafa-9d83baebcddd	b0da431b-40cb-4e1e-8cb5-ca632694a3dd	final	c3763521-b2fa-4d5a-bafa-9d83baebcddd	99bf51ea-4cc5-4c28-81ee-6e412e1764fd	b0da431b-40cb-4e1e-8cb5-ca632694a3dd	Left lung	No	Less than 10mm	No	Yes	Node more than 10mm	Upper Lobus	No	No	S2	No	Less than 2 segments	No	No	No	No	No	Not accumulated	No	1 cavity	4131
44642cc6-e43c-44d4-83dc-afaeeb55686e	66730f88-3909-4503-84bc-b60c8c14acb7	f69e82f1-555c-4512-ad05-03e28c65977b	final	66730f88-3909-4503-84bc-b60c8c14acb7	19aed885-5a04-4633-bb35-95e2f49c7d8c	f69e82f1-555c-4512-ad05-03e28c65977b	Both lungs	Yes	No cavities	No	No	Nodule less than 10mm	Upper and Lower Lobbi	No	No	S1-6	No	2 or more segments	No	No	No	No	No	Not accumulated	Yes	No cavities	3941
44a6ca62-5501-424c-ad06-01189e641997	bc2cc84b-48ef-4397-bd45-226d4f8ba62d	567f85e7-f009-40b5-b36b-b3cb98b8d0f3	final	bc2cc84b-48ef-4397-bd45-226d4f8ba62d	a403b287-7904-42e7-8aa5-65cb167f7f51	567f85e7-f009-40b5-b36b-b3cb98b8d0f3	Both lungs	Yes	Less than 10mm	No	No	Nodule and node		No	No	All segments	No	2 or more segments	No	No	No	No	No	Not accumulated	No	1 cavity	3523
44aa795d-c9af-4dde-bcb1-fb0f39f4b72e	f126ebaf-ae2b-4be1-967c-b8ddf10d6961	2a40dec4-2b33-4edb-9c8a-426325784c25	final	f126ebaf-ae2b-4be1-967c-b8ddf10d6961	21b7c084-caa5-41e1-b9a2-8f3efeb3e702	2a40dec4-2b33-4edb-9c8a-426325784c25	Both lungs	No	10-25mm	No	Yes	Nodule, node and infiltrate		No	No	All segments	Yes	2 or more segments	No	Yes	Yes	Yes	No	Not accumulated	Yes	1 cavity	4823
45b7590b-84b2-4fd8-af81-795179febf36	b948e15f-ff2f-4b2d-8b94-83e747d30be9	fc878acc-54a8-4775-ac27-b4931af7c515	final	b948e15f-ff2f-4b2d-8b94-83e747d30be9	ddd24611-00b0-4ccb-b7aa-f904d6009d25	fc878acc-54a8-4775-ac27-b4931af7c515	Both lungs	No	Less than 10mm	No	No	Nodule and node	Upper Lobus	No	No	S1	Yes	Less than 2 segments	No	Yes	No	No	No	Not accumulated	No	1 cavity	3570
45f70f0f-fb66-4769-afc2-d6f772964bf1	190cb7ad-2ea1-4343-97d8-41ae0560b7a0	5df02710-bb0f-46d6-a95b-d842f01ea855	final	190cb7ad-2ea1-4343-97d8-41ae0560b7a0	ea497754-2f6a-4f52-ba47-d51722a2039a	5df02710-bb0f-46d6-a95b-d842f01ea855	Both lungs	Yes	More than 25mm	No	Yes	Nodule, node and infiltrate	Total lung affected	No	Yes	All segments	No	2 or more segments	No	No	Yes	Yes	No	Not accumulated	No	More than 2 cavities	5965
466548b5-268f-4eeb-8ed9-aa9c3ff23c0b	5b273a59-9e0a-4834-845f-618a44c77b17	f882dd63-cbc1-4dd0-89d1-85ddfc8c5df1	final	5b273a59-9e0a-4834-845f-618a44c77b17	e1c43c22-56bd-4704-8e11-f18ceb8e66c5	f882dd63-cbc1-4dd0-89d1-85ddfc8c5df1	Right lung	No	More than 25mm	No	Yes	Nodule, node and infiltrate		No	No	All segments	No	2 or more segments	No	No	Yes	No	No	Not accumulated	No	More than 2 cavities	4547
468c96c7-716c-497a-bb5a-053bf2e3687c	511d66b6-2bf3-41b6-8a50-23cdacde4000	bb79ba23-5dcb-49e9-91b8-c2505615d0fe	final	511d66b6-2bf3-41b6-8a50-23cdacde4000	f71be6fb-2fb6-46c1-8d44-e5295c820e77	bb79ba23-5dcb-49e9-91b8-c2505615d0fe	Right lung	Yes	No cavities	No	Yes	Nodule less than 10mm	Upper and Lower Lobbi	No	No	S1-6	No	Less than 2 segments	No	No	No	No	No	Not accumulated	No	No cavities	4880
46cd86ed-bc72-4116-80ca-4b0ca6fd5f07	4cb20b6f-a206-4f17-9b5d-42e142029aa3	e5dfc002-e51f-464c-85f7-f08a575d451d	final	4cb20b6f-a206-4f17-9b5d-42e142029aa3	70208fc6-d1e8-415e-8123-3b07c0afa991	e5dfc002-e51f-464c-85f7-f08a575d451d	Left lung	No	Less than 10mm	No	No	Nodule and node	Upper Lobus	No	No	S3	No	Less than 2 segments	No	No	No	No	No	Not accumulated	No	1 cavity	4778
46efbda1-39c1-4b2f-a027-d2b9a002b281	dcd0bc84-f5c6-4e48-bdb5-80c294b56e70	c42c2d82-dee1-421f-8a2e-930d4d570f35	final	dcd0bc84-f5c6-4e48-bdb5-80c294b56e70	1b22df52-6a0d-46fa-99f4-87c3dec9ca01	c42c2d82-dee1-421f-8a2e-930d4d570f35	Both lungs	Yes	No cavities	No	No	Nodule less than 10mm		No	No	All segments	No	2 or more segments	No	No	No	No	No	Not accumulated	No	No cavities	5336
472c45d0-9cf5-4436-852b-36a9ffda0886	07cb7971-9968-4005-8d77-6703c206d4b6	ecb220de-e358-4b5d-981e-ff45494b8cf4	final	07cb7971-9968-4005-8d77-6703c206d4b6	70f783c5-8bc4-49d2-8dd6-feab1e71a667	ecb220de-e358-4b5d-981e-ff45494b8cf4	Both lungs	No	No cavities	No	Yes	Nodule and node		No	No	All segments	No	2 or more segments	No	No	No	No	No	Not accumulated	No	No cavities	4694
47e6e454-b78d-4b1f-a728-1c42d9e951a6	0da66d74-77c0-44e1-a054-c71edc2a396d	e4501028-601f-47f1-8cd0-9e1852bb4cef	final	0da66d74-77c0-44e1-a054-c71edc2a396d	7f02fafb-6682-4700-b758-b2b4e1a7d98a	e4501028-601f-47f1-8cd0-9e1852bb4cef	Both lungs	No	10-25mm	No	Yes	Nodule, node and infiltrate		No	No	All segments	No	2 or more segments	No	No	No	No	No	Not accumulated	No	1 cavity	3445
490ed6ae-0270-40b0-8ace-9087623837dc	f4e2bfc5-a258-46e1-b572-62a3603d1224	c8682c92-6427-4662-821e-5fc7122b0383	final	f4e2bfc5-a258-46e1-b572-62a3603d1224	5457da06-bfde-480e-ad35-916e6a05f62e	c8682c92-6427-4662-821e-5fc7122b0383	Left lung	No	No cavities	No	No	Nodule and node	Upper Lobus	No	No	S1+2	No	Less than 2 segments	No	No	No	No	No	Not accumulated	No	No cavities	4022
4976bc56-83c1-482d-81ec-3dd812a7aed1	318b4fb4-008f-4c15-a510-24a9f858c7e1	be7bd0bd-dc2f-49ab-b99c-531ca0423043	final	318b4fb4-008f-4c15-a510-24a9f858c7e1	5bcbd547-61ee-4f5c-8345-d1fc5c3086a8	be7bd0bd-dc2f-49ab-b99c-531ca0423043	Both lungs	No	More than 25mm	No	No	Nodule and node		No	Yes	All segments	Yes	2 or more segments	No	No	No	No	No	Not accumulated	Yes	1 cavity	5358
4a66430b-ab11-40c8-ad5e-e6d4e31203c0	e0538e40-8b03-4c4e-bc8c-58df35d9b214	e53c18b8-dcac-4e3d-853c-ce50c2200a0a	final	e0538e40-8b03-4c4e-bc8c-58df35d9b214	0fe20809-1582-469c-af7b-25a0c2a173ac	e53c18b8-dcac-4e3d-853c-ce50c2200a0a	Both lungs	No	No cavities	No	Yes	Nodule, node and infiltrate	Upper and Lower Lobbi	No	No	S1-6	No	2 or more segments	No	No	No	No	No	Not accumulated	No	No cavities	4645
4a8da3da-b6eb-4111-bc7b-68776d9dcdb4	484efcc8-f18a-422b-ad95-1cbb9ae2fb88	db077cc5-3ca6-41b6-b4ce-612097af81c8	final	484efcc8-f18a-422b-ad95-1cbb9ae2fb88	51fa57b4-9604-4a5f-841b-392f9057bf0f	db077cc5-3ca6-41b6-b4ce-612097af81c8	Right lung	No	No cavities	No	Yes	Nodule less than 10mm	Upper Lobus	No	No	S2	No	Less than 2 segments	No	No	No	No	No	Not accumulated	No	No cavities	3728
4adb5ea3-3318-48bd-a231-eb35e99e57db	444f6f4a-b006-44b1-a551-d3bd5006288f	aa1acb0c-67e1-4a83-b72e-ed7a3c917ab1	final	444f6f4a-b006-44b1-a551-d3bd5006288f	ceae06fb-5155-4b71-80a3-a66b1da9d36b	aa1acb0c-67e1-4a83-b72e-ed7a3c917ab1	Left lung	No	No cavities	No	No	Nodule and node	Upper Lobus	No	No	S3	No	Less than 2 segments	No	No	No	No	No	Not accumulated	No	No cavities	4929
4af33e36-f486-440f-8d88-2efaca8fb8fe	5e4744c9-3647-49da-ac52-2f2ff204e800	6c53c34f-e5d5-4aba-9560-c54ac3218aa5	final	5e4744c9-3647-49da-ac52-2f2ff204e800	dcf321ce-1254-4d5b-9cd3-9c7cf38659cc	6c53c34f-e5d5-4aba-9560-c54ac3218aa5	Both lungs	No	No cavities	No	No	Nodule less than 10mm	Upper and Lower Lobbi	No	No	S1+2	No	Less than 2 segments	No	No	No	Yes	No	Not accumulated	No	No cavities	4018
4b7c8308-377b-4f60-8112-e871e2cdc71e	ecfb0946-9be3-4b8e-af61-d788ae96d9b3	0d163ef3-a8d9-4d2a-a121-4c5ffe358765	final	ecfb0946-9be3-4b8e-af61-d788ae96d9b3	c01d9c3d-f9aa-44f2-ae3c-052f7d952428	0d163ef3-a8d9-4d2a-a121-4c5ffe358765	Right lung	No	No cavities	No	Yes	Node more than 10mm	Upper Lobus	No	No	S1	Yes	Less than 2 segments	No	No	No	Yes	No	Not accumulated	No	No cavities	5288
4c019f84-3c86-4cde-b932-fb8a49d8ff40	17239f6b-ee4f-4479-a6d1-388c7d766892	bf65af08-1eaf-44dc-94a7-cd92b7d1e3e7	final	17239f6b-ee4f-4479-a6d1-388c7d766892	315a5a7c-9e5f-4d23-a2ec-ae44c79cec28	bf65af08-1eaf-44dc-94a7-cd92b7d1e3e7	Left lung	No	Less than 10mm	No	Yes	Nodule, node and infiltrate	Upper and Lower Lobbi	No	No	S1-6	No	2 or more segments	No	No	Yes	Yes	No	Not accumulated	No	1 cavity	5407
4d4bce2c-ff00-478a-9ea0-79da2ceea9f0	db41bb95-6953-478e-916a-a8f5eddbdb33	666ed886-2b27-4e9a-8353-4db367ce257b	final	db41bb95-6953-478e-916a-a8f5eddbdb33	d7478b65-027a-4cee-aab2-9436c470233e	666ed886-2b27-4e9a-8353-4db367ce257b	Right lung	No	10-25mm	No	No	Nodule less than 10mm	Upper Lobus	No	No	S1-3	No	2 or more segments	No	No	No	No	No	Not accumulated	No	1 cavity	5355
4e972ea8-016e-488d-a8a7-5f152005ac04	7bc92d3b-0278-451e-aa6a-5cde4da5a053	17503626-551c-41b5-b1b5-2dfd5a586c52	final	7bc92d3b-0278-451e-aa6a-5cde4da5a053	d78bd5c5-20d4-41ca-923c-90bdc461a5ea	17503626-551c-41b5-b1b5-2dfd5a586c52	Right lung	No	Less than 10mm	No	Yes	Nodule and node	Upper and Lower Lobbi	No	No	S1-6	No	2 or more segments	No	Yes	No	No	No	Not accumulated	No	1 cavity	5476
4f55eb3f-6471-4456-82b6-7ae708352c87	d0240bc6-f5a6-43cc-a3b8-30f2c2e453f9	1f2d4ffa-5736-4b65-b6dd-391a0dcf01b8	final	d0240bc6-f5a6-43cc-a3b8-30f2c2e453f9	4c07dd64-527f-4e8b-b91c-38582a825810	1f2d4ffa-5736-4b65-b6dd-391a0dcf01b8	Right lung	No	More than 25mm	No	Yes	Nodule and node	Medium and Lower Lobbi	No	No	S1-6	No	2 or more segments	No	No	No	No	No	Not accumulated	No	1 cavity	6066
4f8057c3-0037-4968-96a4-ffb4a4d34b7d	b5631c26-d7e7-4362-87e9-c84cf5e32986	4f6224e6-95c9-434a-a533-7af0e07778cf	final	b5631c26-d7e7-4362-87e9-c84cf5e32986	46d061c1-292b-4525-9fbc-09153758b69b	4f6224e6-95c9-434a-a533-7af0e07778cf	Both lungs	No	Less than 10mm	No	Yes	Nodule, node and infiltrate		No	No	All segments	No	2 or more segments	No	No	Yes	Yes	No	Not accumulated	No	1 cavity	3696
4fc37bf0-1e18-4a34-8d93-ff2d055d762a	12990cec-abed-4052-b127-572e2bc85c52	4c7bb93c-ec2d-42de-9008-86323b6ca5a5	final	12990cec-abed-4052-b127-572e2bc85c52	c3a22eff-7c88-4e44-81d1-728c4d10c762	4c7bb93c-ec2d-42de-9008-86323b6ca5a5	Right lung	No	10-25mm	No	Yes	Nodule and node	Upper and Lower Lobbi	No	No	S1-6	No	2 or more segments	No	No	No	No	No	Not accumulated	No	More than 2 cavities	5432
4fd4b9dd-d735-4e7a-a9cc-b32a301ac6a1	9ba9ae38-7fd4-4cd7-bd6c-e3ee3bdce732	fa614fa8-2f79-4487-8727-5f2798c00b5f	final	9ba9ae38-7fd4-4cd7-bd6c-e3ee3bdce732	e809f1d6-28f2-4a81-a2cd-e89788723e02	fa614fa8-2f79-4487-8727-5f2798c00b5f	Both lungs	No	No cavities	No	No	Nodule and node		No	No	All segments	No	2 or more segments	No	No	No	No	No	Not accumulated	No	No cavities	4999
50c873d2-a612-4c1b-9eed-3edd0b2b5e39	1cbd9396-a983-4096-85c4-ab45636191b5	0cbaea83-8c81-4614-8eef-bc17d6d20a3d	final	1cbd9396-a983-4096-85c4-ab45636191b5	982d5fd3-c77c-4d20-bcd7-1d445acfd40a	0cbaea83-8c81-4614-8eef-bc17d6d20a3d	Left lung	No	No cavities	No	No	Nodule and node	Upper Lobus	No	No	S1+2	No	Less than 2 segments	No	No	No	No	No	Not accumulated	No	No cavities	4327
510bc780-e681-478d-8575-d6183804ccf8	76679479-b0db-4c4f-93c6-a7b9fbd9def0	8d988bd6-bd31-4186-a037-e8b1a82f388f	final	76679479-b0db-4c4f-93c6-a7b9fbd9def0	954b4eea-4b6d-4225-b383-f22be9cd65ef	8d988bd6-bd31-4186-a037-e8b1a82f388f	Both lungs	No	No cavities	No	No	Nodule and node		No	No	All segments	No	2 or more segments	No	No	No	Yes	No	Not accumulated	No	No cavities	3606
531cf85b-6dda-46f8-92b0-6264a2a90aa9	1e1906be-54c5-4afb-9ee4-e5743bf4c35e	63515f57-79f8-4613-9dc1-4cf4dacb4107	final	1e1906be-54c5-4afb-9ee4-e5743bf4c35e	3c3852d4-ca10-40b8-a07f-bced4baa7716	63515f57-79f8-4613-9dc1-4cf4dacb4107	Right lung	No	No cavities	No	Yes	Nodule and node	Upper and Medium Lobbi	No	Yes	S1-5	No	2 or more segments	No	No	Yes	Yes	No	Not accumulated	Yes	No cavities	3777
53610931-fb45-4fe3-9b93-c96332b2aead	5897ee92-1ef6-4f68-8af8-fc9f08456b60	19b8de66-f7c9-4168-b5fe-4b9a9743120c	final	5897ee92-1ef6-4f68-8af8-fc9f08456b60	e7186031-7f52-4af8-9013-e4560c0d4292	19b8de66-f7c9-4168-b5fe-4b9a9743120c	Right lung	No	No cavities	No	Yes	Infiltrate(s)	Upper Lobus	No	No	S1	No	Less than 2 segments	No	No	Yes	No	No	Not accumulated	No	No cavities	3767
539a28a4-4fbc-4d0e-9e00-0b025362d72e	21145b06-e318-46b1-b289-6c2d6b302fa1	9073f4aa-1e3c-4a3e-86f9-c6780ced3cfc	final	21145b06-e318-46b1-b289-6c2d6b302fa1	aab2e2f3-5a97-4d71-9356-a818c3c28d55	9073f4aa-1e3c-4a3e-86f9-c6780ced3cfc	Right lung	Yes	Less than 10mm	No	No	Nodule less than 10mm	Upper and Lower Lobbi	No	No	S1+2	No	Less than 2 segments	No	No	No	No	No	Not accumulated	No	2 cavities	3483
53d8c35a-3b87-4df1-a349-47107de5ac1a	84190b29-7f36-4191-837d-3c34d3deb358	3a7abcbe-c4c1-408b-8918-7f5a01eb459f	final	84190b29-7f36-4191-837d-3c34d3deb358	495d97c9-422f-4520-b877-0c809338c46a	3a7abcbe-c4c1-408b-8918-7f5a01eb459f	Right lung	No	10-25mm	No	Yes	Nodule and node	Upper Lobus	No	No	S3	No	Less than 2 segments	No	No	No	No	No	Not accumulated	No	1 cavity	4648
53d8c35a-3b87-4df1-a349-47107de5ac1a	84190b29-7f36-4191-837d-3c34d3deb358	daedb2dc-9486-4a5a-a8be-cac3da587023	final	84190b29-7f36-4191-837d-3c34d3deb358	ef73d9d0-1e5d-495e-ab01-16dd5164aa44	daedb2dc-9486-4a5a-a8be-cac3da587023	Right lung	No	10-25mm	No	No	Nodule and node	Upper Lobus	No	No	S1+2	No	Less than 2 segments	No	No	No	No	No	Not accumulated	No	1 cavity	4398
547489f5-9f2b-479d-90e6-f93caf484957	42c96ab7-d38d-45ce-83ab-66b299bef0af	80f74e45-86fe-4563-998c-c08c364f331f	final	42c96ab7-d38d-45ce-83ab-66b299bef0af	efa49cb1-9263-47a5-8680-780ec2ba918e	80f74e45-86fe-4563-998c-c08c364f331f	Right lung	No	No cavities	No	No	Nodule and node	Upper Lobus	No	No	S1+2	No	Less than 2 segments	No	No	No	No	No	Not accumulated	No	No cavities	3661
54784bb8-20c7-4470-8b31-16eddd4f57f5	8c47a454-9ece-4922-b5cb-44797e6f0d4b	587e7194-2f01-48a2-a620-ae71808d2f52	final	8c47a454-9ece-4922-b5cb-44797e6f0d4b	423aa232-08d5-441f-a0c4-96b137d4aeef	587e7194-2f01-48a2-a620-ae71808d2f52	Right lung	No	Less than 10mm	No	Yes	Nodule and node	Upper Lobus	No	No	S2	No	Less than 2 segments	No	No	No	No	No	Not accumulated	No	1 cavity	4211
55088727-5494-4aff-847a-8d367b8a90ef	a325fd15-f66b-4a8d-bfad-b6a698126496	0bfe7d73-0c75-4831-a894-617275b1e799	final	a325fd15-f66b-4a8d-bfad-b6a698126496	f9082295-7431-4974-834b-94468f2fdfe5	0bfe7d73-0c75-4831-a894-617275b1e799	Both lungs	No	10-25mm	No	Yes	Nodule, node and infiltrate	Upper and Lower Lobbi	No	No	S1-6	No	2 or more segments	No	No	No	No	No	Not accumulated	No	More than 2 cavities	5342
55088727-5494-4aff-847a-8d367b8a90ef	a325fd15-f66b-4a8d-bfad-b6a698126496	4e5f79b1-9b18-436e-8819-2097a93c4886	final	a325fd15-f66b-4a8d-bfad-b6a698126496	a2855703-6e76-423e-8238-a475ce648a08	4e5f79b1-9b18-436e-8819-2097a93c4886	Both lungs	No	More than 25mm	No	Yes	Nodule, node and infiltrate		No	No	All segments	No	2 or more segments	No	No	Yes	Yes	No	Not accumulated	No	More than 2 cavities	5310
55ce9036-9c10-45ad-91fc-217b860a0483	97d9ad28-2034-4ca1-844b-32f2b3bd5728	f151ff91-38a1-49d5-85d8-c3d4f188e462	final	97d9ad28-2034-4ca1-844b-32f2b3bd5728	38ce6460-e972-44ae-af1d-13fdb8405101	f151ff91-38a1-49d5-85d8-c3d4f188e462	Both lungs	No	No cavities	No	Yes	Nodule less than 10mm	Lower Lobus	No	No	S6	Yes	Less than 2 segments	No	Yes	No	Yes	No	Not accumulated	Yes	No cavities	3523
560a63cb-6861-4da5-ac86-6653d1ac8a0e	b7fdbf91-0fc9-4feb-a64e-6d9321add335	6f08d635-9c95-4e82-bc52-a9d2127f942a	final	b7fdbf91-0fc9-4feb-a64e-6d9321add335	ad0837fc-a105-4684-9fde-d559537c82d3	6f08d635-9c95-4e82-bc52-a9d2127f942a	Right lung	No	No cavities	No	No	Nodule less than 10mm	Upper Lobus	No	No	S1-3	No	2 or more segments	No	No	No	No	No	Not accumulated	No	No cavities	4672
570b8dc8-78ea-4711-b652-b432c13bd9e0	57fecd8a-c87c-400b-b18e-189dad4372ab	3f9f6ff3-93af-4849-b500-e0979e217970	final	57fecd8a-c87c-400b-b18e-189dad4372ab	4d958a84-06f3-4882-a5c6-e6094b907f91	3f9f6ff3-93af-4849-b500-e0979e217970	Both lungs	No	10-25mm	No	Yes	Infiltrate(s)	Upper Lobus	No	No	S1+2	No	Less than 2 segments	No	Yes	Yes	Yes	No	Not accumulated	No	1 cavity	3803
576f8bce-bf7b-4e6b-bf63-28441fd91216	ec8d3abf-9d24-435c-ae6f-ce3d70a12e6d	a3b4b108-32ba-49d5-a5c6-90875ee9f6bb	final	ec8d3abf-9d24-435c-ae6f-ce3d70a12e6d	bf13e15d-fc11-4f4c-8966-8e2435d1c4af	a3b4b108-32ba-49d5-a5c6-90875ee9f6bb	Right lung	No	No cavities	No	Yes	Nodule and node	Upper Lobus	No	No	S1	No	Less than 2 segments	No	No	No	No	No	Not accumulated	No	No cavities	3633
578e01be-8b67-4c7b-adbc-23661be7db09	aa76d2ff-3885-4a03-9b68-c4f16140a87f	d89e3118-5146-4ec0-85ea-f6cfd66ea6cf	final	aa76d2ff-3885-4a03-9b68-c4f16140a87f	e4cf78cf-be39-4ec6-b565-b0e46568eef7	d89e3118-5146-4ec0-85ea-f6cfd66ea6cf	Both lungs	No	10-25mm	No	Yes	Nodule, node and infiltrate	Upper Lobus	No	No	S1-3	No	2 or more segments	No	No	Yes	Yes	No	Not accumulated	Yes	2 cavities	4916
578e01be-8b67-4c7b-adbc-23661be7db09	aa76d2ff-3885-4a03-9b68-c4f16140a87f	e225cf0e-6c0f-4cf4-b2f7-f6973268d93c	final	aa76d2ff-3885-4a03-9b68-c4f16140a87f	08d3ca1e-a5d9-4813-b708-e1bcd5eff3b9	e225cf0e-6c0f-4cf4-b2f7-f6973268d93c	Both lungs	No	More than 25mm	No	Yes	Nodule, node and infiltrate	Upper Lobus	No	No	S1-3	No	2 or more segments	No	No	Yes	Yes	No	Not accumulated	No	1 cavity	5140
58823009-6869-4a9d-95d3-52a5d06086b5	4305c258-9f99-4791-81cb-113ae8da86fe	833d0d29-d063-402e-b8c5-b4cabed92e97	final	4305c258-9f99-4791-81cb-113ae8da86fe	9d5c751f-9bc8-4ba4-a83f-157f5ea58119	833d0d29-d063-402e-b8c5-b4cabed92e97	Both lungs	No	No cavities	No	Yes	Nodule and node		No	No	All segments	Yes	2 or more segments	No	Yes	Yes	Yes	No	Not accumulated	Yes	No cavities	4925
58db3a54-d598-4858-ba87-b05012e45b00	9d73bd42-9c45-4a47-98be-587f567bb2ca	2c8d3351-a05b-4d37-9e8d-c1d38428bb87	final	9d73bd42-9c45-4a47-98be-587f567bb2ca	319067fa-7592-483e-aece-2543acaf3bd1	2c8d3351-a05b-4d37-9e8d-c1d38428bb87	Left lung	No	No cavities	No	No	Nodule less than 10mm	Upper Lobus	No	No	S2	No	Less than 2 segments	No	No	No	No	No	Not accumulated	No	No cavities	4890
5986ed30-dfb4-48fc-91aa-d5f341deaaaa	61d6bf64-f3a2-455c-a510-a77ef412012e	7b12ec65-a69a-4da0-b8f5-becdb7760b04	final	61d6bf64-f3a2-455c-a510-a77ef412012e	429dd6cc-8831-4ddf-ade1-5ce19e11af53	7b12ec65-a69a-4da0-b8f5-becdb7760b04	Both lungs	No	No cavities	No	No	Nodule less than 10mm	Upper Lobus	No	No	S1-3	No	2 or more segments	No	No	No	No	No	Not accumulated	No	No cavities	4629
5a210703-a671-4f1a-b913-d002894637c4	508c6a5e-707d-4285-b282-a5389c1044f7	b38c714f-aa3a-422d-8c18-6b07c45b4009	final	508c6a5e-707d-4285-b282-a5389c1044f7	b292a968-e2f5-4d53-871f-8fcdfda429e7	b38c714f-aa3a-422d-8c18-6b07c45b4009	Both lungs	Yes	No cavities	No	Yes	Nodule less than 10mm		No	Yes	All segments	No	2 or more segments	No	No	Yes	Yes	No	Not accumulated	No	No cavities	5289
5a5a9e2a-4e8d-41a5-a307-f90371e8d23c	1600b516-32bf-4ac1-a452-aa645a4aa4af	a271ed21-c671-4d25-8aec-e0286f4719ea	final	1600b516-32bf-4ac1-a452-aa645a4aa4af	c6a1cb77-9254-4c75-940e-08a7682f62a6	a271ed21-c671-4d25-8aec-e0286f4719ea	Right lung	No	No cavities	No	No	Nodule and node	Upper Lobus	No	No	S1+2	No	Less than 2 segments	No	No	No	No	No	Not accumulated	No	No cavities	4679
5a734eb6-e2e8-4b18-90d9-e599b03170a3	cfcdcec5-d454-4b53-949b-8317529aa2c7	f1bd9dff-6d0d-4a7e-9d42-d080e12e0a99	final	cfcdcec5-d454-4b53-949b-8317529aa2c7	7787a33e-0873-4d55-b0cf-7da8aab19088	f1bd9dff-6d0d-4a7e-9d42-d080e12e0a99	Left lung	No	No cavities	No	No	Nodule and node	Upper Lobus	No	No	S2	No	Less than 2 segments	No	No	No	No	No	Not accumulated	No	No cavities	3634
5c44fd03-f92f-4d74-bf3a-c57d13d3ef10	05c55664-f0da-48c8-85cb-91fd80da8e62	1aafa780-fd41-431f-a8d5-3eae3c2ce700	final	05c55664-f0da-48c8-85cb-91fd80da8e62	3f36f807-2ea3-42a9-a68d-e14f77021474	1aafa780-fd41-431f-a8d5-3eae3c2ce700	Both lungs	Yes	Less than 10mm	No	No	Nodule and node	Total lung affected	No	No	All segments	No	2 or more segments	No	No	No	No	No	Not accumulated	No	2 cavities	4132
5d6de16c-cd76-4712-9e2c-2dee38cd4573	24acd3b6-da91-4adc-b393-f51d62461965	871208a5-4515-4564-808e-c0614f363344	final	24acd3b6-da91-4adc-b393-f51d62461965	f9de9d5a-7e45-463a-b6c8-e9295c525f2a	871208a5-4515-4564-808e-c0614f363344	Right lung	No	Less than 10mm	No	Yes	Nodule, node and infiltrate		No	No	All segments	No	2 or more segments	No	Yes	No	No	No	Not accumulated	No	1 cavity	3683
5d881f81-2013-4aac-8487-ed761f3c41bc	df1087a9-dbf7-429b-9cd3-bced7d2c992e	2b8ad7c4-9dde-442e-8c8c-08d210d4e3ab	final	df1087a9-dbf7-429b-9cd3-bced7d2c992e	2d8d9ce4-e496-466f-890d-7e96daf7d008	2b8ad7c4-9dde-442e-8c8c-08d210d4e3ab	Both lungs	No	Less than 10mm	No	Yes	Nodule and node		No	No	All segments	Yes	2 or more segments	No	Yes	No	No	No	Not accumulated	No	1 cavity	3689
5dbd2237-0ea1-4f54-be54-6f37f324d1de	c254fd7e-cf9d-40e4-b3be-372072b02830	cdeed6d1-5128-4af3-b937-2932a3e3068f	final	c254fd7e-cf9d-40e4-b3be-372072b02830	b72fa500-142e-4130-9353-f842204b52e7	cdeed6d1-5128-4af3-b937-2932a3e3068f	Both lungs	No	Less than 10mm	No	Yes	Nodule and node		No	No	All segments	No	2 or more segments	No	Yes	Yes	No	No	Not accumulated	Yes	More than 2 cavities	4820
5e05309a-49a0-47b3-91da-5bd6e8ed1151	72949cc5-45c3-4fb2-896a-269e3e700bd9	74c65bad-2995-4394-9add-64b0b78136e7	final	72949cc5-45c3-4fb2-896a-269e3e700bd9	06c3e49d-77d7-4d1a-a5e3-22f9e3551ceb	74c65bad-2995-4394-9add-64b0b78136e7	Both lungs	Yes	No cavities	No	No	Nodule less than 10mm	Upper and Lower Lobbi	No	No	S1-6	No	2 or more segments	No	No	No	No	No	Not accumulated	No	No cavities	5048
5e1107f7-a96d-48e8-83a6-3510473a0d21	5ec19c60-fe34-4e4d-89d2-486e77d3bbdc	8367de97-7883-4a46-ba8b-89805a98e75d	final	5ec19c60-fe34-4e4d-89d2-486e77d3bbdc	5df89fdb-aa77-488e-ab7b-bd0a8ae07674	8367de97-7883-4a46-ba8b-89805a98e75d	Both lungs	Yes	No cavities	No	No	Nodule and node	Upper and Lower Lobbi	No	No	S1-6	No	2 or more segments	No	No	No	No	No	Not accumulated	No	No cavities	4818
5e1107f7-a96d-48e8-83a6-3510473a0d21	5ec19c60-fe34-4e4d-89d2-486e77d3bbdc	c164c972-e79b-438f-b351-0d7e7407bac9	final	5ec19c60-fe34-4e4d-89d2-486e77d3bbdc	ec4a3027-6ebe-40db-b3eb-7fc6219aa221	c164c972-e79b-438f-b351-0d7e7407bac9	Both lungs	No	No cavities	No	No	Nodule and node	Upper and Lower Lobbi	No	No	S1-6	No	2 or more segments	No	No	No	No	No	Not accumulated	No	No cavities	4673
5e947dc3-c03b-411d-b257-95ef17ac67d4	8210b6e3-f57c-419c-a4ca-04be60e39705	322290be-5e4f-4f58-8ed3-7e6849a982f8	final	8210b6e3-f57c-419c-a4ca-04be60e39705	bb4b887c-8f50-474b-a652-a7c1a011bf1e	322290be-5e4f-4f58-8ed3-7e6849a982f8	Right lung	No	Less than 10mm	No	Yes	Nodule, node and infiltrate	Upper Lobus	No	No	S1+2	No	Less than 2 segments		No	No	No	No		No	2 cavities	4614
5ed71553-91e9-4e5a-8c0a-d50443c95067	0555516c-67df-4243-baee-339113d4348e	6fac77d3-6055-4c06-b02d-08794840be18	final	0555516c-67df-4243-baee-339113d4348e	b84f6809-46d0-444c-aeae-5ed0c2b87940	6fac77d3-6055-4c06-b02d-08794840be18	Both lungs	No	10-25mm	No	Yes	Nodule, node and infiltrate	Upper and Lower Lobbi	No	No	S1-6	No	Less than 2 segments	No	No	No	No	No	Not accumulated	No	1 cavity	4706
5f557f9e-d654-4647-95af-efe941dc0112	02840137-578e-4666-92fd-c8271b3c2775	3dd8201a-528e-457b-8137-21bcf494b6f5	final	02840137-578e-4666-92fd-c8271b3c2775	ac40b43e-d985-4773-b664-f12e04ccabeb	3dd8201a-528e-457b-8137-21bcf494b6f5	Right lung	No	No cavities	No	Yes	Nodule, node and infiltrate	Upper Lobus	No	No	S1+2	No	Less than 2 segments	No	No	No	No	No	Not accumulated	No	No cavities	4699
60406f4f-9f8c-4457-94e4-b7ea11dadbff	a746673e-7767-455c-8781-20f95cca61f4	d83f76ca-c2a8-42e9-b26a-74bc8ef8e8d7	final	a746673e-7767-455c-8781-20f95cca61f4	fda5c0a5-c64c-4af4-ba68-3c253b2c3bf7	d83f76ca-c2a8-42e9-b26a-74bc8ef8e8d7	Right lung	No	No cavities	No	Yes	Nodule, node and infiltrate	Upper Lobus	No	No	S1-3	No	2 or more segments	No	No	No	No	No	Not accumulated	No	No cavities	4769
621a10c7-fe1f-47ea-a297-de4d2052bd32	e2da9679-4f3c-4879-9cdd-429bddd6bed6	716d4294-6889-4652-966f-8e7dfe52d79f	final	e2da9679-4f3c-4879-9cdd-429bddd6bed6	8b9717ad-90b8-48d7-bde4-9c704b0f7a3a	716d4294-6889-4652-966f-8e7dfe52d79f	Right lung	No	Less than 10mm	No	Yes	Nodule and node	Upper Lobus	No	No	S1+2	No	Less than 2 segments	No	No	No	No	No	Not accumulated	No	1 cavity	5343
62aeca07-df16-45a2-8a6f-13be6d448499	014980cc-be3e-4412-8728-f5340ddda125	e026b441-8baf-4a1d-9f0a-48851ecce461	final	014980cc-be3e-4412-8728-f5340ddda125	c25ccaa8-35d5-4972-a42d-49f53e9b6541	e026b441-8baf-4a1d-9f0a-48851ecce461	Both lungs	No	More than 25mm	No	Yes	Nodule and node		No	No	All segments	No	2 or more segments	No	Yes	Yes	Yes	No	Not accumulated	No	More than 2 cavities	5127
64e00069-e5e3-43a4-acd4-3edbd05d6c9f	e230f934-dcae-492e-8ffe-0573627ee964	730482d6-c2fc-4a92-9d54-37777c1918de	final	e230f934-dcae-492e-8ffe-0573627ee964	ac9246d8-3685-4a6f-9718-2091df6d3310	730482d6-c2fc-4a92-9d54-37777c1918de	Right lung	No	Less than 10mm	No	Yes	Nodule, node and infiltrate	Upper and Lower Lobbi	No	No	S1-6	No	2 or more segments	No	No	No	No	No	Not accumulated	No	2 cavities	4725
6579220d-2017-4abe-9bf2-8adca0325171	084b23d8-b9f4-4618-9a98-f54958874366	4681070a-58e9-4213-9597-fd5c0b267ed0	final	084b23d8-b9f4-4618-9a98-f54958874366	3d3fdd5b-abdf-4512-be93-ae285f50d121	4681070a-58e9-4213-9597-fd5c0b267ed0	Left lung	No	No cavities	No	No	Nodule, node and infiltrate	Upper Lobus	No	No	S2	No	Less than 2 segments	No	No	No	No	No	Not accumulated	No	No cavities	4336
659b51e0-9b9d-4915-9f2d-f0a661f03226	a9b60b1d-78b7-4c59-a5dd-1bc18dea2492	21654652-afc2-4980-b356-939fe317ec03	final	a9b60b1d-78b7-4c59-a5dd-1bc18dea2492	c854d700-ac1d-4fc4-9c18-f31eca77244e	21654652-afc2-4980-b356-939fe317ec03	Both lungs	No	No cavities	No	Yes	Nodule, node and infiltrate	Upper and Lower Lobbi	No	No	S1-6	No	2 or more segments		Yes	Yes	Yes	No		No	No cavities	4131
6613c239-9ac8-44d4-8d1e-28c1432cb460	b8a46b6f-80f3-4da0-a842-591d95c74e79	25eba396-cd5f-4f27-9a93-454a03b21fc5	final	b8a46b6f-80f3-4da0-a842-591d95c74e79	4a4316b4-311d-463d-9ea4-5bc04cfe255a	25eba396-cd5f-4f27-9a93-454a03b21fc5	Both lungs	No	No cavities	No	Yes	Nodule and node	Upper and Lower Lobbi	No	No	S1-6	No	2 or more segments	No	No	No	No	No	Not accumulated	No	No cavities	4830
6651ca62-17f8-47d4-b3eb-fbf263656d31	ef554ab1-b3a9-4287-9152-2ed94dcc0065	db01f072-7a1e-4750-9232-807f38219120	final	ef554ab1-b3a9-4287-9152-2ed94dcc0065	48154d0b-a709-4da9-8fc5-a5f77d21dfc2	db01f072-7a1e-4750-9232-807f38219120	Both lungs	Yes	10-25mm	No	Yes	Nodule and node		No	No	All segments	No	2 or more segments	No	Yes	Yes	Yes	Yes	Not accumulated	No	1 cavity	4761
67f08e5a-a43b-4ae8-ae1e-384212346fd6	f2ffa406-4b9b-4fa2-bc15-f6fb0e3ee95a	8af6cf0a-03d8-43c0-a517-39a7fe5b42b6	final	f2ffa406-4b9b-4fa2-bc15-f6fb0e3ee95a	e6d5dbe0-070b-42ef-beec-d96a53ec4f78	8af6cf0a-03d8-43c0-a517-39a7fe5b42b6	Both lungs	No	10-25mm	No	Yes	Nodule and node	Upper and Lower Lobbi	No	No	S1-6	No	2 or more segments	No	Yes	No	Yes	No	Not accumulated	No	2 cavities	4377
6ba7d729-1032-4113-977e-c173003ecc45	a7e10df4-ba71-467f-8cb7-8b49706ace52	3dda3f19-b489-412a-a4c8-298763e5756a	final	a7e10df4-ba71-467f-8cb7-8b49706ace52	72e30849-f62e-4408-83dc-bcd023e8d540	3dda3f19-b489-412a-a4c8-298763e5756a	Both lungs	Yes	Less than 10mm	No	Yes	Nodule and node		No	No	All segments	No	2 or more segments	No	Yes	No	No	No	Not accumulated	No	2 cavities	5485
6c624eed-fc47-4a7e-8876-af8787f55737	ba8ad5f7-e0b0-4ec3-b58a-a77b6524ed86	3af9cd4b-5a42-4d62-9eb4-71e164bf3cce	final	ba8ad5f7-e0b0-4ec3-b58a-a77b6524ed86	723c0bff-a5e8-44eb-998a-461f0e784cca	3af9cd4b-5a42-4d62-9eb4-71e164bf3cce	Both lungs	No	No cavities	No	Yes	Nodule and node	Upper and Lower Lobbi	No	No	S1-6	No	2 or more segments	No	Yes	Yes	Yes	Yes	Not accumulated	Yes	No cavities	3663
6cd8e9fd-76aa-470b-9169-7a652d13ba12	72e75ebd-7cab-4260-af94-665360d6e868	80fb28cb-aa38-4094-a098-705ea0e27c95	final	72e75ebd-7cab-4260-af94-665360d6e868	be037fc4-8db6-49c8-a9b1-8639dd987ed8	80fb28cb-aa38-4094-a098-705ea0e27c95	Left lung	No	No cavities	No	No	Nodule and node	Upper Lobus	No	No	S1+2	No	Less than 2 segments	No	No	No	No	No	Not accumulated	No	No cavities	3565
6d479d6a-2c12-43fb-aa27-4a418a02905f	b8f29838-a14a-4b61-ab45-cc915cdf813f	35d62112-6d25-4d72-bc0c-f2dffc7c946f	final	b8f29838-a14a-4b61-ab45-cc915cdf813f	9ce9807c-264c-4a4a-acb2-d55e5b8d7fb3	35d62112-6d25-4d72-bc0c-f2dffc7c946f	Both lungs	No	More than 25mm	No	Yes	Nodule, node and infiltrate		No	Yes	All segments	Yes	2 or more segments	No	Yes	Yes	Yes	No	Not accumulated	No	1 cavity	5118
6e8ef097-6378-4752-8ede-7d597340d3e9	2e795b86-61ee-49f9-a6a0-c82efb507019	10809cdd-a140-4c0c-93d1-f6fc93ea4bb2	final	2e795b86-61ee-49f9-a6a0-c82efb507019	061f8eca-2d4e-4122-8f6e-b1a5af481b6c	10809cdd-a140-4c0c-93d1-f6fc93ea4bb2	Both lungs	Yes	10-25mm	No	Yes	Nodule, node and infiltrate		No	No	All segments	No	2 or more segments	No	No	No	No	No	Not accumulated	No	More than 2 cavities	5232
6f7e84a2-87a2-4050-a065-84d56f9f83b8	2597d6bb-b229-470e-b0f7-293a7d522ea8	f8cb5b0e-372d-4118-9072-d0801fa4248d	final	2597d6bb-b229-470e-b0f7-293a7d522ea8	b18ca3e3-e085-4443-896b-3af60d78c12b	f8cb5b0e-372d-4118-9072-d0801fa4248d	Both lungs	No	No cavities	No	Yes	Nodule and node	Upper Lobus	No	No	S1+2	No	Less than 2 segments		No	No	No	No		No	No cavities	4266
701059a8-eec5-4eb5-96dd-202dd283a563	ebf88683-cacd-478e-985e-7dc23dfd425a	743c5e12-a34c-4604-91ae-6b4c810ba872	final	ebf88683-cacd-478e-985e-7dc23dfd425a	d48de8ac-4289-404e-b499-dd5ecdfbe87b	743c5e12-a34c-4604-91ae-6b4c810ba872	Right lung	No	Less than 10mm	No	No	Nodule and node	Upper Lobus	No	No	S2+3	No	Less than 2 segments	No	No	No	No	No	Not accumulated	No	1 cavity	4396
70c068ee-08f4-4f79-8a03-e8692af59569	a230906a-c056-4e4b-a5f0-5d57f1d96b85	b962e998-3154-4fc3-9dcb-dc7d24b89921	final	a230906a-c056-4e4b-a5f0-5d57f1d96b85	a4f5f449-b660-429a-ad85-0cd6f942836d	b962e998-3154-4fc3-9dcb-dc7d24b89921	Both lungs	No	No cavities	No	Yes	Nodule less than 10mm	Upper Lobus	No	No	S2	No	Less than 2 segments	No	No	No	No	No	Not accumulated	No	No cavities	3607
72a9acba-93d7-46cc-b50e-e3fdde8e619b	5701a4d9-c57a-421b-89c8-c30ed58e0b90	d50129da-4bec-4d3e-9c67-0ed3883ce16a	final	5701a4d9-c57a-421b-89c8-c30ed58e0b90	89544e47-e4d6-409e-845c-8e36cc1aec63	d50129da-4bec-4d3e-9c67-0ed3883ce16a	Right lung	Yes	No cavities	No	Yes	Nodule less than 10mm	Upper Lobus	No	No	S1-3	No	2 or more segments	No	Yes	No	No	No	Not accumulated	No	No cavities	4277
73728abc-69cd-4e1d-839f-65e5b123ad90	7dadb752-7e54-46ee-aa8e-86641e220831	cb6a1df4-6540-42bb-bc98-85829edc142e	final	7dadb752-7e54-46ee-aa8e-86641e220831	aa23f47e-93c8-4d48-bd54-e192658b0428	cb6a1df4-6540-42bb-bc98-85829edc142e	Right lung	No	Less than 10mm	No	No	Nodule and node	Upper Lobus	No	No	S3	No	Less than 2 segments	No	No	No	No	No	Not accumulated	No	1 cavity	3658
7407c1c6-643b-43d8-9f95-35ad01a31c71	7d4de462-8e6a-4540-8b4b-7acc084ee374	81156559-ca5b-4c6b-bff8-21e77104609a	final	7d4de462-8e6a-4540-8b4b-7acc084ee374	bf94f104-ae33-47cc-8a5b-5feb93a45d74	81156559-ca5b-4c6b-bff8-21e77104609a	Right lung	No	No cavities	No	Yes	Nodule, node and infiltrate	Upper Lobus	No	No	S2	No	Less than 2 segments	No	No	No	No	No	Not accumulated	No	No cavities	4573
745895f1-8717-4330-9a20-9a4aa72c9e4c	7ed25783-2da6-4a95-9e3d-3e00a64239ed	fa3d7476-42b9-40a6-98b4-2425408a2281	final	7ed25783-2da6-4a95-9e3d-3e00a64239ed	f0b8de6d-5a0c-45d2-9e05-7e3207d48cc9	fa3d7476-42b9-40a6-98b4-2425408a2281	Left lung	No	No cavities	No	Yes	Nodule and node	Upper and Lower Lobbi	No	No	S1-6	No	2 or more segments	No	No	Yes	No	No	Not accumulated	No	No cavities	3986
747e9a38-7088-41fd-b2b7-e519e7a11edb	5e2d30ca-6fe3-4d6d-9ffc-6daaa6cb7cc4	933e9237-5522-49bd-a70f-b3cbe6237c8e	final	5e2d30ca-6fe3-4d6d-9ffc-6daaa6cb7cc4	c6574490-1ad9-4000-88c9-a06c16123a00	933e9237-5522-49bd-a70f-b3cbe6237c8e	Both lungs	No	More than 25mm	No	Yes	Nodule, node and infiltrate		No	No	All segments	No	2 or more segments	No	Yes	Yes	Yes	No	Not accumulated	No	More than 2 cavities	5351
750fc50b-db83-4f72-9f72-547f107c4e52	bc46e0e2-4477-453c-83ba-6d785d7a85d3	a07a3a03-9f40-489b-922e-03bf13f9a4a8	final	bc46e0e2-4477-453c-83ba-6d785d7a85d3	f00a78a8-87c5-499b-b78c-da4796e39d56	a07a3a03-9f40-489b-922e-03bf13f9a4a8	Both lungs	Yes	More than 25mm	No	Yes	Nodule, node and infiltrate		No	Yes	All segments	No	2 or more segments	No	No	Yes	Yes	No	Not accumulated	Yes	1 cavity	4105
7529e113-20f8-40f3-8471-e84ab5224cf6	b8b1ff5d-5afd-43bc-ba2c-7b5ed2c7f886	6645bc57-6092-4224-9e2f-8bf7b154e63b	final	b8b1ff5d-5afd-43bc-ba2c-7b5ed2c7f886	272890b9-bd35-460f-9a41-dffd9216c01a	6645bc57-6092-4224-9e2f-8bf7b154e63b	Both lungs	Yes	10-25mm	No	Yes	Nodule, node and infiltrate	Total lung affected	No	No	All segments	No	2 or more segments	No	No	Yes	Yes	No	Not accumulated	No	1 cavity	4823
7529e113-20f8-40f3-8471-e84ab5224cf6	b8b1ff5d-5afd-43bc-ba2c-7b5ed2c7f886	c9646607-8884-43d2-aecf-548448063320	final	b8b1ff5d-5afd-43bc-ba2c-7b5ed2c7f886	41063aed-ed2f-474f-9b4d-ea35ffe3fcb3	c9646607-8884-43d2-aecf-548448063320	Both lungs	Yes	More than 25mm	No	Yes	Nodule, node and infiltrate		No	No	All segments	No	2 or more segments	No	No	Yes	Yes	No	Not accumulated	No	2 cavities	4795
755d2ad3-3df8-41ab-8331-20a63cb2d203	f9146256-8f16-463d-8ae6-56d4b16e1e0a	abaf4da5-31a0-4eff-b1a2-be8c018862f6	final	f9146256-8f16-463d-8ae6-56d4b16e1e0a	9de6513e-83ae-4753-b444-9ce8df991208	abaf4da5-31a0-4eff-b1a2-be8c018862f6	Left lung	No	No cavities	No	No	Nodule and node	Upper and Lower Lobbi	No	No	S1-6	No	2 or more segments	No	No	No	No	No	Not accumulated	No	No cavities	4617
7569870a-3b9f-46af-8145-bb8aedc2bd64	deaaf276-8d55-4f96-8215-db72771e0422	273dbf84-d0d0-4c88-8496-e71839e3874c	final	deaaf276-8d55-4f96-8215-db72771e0422	ef602aa3-718f-473b-8b2c-f0da5c0667e4	273dbf84-d0d0-4c88-8496-e71839e3874c	Both lungs	Yes	No cavities	No	Yes	Nodule, node and infiltrate		No	No	All segments	No	2 or more segments	No	No	Yes	Yes	No	Not accumulated	No	No cavities	3998
762c5d5b-7b41-424d-9427-a90024bee07c	a601ffb3-1810-4572-ae64-48d8578d91c0	e685baa5-e35f-4bee-925a-4d3e5f53e711	final	a601ffb3-1810-4572-ae64-48d8578d91c0	ed9b62d3-bfde-4cf3-96f9-4fea40060ffe	e685baa5-e35f-4bee-925a-4d3e5f53e711	Right lung	No	No cavities	No	Yes	Nodule and node	Upper Lobus	No	No	S1	No	Less than 2 segments	No	No	No	No	No	Not accumulated	No	No cavities	4365
766c43c4-ed76-4a2d-a437-d78786fc964e	28fe9a55-58c1-45a7-a399-ecbe74236d02	ea044238-6e59-44a7-9298-72e7490fae11	final	28fe9a55-58c1-45a7-a399-ecbe74236d02	70af4c31-4e50-46e1-b676-93dc10c56b24	ea044238-6e59-44a7-9298-72e7490fae11	Left lung	No	No cavities	No	No	Nodule and node	Upper Lobus	No	No	S1+2	No	Less than 2 segments	No	No	No	No	No	Not accumulated	No	No cavities	4553
7722513c-ed55-4f63-8199-d1da561ad298	4926aff9-ccea-4f6d-aeac-3c034e9c6148	c578676b-7739-4877-a6f2-a9d5076386cd	final	4926aff9-ccea-4f6d-aeac-3c034e9c6148	6876cbf3-c298-4d6c-804c-25e731ffef5a	c578676b-7739-4877-a6f2-a9d5076386cd	Both lungs	No	Less than 10mm	No	Yes	Nodule, node and infiltrate	Upper Lobus	No	No	S1+2	No	2 or more segments	No	No	No	No	No	Not accumulated	No	1 cavity	3879
77b338c4-6271-401f-8289-9dca2cbfedd5	77d8d32b-c1ee-4839-8ee0-37596384da78	0025c1fd-cfe3-40bd-a344-40f18dac2166	final	77d8d32b-c1ee-4839-8ee0-37596384da78	7c9bbec7-4ae1-4182-ad9d-65fde6164b94	0025c1fd-cfe3-40bd-a344-40f18dac2166	Right lung	No	No cavities	No	No	Nodule and node	Upper Lobus	No	No	S1+2	No	Less than 2 segments	No	No	No	No	No	Not accumulated	Yes	No cavities	3731
77c1b5e1-871c-45d8-9cc4-4d0154f87d0b	6a1afb49-761e-4801-9dfe-63a3edfdf7ea	c72f7ac1-32ce-4fa4-8e60-a791d8b4a424	final	6a1afb49-761e-4801-9dfe-63a3edfdf7ea	602e3d0b-e077-48cb-808a-5b9a908f8012	c72f7ac1-32ce-4fa4-8e60-a791d8b4a424	Both lungs	No	No cavities	No	Yes	Nodule, node and infiltrate	Upper and Lower Lobbi	No	No	All segments	Yes	2 or more segments	No	Yes	Yes	Yes	No	Not accumulated	No	No cavities	4155
78f6f3a0-d7ac-4a34-a101-319432d64aa4	b57aae2f-dbc4-491b-a943-647ab99c52af	4394fff9-72c5-49fa-a7b6-5d4987377030	final	b57aae2f-dbc4-491b-a943-647ab99c52af	4800b332-6f9d-41fc-9ddc-a20148039dc1	4394fff9-72c5-49fa-a7b6-5d4987377030	Both lungs	Yes	No cavities	No	Yes	Nodule and node		No	No	All segments	Yes	2 or more segments	No	Yes	No	No	No	Not accumulated	No	No cavities	4074
7945427c-7a59-4ccf-b213-ce0a1fd08bb8	56f5f536-efea-4210-a793-e07ae271ce07	804e9a04-b8eb-4cea-8b16-15641b7d9bb9	final	56f5f536-efea-4210-a793-e07ae271ce07	49ebe1a7-e115-4be8-b896-5d82ccedb46c	804e9a04-b8eb-4cea-8b16-15641b7d9bb9	Right lung	No	No cavities	No	No	Nodule and node	Upper Lobus	No	No	S1	No	Less than 2 segments	No	No	No	No	No	Not accumulated	No	No cavities	4785
7a659467-793e-425a-bc30-c337e2c73ea0	2d263db3-a900-4a6c-9a82-75524a86aff4	354d5927-2621-49db-8113-bbd695242e92	final	2d263db3-a900-4a6c-9a82-75524a86aff4	abd4ad00-1a1b-4b75-bffb-1f224e7632c0	354d5927-2621-49db-8113-bbd695242e92	Both lungs	Yes	No cavities	No	No	Nodule less than 10mm		No	No	All segments	No	2 or more segments	No	No	No	No	No	Not accumulated	Yes	No cavities	4277
7b25e3af-a0e4-4dd5-95be-41477c50ff7e	74829ddf-9a1e-44b0-9e03-92ce16a3f5b5	f0f4ab91-fa77-4231-a5c0-340be63772f0	final	74829ddf-9a1e-44b0-9e03-92ce16a3f5b5	b70ffc25-2a48-4218-b3e5-db63ff1c558c	f0f4ab91-fa77-4231-a5c0-340be63772f0	Right lung	No	No cavities	No	No	Nodule less than 10mm	Upper Lobus	No	No	S1+2	No	Less than 2 segments	No	No	No	Yes	No	Not accumulated	No	No cavities	4615
7b5de76d-2cb3-45e2-9f8b-6827a6403c47	ec340584-cf28-4a54-a06f-e90a1cf46ac3	29265928-78e2-4341-bb72-b4e4204eb4f1	final	ec340584-cf28-4a54-a06f-e90a1cf46ac3	821d28e0-5ebd-482f-abd3-868f88139164	29265928-78e2-4341-bb72-b4e4204eb4f1	Right lung	No	No cavities	No	No	Nodule, node and infiltrate	Medium and Lower Lobbi	No	No	S7-10	No	2 or more segments	No	No	No	No	No	Not accumulated	No	No cavities	4620
7b7c18e6-dc4d-4793-a922-aa6bc7a83d89	221b138b-fe2d-4dfe-974a-220aab3b8024	14142041-b330-42fe-8b95-11d490ce99bc	final	221b138b-fe2d-4dfe-974a-220aab3b8024	da483a1b-f3cb-419a-85fa-0d59984023c6	14142041-b330-42fe-8b95-11d490ce99bc	Both lungs	No	More than 25mm	No	Yes	Nodule, node and infiltrate		Yes	Yes	All segments	No	2 or more segments	No	No	Yes	Yes	Yes	Not accumulated	Yes	More than 2 cavities	5152
7bad9cfd-4de6-4666-9bc6-2d6ad395ecca	e94d7091-50f7-4430-a4c5-7a6a51c5a191	5dc998c0-c9ba-4704-b152-2f21fbabf8a7	final	e94d7091-50f7-4430-a4c5-7a6a51c5a191	d6c48085-e659-4376-93ba-0ffd0f0718e4	5dc998c0-c9ba-4704-b152-2f21fbabf8a7	Both lungs	No	No cavities	No	Yes	Nodule and node		No	No	All segments	No	2 or more segments	No	No	Yes	No	Yes	Not accumulated	No	No cavities	4607
7bf7d2e9-1c85-48d4-8250-61677e513dbc	f3a66fb6-a7ec-4579-9568-40db9b73e944	be2539d9-92d7-49ca-8a25-760150ae627b	final	f3a66fb6-a7ec-4579-9568-40db9b73e944	ea593a50-7977-4d74-acad-06dcdd831dbc	be2539d9-92d7-49ca-8a25-760150ae627b	Both lungs	No	No cavities	No	No	Nodule, node and infiltrate	Upper and Lower Lobbi	No	No	S1-6	No	2 or more segments	No	No	No	No	No	Not accumulated	No	No cavities	5523
7c6b7d76-9e5b-4b9f-b624-53e48185aeef	791f9b3b-6c19-4a26-9f4e-4e1c606eddad	7093aaf4-d13f-4bc1-a13d-6d0642fa5490	final	791f9b3b-6c19-4a26-9f4e-4e1c606eddad	83c3ccb6-b114-435a-88e3-405e1a1be01d	7093aaf4-d13f-4bc1-a13d-6d0642fa5490	Both lungs	No	Less than 10mm	No	Yes	Nodule, node and infiltrate		No	No	All segments	No	2 or more segments	No	Yes	Yes	Yes	No	Not accumulated	No	1 cavity	4686
7c6ecc6d-c535-414b-83d7-04422994147d	3de12ed2-7dbc-452b-b439-715124c16a1e	cc4c11a7-2b6d-415e-81c1-5340352a0f2e	final	3de12ed2-7dbc-452b-b439-715124c16a1e	cc095313-05ea-4eaf-a01e-85349f93bb87	cc4c11a7-2b6d-415e-81c1-5340352a0f2e	Both lungs	No	No cavities	No	Yes	Nodule less than 10mm	Upper Lobus	No	No	S1+2	No	2 or more segments	No	Yes	Yes	No	No	Not accumulated	No	No cavities	3929
7cf5aae4-1018-4fff-89d4-08dfe050b5ca	82ba9633-28db-4259-858d-0ac38f2e4b01	48827f43-259d-4d4d-8ced-25af019e9fd6	final	82ba9633-28db-4259-858d-0ac38f2e4b01	7311a63e-7010-4314-9701-3d4061708651	48827f43-259d-4d4d-8ced-25af019e9fd6	Both lungs	No	Less than 10mm	No	Yes	Nodule and node	Upper and Lower Lobbi	No	No	S1-6	No	2 or more segments	No	Yes	No	No	No	Not accumulated	No	1 cavity	3543
7e9fe9af-9c87-45d7-ba58-44ff48360eea	c0c43cac-60c4-4cbf-9fb8-569a79219b7e	96451c98-6ca6-438e-8a46-f82c34e27cb4	final	c0c43cac-60c4-4cbf-9fb8-569a79219b7e	9eb63b91-614f-466a-9cfe-f6aafbc08ee3	96451c98-6ca6-438e-8a46-f82c34e27cb4	Left lung	No	No cavities	No	Yes	Nodule, node and infiltrate	Lower Lobus	No	No	S6	No	Less than 2 segments	No	No	Yes	No	No	Not accumulated	No	No cavities	5279
7ef62c9d-0e6b-405f-bf62-bae046da3aaa	544cd65f-81ca-4539-836e-13970625ce7c	7c37cbc4-b4fa-4356-80e1-c5a67e4bba09	final	544cd65f-81ca-4539-836e-13970625ce7c	53909539-5692-4c80-9ee6-2fc98718d72b	7c37cbc4-b4fa-4356-80e1-c5a67e4bba09	Both lungs	No	No cavities	No	Yes	Nodule and node	Upper and Lower Lobbi	No	No	S1-6	No	2 or more segments	No	No	No	Yes	No	Not accumulated	No	No cavities	5183
7f34e0aa-2e24-44d9-bf2c-7f592ddf3a9e	eb1360b4-65a6-4b34-b2c5-9d8e4e4c5b04	23da8450-aefb-4da5-b2ae-fc1bdd116d28	final	eb1360b4-65a6-4b34-b2c5-9d8e4e4c5b04	f19a6ddb-e943-4428-9953-1e42d513cd1f	23da8450-aefb-4da5-b2ae-fc1bdd116d28	Both lungs	Yes	No cavities	No	Yes	Nodule less than 10mm		No	Yes	All segments	No	2 or more segments	No	No	No	No	No	Not accumulated	Yes	No cavities	3657
7f45873e-e0ba-4744-9d0a-4f780bddea73	4f86df1d-44d5-49de-aaeb-ed7beb82bb55	e3dbbd79-2012-4818-abe2-416fbaaff85e	final	4f86df1d-44d5-49de-aaeb-ed7beb82bb55	26f5fb24-a22f-4dab-b9e7-2792bac0d8b5	e3dbbd79-2012-4818-abe2-416fbaaff85e	Right lung	No	More than 25mm	No	Yes	Nodule, node and infiltrate		Yes	Yes	All segments	Yes	2 or more segments		No	Yes	Yes	No		Yes	More than 2 cavities	4153
81681ec4-b500-45a6-8c01-36877c83dfe3	b000e7ea-16fa-49db-b3a8-b4fdff3e0a7f	e674a907-d8ab-4d8d-a724-0d73cdce05a0	final	b000e7ea-16fa-49db-b3a8-b4fdff3e0a7f	2c08ecc0-9119-43b1-9ea3-4097a13cd538	e674a907-d8ab-4d8d-a724-0d73cdce05a0	Right lung	No	No cavities	No	Yes	Nodule, node and infiltrate	Upper Lobus	No	No	S1	No	Less than 2 segments	No	No	No	No	No	Not accumulated	No	No cavities	5077
817242c7-c6ff-4a71-adbd-bc6cf1cba13f	7cf300b1-3765-4f55-8a21-c4519227647e	c4212291-6e07-4968-9600-c2423bcf40a2	final	7cf300b1-3765-4f55-8a21-c4519227647e	9704fd7b-c34e-4d06-9d88-9129cb655e4d	c4212291-6e07-4968-9600-c2423bcf40a2	Right lung	No	Less than 10mm	No	No	Nodule and node	Upper Lobus	No	No	S1	No	Less than 2 segments	No	No	No	No	No	Not accumulated	No	1 cavity	4677
82471356-dd6f-4964-9e07-da33ef57996a	d450230c-0e24-4fe6-b89e-02fa9ebca646	484a8a2d-6c51-420d-b3ae-ed9eda1d7a67	final	d450230c-0e24-4fe6-b89e-02fa9ebca646	16412850-a7b1-430b-bf4b-4fba6c0c3bd8	484a8a2d-6c51-420d-b3ae-ed9eda1d7a67	Both lungs	No	10-25mm	No	Yes	Nodule, node and infiltrate		No	No	All segments	No	2 or more segments	No	No	Yes	Yes	No	Not accumulated	No	More than 2 cavities	3675
829a9afd-c84b-404a-91dc-55c12db46c18	d9282beb-fb03-4754-876a-45e46ac6a2af	3628204a-0526-4e3d-90ac-9acf7a39e3a0	final	d9282beb-fb03-4754-876a-45e46ac6a2af	b3109b4a-12ef-4458-aa2a-263f7bda51a5	3628204a-0526-4e3d-90ac-9acf7a39e3a0	Left lung	No	No cavities	No	Yes	Nodule less than 10mm	Upper Lobus	No	No	S1	No	Less than 2 segments	No	No	No	No	No	Not accumulated	No	No cavities	5484
83b695da-867f-4247-a6c2-ba633d6a5541	c8e54659-5e4b-48c6-b41f-89c1cf9f2952	6e4a87ef-a326-4016-ac88-5c21ecf8ab77	final	c8e54659-5e4b-48c6-b41f-89c1cf9f2952	6eb91d5f-12a3-478b-9679-80d729aa20db	6e4a87ef-a326-4016-ac88-5c21ecf8ab77	Both lungs	No	Less than 10mm	No	Yes	Nodule, node and infiltrate		No	No	All segments	No	2 or more segments	No	Yes	Yes	Yes	No	Not accumulated	No	1 cavity	5259
83cd9c0b-92ed-40b7-89f0-f23ddb6fef89	9dbf863d-4aec-4909-a82f-a1c3557ece32	b78ac61d-915f-449a-83b3-065e2e8fe258	final	9dbf863d-4aec-4909-a82f-a1c3557ece32	d84e552f-5013-42ff-ac02-edce632a3681	b78ac61d-915f-449a-83b3-065e2e8fe258	Right lung	No	Less than 10mm	No	Yes	Nodule and node	Upper and Lower Lobbi	No	No	S1-6	No	2 or more segments	No	No	No	No	No	Not accumulated	No	More than 2 cavities	4155
83d72889-fda5-45d7-90b4-94747d89c8b8	0191bec4-abc7-4f60-9d2a-c7f960baaecf	3db5f664-9332-4871-b899-d7dc83b2c35f	final	0191bec4-abc7-4f60-9d2a-c7f960baaecf	c7d9e178-c2dd-4bef-97a0-605f014d1aa8	3db5f664-9332-4871-b899-d7dc83b2c35f	Both lungs	No	10-25mm	No	No	Nodule, node and infiltrate		No	No	S1-6	No	2 or more segments	No	No	No	No	No	Not accumulated	No	1 cavity	5232
844e41ba-f5ba-4e96-8f27-50cb5807307c	2ff4b6de-9fe1-4a4f-8496-4ae4af1897a3	486e45d3-db25-4ef8-b24e-5ae116b9c802	final	2ff4b6de-9fe1-4a4f-8496-4ae4af1897a3	005adc64-e307-4f98-9d08-bbc6d227affe	486e45d3-db25-4ef8-b24e-5ae116b9c802	Both lungs	No	No cavities	No	Yes	Nodule less than 10mm	Upper and Lower Lobbi	No	Yes	S1-6	No	2 or more segments	No	No	Yes	Yes	No	Not accumulated	Yes	No cavities	3948
84b63a49-5cfb-4d3c-ba79-025e9e7f2f0c	089b85b6-886b-4bba-a84a-6e5a67a26238	6ca3d7ba-2fbf-4e80-916a-a86d2b64f2f2	final	089b85b6-886b-4bba-a84a-6e5a67a26238	d5823c7f-048b-4cb0-9f59-d872cca7ec8f	6ca3d7ba-2fbf-4e80-916a-a86d2b64f2f2	Left lung	No	No cavities	No	No	Nodule and node	Lower Lobus	No	No	S7-10	No	2 or more segments	No	No	No	No	No	Not accumulated	No	No cavities	3439
84dddfd6-9e4c-41ce-916b-66d9ae98f363	f30ef9d3-5257-4524-9377-b36afb5079d4	27ada182-63ad-4fd9-bc44-1ce05e22b707	final	f30ef9d3-5257-4524-9377-b36afb5079d4	c5796ab4-b944-49e2-a828-6209c8ce161c	27ada182-63ad-4fd9-bc44-1ce05e22b707	Both lungs	No	More than 25mm	No	Yes	Nodule and node	Upper and Lower Lobbi	No	No	S1-6	No	2 or more segments	No	No	No	Yes	No	Not accumulated	No	2 cavities	4974
858a54ae-2996-4e58-a926-002495cc1080	f4fad905-9211-4a9f-b1d6-2e239839b627	0df1e46e-5365-4c84-a1f1-8e79573d1990	final	f4fad905-9211-4a9f-b1d6-2e239839b627	94de181f-475e-46ee-b205-7d53785a65b4	0df1e46e-5365-4c84-a1f1-8e79573d1990	Both lungs	No	No cavities	No	No	Nodule and node	Upper and Lower Lobbi	No	No	S1-6	No	2 or more segments	No	No	No	No	No	Not accumulated	No	No cavities	4673
85ecdcc1-272a-4f97-b7dd-5f49b85faf68	7ea02d8f-2ece-435b-a8e2-316f453a81af	90f26370-d635-4748-8675-e81c6d313ca9	final	7ea02d8f-2ece-435b-a8e2-316f453a81af	cbba4334-b031-4e17-b177-d4c95619bab6	90f26370-d635-4748-8675-e81c6d313ca9	Both lungs	No	More than 25mm	No	Yes	Nodule less than 10mm		Yes	Yes	All segments	No	2 or more segments	No	Yes	Yes	Yes	No	Not accumulated	No	More than 2 cavities	4490
8654c189-38b7-40e1-9ab7-f29dc7ee3d6c	e869c2e8-c66c-4f4e-a2dd-3d535c899302	8c6c3685-26b9-4c8c-98a8-ca1eb3b7a6e2	final	e869c2e8-c66c-4f4e-a2dd-3d535c899302	d01e8b07-e59f-4f8e-b47e-a2e0668d6f43	8c6c3685-26b9-4c8c-98a8-ca1eb3b7a6e2	Both lungs	Yes	No cavities	No	No	Nodule, node and infiltrate	Total lung affected	No	No	All segments	Yes	2 or more segments	No	Yes	Yes	Yes	No	Not accumulated	Yes	No cavities	5702
86de7040-4118-4ee9-895e-e66c7dff4934	9af30ab7-d643-4e63-b5cf-b99ec80261aa	77b43e30-7237-4797-8590-6df37e565d0f	final	9af30ab7-d643-4e63-b5cf-b99ec80261aa	0da209dd-d785-4195-a10e-c4c16e54c0bc	77b43e30-7237-4797-8590-6df37e565d0f	Both lungs	No	No cavities	No	Yes	Nodule and node	Upper and Lower Lobbi	No	No	S1-6	No	2 or more segments	No	Yes	Yes	Yes	No	Not accumulated	No	No cavities	4224
876af69f-36f4-4cda-9453-af8737625d42	28ee370f-ecd5-4ccb-b8a1-23439b4262b6	553e01ea-b561-4ecf-bc9f-d02c45c5c063	final	28ee370f-ecd5-4ccb-b8a1-23439b4262b6	002bced2-5f3c-44ce-b174-e6b26c099e87	553e01ea-b561-4ecf-bc9f-d02c45c5c063	Both lungs	No	More than 25mm	No	Yes	Nodule, node and infiltrate		No	No	All segments	No	2 or more segments	No	No	Yes	Yes	No	Not accumulated	Yes	1 cavity	5331
87ff6bb5-7908-486a-9067-149105b3c36b	01877e4a-b974-4850-ad08-e365a2bd60f8	9c3020f3-d7d8-4dd4-8728-8c2be2fdd38f	final	01877e4a-b974-4850-ad08-e365a2bd60f8	79c1f4d0-0f2c-4c14-b102-47547756ceb1	9c3020f3-d7d8-4dd4-8728-8c2be2fdd38f	Right lung	No	Less than 10mm	No	No	Nodule, node and infiltrate	Lower Lobus	No	No	S6	No	Less than 2 segments	No	No	Yes	Yes	No	Not accumulated	No	1 cavity	3566
888755cd-3445-4335-8718-53737da80141	752a86a5-c784-4d37-91ea-d296ad6bb351	40c0c545-39be-4f8c-b6ab-6443359c1fb3	final	752a86a5-c784-4d37-91ea-d296ad6bb351	396a1e1d-93f2-4393-a4d0-1ad4ab398440	40c0c545-39be-4f8c-b6ab-6443359c1fb3	Left lung	No	No cavities	No	No	Nodule, node and infiltrate	Upper Lobus	No	No	S1-3	No	2 or more segments	No	No	No	No	No	Not accumulated	No	No cavities	5019
88c35215-3b04-4962-846b-d82574d903d1	026fa60f-8467-4366-b856-39cfeaee728e	3c191244-0345-4a19-a5fe-0a1006154c05	final	026fa60f-8467-4366-b856-39cfeaee728e	892eba3c-5234-480a-acf1-95987db4f3a0	3c191244-0345-4a19-a5fe-0a1006154c05	Right lung	No	Less than 10mm	No	No	Nodule and node	Lower Lobus	No	No	S6	No	Less than 2 segments	No	No	No	No	No	Not accumulated	Yes	1 cavity	3502
89603ee0-d300-4f4e-a04b-436bcec354af	8d0d834f-533c-4145-86e9-c4d5f2f99c6b	e24a0839-769d-45cc-9c49-52b62fee8a6f	final	8d0d834f-533c-4145-86e9-c4d5f2f99c6b	66f7c394-cd3f-42fd-9188-89bad9df18a6	e24a0839-769d-45cc-9c49-52b62fee8a6f	Both lungs	Yes	More than 25mm	No	Yes	Nodule, node and infiltrate		No	No	All segments	Yes	2 or more segments	No	No	Yes	Yes	No	Not accumulated	No	1 cavity	5348
8a6b1bdc-0af6-45a0-a69c-11cb671abf7a	91ff4b0c-b9d7-4e7d-9683-f8692caaee74	ff0185a8-9989-42a9-b268-f2e9240da702	final	91ff4b0c-b9d7-4e7d-9683-f8692caaee74	1ac82f64-2c0b-4c12-b420-3e5c502034d1	ff0185a8-9989-42a9-b268-f2e9240da702	Right lung	No	Less than 10mm	No	Yes	Nodule, node and infiltrate	Upper and Lower Lobbi	No	No	S1-6	No	2 or more segments	No	No	Yes	No	No	Not accumulated	No	More than 2 cavities	4669
8ae6361c-43b2-4aac-b57b-1c6ba886c56d	fccc3573-1497-4418-bf50-4a4116ee93fc	daa8a3cc-1e8b-4df0-9a81-d7adf08c04e9	final	fccc3573-1497-4418-bf50-4a4116ee93fc	d2cb2749-8523-4510-bf2d-20ecb2eb2a28	daa8a3cc-1e8b-4df0-9a81-d7adf08c04e9	Left lung	No	No cavities	No	Yes	Nodule less than 10mm	Upper Lobus	No	No	S2	No	Less than 2 segments	No	Yes	No	No	No	Not accumulated	No	No cavities	3550
8afd7bd9-e498-4b12-8e62-5c275c68e66b	5300bd4f-e09a-4512-965d-2a5a58ecdd35	b1f3efcb-6285-4b04-a36f-c01c763233c9	final	5300bd4f-e09a-4512-965d-2a5a58ecdd35	6de66a01-9179-4e82-b799-86905dc8bb12	b1f3efcb-6285-4b04-a36f-c01c763233c9	Both lungs	No	Less than 10mm	No	Yes	Nodule and node	Upper and Lower Lobbi	No	No	S1-6	No	2 or more segments	No	Yes	No	No	No	Not accumulated	No	2 cavities	3998
8afd7bd9-e498-4b12-8e62-5c275c68e66b	5300bd4f-e09a-4512-965d-2a5a58ecdd35	b9a460d6-2d4d-4880-81fa-6ce8366b131d	final	5300bd4f-e09a-4512-965d-2a5a58ecdd35	69aa282b-34c2-4a18-b20b-e59a9935e1dd	b9a460d6-2d4d-4880-81fa-6ce8366b131d	Both lungs	Yes	10-25mm	No	Yes	Nodule, node and infiltrate	Total lung affected	No	No	All segments	No	2 or more segments	No	Yes	Yes	Yes	No	Not accumulated	No	More than 2 cavities	6549
8c4c7d75-fcc1-45fd-bdba-4105bab1f1f6	22a2219c-46dc-4844-bf38-6c86d14356a2	68cd11ef-bb1e-4eaf-99d5-4e0b9fec6694	final	22a2219c-46dc-4844-bf38-6c86d14356a2	31a48f59-e92f-421d-8daa-9376381581da	68cd11ef-bb1e-4eaf-99d5-4e0b9fec6694	Left lung	No	Less than 10mm	No	No	Nodule and node	Lower Lobus	No	No	S6	No	Less than 2 segments		No	No	No	No		No	1 cavity	4650
8ca236ef-8ed1-457f-8ff1-b4ce13ebe081	d43885c6-e143-4a64-b82a-c8b5b3c90a67	c2bc1c81-d5c9-42e3-b7e3-381e37c144d5	final	d43885c6-e143-4a64-b82a-c8b5b3c90a67	d42713e9-427d-4615-8ace-2a88af99e93d	c2bc1c81-d5c9-42e3-b7e3-381e37c144d5	Left lung	No	More than 25mm	No	Yes	Nodule, node and infiltrate	Upper and Lower Lobbi	No	No	All segments	No	2 or more segments	No	Yes	Yes	Yes	No	Not accumulated	No	More than 2 cavities	4672
8ca236ef-8ed1-457f-8ff1-b4ce13ebe081	d43885c6-e143-4a64-b82a-c8b5b3c90a67	ddcaed5c-0577-41bd-99c0-1b568f8125a4	final	d43885c6-e143-4a64-b82a-c8b5b3c90a67	151f26f3-a837-481b-94f9-6059ec1afa16	ddcaed5c-0577-41bd-99c0-1b568f8125a4	Both lungs	No	More than 25mm	No	Yes	Nodule, node and infiltrate		No	No	All segments	No	2 or more segments	No	No	Yes	Yes	No	Not accumulated	No	1 cavity	4596
8d3bffc0-e1ae-4b92-a10a-e3e7c8e1173f	352e3201-8a90-4579-b0cc-7d1099e69872	3ae46358-8437-4556-86a4-ae26349076d1	final	352e3201-8a90-4579-b0cc-7d1099e69872	6d58f26b-ecc8-4339-b4e8-6118330b86dc	3ae46358-8437-4556-86a4-ae26349076d1	Right lung	No	No cavities	No	No	Nodule less than 10mm	Upper Lobus	No	No	S1	No	Less than 2 segments	No	No	No	No	No	Not accumulated	No	No cavities	4669
8dcb96a6-4217-4b96-b455-fb4fcede0740	5b1a6960-cb43-4c3b-8c23-8f9070645ec2	db23e173-4d0c-4473-9240-981104e64ece	final	5b1a6960-cb43-4c3b-8c23-8f9070645ec2	7a245bf4-a009-4c11-93f9-8629712ad99e	db23e173-4d0c-4473-9240-981104e64ece	Both lungs	Yes	10-25mm	No	No	Nodule and node		No	No	S1-6	No	2 or more segments	No	No	No	No	No	Not accumulated	No	2 cavities	3707
8f4715ab-339a-418b-9398-b18ccce72f07	aea63873-c889-439c-84c4-b4b1ce33a55e	ba038c95-d751-4d26-9ed0-3b077a21f26f	final	aea63873-c889-439c-84c4-b4b1ce33a55e	982c25e2-185e-4b44-85d3-7214da9dd4c6	ba038c95-d751-4d26-9ed0-3b077a21f26f	Right lung	No	No cavities	Yes	No	Nodule and node		No	No	S1-6	No	2 or more segments	No	No	No	No	Yes	Not accumulated	No	No cavities	4600
8fa740bb-7742-4b56-9b48-6c87bdc46cf9	c52273c4-5881-4fe6-8f95-91e6b03b46f4	2c2632c6-bda9-471d-8888-1989b2fa2b35	final	c52273c4-5881-4fe6-8f95-91e6b03b46f4	0c8936ea-2c33-49d4-97f2-a922d2d682f1	2c2632c6-bda9-471d-8888-1989b2fa2b35	Right lung	No	No cavities	No	No	Nodule and node	Lower Lobus	No	No	S6	No	Less than 2 segments	No	No	No	No	No	Not accumulated	No	No cavities	4886
90291c74-96cd-4d5d-8c6f-c9abaa3d6d32	017166b2-519e-467f-9ff9-297b1ec77561	7109d125-12b3-4a87-81be-6baa7cd50ddc	final	017166b2-519e-467f-9ff9-297b1ec77561	07eef10c-2529-4d4c-96dd-5117ccb74a61	7109d125-12b3-4a87-81be-6baa7cd50ddc	Both lungs	Yes	10-25mm	No	Yes	Nodule, node and infiltrate		No	No	All segments	No	2 or more segments	No	No	No	No	No	Not accumulated	Yes	More than 2 cavities	5582
90406d86-e344-4b05-b5ba-8a32afe5b079	9684f71d-a227-470e-9a8e-433b93bbbf78	e3eca697-f13e-4ab4-b16d-d512a0c793ac	final	9684f71d-a227-470e-9a8e-433b93bbbf78	09f558fd-8c48-4c98-8dc3-142e11b66aa5	e3eca697-f13e-4ab4-b16d-d512a0c793ac	Both lungs	Yes	No cavities	No	No	Nodule less than 10mm		No	No	S1-6	No	2 or more segments	No	No	No	No	No	Not accumulated	No	No cavities	3601
90fdd612-42a8-47da-83ba-0306aed7e7c7	6e49d6b2-4e14-41ef-af39-ff2861725856	c9b5a12b-e31c-4248-a031-18fd72c33736	final	6e49d6b2-4e14-41ef-af39-ff2861725856	fed0575e-078d-41c5-af18-97eef2a4dddb	c9b5a12b-e31c-4248-a031-18fd72c33736	Both lungs	No	No cavities	No	No	Nodule and node	Upper and Lower Lobbi	No	No	S1-6	No	2 or more segments	No	No	No	No	No	Not accumulated	No	No cavities	4568
92aa6c76-d771-4de2-af07-ea18270987ab	814459fb-6a58-4c49-ae2d-c9406798fee8	3991ec94-3793-45fa-8b51-6bcb04cdd9f0	final	814459fb-6a58-4c49-ae2d-c9406798fee8	06dda748-d4fd-44b4-8da8-b4d2ad795ff9	3991ec94-3793-45fa-8b51-6bcb04cdd9f0	Right lung	No	No cavities	No	Yes	Nodule, node and infiltrate	Medium Lobus	No	No	S4+5	Yes	Less than 2 segments	No	Yes	Yes	Yes	No	Not accumulated	No	No cavities	3720
92c3186c-a0f6-4551-949d-e123e39e2ad4	e4f2977a-3a29-43f9-91b5-c187389d1601	25fb6850-435f-47eb-8020-27e43e5b2043	final	e4f2977a-3a29-43f9-91b5-c187389d1601	3ec6e73d-79f2-4298-9a98-11178b7ede1b	25fb6850-435f-47eb-8020-27e43e5b2043	Both lungs	Yes	No cavities	No	Yes	Nodule less than 10mm		No	No	All segments	Yes	2 or more segments	No	No	Yes	Yes	No	Not accumulated	No	No cavities	3973
92fba231-d374-43ae-8578-6b72fbaf58f4	4cb36938-b9b9-4f67-a600-52fe7e90e879	33e91ef3-f13b-4efc-bbda-0bf70cdf6f60	final	4cb36938-b9b9-4f67-a600-52fe7e90e879	22612de4-8c83-48d0-a9cf-10ee1856b614	33e91ef3-f13b-4efc-bbda-0bf70cdf6f60	Right lung	No	10-25mm	No	No	Nodule and node	Upper Lobus	No	No	S1	No	Less than 2 segments	No	No	No	No	No	Not accumulated	No	1 cavity	4596
93ab8d05-c57b-4e88-8a26-35a05604dcbe	5eb926ce-b138-4cb6-84f8-f9805724339d	670bc370-d461-42e2-9fa0-9dbd1196280f	final	5eb926ce-b138-4cb6-84f8-f9805724339d	3d9084ae-4b31-49c1-8a36-307b91662d46	670bc370-d461-42e2-9fa0-9dbd1196280f	Right lung	No	No cavities	No	Yes	Infiltrate(s)	Medium Lobus	No	No	S4+5	No	Less than 2 segments	No	No	No	Yes	No	Not accumulated	Yes	No cavities	3571
93b3795c-4325-4b62-9fa9-5f9ff1570dd7	cab42371-c9b7-489a-9db6-c9ba4bcfde74	3ade4a5f-39a7-41ca-b05a-7b790d92f5d2	final	cab42371-c9b7-489a-9db6-c9ba4bcfde74	7c1c5cee-c25f-4c98-8fb1-4a4209c7f4f1	3ade4a5f-39a7-41ca-b05a-7b790d92f5d2	Right lung	No	Less than 10mm	No	Yes	Nodule and node	Upper and Lower Lobbi	No	No	S1-6	No	Less than 2 segments	No	No	No	No	No	Not accumulated	No	1 cavity	4652
9402888e-7a6b-41c4-ad36-5ffe7f275a5f	c8acdfe5-9444-4018-bbcf-6de73cae60ad	f4f92785-d163-453d-9f46-2b1327f03358	final	c8acdfe5-9444-4018-bbcf-6de73cae60ad	2da3a9ef-c404-4352-bfd8-0ea5a541bee8	f4f92785-d163-453d-9f46-2b1327f03358	Both lungs	No	10-25mm	No	Yes	Nodule and node		No	No	All segments	No	2 or more segments	No	Yes	No	No	No	Not accumulated	No	1 cavity	4993
946128de-1f26-4f9d-ad8d-6c6577821c0e	7fe890b7-ba54-4184-bff9-0939c83908fa	ef8f7837-6ae5-4e6a-9190-78b50bd2fecc	final	7fe890b7-ba54-4184-bff9-0939c83908fa	6a66fb62-4c8e-4ebe-8049-2ffa52dc5a7e	ef8f7837-6ae5-4e6a-9190-78b50bd2fecc	Both lungs	No	10-25mm	No	Yes	Nodule and node	Upper Lobus	No	No	S1+2	No	Less than 2 segments	No	No	Yes	Yes	No	Not accumulated	No	2 cavities	4846
94b7d2a5-ccac-4e38-a960-247e7b42dd5b	e174f229-d11d-4e39-b4ee-2b55e5e6eb0d	49b11eb0-7c2c-4619-9ec6-f7589bfe109d	final	e174f229-d11d-4e39-b4ee-2b55e5e6eb0d	008d99b9-88b6-49d2-8ac6-0ec064dbf0d6	49b11eb0-7c2c-4619-9ec6-f7589bfe109d	Both lungs	No	No cavities	No	Yes	Nodule, node and infiltrate		No	Yes	All segments	No	2 or more segments	No	No	No	No	No	Not accumulated	No	No cavities	4089
94f3b2ed-5bca-4b9a-9578-fb0a0ffc147b	3e9c70da-bd11-428c-80c4-37ca245e7a21	1f9e7af2-9940-40c6-9f90-8557a044634b	final	3e9c70da-bd11-428c-80c4-37ca245e7a21	5bbd3c09-6a03-409a-9b4f-247addea3815	1f9e7af2-9940-40c6-9f90-8557a044634b	Right lung	No	Less than 10mm	No	Yes	Nodule, node and infiltrate	Lower Lobus	No	No	S7-10	Yes	Less than 2 segments	No	Yes	No	No	No	Not accumulated	No	1 cavity	5338
950b8eb0-266d-4201-b14a-c89b011220db	efeda9dd-3064-4d8e-b405-afa63d5761a1	6d8be4c1-34a5-4fcc-941d-482eaffc5855	final	efeda9dd-3064-4d8e-b405-afa63d5761a1	2f9c879b-d675-4540-a884-3e201d0312a4	6d8be4c1-34a5-4fcc-941d-482eaffc5855	Both lungs	No	10-25mm	No	Yes	Nodule and node	Upper and Lower Lobbi	No	No	S1-6	No	2 or more segments	No	No	No	No	No	Not accumulated	No	1 cavity	5233
95bef00e-ec4a-41fe-9b26-58514677233c	a3ad0e5f-6b72-4a6b-adbd-af2678c54872	72dadde9-c07c-4dcb-a67e-65fc542203e1	final	a3ad0e5f-6b72-4a6b-adbd-af2678c54872	1d268c85-cd82-4f25-9f13-97aa64f5e323	72dadde9-c07c-4dcb-a67e-65fc542203e1	Both lungs	No	No cavities	No	Yes	Nodule and node	Upper and Lower Lobbi	No	No	S1-6	No	2 or more segments	No	No	No	No	No	Not accumulated	No	No cavities	4683
983beaf2-299e-4bb5-a830-07f0f7456500	ac556451-2162-4fa6-9b9c-e4e9692a92e2	d7cde456-dac0-4978-a97f-584a050053d7	final	ac556451-2162-4fa6-9b9c-e4e9692a92e2	bedc1dc0-d63e-4bc0-b279-a7f30c6e52f2	d7cde456-dac0-4978-a97f-584a050053d7	Both lungs	No	No cavities	No	Yes	Nodule, node and infiltrate	Upper and Lower Lobbi	No	No	S1-6	No	2 or more segments	No	No	No	No	No	Not accumulated	No	No cavities	5278
993b68b4-9aec-4cac-84c7-3eb809c41014	007831df-e3bb-45a3-bcc0-313d34303b07	cfd54341-146d-40f0-acc3-150176e69a5a	final	007831df-e3bb-45a3-bcc0-313d34303b07	5c86bad5-f741-48bb-9b39-240a4b06d43a	cfd54341-146d-40f0-acc3-150176e69a5a	Right lung	No	No cavities	No	No	Nodule and node	Upper and Lower Lobbi	No	No	S1-6	No	2 or more segments	No	No	No	No	No	Not accumulated	No	No cavities	4823
99c8fc17-f377-4d88-8c40-3957d3643350	8d9c008d-4c6d-414e-911e-32c812388969	a83b70f2-7db2-4aee-80ad-899f6f1af474	final	8d9c008d-4c6d-414e-911e-32c812388969	c8eaa3cb-5ce9-46f8-aae8-4b7d5db2f890	a83b70f2-7db2-4aee-80ad-899f6f1af474	Both lungs	Yes	No cavities	No	No	Nodule, node and infiltrate		No	No	All segments	No	2 or more segments	No	No	No	No	No	Not accumulated	Yes	No cavities	4518
9a1b3e9d-df84-4aac-97d3-0349623d66b4	efe95201-2bac-4778-88fe-f3a4dedc5110	a83fe6ef-fd74-452f-adfa-9bdbce562cdd	final	efe95201-2bac-4778-88fe-f3a4dedc5110	5e4882dd-ea5d-4918-8976-03f0cb128a67	a83fe6ef-fd74-452f-adfa-9bdbce562cdd	Both lungs	No	Less than 10mm	No	Yes	Nodule and node	Upper and Lower Lobbi	No	No	S1-6	No	2 or more segments	No	No	No	No	No	Not accumulated	No	1 cavity	4180
9a496704-03eb-40be-ad57-92d6d24dc314	0780cb21-4626-43ad-a418-56876b9c8753	5babf8ad-72fe-4b82-8683-cf18a45cc754	final	0780cb21-4626-43ad-a418-56876b9c8753	f215e083-9a46-473f-b1f9-1b8d60ad608d	5babf8ad-72fe-4b82-8683-cf18a45cc754	Right lung	No	No cavities	No	Yes	Infiltrate(s)	Medium Lobus	No	No	S4+5	Yes	Less than 2 segments	No	No	Yes	Yes	No	Not accumulated	Yes	No cavities	3648
9addb84c-dbfb-4569-8666-8af5ba80ad8d	6982bd81-f9bc-4263-887d-0b89c047b695	7d5873f4-a088-4448-beb5-adde34e800af	final	6982bd81-f9bc-4263-887d-0b89c047b695	386dca1c-af5c-43ec-9ff5-359420fbe3f6	7d5873f4-a088-4448-beb5-adde34e800af	Both lungs	Yes	No cavities	No	No	Nodule less than 10mm		No	No	All segments	No	2 or more segments	No	No	No	No	No	Not accumulated	Yes	No cavities	3766
9b36bd58-7c1a-411e-98cf-758e7b05f227	2ebb7a32-5cec-4bde-bba0-d98b65e070f7	d71c09ba-fbb5-4803-9e30-5edb5d640223	final	2ebb7a32-5cec-4bde-bba0-d98b65e070f7	ccc519bf-2694-4b1e-967c-b894aec2ea04	d71c09ba-fbb5-4803-9e30-5edb5d640223	Left lung	No	Less than 10mm	No	No	Nodule and node	Upper Lobus	No	No	S1-5	No	2 or more segments	No	No	No	No	No	Not accumulated	No	1 cavity	3556
9b740a5a-a03f-4dad-a2ba-0630da32ac2f	f63fd9e9-9d93-4553-9065-068e1dab3824	10dc034e-838f-4b84-a61e-0f7c87c91909	final	f63fd9e9-9d93-4553-9065-068e1dab3824	1da46047-2791-4b56-849b-0633c38b6c4c	10dc034e-838f-4b84-a61e-0f7c87c91909	Both lungs	No	No cavities	No	Yes	Nodule and node	Upper Lobus	No	No	S1+2	No	2 or more segments	No	Yes	Yes	No	No	Not accumulated	No	No cavities	5075
9b9dfdb6-80e2-4db1-8d0b-0faf438b8df6	a286eece-19c8-4787-b238-f35e8325d687	181060ea-9100-475b-990a-697148c59b5c	final	a286eece-19c8-4787-b238-f35e8325d687	11c30287-32fe-4d11-9a5e-f60c0aa46380	181060ea-9100-475b-990a-697148c59b5c	Both lungs	Yes	No cavities	No	No	Nodule, node and infiltrate	Upper and Lower Lobbi	No	No	S1-6	No	2 or more segments	No	No	No	No	No	Not accumulated	No	No cavities	4134
9bdae2af-05dd-413a-9b8d-0ce5c2b1fd20	905a0a94-2666-484f-bf50-bdf54617adeb	47160681-0526-4db8-b649-6bd0f5905b45	final	905a0a94-2666-484f-bf50-bdf54617adeb	0448129c-a5a5-42d7-a682-72e5bc8a8a6c	47160681-0526-4db8-b649-6bd0f5905b45	Right lung	Yes	No cavities	No	No	Nodule less than 10mm	Upper Lobus	No	No	S1+2	No	Less than 2 segments	No	No	No	No	No	Not accumulated	No	No cavities	5058
9c7b853e-443d-4ff9-9d17-72a42b1710c0	3f3771da-7b2d-4ccf-842c-37e41ba0d05f	c42ac3cd-6e9f-41f7-8996-5358539aec9e	final	3f3771da-7b2d-4ccf-842c-37e41ba0d05f	bfb1bbb9-5e81-485d-81d4-c0e08bb1813d	c42ac3cd-6e9f-41f7-8996-5358539aec9e	Both lungs	No	No cavities	No	Yes	Nodule less than 10mm	Upper Lobus	No	No	S2	No	Less than 2 segments	No	No	No	No	No	Not accumulated	No	No cavities	5181
9c911dda-2ccd-43e5-84a9-0f19a66733be	9c8b09a6-8823-4962-bfb8-b6bfaa4ca699	a271adfa-b94e-4841-a16d-2b1227c84291	final	9c8b09a6-8823-4962-bfb8-b6bfaa4ca699	d0681264-ea49-436d-bca8-eebb228364a7	a271adfa-b94e-4841-a16d-2b1227c84291	Both lungs	No	No cavities	No	Yes	Nodule and node	Upper Lobus	No	No	S1-3	No	2 or more segments	No	Yes	No	No	No	Not accumulated	No	No cavities	4886
9caa9ff2-448a-4b8d-8b4e-a0458cec7839	2c396a3e-1900-4fb4-bd3a-6763dc3f2ec0	dd10657e-f2c3-48ba-87d6-b5f3fc40c752	final	2c396a3e-1900-4fb4-bd3a-6763dc3f2ec0	51c7aaba-6b24-4697-84b0-80bb9085fbaf	dd10657e-f2c3-48ba-87d6-b5f3fc40c752	Both lungs	Yes	No cavities	No	No	Nodule, node and infiltrate	Upper and Lower Lobbi	No	No	All segments	No	2 or more segments	No	No	No	No	No	Not accumulated	No	No cavities	4575
9cd7aca7-6b28-48d1-80a4-52a14aa49fa4	e6cce189-35c1-426e-b49e-ede43c48ae9d	a5fd6f3e-febf-4bbb-ac2d-f2cf20c8db18	final	e6cce189-35c1-426e-b49e-ede43c48ae9d	9ac013db-7163-48b0-b9cc-805e9b9acc95	a5fd6f3e-febf-4bbb-ac2d-f2cf20c8db18	Both lungs	No	No cavities	No	Yes	Nodule less than 10mm	Upper and Lower Lobbi	No	No	S1-6	No	2 or more segments	No	Yes	No	No	No	Not accumulated	No	No cavities	4771
9dbacf05-daaf-4f58-a9e9-8a00131e2fe9	32efa8b8-bb22-4727-9c81-8d53933cb2d8	d77e730f-da8c-413a-9c2b-760e011612db	final	32efa8b8-bb22-4727-9c81-8d53933cb2d8	b2c80ac4-cab3-4fcc-9ce3-77c05239e5bb	d77e730f-da8c-413a-9c2b-760e011612db	Left lung	No	No cavities	No	Yes	Nodule less than 10mm	Upper Lobus	No	No	S1-5	No	2 or more segments	No	No	No	No	No	Not accumulated	No	No cavities	4174
9e250cc8-694d-4ba6-aa84-6ed268373f96	d9449f40-8336-4131-89df-eb79703d078a	0b10ddcd-374e-48f7-ac7d-76048f6b45fe	final	d9449f40-8336-4131-89df-eb79703d078a	48ede40c-d0e2-4992-be57-941e41e45901	0b10ddcd-374e-48f7-ac7d-76048f6b45fe	Right lung	No	No cavities	No	No	Nodule and node	Upper and Lower Lobbi	No	No	S1-6	No	2 or more segments	No	No	Yes	No	No	Not accumulated	No	No cavities	4883
9e3b5c2a-7345-466d-94fd-1da86ac39b31	4c99bfc5-39c3-4ee0-b7fc-c983781f426a	3850cfa3-ed6a-45c6-b79f-fb1494ed2963	final	4c99bfc5-39c3-4ee0-b7fc-c983781f426a	1dd43258-d9e4-4939-908d-831c2a684ded	3850cfa3-ed6a-45c6-b79f-fb1494ed2963	Right lung	No	No cavities	No	No	Nodule, node and infiltrate	Upper and Medium Lobbi	No	No	S1-5	No	2 or more segments	No	No	Yes	Yes	No	Not accumulated	Yes	No cavities	3691
9e82a118-0bbb-4c7d-8002-91892911b96c	b80aeb5b-c40a-4d20-b6f5-0a2e1083298c	23da796f-084c-431a-a61c-16c9017286d3	final	b80aeb5b-c40a-4d20-b6f5-0a2e1083298c	48fd37e2-23fe-4b92-b134-7a297fcf84a4	23da796f-084c-431a-a61c-16c9017286d3	Both lungs	No	10-25mm	No	Yes	Nodule and node	Upper Lobus	No	No	S1-3	No	2 or more segments	No	Yes	Yes	Yes	No	Not accumulated	No	1 cavity	5502
9f3deccf-4271-4ed5-8e0d-30b591cc60f9	8697594e-a976-492f-b261-c77d335ec8c0	762928d9-8185-4099-a6b4-cec7d4feddde	final	8697594e-a976-492f-b261-c77d335ec8c0	cc0ca90d-bb64-4860-a288-a8bd57a5e053	762928d9-8185-4099-a6b4-cec7d4feddde	Right lung	No	No cavities	No	No	Nodule and node	Upper Lobus	No	No	S3	No	Less than 2 segments	No	No	No	No	No	Not accumulated	No	No cavities	4351
9f73a409-4ab0-45e9-8221-893f2d2d3499	6c319211-9dcc-4abb-8922-2523d37809ef	60e1929b-2aaf-414f-8853-e1d2ecca0401	final	6c319211-9dcc-4abb-8922-2523d37809ef	dc52d638-ecad-4c43-b2e1-d259b6a85d9f	60e1929b-2aaf-414f-8853-e1d2ecca0401	Both lungs	No	No cavities	No	Yes	Nodule and node	Upper Lobus	No	No	S1+2	No	Less than 2 segments	No	Yes	Yes	No	No	Not accumulated	No	No cavities	4259
9f9e3d49-95d8-4987-98a7-2b45c5e3f16b	43c1e281-b3e2-4dd5-8c69-197cdb49d7d1	02d95b87-7557-4112-89ef-629960072c1f	final	43c1e281-b3e2-4dd5-8c69-197cdb49d7d1	4da69272-d96c-4967-9fdd-76e43d91bebc	02d95b87-7557-4112-89ef-629960072c1f	Both lungs	No	No cavities	No	No	Nodule and node	Upper and Lower Lobbi	No	No	S1-6	No	2 or more segments		No	No	No	No		No	No cavities	4509
9fcbac41-9dcd-4223-9c22-76820cbd0847	9b19ae91-ba80-4e45-a1db-3146c58ffa40	2b7e5d9f-4935-41e0-8846-c892db033d2f	final	9b19ae91-ba80-4e45-a1db-3146c58ffa40	d3fada07-3ed2-4d09-bd30-3f24c70fde91	2b7e5d9f-4935-41e0-8846-c892db033d2f	Both lungs	Yes	10-25mm	No	Yes	Nodule, node and infiltrate	Upper Lobus	No	Yes	S1-3	No	2 or more segments	No	Yes	No	No	No	Not accumulated	Yes	More than 2 cavities	5289
9fd7cd07-2a64-41d3-bef3-b996f6c81bf9	8516f51f-910b-436d-8092-7367150de3af	6a1778ef-801f-454f-88e5-1a8dd68f2500	final	8516f51f-910b-436d-8092-7367150de3af	c847ebf8-5e64-4949-9862-eb91d60a3973	6a1778ef-801f-454f-88e5-1a8dd68f2500	Both lungs	No	Less than 10mm	No	No	Nodule, node and infiltrate	Upper and Lower Lobbi	No	No	S1-6	No	2 or more segments	No	No	No	No	No	Not accumulated	No	More than 2 cavities	3560
9fe843a5-1c11-455f-a6f2-72ed702178b4	ac528215-eeaf-40c4-a8d2-a217f0835e3f	79bb146c-5805-4b44-97d9-87063b2be4b1	final	ac528215-eeaf-40c4-a8d2-a217f0835e3f	0bbbf072-3a66-43fc-8e44-695a8e14d226	79bb146c-5805-4b44-97d9-87063b2be4b1	Both lungs	Yes	No cavities	No	Yes	Nodule, node and infiltrate		No	No	All segments	Yes	2 or more segments	No	No	No	No	No	Not accumulated	Yes	No cavities	4826
a0c749a0-634a-4d24-985b-bf73d1f13991	ef4df845-745c-477b-9620-c058b5199615	5934da71-9a4b-4859-a4d6-34b83c75d89b	final	ef4df845-745c-477b-9620-c058b5199615	97247102-6a03-455b-95eb-ca56f2b8f76c	5934da71-9a4b-4859-a4d6-34b83c75d89b	Left lung	No	No cavities	No	No	Nodule, node and infiltrate	Upper Lobus	No	No	S1-5	No	Less than 2 segments	No	No	No	No	No	Not accumulated	Yes	No cavities	4377
a0cc8ca4-0ceb-4e8c-bfae-251c1bb85108	f0bcc085-1e66-43e9-a12b-688d5aeed6a2	a99c1dde-7ac3-46ce-89d7-f938552c5239	final	f0bcc085-1e66-43e9-a12b-688d5aeed6a2	753dd00e-8822-4828-a769-2b9098f177ba	a99c1dde-7ac3-46ce-89d7-f938552c5239	Right lung	No	Less than 10mm	No	Yes	Nodule and node	Upper Lobus	No	No	S2	No	Less than 2 segments	No	No	No	No	No	Not accumulated	No	1 cavity	5582
a100ff6c-0050-4a82-87dc-d6d1f7da3c82	4b61fa36-419e-4b65-b0cf-2c2c1ffc1416	bad3d640-b911-4c25-972d-a622b28ea13f	final	4b61fa36-419e-4b65-b0cf-2c2c1ffc1416	ceb854c2-f14e-4883-b446-4eb51a76ba0f	bad3d640-b911-4c25-972d-a622b28ea13f	Both lungs	No	No cavities	No	Yes	Nodule and node	Upper Lobus	No	No	S1+2	No	Less than 2 segments	No	No	No	No	No	Not accumulated	No	No cavities	4116
a26a9598-1fb4-4c64-9d98-3141a26455ba	814315e7-87c5-483e-b165-a9503f0591c5	775d1d2a-ad00-41f9-b4e5-9ce200cb0f29	final	814315e7-87c5-483e-b165-a9503f0591c5	16617c5b-9e65-411b-8a80-db40d2a1e75d	775d1d2a-ad00-41f9-b4e5-9ce200cb0f29	Left lung	No	No cavities	No	No	Nodule and node	Upper Lobus	No	No	S1+2	No	Less than 2 segments	No	No	Yes	No	No	Not accumulated	No	No cavities	4652
a3faba88-6829-4786-bcd3-85d784db6ec2	fcc2a6fa-818d-430b-881e-4ee3d538db08	bbf2299b-2111-4604-9c15-30de055d4084	final	fcc2a6fa-818d-430b-881e-4ee3d538db08	4b5bab49-46fb-4fbc-a485-5b0b842c10d4	bbf2299b-2111-4604-9c15-30de055d4084	Left lung	No	Less than 10mm	No	Yes	Nodule and node	Lower Lobus	No	No	S7-10	No	2 or more segments	No	No	No	No	No	Not accumulated	No	1 cavity	5568
a43f04a1-ac6c-4828-b0ad-2dd8de842eb8	1a9cd988-2a66-45f1-ad8c-1171baa86df1	e8b73a5b-7a24-4fb9-9cc9-7534767b0805	final	1a9cd988-2a66-45f1-ad8c-1171baa86df1	dad555b4-6dd9-45ce-a5f8-75fef10b38b4	e8b73a5b-7a24-4fb9-9cc9-7534767b0805	Both lungs	No	No cavities	No	No	Nodule and node	Upper Lobus	No	No	S1+2	No	Less than 2 segments	No	No	No	No	No	Not accumulated	No	No cavities	3993
a471692b-5753-4373-9817-01a10a80e31e	1f45d4cf-9ea0-4076-bb7c-d6ca505f5499	30fb6761-1df3-4d42-9b4b-3b30413de13d	final	1f45d4cf-9ea0-4076-bb7c-d6ca505f5499	2d3d7dc4-3826-4cfd-991b-2ae1e1e66d53	30fb6761-1df3-4d42-9b4b-3b30413de13d	Both lungs	Yes						No	No				No				No				5485
a50c2f10-57e3-4f5f-b533-3e7d011623a2	d47200fa-4760-4ea8-bf40-672ca3c796e7	21a0fbb5-9e2d-477c-9545-4f84e229930f	final	d47200fa-4760-4ea8-bf40-672ca3c796e7	57cc8774-4eb5-4934-9cc2-47961ade8e0e	21a0fbb5-9e2d-477c-9545-4f84e229930f	Right lung	No	No cavities	No	Yes	Infiltrate(s)	Medium Lobus	No	Yes	S4+5	Yes	Less than 2 segments	No	Yes	Yes	Yes	No	Not accumulated	No	No cavities	4287
a50c2f10-57e3-4f5f-b533-3e7d011623a2	d47200fa-4760-4ea8-bf40-672ca3c796e7	c522f9a1-076e-4799-9a00-594da279f7f8	final	d47200fa-4760-4ea8-bf40-672ca3c796e7	8e65e6ce-b86f-492b-99b6-c9714bb64bce	c522f9a1-076e-4799-9a00-594da279f7f8	Right lung	No	No cavities	No	Yes	Infiltrate(s)	Medium Lobus	No	Yes	S4+5	Yes	Less than 2 segments	No	Yes	Yes	Yes	No	Not accumulated	No	No cavities	4214
a5b64faa-46ca-4ab5-9ee0-03e01fb7dde8	bbf6c4fb-be4e-4cb5-ac01-2adc39fca191	c2c1b939-6290-409a-85f2-901e7484d039	final	bbf6c4fb-be4e-4cb5-ac01-2adc39fca191	14168663-16ab-4345-8d53-5b47db0aa9f0	c2c1b939-6290-409a-85f2-901e7484d039	Right lung	No	No cavities	No	No	Nodule less than 10mm	Upper Lobus	No	No	S2	No	Less than 2 segments	No	No	No	No	No	Not accumulated	No	No cavities	5905
a897cc2e-da7e-4453-b512-d3063ec1496b	783735cc-e582-4287-90eb-d6e9ba361dff	14104888-2591-4bfe-ba62-1b88bc9d2577	final	783735cc-e582-4287-90eb-d6e9ba361dff	e771f5cd-b842-4348-9f44-dab4ca9eda95	14104888-2591-4bfe-ba62-1b88bc9d2577	Both lungs	No	Less than 10mm	No	Yes	Nodule and node	Upper and Lower Lobbi	No	No	S1-6	No	2 or more segments	No	Yes	No	No	No	Not accumulated	Yes	2 cavities	5056
a8aed9d4-3582-4ef5-a672-d1d95999d07a	287811b2-23db-4c48-9149-c018915e5045	09b7fa2c-dab3-42d6-99a3-b002b2379cd5	final	287811b2-23db-4c48-9149-c018915e5045	e9bea65d-63ea-439d-8aa2-b36fd546c5e5	09b7fa2c-dab3-42d6-99a3-b002b2379cd5	Both lungs	Yes	No cavities	No	Yes	Nodule less than 10mm		Yes	Yes	All segments	Yes	2 or more segments	No	Yes	Yes	Yes	No	Not accumulated	Yes	No cavities	4994
a8bf64ce-1016-4761-aff1-ec9d3237dd9b	2e6afcda-38b9-43fb-b93b-c8a21032bc2e	0dd241da-c6fd-4c3b-a8c0-d5e8d9f730af	final	2e6afcda-38b9-43fb-b93b-c8a21032bc2e	a2d3d4e1-a701-43c0-babf-e2f13d356436	0dd241da-c6fd-4c3b-a8c0-d5e8d9f730af	Right lung	No	No cavities	No	Yes	Nodule and node	Upper Lobus	No	No	S1+2	No	Less than 2 segments	No	No	No	No	No	Not accumulated	No	No cavities	3585
a9c2dc71-b6c1-4aef-a6df-7612eb8a268a	df4b7142-d3d5-4b76-bdcf-d4e09a07b261	3dc7de1c-6489-4b7f-b1cc-e7b06213cf4c	final	df4b7142-d3d5-4b76-bdcf-d4e09a07b261	a0f7b7f8-1264-4df0-b222-e615cd0fe6f3	3dc7de1c-6489-4b7f-b1cc-e7b06213cf4c	Right lung	Yes	Less than 10mm	No	No	Nodule and node	Upper Lobus	No	No	S1-3	No	2 or more segments	No	No	No	No	No	Not accumulated	No	2 cavities	3509
aa8efff1-2752-415e-af67-58d8f99223eb	92da0d5c-db8b-4a45-b2c0-66744ef7fda0	60d53c79-a59a-4d8a-be1c-9c4697e0c8a3	final	92da0d5c-db8b-4a45-b2c0-66744ef7fda0	8e7d415c-8516-4fd5-886a-a267ed31bf66	60d53c79-a59a-4d8a-be1c-9c4697e0c8a3	Both lungs	Yes	Less than 10mm	No	No	Nodule, node and infiltrate		Yes	No	All segments	No	2 or more segments	No	Yes	Yes	Yes	No	Not accumulated	Yes	More than 2 cavities	3591
ab858b53-4cba-470f-82dc-b3eb1be89425	151f0130-1774-4f2b-b623-7fec723bd7e5	7b9e4f9b-f34f-489a-8342-426723339eac	final	151f0130-1774-4f2b-b623-7fec723bd7e5	d24a18b6-8965-4ea1-a622-9b3de697ac31	7b9e4f9b-f34f-489a-8342-426723339eac	Both lungs	No	More than 25mm	No	Yes	Nodule, node and infiltrate		No	No	All segments	No	2 or more segments	No	No	No	Yes	No	Not accumulated	No	More than 2 cavities	4025
abafe824-b40c-430a-af07-c3935684d8ea	ca78b3d6-3895-4cda-ac25-e45994e72426	ca8d1475-d740-4530-9b01-b24e11fdbf68	final	ca78b3d6-3895-4cda-ac25-e45994e72426	a90b5311-9d38-41dd-9168-e5ff93883f7c	ca8d1475-d740-4530-9b01-b24e11fdbf68	Right lung	No	Less than 10mm	No	Yes	Nodule and node	Upper Lobus	No	No	S3	No	Less than 2 segments	No	No	No	No	No	Not accumulated	No	1 cavity	5044
ac2868ca-8c57-4db8-9d07-bce650f7cce3	ebfe9e51-64e0-4add-a3f4-ef2eb2d5522c	d50cb76d-39b9-4a2f-a37e-c8ebef2a783c	final	ebfe9e51-64e0-4add-a3f4-ef2eb2d5522c	c02fa4e1-75d9-4069-9940-a2d2c8d98e8e	d50cb76d-39b9-4a2f-a37e-c8ebef2a783c	Right lung	No	Less than 10mm	No	No	Nodule and node	Upper Lobus	No	No	S1	No	Less than 2 segments	No	No	No	No	No	Not accumulated	No	1 cavity	3917
acc6d330-242f-4e93-ad42-d116dcd792b7	df3fe0a5-3188-43ff-b839-b2a1fc82542d	015d2603-8a22-4566-8d8c-75a76626d8ee	final	df3fe0a5-3188-43ff-b839-b2a1fc82542d	1def62c7-4139-4de9-a6bf-4d46377f8aa5	015d2603-8a22-4566-8d8c-75a76626d8ee	Both lungs	No	10-25mm	No	Yes	Nodule, node and infiltrate		No	No	All segments	No	2 or more segments	No	No	Yes	No	No	Not accumulated	Yes	More than 2 cavities	3266
acdd5c07-b49b-4add-8ad3-0263cf943c91	1f624830-2666-4e0d-b180-501df6d15748	0f0998c6-8ad2-4487-b7d6-84b0f99f5c6d	final	1f624830-2666-4e0d-b180-501df6d15748	421e7208-544f-4193-91af-07c110abd4d9	0f0998c6-8ad2-4487-b7d6-84b0f99f5c6d	Right lung	No	10-25mm	No	No	Nodule and node	Lower Lobus	No	No	S6	No	Less than 2 segments	No	No	No	No	No	Not accumulated	No	1 cavity	3678
ad0154c1-b839-45ab-abe1-bc909b257abd	fa7f7bf5-f63a-4d50-b140-fc4a48c2e38d	5087292a-d11d-420e-b0ba-0b0418e39fd8	final	fa7f7bf5-f63a-4d50-b140-fc4a48c2e38d	ff641017-6b1e-444d-91ee-7f5a4b996db8	5087292a-d11d-420e-b0ba-0b0418e39fd8	Both lungs	No	More than 25mm	No	Yes	Nodule, node and infiltrate	Upper and Lower Lobbi	No	No	S1-6	No	2 or more segments	No	No	No	No	No	Not accumulated	No	1 cavity	4826
ad7c2cf2-f41d-4f6b-9d60-6b0436b25916	89f7f005-8552-4cff-a8ac-986b64d86b4c	1ca38985-3bff-430f-9efa-cf50d27715e0	final	89f7f005-8552-4cff-a8ac-986b64d86b4c	22170f21-33d7-4b83-95ac-30bdb04dc813	1ca38985-3bff-430f-9efa-cf50d27715e0	Both lungs	Yes	Less than 10mm	No	No	Nodule, node and infiltrate		No	No	All segments	No	2 or more segments	No	No	No	Yes	No	Not accumulated	No	2 cavities	4253
adf03116-a438-46bc-a7c7-062d86df1a90	becac283-cc57-48b7-930a-039ffe9885d9	658da6bb-2c49-4185-a2f3-b284974227d5	final	becac283-cc57-48b7-930a-039ffe9885d9	55b8a4d8-8fa2-45b0-937a-45d31a326b9d	658da6bb-2c49-4185-a2f3-b284974227d5	Left lung	No	No cavities	No	No	Nodule less than 10mm	Upper and Lower Lobbi	No	No	S1-6	No	2 or more segments	No	No	No	No	No	Not accumulated	No	No cavities	5793
ae20183e-90aa-4084-9a2a-f269a6a0abe0	832051d4-5050-45ed-8028-0f013de2b63f	ff08b3dc-2bf6-4d93-8bf5-33d3926c7440	final	832051d4-5050-45ed-8028-0f013de2b63f	161e57b8-701a-42cb-a97d-36266c0d1562	ff08b3dc-2bf6-4d93-8bf5-33d3926c7440	Both lungs	No	No cavities	No	No	Nodule, node and infiltrate		No	No	All segments	No	2 or more segments	No	No	No	Yes	No	Not accumulated	No	No cavities	3003
ae3abbce-601c-4250-bb43-043784c28cc1	d99f6720-c185-404a-83b9-54f68064971f	e7d5a6e8-48b5-45e4-993a-97041387b864	final	d99f6720-c185-404a-83b9-54f68064971f	69c4ac6e-84dd-4e4a-aab7-0f54a1806a89	e7d5a6e8-48b5-45e4-993a-97041387b864	Left lung	No	Less than 10mm	No	No	Nodule and node	Upper Lobus	No	No	S2	No	Less than 2 segments	No	No	No	No	No	Not accumulated	No	1 cavity	5033
ae7a2d5b-80c3-4894-af0d-6610f132a696	269d54fe-99d6-4131-b70d-0ae59ab0e950	1c71fb45-3add-4e81-878f-39e7a6e492a8	final	269d54fe-99d6-4131-b70d-0ae59ab0e950	0d6745d1-91ab-4afb-8c03-cc4038d2480f	1c71fb45-3add-4e81-878f-39e7a6e492a8	Right lung	No	No cavities	No	No	Node more than 10mm	Upper Lobus	No	No	S1+2	No	Less than 2 segments	No	No	No	No	No	Not accumulated	No	No cavities	4631
aea4f12c-c945-4ee0-98e3-45581237210e	4b55c13b-0541-4717-8071-8a45deb01994	237dbf95-9554-4495-bf9d-e869a471a111	final	4b55c13b-0541-4717-8071-8a45deb01994	9a748221-10ab-4d23-a5f5-c50966594834	237dbf95-9554-4495-bf9d-e869a471a111	Right lung	No	No cavities	No	Yes	Nodule and node	Upper Lobus	No	No	S1+2	No	Less than 2 segments	No	Yes	No	No	No	Not accumulated	No	No cavities	4673
aee0c949-78d3-422e-8aa8-e6bb5e0e21ef	8994646e-d255-4281-961d-b1ab7273682a	2fe3dbbb-c5da-4c41-b869-007d9151e701	final	8994646e-d255-4281-961d-b1ab7273682a	c1a0bdf4-5936-4469-9603-fd3befc053f8	2fe3dbbb-c5da-4c41-b869-007d9151e701	Left lung	No	Less than 10mm	No	Yes	Nodule and node	Upper Lobus	No	No	S1	No	Less than 2 segments	No	No	Yes	No	No	Not accumulated	No	1 cavity	4819
af21adb4-a1f6-4ac9-82a9-ada30afde899	48ed5332-2fa9-4faf-8dfa-ba22a0d5ec00	c5972b31-c05a-410e-baf6-7ade0624c3fb	final	48ed5332-2fa9-4faf-8dfa-ba22a0d5ec00	462332fb-841f-4d79-9460-fa512cf5273d	c5972b31-c05a-410e-baf6-7ade0624c3fb	Both lungs	No	More than 25mm	No	Yes	Nodule, node and infiltrate	Upper Lobus	No	No	S1-3	No	2 or more segments	No	No	No	No	No	Not accumulated	No	1 cavity	5439
af807026-ba68-45c7-9964-3a9de8cf6df1	b5811ab3-17c0-4480-9f4c-1982e6c400f9	17bed303-4c63-4a6b-aa22-4c208d266bbd	final	b5811ab3-17c0-4480-9f4c-1982e6c400f9	849c7158-ca0c-4633-8285-b8b741897886	17bed303-4c63-4a6b-aa22-4c208d266bbd	Both lungs	Yes	Less than 10mm	No	Yes	Nodule less than 10mm		No	No	All segments	Yes	2 or more segments	No	Yes	No	No	No	Not accumulated	Yes	1 cavity	5254
b04b38b2-10df-4b2b-ae54-8f49c3a435f3	48f88ea3-c96f-4ada-90c2-94cc81bac310	4d755657-842c-46fc-9cb3-0706dba8b9b5	final	48f88ea3-c96f-4ada-90c2-94cc81bac310	c19ae486-2297-4b53-bc44-12a4ed4c45ad	4d755657-842c-46fc-9cb3-0706dba8b9b5	Left lung	No	No cavities	No	No	Nodule and node	Lower Lobus	No	No	S6	No	Less than 2 segments	No	No	No	No	No	Not accumulated	No	No cavities	4221
b150a31c-284b-4140-8a5a-c9fe91349160	ed4d8ae8-4a01-42e8-9f37-1172681b578b	16582f4e-f523-42fd-8d27-5cb38ec12c3d	final	ed4d8ae8-4a01-42e8-9f37-1172681b578b	ddd42359-af34-48e8-adfc-fcbe16edda6c	16582f4e-f523-42fd-8d27-5cb38ec12c3d	Both lungs	No	Less than 10mm	No	Yes	Nodule less than 10mm	Upper Lobus	No	No	S3	Yes	2 or more segments	No	No	Yes	Yes	No	Not accumulated	No	2 cavities	4200
b1ba9229-f2b4-4cfc-acda-2f2c2728adda	8227af2d-bf16-479f-89bc-dd1edec863ed	34c78e6d-41e4-407f-a8ad-b38cb8b10f0b	final	8227af2d-bf16-479f-89bc-dd1edec863ed	ce442c42-5595-4328-87a5-213d41946d3a	34c78e6d-41e4-407f-a8ad-b38cb8b10f0b	Right lung	No	More than 25mm	No	Yes	Nodule less than 10mm	Lower Lobus	No	No	All segments	No	2 or more segments	No	Yes	Yes	Yes	No	Not accumulated	No	More than 2 cavities	4879
b1e51ef5-6323-4780-b837-78b0b78ac921	f8143d90-392f-4032-b0d0-d57d3865ae94	ac425387-7b58-46d0-8266-c3a03b0eda94	final	f8143d90-392f-4032-b0d0-d57d3865ae94	5558a255-4205-4781-aa46-c48b50468f08	ac425387-7b58-46d0-8266-c3a03b0eda94	Both lungs	No	No cavities	No	Yes	Nodule and node	Upper Lobus	No	No	S1+2	No	2 or more segments	No	No	No	No	No	Not accumulated	No	No cavities	3546
b4ace486-d1d1-4046-b9f1-e145265b8aed	4b17d437-188b-400a-a050-65db1a00de63	3fe2c29e-b2b1-4efc-8675-e71159f5250a	final	4b17d437-188b-400a-a050-65db1a00de63	fd0fe941-6e78-4e9f-8dfd-e6fe2108cd1e	3fe2c29e-b2b1-4efc-8675-e71159f5250a	Both lungs	Yes	Less than 10mm	No	Yes	Nodule and node		No	No	All segments	No	2 or more segments	No	No	No	No	No	Not accumulated	Yes	1 cavity	4980
b583194b-161c-4d0c-bf34-f3f659dcd90f	bdd6534d-6305-4e53-afb6-bef27af065d2	ae6f41ef-5918-4433-b824-2524bb25f9bf	final	bdd6534d-6305-4e53-afb6-bef27af065d2	00aa5e2a-9ea5-461f-b18a-4f796e6bd047	ae6f41ef-5918-4433-b824-2524bb25f9bf	Both lungs	No	More than 25mm	No	Yes	Nodule, node and infiltrate		No	No	All segments	No	2 or more segments	No	No	Yes	Yes	No	Not accumulated	Yes	More than 2 cavities	3927
b632f8bf-b762-4568-add5-70d21ecf35c7	19504ef9-a76d-499d-b3b7-a3799e1974e0	9caa55c5-80b4-41b4-80b9-254c0f1e02ce	final	19504ef9-a76d-499d-b3b7-a3799e1974e0	91a7ab65-0ec4-4e01-a378-6814446039c5	9caa55c5-80b4-41b4-80b9-254c0f1e02ce	Both lungs	No	Less than 10mm	No	Yes	Nodule, node and infiltrate		No	No	All segments	Yes	2 or more segments	No	Yes	No	Yes	No	Not accumulated	No	More than 2 cavities	3783
b68b7272-caf1-4d25-83d7-c9962960963b	8309e154-fac6-4366-a0f8-143ed1bd3f18	efb78dd3-1b4b-4efd-b4ee-c83b39566cb4	final	8309e154-fac6-4366-a0f8-143ed1bd3f18	f50b4822-9aff-4c2b-9cfb-0003d632bbff	efb78dd3-1b4b-4efd-b4ee-c83b39566cb4	Left lung	No	No cavities	No	No	Nodule less than 10mm	Upper Lobus	No	No	S1	No	Less than 2 segments		No	No	No	No		No	No cavities	4036
b69dd0cc-526b-4004-859f-42b651154916	b399c5a7-d531-4c2e-a392-cab4d9988d0d	8fe24894-896a-4eaa-87a3-fce1c34bdb8a	final	b399c5a7-d531-4c2e-a392-cab4d9988d0d	fbe1783f-d0da-4315-b2a0-ab2a9ef3abf6	8fe24894-896a-4eaa-87a3-fce1c34bdb8a	Both lungs	No	More than 25mm	No	Yes	Nodule and node		No	No	All segments	No	2 or more segments	No	Yes	No	No	No	Not accumulated	No	2 cavities	4980
bb131991-2622-4142-bc72-50d717fb1593	707f92ad-9a73-4750-933c-2ab40dfbaa5d	d5201374-6bf4-40e6-8a6f-76422e9f130c	final	707f92ad-9a73-4750-933c-2ab40dfbaa5d	3ba3ddce-33fd-42a4-b949-2420de8e9cfd	d5201374-6bf4-40e6-8a6f-76422e9f130c	Both lungs	No	No cavities	No	Yes	Nodule and node	Upper and Lower Lobbi	No	No	S1-6	No	2 or more segments	No	No	No	No	No	Not accumulated	No	No cavities	4315
bb3389da-4a02-4e77-972a-c2a500e13b5e	13f16ca9-8246-4ed2-8c3c-2a551022fb4a	6f6e7243-44c1-493e-9571-0aa868d63ee5	final	13f16ca9-8246-4ed2-8c3c-2a551022fb4a	7960e37e-9e4b-4f09-92f8-3b6acbdc18a4	6f6e7243-44c1-493e-9571-0aa868d63ee5	Left lung	No	More than 25mm	No	Yes	Nodule, node and infiltrate	Upper Lobus	No	No	S1-5	No	2 or more segments	No	Yes	Yes	Yes	No	Not accumulated	No	1 cavity	5447
bbab943f-82bb-4bd1-9155-d30242aca871	cbbf7c7a-f98f-4f8b-8db8-55a328409618	e7c6b81a-6205-4b2b-b7a2-a69ded2c148f	final	cbbf7c7a-f98f-4f8b-8db8-55a328409618	22da5d7a-c582-4915-a38b-dbcca546c987	e7c6b81a-6205-4b2b-b7a2-a69ded2c148f	Right lung	No	10-25mm	No	Yes	Nodule and node	Upper Lobus	No	No	S1	No	Less than 2 segments	No	No	No	No	Yes	Not accumulated	No	2 cavities	4207
bc015f08-928a-4e48-8a40-d4d806e6b5cf	f1584a72-508c-4271-b35e-174987e1f793	76d72ab5-7765-4a46-915c-6c6a10277c8a	final	f1584a72-508c-4271-b35e-174987e1f793	f015864e-af77-4bb7-91bd-1d3963047f1f	76d72ab5-7765-4a46-915c-6c6a10277c8a	Left lung	No	No cavities	No	Yes	Nodule and node	Upper and Lower Lobbi	No	No	S1-6	No	2 or more segments	No	No	No	No	No	Not accumulated	No	No cavities	4824
beb10d16-aacc-4383-925c-7165df1d2450	d682ddc4-5366-4d68-916e-38e8568f54a1	01c07282-4322-4473-b7b6-1aab9bd9f774	final	d682ddc4-5366-4d68-916e-38e8568f54a1	7fe86ff7-40c9-402f-b8d8-bf004489f23c	01c07282-4322-4473-b7b6-1aab9bd9f774	Both lungs	No	10-25mm	No	Yes	Nodule and node		No	No	S1-6	No	2 or more segments	No	Yes	Yes	Yes	No	Not accumulated	No	2 cavities	4148
beb65a8e-fdc4-4f7d-b103-c0ac56b6cdc3	6eb7fc13-fcd4-46de-92d2-629e3efc956b	09c52d5d-7703-4cfa-8747-f1100134a584	final	6eb7fc13-fcd4-46de-92d2-629e3efc956b	a58d09d6-9051-4a94-b435-4b8c3c49f2f1	09c52d5d-7703-4cfa-8747-f1100134a584	Both lungs	No	No cavities	No	Yes	Nodule and node	Upper and Lower Lobbi	No	No	S1-6	Yes	2 or more segments	No	No	No	No	No	Not accumulated	No	No cavities	4819
befdc79d-9d31-4667-8cbd-b4cdbc155b21	ad929649-196f-41a1-88f6-7bda34c60fb0	9031dfe0-ead2-471c-bd0b-ed3cffef535a	final	ad929649-196f-41a1-88f6-7bda34c60fb0	933697f1-a247-4cfe-bb6c-ac8e55178cde	9031dfe0-ead2-471c-bd0b-ed3cffef535a	Right lung	No	No cavities	No	Yes	Infiltrate(s)	Upper Lobus	No	No	S3	No	Less than 2 segments	No	No	No	No	No	Not accumulated	No	No cavities	4025
bfaebe8f-064b-4b2f-ad36-43fae99c4cd2	013be465-cf41-4da3-85d4-69abef867882	858e3b99-5a97-438f-ac50-a5923b4d8c8c	final	013be465-cf41-4da3-85d4-69abef867882	858a9299-7187-47d7-b8f7-4ab29904f424	858e3b99-5a97-438f-ac50-a5923b4d8c8c	Right lung	No	Less than 10mm	No	Yes	Nodule less than 10mm		No	No	S1-6	No	2 or more segments	No	No	No	No	No	Not accumulated	No	1 cavity	4203
c2a3b368-8593-40d5-bb69-ec3453206ce4	02b07be1-778e-43b8-99d3-636e88637e57	c43fc837-6589-4273-b2c5-02eafacbafad	final	02b07be1-778e-43b8-99d3-636e88637e57	50f591cf-b113-4729-ae1d-833504467eee	c43fc837-6589-4273-b2c5-02eafacbafad	Right lung	No	No cavities	No	Yes	Nodule and node	Upper and Lower Lobbi	No	No	S1-6	No	Less than 2 segments	No	No	No	Yes	No	Not accumulated	No	No cavities	3997
c2c016e2-e5f4-4d0a-bbf0-aee2838eed09	2a396862-97e1-4228-a6af-d87df22d9a72	96d628ad-bcdc-4b4d-a78f-d4dbae813248	final	2a396862-97e1-4228-a6af-d87df22d9a72	abe922d2-f570-4d74-b38a-0638172cb55e	96d628ad-bcdc-4b4d-a78f-d4dbae813248	Right lung	No	No cavities	No	No	Nodule, node and infiltrate		No	No	S1-6	Yes	2 or more segments	No	No	No	No	No	Less Than 10-30HU	Yes	No cavities	4273
c43c7e55-8f49-4843-ac2b-217954eab3a7	a639ba9a-d54b-412b-91ae-4ebb5ea024d9	67020130-1347-46cd-9d8b-1772d7589d77	final	a639ba9a-d54b-412b-91ae-4ebb5ea024d9	4fd8e77d-9032-419d-9900-c0b4ae81830a	67020130-1347-46cd-9d8b-1772d7589d77	Left lung	No	No cavities	No	Yes	Nodule and node	Lower Lobus	No	No	S6	No	Less than 2 segments	No	No	No	No	No	Not accumulated	No	No cavities	4350
c46393a2-fce3-4f46-a994-1bfb1835d0d6	17b3ac0e-6df1-4c57-aab5-cd8454f508ce	82666e79-f340-4361-a3f0-50aff625dd5a	final	17b3ac0e-6df1-4c57-aab5-cd8454f508ce	ea4e78d4-cc3d-4a12-8345-5f98e42ab393	82666e79-f340-4361-a3f0-50aff625dd5a	Both lungs	No	10-25mm	No	Yes	Nodule and node		No	No	All segments	Yes	2 or more segments	No	Yes	Yes	Yes	No	Not accumulated	No	More than 2 cavities	4533
c6ff7511-c2f5-49af-95ce-1048b2df0a8f	e7dcd59c-b508-4c9a-bc6c-e46026f65bfc	13a69990-10a0-4f27-91ae-cfda1b80af8b	final	e7dcd59c-b508-4c9a-bc6c-e46026f65bfc	f80b5596-9f91-44b0-b688-4e902847a074	13a69990-10a0-4f27-91ae-cfda1b80af8b	Both lungs	Yes	Less than 10mm	No	Yes	Nodule, node and infiltrate		No	No	All segments	No	2 or more segments	No	Yes	Yes	Yes	No	Not accumulated	No	More than 2 cavities	5127
c79d3368-3758-4dbb-a104-7dd2257db5ee	5e6bd74b-4600-4bc0-b523-a5c039ab4cea	08134ba4-b4e6-4833-aea8-65860bd1ead4	final	5e6bd74b-4600-4bc0-b523-a5c039ab4cea	3b0349ff-7528-4b24-8146-e692db443190	08134ba4-b4e6-4833-aea8-65860bd1ead4	Both lungs	No	No cavities	No	No	Nodule less than 10mm	Upper Lobus	No	No	S1-3	No	2 or more segments	No	No	No	No	No	Not accumulated	No	No cavities	5324
c87e8083-7306-4d39-b132-0dedfe2cc9f4	c0ecbadd-1570-46ff-8c7d-533efc594083	034c70d2-0104-471c-a625-1ae5fe20590b	final	c0ecbadd-1570-46ff-8c7d-533efc594083	71a922a5-fb20-45d9-8fc8-33bfe8c9a1ad	034c70d2-0104-471c-a625-1ae5fe20590b	Right lung	No	10-25mm	No	Yes	Nodule, node and infiltrate	Upper Lobus	No	No	S1-3	No	2 or more segments	No	No	Yes	Yes	No	Not accumulated	No	2 cavities	4567
c87f67c8-c25b-4f4c-8468-9ee8a67bf043	72808a88-32a2-49e2-91e2-22a35fa4180c	bc1da290-bd29-44b1-8cb0-d1978bcca570	final	72808a88-32a2-49e2-91e2-22a35fa4180c	61b74993-71c2-4996-8a9a-657cc83f22df	bc1da290-bd29-44b1-8cb0-d1978bcca570	Both lungs	No	No cavities	No	No	Nodule less than 10mm	Upper and Lower Lobbi	No	No	S1-6	No	2 or more segments	No	No	No	No	No	Not accumulated	No	No cavities	4263
c9c8be89-4781-4ea1-bcf0-e2faa6314614	57166201-9fed-4ee8-8740-35fa296bfd85	0e34ae86-7227-4146-8547-51c1716c3563	final	57166201-9fed-4ee8-8740-35fa296bfd85	3182386a-4abd-4b0a-8603-91efd96de3a2	0e34ae86-7227-4146-8547-51c1716c3563	Both lungs	No	Less than 10mm	No	Yes	Nodule and node	Upper and Lower Lobbi	No	No	S1-6	No	Less than 2 segments	No	No	No	Yes	No	Not accumulated	No	2 cavities	4314
ca1eeb5e-5bc3-4cb6-b595-55db658e441a	2d3f4f8d-bb00-48d9-be43-7ff376dd19b7	4feb9025-6e98-42d2-8502-027feb7ecac1	final	2d3f4f8d-bb00-48d9-be43-7ff376dd19b7	408e84fe-ccfd-4ce9-8f0d-a8fdc57c26fa	4feb9025-6e98-42d2-8502-027feb7ecac1	Right lung	No	Less than 10mm	No	No	Nodule and node	Upper Lobus	No	No	S1+2	No	Less than 2 segments	No	No	Yes	No	No	Not accumulated	No	1 cavity	4657
cae0520d-c3b0-4106-9e53-a0adfa7ca9ff	4e3fb471-11dc-466a-a027-572c5910e85b	e7765c28-48db-4212-850c-3f130763ffaf	final	4e3fb471-11dc-466a-a027-572c5910e85b	302912d4-640b-4a39-a594-2a159b13ad39	e7765c28-48db-4212-850c-3f130763ffaf	Left lung		10-25mm	No	Yes	Nodule and node	Total lung affected	No	No	All segments	No	2 or more segments	No	Yes	No	No	No	Not accumulated	No	1 cavity	5671
cc2134b1-a085-4b10-a2e2-6205709cac17	a5f6d50a-56a5-4ed2-852e-ab968b674bb2	1415ea70-84ac-4bd3-b306-f3b5cbd73410	final	a5f6d50a-56a5-4ed2-852e-ab968b674bb2	5d8f87dc-a096-48f9-bf04-921ed083ceec	1415ea70-84ac-4bd3-b306-f3b5cbd73410	Both lungs	No	Less than 10mm	No	Yes	Nodule and node		No	No	All segments	No	2 or more segments	No	Yes	Yes	Yes	No	Not accumulated	Yes	1 cavity	4872
cc9187e7-ab11-46f4-b4dd-b0bc8baa793b	3f24a077-d17e-481d-ad5a-4c456650ebf9	e788d799-4f41-43a3-acc5-e93076ed8f09	final	3f24a077-d17e-481d-ad5a-4c456650ebf9	859d8b0f-80e7-4d1a-b2bc-44e208d06cd1	e788d799-4f41-43a3-acc5-e93076ed8f09	Both lungs	No	More than 25mm	No	Yes	Nodule, node and infiltrate	Upper Lobus	No	No	S1-3	No	2 or more segments	No	No	Yes	Yes	No	Not accumulated	No	1 cavity	5232
cd1e4add-8c78-4480-bfa7-9f8cbe98ad36	38d817e4-54b9-4ade-bdf7-636e9bb800a5	16e137d0-f5cb-4547-b8fe-e5be60c5da9e	final	38d817e4-54b9-4ade-bdf7-636e9bb800a5	6d879b7e-5d58-4059-b809-7b0ffdc25518	16e137d0-f5cb-4547-b8fe-e5be60c5da9e	Both lungs	No	More than 25mm	No	Yes	Nodule, node and infiltrate		No	No	All segments	Yes	2 or more segments		No	Yes	Yes	No		Yes	1 cavity	4162
cda271d5-70f3-44cf-8954-f7d860bf667f	bda4c429-05a7-41fd-86fa-be69928c5354	1e3d4761-11cf-4ed4-aa8f-b06b513b802f	final	bda4c429-05a7-41fd-86fa-be69928c5354	01353a80-12cd-457a-96a7-18d1dfc4500b	1e3d4761-11cf-4ed4-aa8f-b06b513b802f	Right lung	No	No cavities	No	No	Nodule, node and infiltrate	Lower Lobus	No	No	S6	No	Less than 2 segments	No	No	No	No	No	Not accumulated	No	No cavities	4656
cdf40d4b-dac7-4cca-839c-42c594af187b	4b84937c-1cf6-48b3-87b2-bbf998ef16e1	58c2df14-4296-4773-9f5e-28f2676b78f2	final	4b84937c-1cf6-48b3-87b2-bbf998ef16e1	4a78454e-36c0-43c8-9cde-b034a09e65c0	58c2df14-4296-4773-9f5e-28f2676b78f2	Left lung	No	Less than 10mm	No	Yes	Nodule and node	Upper Lobus	No	No	S1+2	No	Less than 2 segments	No	No	No	Yes	No	Not accumulated	No	2 cavities	4099
cedfbb99-3474-4fd7-8198-4263c1cd1b63	68174f40-e372-4892-bc65-3718e8990352	392025a2-c568-4a76-bb73-6e087645eb5c	final	68174f40-e372-4892-bc65-3718e8990352	c436271a-e3b9-4cff-8cf0-11c7f59203c9	392025a2-c568-4a76-bb73-6e087645eb5c	Right lung	No	Less than 10mm	No	Yes	Nodule and node	Lower Lobus	No	No	S6	No	Less than 2 segments	No	No	No	No	No	Not accumulated	No	More than 2 cavities	4720
cf483cd5-dcfd-4871-aa0e-072f53dfc55b	2ae64179-a3a7-4892-aacb-2a224b50e0df	d87a3b53-d20c-4dff-b475-2d0fdbefef46	final	2ae64179-a3a7-4892-aacb-2a224b50e0df	1c2632a5-abf0-41ef-ae06-bf18f6c4470b	d87a3b53-d20c-4dff-b475-2d0fdbefef46	Both lungs	No	More than 25mm	No	Yes	Nodule, node and infiltrate		No	No	All segments	No	2 or more segments	No	Yes	Yes	Yes	No	Not accumulated	No	More than 2 cavities	5412
cf8f1719-4960-456f-a831-52325ab39a7d	8aec0d20-396a-44b8-85d6-1c503cc98a8a	4a709a49-2a97-4484-a10c-b512a98a3513	final	8aec0d20-396a-44b8-85d6-1c503cc98a8a	52bbe6ae-0ed5-4393-beef-7995dc4cdf12	4a709a49-2a97-4484-a10c-b512a98a3513	Both lungs	Yes	10-25mm	No	Yes	Nodule, node and infiltrate	Upper and Medium Lobbi	No	No	S1-5	No	2 or more segments	No	No	No	No	No	Not accumulated	No	More than 2 cavities	4825
cfbcacb6-d055-4522-9bf8-65af447b73ef	d141626f-68a2-40f9-b6d8-ae157121709f	e5b90432-4de0-4e0a-b16d-5fe7377bc79d	final	d141626f-68a2-40f9-b6d8-ae157121709f	7a464888-b1ef-4837-a0eb-c3ff244342f4	e5b90432-4de0-4e0a-b16d-5fe7377bc79d	Left lung	No	No cavities	Yes	Yes	Nodule less than 10mm		No	No	All segments	Yes	2 or more segments	No	No	Yes	Yes	No	Not accumulated	No	No cavities	4270
cff0cbd1-74ba-4b28-8c82-17a6ff3b8d77	e5ce932e-45db-493b-aba8-9dc2b8f29ed0	94ddd3d2-79c3-4a69-a09c-89fc846033ff	final	e5ce932e-45db-493b-aba8-9dc2b8f29ed0	a3f1e3b7-f3e6-430f-a1d6-1584d613a391	94ddd3d2-79c3-4a69-a09c-89fc846033ff	Both lungs	No	More than 25mm	No	Yes	Nodule, node and infiltrate	Total lung affected	No	Yes	All segments	No	2 or more segments	No	No	Yes	Yes	No	Not accumulated	Yes	More than 2 cavities	4874
d01a9ebe-ac57-4d69-a653-9c5206b3ae61	53821961-7775-4c31-9ee6-64981239b7bf	85b89d50-a818-4aab-a514-d93b3b2a594e	final	53821961-7775-4c31-9ee6-64981239b7bf	9cc37188-eb8a-423d-ad94-49c86ac7efde	85b89d50-a818-4aab-a514-d93b3b2a594e	Both lungs	Yes	Less than 10mm	No	Yes	Nodule, node and infiltrate		Yes	No	All segments	No	2 or more segments	No	No	Yes	No	No	Not accumulated	Yes	More than 2 cavities	4448
d03c4160-8d50-4cd2-980e-7fd2eff12fd8	55ae26a4-dafd-42da-9ef8-52d1d04b173f	5aaaf784-45bf-4b4f-b06b-624334bf689b	final	55ae26a4-dafd-42da-9ef8-52d1d04b173f	ed70e51c-b760-4d00-a4bd-d39758a9fa6d	5aaaf784-45bf-4b4f-b06b-624334bf689b	Both lungs	Yes		No								Less than 2 segments			No		No				5764
d101cbff-9c12-424e-8ef4-b3059de9d1ba	9622c87a-d617-4d38-a2b6-c0d0e2f71847	a5f976d4-19bd-4092-8dbb-ecfd69cc302d	final	9622c87a-d617-4d38-a2b6-c0d0e2f71847	177fdd05-f32a-47eb-9a1c-551999118336	a5f976d4-19bd-4092-8dbb-ecfd69cc302d	Both lungs	No	More than 25mm	No	Yes	Nodule, node and infiltrate		No	Yes	All segments	No	2 or more segments	No	No	Yes	Yes	No	Not accumulated	No	2 cavities	3672
d11eb872-089f-4b06-8e0e-ab4098f0a5f2	776ccdf3-e606-4308-aa30-8a1e5bb3a1f4	5370220a-b05a-43ce-ac66-51bd6a6f6b39	final	776ccdf3-e606-4308-aa30-8a1e5bb3a1f4	be3e5ee9-449b-4184-b61a-0ef3fe9614fa	5370220a-b05a-43ce-ac66-51bd6a6f6b39	Left lung	Yes	No cavities	No	No	Nodule less than 10mm	Upper Lobus	No	No	S1-3	No	Less than 2 segments	No	No	No	No	No	Not accumulated	No	No cavities	5575
d17909a1-dc0e-4c36-9bdc-38f92b1b3191	a7f5f052-0dbe-438d-92c9-0101e68eb99c	b9d8ec29-57cb-4662-919a-d6f7cd6648ad	final	a7f5f052-0dbe-438d-92c9-0101e68eb99c	aa6daeb6-3978-48c9-a8bb-ac665210aad9	b9d8ec29-57cb-4662-919a-d6f7cd6648ad	Both lungs	No	More than 25mm	No	Yes	Nodule and node	Upper and Lower Lobbi	No	No	S1-6	No	2 or more segments	No	No	No	No	No	Not accumulated	No	More than 2 cavities	4754
d1aeea48-af96-459e-bd43-a3ba0d08662a	bb168344-3f97-47b4-a4c3-a380ff2b7b00	6c33553f-ac68-4597-b284-504d43422a15	final	bb168344-3f97-47b4-a4c3-a380ff2b7b00	09e4653f-d11d-4a12-9e44-350d8bc3fcdc	6c33553f-ac68-4597-b284-504d43422a15	Both lungs	No	No cavities	No	Yes	Nodule and node	Upper and Lower Lobbi	No	No	S1-6	No	2 or more segments	No	Yes	Yes	Yes	No	Not accumulated	No	No cavities	4103
d2d09fb1-d3e1-43e3-938d-e6119db5284a	4cba6e2d-b88c-4640-b2fa-0b0210d5a01e	7b6c7ae9-a24e-4595-a18d-25dfa2055407	final	4cba6e2d-b88c-4640-b2fa-0b0210d5a01e	5e92b4c2-319b-484d-a165-e705d424ddd4	7b6c7ae9-a24e-4595-a18d-25dfa2055407	Left lung	No	No cavities	No	No	Nodule and node	Upper Lobus	No	No	S1+2	No	Less than 2 segments	No	No	No	No	No	Not accumulated	Yes	No cavities	3672
d2d91280-ec02-41f7-a413-e0737fa6f4a4	c8ec80ac-695d-4eed-a090-0e729e500ec2	c8d2b8e9-54ad-4b74-b912-a01986fcd17d	final	c8ec80ac-695d-4eed-a090-0e729e500ec2	388a39ef-d1f6-400b-bc93-d7630a6d0253	c8d2b8e9-54ad-4b74-b912-a01986fcd17d	Right lung	No	No cavities	No	Yes	Infiltrate(s)	Upper Lobus	No	No	S1+2	Yes	Less than 2 segments	No	No	No	No	No	Not accumulated	Yes	No cavities	3773
d36f664b-0944-46c0-8770-9b70f2e56055	dd9e7069-4635-420c-a27d-4305eaa86a53	c1d768f7-ecb3-48e4-9997-f263dab1d63b	final	dd9e7069-4635-420c-a27d-4305eaa86a53	c0f0b450-51e9-4259-903b-e1e1cfeccf73	c1d768f7-ecb3-48e4-9997-f263dab1d63b	Both lungs	Yes	More than 25mm	No	Yes	Nodule, node and infiltrate		No	No	All segments	No	2 or more segments	No	Yes	Yes	Yes	No	Not accumulated	No	More than 2 cavities	5187
d380424d-9a02-4eac-9750-be3a39dd8c2e	6958102b-418d-4fdb-ae58-0a85a658de2b	75c8bf34-c6e6-4d7f-93d0-d4041f3aa261	final	6958102b-418d-4fdb-ae58-0a85a658de2b	2a975604-722a-4644-9a55-ca5de3dec350	75c8bf34-c6e6-4d7f-93d0-d4041f3aa261	Left lung	No	No cavities	No	No	Nodule and node	Upper Lobus	No	No	S1-3	No	Less than 2 segments	No	No	No	No	No	Not accumulated	No	No cavities	5310
d396b801-148e-4f6b-bfa4-2e6e284f5765	8898bdda-7fd3-4852-9d28-437ca094e226	5d2feb64-9245-4a4b-832e-9ce92affc60d	final	8898bdda-7fd3-4852-9d28-437ca094e226	ec441711-a276-416d-848b-23ecc8c32129	5d2feb64-9245-4a4b-832e-9ce92affc60d	Both lungs	No	More than 25mm	No	Yes	Nodule less than 10mm		No	No	All segments	No	2 or more segments	No	No	No	No	No	Not accumulated	No	1 cavity	4825
d39a2fd6-9a94-44b8-8ea6-f213f3ab262e	dbe5b18c-9aaa-4a09-9792-1db5c146a124	d0ee83a5-7f18-4d51-98f0-d1f69a5b93d9	final	dbe5b18c-9aaa-4a09-9792-1db5c146a124	b59da6f6-4071-49a7-80d6-4b43d8f2c513	d0ee83a5-7f18-4d51-98f0-d1f69a5b93d9	Both lungs	No	No cavities	No	No	Nodule less than 10mm	Upper Lobus	No	No	S1	Yes	Less than 2 segments	No	Yes	No	Yes	No	Not accumulated	Yes	No cavities	4106
d4596064-520a-4a94-9387-13f9617599e1	d1598484-327c-410c-ab93-9bc1eb623645	99f928dd-868a-4a1d-b9a0-527f1bb66ab5	final	d1598484-327c-410c-ab93-9bc1eb623645	08f828a3-125c-498f-a673-ad5a9161dac1	99f928dd-868a-4a1d-b9a0-527f1bb66ab5	Right lung	No	Less than 10mm	No	No	Nodule and node	Upper Lobus	No	No	S2+3	No	Less than 2 segments	No	No	No	No	No	Not accumulated	No	1 cavity	4315
d49847db-83f2-40c0-b47d-94cf1a620ea3	722de911-c932-4e83-bd40-d0da6c30a2b0	fb7e60f3-6fed-4ca3-a3e7-5a9056f1be21	final	722de911-c932-4e83-bd40-d0da6c30a2b0	471c92bc-432f-46cf-a608-92d005163f5e	fb7e60f3-6fed-4ca3-a3e7-5a9056f1be21	Both lungs	Yes	No cavities	No	No	Nodule less than 10mm	Upper and Lower Lobbi	No	No	S1-6	No	2 or more segments	No	No	No	No	No	Not accumulated	Yes	No cavities	4634
d50370ab-35c6-45ad-9d23-9b1d8362b539	f7d436ba-3a28-46f8-9782-282e9e9eab5b	d1195b31-2665-49a0-b2dd-4103ed6f93ec	final	f7d436ba-3a28-46f8-9782-282e9e9eab5b	acee17fb-ecd4-4d63-b3ad-819e86a0837b	d1195b31-2665-49a0-b2dd-4103ed6f93ec	Both lungs	No	Less than 10mm	No	No	Nodule and node	Upper Lobus	No	No	S1	No	Less than 2 segments	No	Yes	No	No	No	Not accumulated	No	1 cavity	5236
d52181c8-3149-47fe-bf0f-9988fa61963b	5deb8262-9a1c-4a4f-98d7-c05a38b321fe	411c50ba-dcea-4057-8a00-a70f17223c35	final	5deb8262-9a1c-4a4f-98d7-c05a38b321fe	fbd38eb6-adaa-4a10-bdb4-57515c79ad96	411c50ba-dcea-4057-8a00-a70f17223c35	Both lungs	No	No cavities	No	No	Nodule less than 10mm	Upper Lobus	No	No	S1-3	No	2 or more segments	No	No	No	No	No	Not accumulated	No	No cavities	4273
d53a767c-2dd8-4790-9ac5-280255b716a2	d5b12737-5f8a-4db0-8cab-538163b3be95	7e8efe7a-ae72-4487-8e58-f6113c801877	final	d5b12737-5f8a-4db0-8cab-538163b3be95	19b7ef86-637d-46b7-8774-6261dcab1f73	7e8efe7a-ae72-4487-8e58-f6113c801877	Both lungs	Yes	More than 25mm	No	Yes	Nodule, node and infiltrate		No	No	All segments	No	2 or more segments	No	No	Yes	Yes	No	Not accumulated	No	More than 2 cavities	4879
d6ec935a-bdbe-4afb-bcf8-46516e795738	45cda888-1fa6-4329-9e28-f4bdf97e4941	c33ae885-fe05-4f5e-a671-269e199d5d07	final	45cda888-1fa6-4329-9e28-f4bdf97e4941	eb845c7b-7edb-4694-9e16-d367d2d8d816	c33ae885-fe05-4f5e-a671-269e199d5d07	Right lung	No	Less than 10mm	No	Yes	Nodule and node	Upper Lobus	No	No	S1+2	No	Less than 2 segments		No	No	No	No		No	1 cavity	4554
d773c99f-839e-4858-a368-8bf5290c91ab	39840913-b98d-4207-b32b-b70db4312e92	e8b64d5f-7f57-4972-ac1e-575a1f9d750c	final	39840913-b98d-4207-b32b-b70db4312e92	3c43aef9-0d61-4d21-9edd-2f276e0e29f3	e8b64d5f-7f57-4972-ac1e-575a1f9d750c	Left lung	No	Less than 10mm	No	Yes	Nodule and node	Upper Lobus	No	No	S1-3	No	Less than 2 segments		Yes	Yes	Yes	No		No	1 cavity	4134
d9ccef74-5584-4ad2-ba8f-e11281466411	441853a0-d577-4ca2-a6c8-0a1d08b40e39	ea0ee251-3f97-4dbc-bee3-9ed841256101	final	441853a0-d577-4ca2-a6c8-0a1d08b40e39	fe170bdf-c234-4263-b82b-3efaf4b27c78	ea0ee251-3f97-4dbc-bee3-9ed841256101	Both lungs	No	No cavities	Yes	Yes	Nodule, node and infiltrate	Upper Lobus	No	Yes	S3	No	Less than 2 segments	No	No	Yes	Yes	Yes	Not accumulated	No	No cavities	4286
dad0cb5c-4d01-4720-8431-63e739b55347	dcd84d75-d57a-4de8-a46b-f2984a02b161	146127c3-9d26-4f98-bb28-1122f2c1ee32	final	dcd84d75-d57a-4de8-a46b-f2984a02b161	5582df70-e3ff-4a64-a52b-113d5b1b7014	146127c3-9d26-4f98-bb28-1122f2c1ee32	Both lungs	No	10-25mm	No	No	Nodule, node and infiltrate		No	Yes	All segments	Yes	2 or more segments	No	No	Yes	Yes	No	Not accumulated	No	1 cavity	5029
dbbdf495-7080-462f-9908-2ab78b26d489	397b321e-f1ea-412f-bcdf-318c7a192e7a	7735879b-b788-477c-a286-210a43a22e5b	final	397b321e-f1ea-412f-bcdf-318c7a192e7a	868693f4-1d41-4545-845e-b68f22d3b6ca	7735879b-b788-477c-a286-210a43a22e5b	Both lungs	No	More than 25mm	No	Yes	Nodule, node and infiltrate		No	No	All segments	No	2 or more segments	No	No	Yes	Yes	No	Not accumulated	Yes	More than 2 cavities	4979
dc31e64b-b5f3-4d2e-9fb5-e4eec1cab50c	2432127d-445b-4c29-a5ae-a107b4dbf22e	f55c896c-65bc-4005-abed-5e19e03e6c36	final	2432127d-445b-4c29-a5ae-a107b4dbf22e	9223687e-6f35-4504-8fa2-1946708d69cb	f55c896c-65bc-4005-abed-5e19e03e6c36	Left lung	No	No cavities	No	No	Nodule and node	Upper Lobus	No	No	S1+2	No	Less than 2 segments	No	No	Yes	No	No	Not accumulated	No	No cavities	4820
dde561b3-0210-494f-bf9c-579f9a2eeaf4	8c942750-21dc-41c2-9996-38da11fc8b3a	f658aab8-aa42-4089-98a4-e805ea24c3a9	final	8c942750-21dc-41c2-9996-38da11fc8b3a	3c244077-f90a-43ae-8f7b-9b961fcdb93c	f658aab8-aa42-4089-98a4-e805ea24c3a9	Right lung	No	No cavities	No	Yes	Nodule, node and infiltrate	Medium Lobus	No	No	S4	No	Less than 2 segments	No	Yes	No	Yes	No	Not accumulated	No	No cavities	5378
ddfcf190-aca2-4ad3-8cd9-5d6dd0bba72a	88996913-93bb-4194-91b9-9407d1d46771	2f043fd2-92ce-4ec1-b27b-ca90e2106dfb	final	88996913-93bb-4194-91b9-9407d1d46771	a408b8bc-fe2d-47b8-b871-23b0a76309e9	2f043fd2-92ce-4ec1-b27b-ca90e2106dfb	Left lung	No	No cavities	No	Yes	Nodule, node and infiltrate	Upper Lobus	No	No	S1+2	No	Less than 2 segments	No	No	No	No	No	Not accumulated	No	No cavities	4819
deefe63a-da69-4ee1-90d3-4b827871917c	0d0d115f-52d4-411c-93c8-eaafa5bd2415	1aa5ec18-0771-4ff8-b078-6f2aaf8f7a51	final	0d0d115f-52d4-411c-93c8-eaafa5bd2415	65d0a03c-24bc-4026-8cd6-46e31c8d480d	1aa5ec18-0771-4ff8-b078-6f2aaf8f7a51	Right lung	No	No cavities	No	Yes	Nodule and node	Upper and Lower Lobbi	No	No	S1-6	No	2 or more segments	No	Yes	Yes	No	Yes	Not accumulated	No	No cavities	4918
df5b86ef-d634-497b-9ed9-3b7c9c5c9117	0fa50a9a-ad05-4094-9829-2398be100752	82e4383e-47e6-4af8-8a00-0d309f437249	final	0fa50a9a-ad05-4094-9829-2398be100752	68da08bd-0d6a-49d4-94aa-f4afc5497b62	82e4383e-47e6-4af8-8a00-0d309f437249	Right lung	No	No cavities	No	Yes	Infiltrate(s)	Upper Lobus	No	No	S1+2	No	Less than 2 segments	No	No	No	No	No	Not accumulated	No	No cavities	4609
df6f1cc7-a6df-4077-9272-0b919df2cefe	b3d42e42-bbfd-4486-be00-cb58c105c8e7	8c18b775-a257-4471-b595-c4ca29ccde7e	final	b3d42e42-bbfd-4486-be00-cb58c105c8e7	89c14035-4a79-47b5-87f2-8f90d0b3bfd5	8c18b775-a257-4471-b595-c4ca29ccde7e	Left lung	No	No cavities	No	Yes	Nodule less than 10mm	Upper and Lower Lobbi	No	No	S1-6	No	2 or more segments	No	Yes	No	No	No	Not accumulated	No	No cavities	4125
df750a59-1c81-4d63-8d5c-cdf9013191d8	e5562022-2d91-44d4-a31f-72c0adf5ea27	6041b4fb-d0fc-42f1-81ff-513916c6fc9a	final	e5562022-2d91-44d4-a31f-72c0adf5ea27	6854bc43-205e-4f05-9aed-77ad1881e848	6041b4fb-d0fc-42f1-81ff-513916c6fc9a	Both lungs	Yes	No cavities	No	Yes	Nodule less than 10mm		No	Yes	All segments	No	2 or more segments	No	No	No	No	No	Not accumulated	No	No cavities	4614
dfb1d37e-c1a2-43d0-b63d-d37c5847afdf	690de62c-6ca6-43c4-8611-de72d64304dd	a08606e3-e6b5-450a-aaab-b61834677d9f	final	690de62c-6ca6-43c4-8611-de72d64304dd	0d07f14c-daad-4589-aa7a-2b6e27e2b01b	a08606e3-e6b5-450a-aaab-b61834677d9f	Left lung	No	Less than 10mm	No	No	Nodule and node	Upper Lobus	No	No	S1-3	No	2 or more segments	No	No	No	No	No	Not accumulated	No	1 cavity	3473
e020861b-846f-4b6b-ba03-e3efee8b463e	bbeab91f-0011-4aed-a13d-fe796747fae3	9b6cc80e-feae-4ccf-adc4-6e5f1fd390eb	final	bbeab91f-0011-4aed-a13d-fe796747fae3	1fb65bb5-c002-4354-b958-d0006a024ff5	9b6cc80e-feae-4ccf-adc4-6e5f1fd390eb	Both lungs	Yes	No cavities	No	No	Nodule less than 10mm	Upper and Lower Lobbi	No	No	S1-6	No	2 or more segments	No	No	No	No	No	Not accumulated	No	No cavities	3553
e0a085a7-a9d5-4e11-8352-a71d233eb477	3fbb41f7-f96e-42ca-b1bf-446b2b6494e8	d69e05ac-fd7b-4213-848d-e884deb98054	final	3fbb41f7-f96e-42ca-b1bf-446b2b6494e8	d0ac79e1-7f15-44d4-9606-8675627f2aab	d69e05ac-fd7b-4213-848d-e884deb98054	Left lung	No	No cavities	No	No	Nodule and node	Upper Lobus	No	No	S1+2	No	Less than 2 segments	No	No	No	No	No	Not accumulated	No	No cavities	4561
e1b8d3d4-7c44-4a38-b98a-6127e49152ee	5ab023f6-2e9e-4db9-8014-0d7b636312af	2e2d07db-4cfd-4709-b96e-e56eb2942c1f	final	5ab023f6-2e9e-4db9-8014-0d7b636312af	3937bf23-1d8f-438a-9836-6825cbc93aaa	2e2d07db-4cfd-4709-b96e-e56eb2942c1f	Right lung	No	No cavities	No	Yes	Nodule and node	Upper Lobus	No	No	S1	No	Less than 2 segments	No	Yes	Yes	No	No	Not accumulated	No	No cavities	4358
e3f5a690-78d6-4218-b6e1-29d2a7d11118	380feda1-ed73-47f3-85ac-33f243e7b1e6	c11904ab-cfbc-47ae-abdc-80803491a81b	final	380feda1-ed73-47f3-85ac-33f243e7b1e6	792dd433-104f-4cae-b981-c15734a1a097	c11904ab-cfbc-47ae-abdc-80803491a81b	Left lung	No	No cavities	No	No	Nodule less than 10mm	Upper Lobus	No	No	S1+2	No	Less than 2 segments	No	No	No	No	No	Not accumulated	No	No cavities	4655
e41cbcc2-4de3-4ade-88be-5d996393b995	842c9a1c-2f24-4ea4-bed2-89b4ecf59d47	15e45e16-dfd9-4e09-8b01-d4071191cc7c	final	842c9a1c-2f24-4ea4-bed2-89b4ecf59d47	a5aca6a9-cd8a-44d8-b26b-8ad296cb608b	15e45e16-dfd9-4e09-8b01-d4071191cc7c	Both lungs	No	No cavities	No	No	Nodule less than 10mm		No	No	All segments	No	2 or more segments	No	No	No	No	No	Not accumulated	No	No cavities	4096
e48092df-35d3-446b-acf5-0d06a1a13b72	9220d1f8-ccf6-4dba-af65-0480cdfafac0	fdd74e4d-7467-40fc-b224-4aa3ccf39d2a	final	9220d1f8-ccf6-4dba-af65-0480cdfafac0	aa7ae8d8-815c-48b3-be8f-0ff2693f3a5a	fdd74e4d-7467-40fc-b224-4aa3ccf39d2a	Left lung	No	No cavities	No	No	Nodule, node and infiltrate	Upper Lobus	No	No	S1+2	No	Less than 2 segments	No	No	No	No	No	Not accumulated	No	No cavities	3517
e62fb1e7-3683-4667-a421-de6d013bf8a1	03ff4425-06aa-4bdd-b646-d2060133e41c	54860ae8-b52f-4bf3-b305-289f40f1d5e8	final	03ff4425-06aa-4bdd-b646-d2060133e41c	68d73a31-8938-43fe-8366-c4d5d24d156e	54860ae8-b52f-4bf3-b305-289f40f1d5e8	Both lungs	No	No cavities	No	Yes	Nodule and node	Upper Lobus	No	No	S1-3	No	2 or more segments	No	Yes	No	No	No	Not accumulated	No	No cavities	5567
e7e1a3dc-4b94-4710-8450-3abcea43cc39	d3513c38-9a10-42db-a8af-8e310d2a1722	575d7c53-f6d3-4766-9f24-42adfac85936	final	d3513c38-9a10-42db-a8af-8e310d2a1722	2cd45d32-9899-48bf-bd80-cc7f43e0c828	575d7c53-f6d3-4766-9f24-42adfac85936	Right lung	No	No cavities	No	Yes	Infiltrate(s)	Lower Lobus	No	No	S7-10	No	Less than 2 segments		No	Yes	Yes	No		Yes	No cavities	4201
e7ea1057-7037-4395-8fdf-9c37cadcad0c	e2d97bd7-0078-4029-bfa3-f8ff1b3de98c	ee257b00-1c30-43d1-95a4-6b113ccdebe0	final	e2d97bd7-0078-4029-bfa3-f8ff1b3de98c	33ea592d-b5fb-4207-b681-b4cd0e9d7d09	ee257b00-1c30-43d1-95a4-6b113ccdebe0	Both lungs	No	Less than 10mm	No	Yes	Nodule and node	Upper Lobus	No	No	S1-6	No	2 or more segments	No	Yes	Yes	Yes	No	Not accumulated	No	1 cavity	5400
e92605a2-a794-49b3-b0b1-eb2b139c3c5f	0326b522-1df5-419c-8d47-d781cab3e306	b00b446b-7e7f-4dca-b3d1-cd524e2313fd	final	0326b522-1df5-419c-8d47-d781cab3e306	593e51f8-2351-4a15-9e2c-16de4d6c8916	b00b446b-7e7f-4dca-b3d1-cd524e2313fd	Both lungs	Yes	No cavities	No	Yes	Nodule and node	Upper and Lower Lobbi	No	No	S1-6	Yes	2 or more segments	No	Yes	Yes	No	No	Not accumulated	Yes	No cavities	4706
e94d6aaa-5926-4b67-93df-54ac7dada558	c47711dd-6a0e-4440-8bca-e3373133bb76	809ff91f-8309-4d71-80e5-4d2ddb32e3c5	final	c47711dd-6a0e-4440-8bca-e3373133bb76	7342e4d1-ecfe-41f1-8e85-f19477acc70b	809ff91f-8309-4d71-80e5-4d2ddb32e3c5	Both lungs	No	No cavities	No	Yes	Nodule less than 10mm	Upper and Lower Lobbi	No	No	S1-6	No	2 or more segments	No	Yes	Yes	Yes	Yes	Not accumulated	No	No cavities	5217
ea1ffbd0-1d57-41fc-beac-613571530ef7	d3958654-c038-49d6-9481-839324bf7855	75db2ec5-e0d3-42cd-bac8-fa30de650fed	final	d3958654-c038-49d6-9481-839324bf7855	2ad7c602-1898-4fc6-8dd0-e90fde5fe9e9	75db2ec5-e0d3-42cd-bac8-fa30de650fed	Both lungs	No	More than 25mm	No	Yes	Nodule, node and infiltrate		No	Yes	All segments	No	2 or more segments	No	No	Yes	Yes	No	Not accumulated	Yes	More than 2 cavities	4874
ea3c1387-bee1-496d-8114-8e562375a383	9c1d4b7d-c65d-430a-8d07-2f3e719f0c1a	1d9b4e1f-49bf-4a8f-a17e-9aedf480cc99	final	9c1d4b7d-c65d-430a-8d07-2f3e719f0c1a	023ecfbc-84d8-4679-a46b-d650a603ba13	1d9b4e1f-49bf-4a8f-a17e-9aedf480cc99	Right lung	No	Less than 10mm	No	Yes	Nodule and node	Upper Lobus	No	No	S2	No	Less than 2 segments	No	No	No	No	No	Not accumulated	Yes	1 cavity	3606
eb9a88fd-5b57-4de7-bac2-4272c700f604	26241dfd-c0cc-4b0f-b469-d2256cbb7374	1ad64e98-bcb3-4bfc-8876-efd685264ccb	final	26241dfd-c0cc-4b0f-b469-d2256cbb7374	b5014d09-c025-458f-84cb-0833651eef18	1ad64e98-bcb3-4bfc-8876-efd685264ccb	Both lungs	No	No cavities	No	Yes	Nodule, node and infiltrate		No	No	All segments	No	2 or more segments	No	No	No	No	No	Not accumulated	No	No cavities	5100
ebb03a20-ecb4-45e7-b263-d17cadb18fb6	02c7d844-e0d1-4ecb-b7cb-9b96712a7b68	9bbc1a19-2f97-4e4a-b086-97507c66a63d	final	02c7d844-e0d1-4ecb-b7cb-9b96712a7b68	ac648226-cc19-4fac-96f9-e9b21179c79e	9bbc1a19-2f97-4e4a-b086-97507c66a63d	Both lungs	Yes	Less than 10mm	No	Yes	Nodule, node and infiltrate		No	No	All segments	No	2 or more segments	No	No	No	No	No	Not accumulated	No	1 cavity	4806
ebedf38c-a8a1-49bf-b69a-ae3a034a1482	d73b251e-a968-477f-9ae9-c80ffebc0fe2	171ffb83-86d3-4207-b9e0-57633d0a7b33	final	d73b251e-a968-477f-9ae9-c80ffebc0fe2	b886a5b3-40a3-4f59-ac5a-4351538bc6e7	171ffb83-86d3-4207-b9e0-57633d0a7b33	Left lung	No	No cavities	No	Yes	Nodule and node	Upper Lobus	No	No	S1+2	No	Less than 2 segments	No	No	No	No	No	Not accumulated	No	No cavities	5883
ecf8fa12-efee-431c-9e58-be3c8e14b04f	c081d709-dbeb-42cf-9a9b-6702c53d3328	c7afee86-aaab-419c-8d6d-057a36f9a201	final	c081d709-dbeb-42cf-9a9b-6702c53d3328	31421d34-a4bc-4d86-b40b-3a603f0ac198	c7afee86-aaab-419c-8d6d-057a36f9a201	Both lungs	Yes													No						5653
ed61eb24-a8f2-4b24-9996-fb7fef19e5d0	7783ff3e-d206-420d-a082-5e35866470db	56585cbb-fa83-4ace-b764-4dc87aa4fb4a	final	7783ff3e-d206-420d-a082-5e35866470db	37d1a08f-7369-4306-890e-c7602aad2a0f	56585cbb-fa83-4ace-b764-4dc87aa4fb4a	Right lung	No	More than 25mm	No	Yes	Nodule, node and infiltrate	Upper Lobus	No	No	S2+3	No	Less than 2 segments	No	No	No	No	No	Not accumulated	No	1 cavity	3783
ed69e90b-b739-4ca9-84c3-484fa9abb8e1	6696565c-2f68-44f7-baec-4d6198a1d3c1	ab1656da-4ec2-4782-905b-42c49003aa50	final	6696565c-2f68-44f7-baec-4d6198a1d3c1	8b541c4f-248b-4d38-a18c-fe637014b2a6	ab1656da-4ec2-4782-905b-42c49003aa50	Both lungs	Yes	10-25mm	No	Yes	Nodule, node and infiltrate		No	No	All segments	No	2 or more segments	No	No	No	No	No	Not accumulated	No	More than 2 cavities	4827
ee645e95-12d4-4c1e-a91c-c39f0d8ae69f	8b96ea54-95d1-4b37-ba3b-4e53e0a285d1	c7427432-c6ea-466d-9ee6-2bee2efd4aaa	final	8b96ea54-95d1-4b37-ba3b-4e53e0a285d1	8f51b806-368e-4b08-a8a3-c88a7a1f3f62	c7427432-c6ea-466d-9ee6-2bee2efd4aaa	Both lungs	Yes	Less than 10mm	No	Yes	Nodule and node		No	No	All segments	No	2 or more segments	No	Yes	No	No	No	Not accumulated	No	More than 2 cavities	5391
ee704484-760c-42f2-879b-87545e7baab7	82ce9179-d580-4f1e-bd6f-36185df296e1	27b67c56-1d51-4a05-83ec-d60c8c3b9973	final	82ce9179-d580-4f1e-bd6f-36185df296e1	d30621e4-16d6-4e92-ae87-24ee4330dff9	27b67c56-1d51-4a05-83ec-d60c8c3b9973	Both lungs	No	Less than 10mm	No	Yes	Nodule, node and infiltrate	Upper and Lower Lobbi	No	No	S1-6	No	2 or more segments	No	No	Yes	Yes	No	Not accumulated	No	More than 2 cavities	4568
ee7cd378-131c-469b-9041-c71a5e92758e	96b548a9-3d5a-4c30-a95c-e35058303c76	cae7c626-b563-4575-9b18-54d0ece9ec1c	final	96b548a9-3d5a-4c30-a95c-e35058303c76	0492a915-d5ec-411d-8d93-7f7796a2321d	cae7c626-b563-4575-9b18-54d0ece9ec1c	Left lung	No	Less than 10mm	No	No	Nodule and node	Upper Lobus	No	No	S1-3	No	2 or more segments	No	No	No	No	No	Not accumulated	No	2 cavities	4929
ee871ffe-7dff-4245-9df6-d0836e2f8800	f67516f8-cf02-4258-ac73-7acf05efc6a1	47f4617f-efc1-4edd-ad22-d4c4d3a0576b	final	f67516f8-cf02-4258-ac73-7acf05efc6a1	67099abd-a76e-4c3d-8919-08a9a06e60dd	47f4617f-efc1-4edd-ad22-d4c4d3a0576b	Both lungs	No	More than 25mm	No	Yes	Nodule and node		No	No	All segments	No	2 or more segments	No	Yes	No	No	No	Not accumulated	No	1 cavity	5105
f0576d8f-6ef0-48dc-93f1-5643b0525a9f	dea2bf68-339a-42f6-83d2-474578cab867	6097486f-1333-45c6-933b-80e3cfe5bdfa	final	dea2bf68-339a-42f6-83d2-474578cab867	a059074f-cd9c-4884-a405-ff98b09bc52a	6097486f-1333-45c6-933b-80e3cfe5bdfa	Left lung	No	No cavities	No	No	Nodule less than 10mm	Lower Lobus	No	No	S6	No	Less than 2 segments	No	No	No	No	No	Not accumulated	No	No cavities	4606
f0b1ba62-5fb8-4196-bcda-d0c2293818e7	51255c6a-abe0-440e-8dcf-e6b1170380e7	57752525-7cb5-4162-816b-5267f8cfbedf	final	51255c6a-abe0-440e-8dcf-e6b1170380e7	45e5b451-6ac6-4fa3-8a4e-dec732154d81	57752525-7cb5-4162-816b-5267f8cfbedf	Both lungs	Yes	Less than 10mm	No	Yes	Nodule and node	Upper and Lower Lobbi	No	No	S1-6	No	2 or more segments	No	No	Yes	No	No	Not accumulated	No	2 cavities	5183
f0b1ba62-5fb8-4196-bcda-d0c2293818e7	51255c6a-abe0-440e-8dcf-e6b1170380e7	ec07e766-374c-4685-b59e-9e1ead652225	final	51255c6a-abe0-440e-8dcf-e6b1170380e7	0ce838db-5e92-42b1-9ed6-e874c20ec4e9	ec07e766-374c-4685-b59e-9e1ead652225	Left lung	No	No cavities	No	Yes	Nodule less than 10mm	Lower Lobus	No	No	S6	No	Less than 2 segments	No	Yes	Yes	Yes	No	Not accumulated	No	No cavities	5422
f0b789db-8d12-418b-b445-20155dc83e8d	a2fa5221-4922-47cc-85b6-d6ce44ff802d	3045f128-e3f9-42fc-a5e2-f21e02b30ce0	final	a2fa5221-4922-47cc-85b6-d6ce44ff802d	a6835c3f-165b-46c5-ae61-908d8eaf1187	3045f128-e3f9-42fc-a5e2-f21e02b30ce0	Both lungs	Yes	No cavities	No	Yes	Nodule and node		No	No	All segments	No	2 or more segments	No	Yes	No	No	No	Not accumulated	No	No cavities	5328
f19175b6-3c15-47e1-94d5-2d24183de91a	ee0ce49d-5918-4dd9-ab3c-45d2c6061029	8f91bfb1-9410-4232-97d8-7e938bb6f2d3	final	ee0ce49d-5918-4dd9-ab3c-45d2c6061029	ccc18df1-5c5b-4cea-9648-45855462a769	8f91bfb1-9410-4232-97d8-7e938bb6f2d3	Both lungs	No	Less than 10mm	No	Yes	Nodule and node	Upper Lobus	No	No	S1+2	No	Less than 2 segments	No	No	No	No	No	Not accumulated	No	1 cavity	4221
f20c6657-9d73-4870-91f9-54b5ca2a6de9	89cbeb16-c245-4fb7-9c65-5911e7911a2a	0dbb5660-028d-47f2-aab5-0b2afc0a23f1	final	89cbeb16-c245-4fb7-9c65-5911e7911a2a	5a9704fe-222e-47c3-9c01-1fbf6537af50	0dbb5660-028d-47f2-aab5-0b2afc0a23f1	Right lung	No	No cavities	No	Yes	Nodule, node and infiltrate		Yes	Yes	S1-6	No	2 or more segments	No	No	Yes	No	No	Not accumulated	Yes	No cavities	4505
f279a279-6dc3-42b4-ac4f-0a3729554021	0a7033ad-e7ab-4776-99c6-7a3ea5821547	2282994c-2d3d-4557-9ad2-92a90b77d916	final	0a7033ad-e7ab-4776-99c6-7a3ea5821547	dce82823-18b7-4c75-bde8-4773a38effea	2282994c-2d3d-4557-9ad2-92a90b77d916	Right lung	No	No cavities	No	No	Nodule and node	Upper Lobus	No	No	S3	No	Less than 2 segments	No	No	No	No	No	Not accumulated	No	No cavities	5079
f2e9fec3-33d3-4bbd-a0e3-6e61ea672819	8ff7d4d2-a6c8-4885-aa02-24a53592bf19	26db6842-d0a6-4b48-84c8-6ebb81408dbd	final	8ff7d4d2-a6c8-4885-aa02-24a53592bf19	6bbb3fb8-4a4d-4859-a559-238e7e3754d0	26db6842-d0a6-4b48-84c8-6ebb81408dbd	Both lungs	Yes	Less than 10mm	No	No	Nodule and node		No	No	All segments	No	2 or more segments	No	No	No	No	No	Not accumulated	No	2 cavities	4973
f3bb76de-2c7b-49c3-af2a-083933e589c4	8aa459bb-5514-45b8-a6a9-f0eea2972e95	78dd5ac1-e71a-498d-9b14-27b02e65c908	final	8aa459bb-5514-45b8-a6a9-f0eea2972e95	b8789403-409f-4efd-acc3-e2ca8f73902b	78dd5ac1-e71a-498d-9b14-27b02e65c908	Both lungs	No	More than 25mm	No	Yes	Nodule, node and infiltrate		Yes	Yes	All segments	No	2 or more segments	No	No	No	No	No	Not accumulated	Yes	More than 2 cavities	4824
f3c8de6c-754b-4311-adcb-9e6be699321e	9c3d47ab-21c5-40ac-aba4-187f024262b3	f6e5f2bb-ab33-4e7f-85e5-6d321d191a05	final	9c3d47ab-21c5-40ac-aba4-187f024262b3	524f5d37-5384-47f2-9f4f-30eed1a9b7d1	f6e5f2bb-ab33-4e7f-85e5-6d321d191a05	Right lung	No	10-25mm	No	Yes	Nodule, node and infiltrate		No	No	All segments	No	2 or more segments	No	No	No	No	No	Not accumulated	No	1 cavity	4862
f4d8bdd3-b4cb-479f-8279-83751d755d7e	74107b74-523b-45e8-9e9a-229251065463	053064b8-141f-463a-a1d0-fea6ad08ff02	final	74107b74-523b-45e8-9e9a-229251065463	a3eb221d-2f9b-4f0e-8944-75d72d36944d	053064b8-141f-463a-a1d0-fea6ad08ff02	Both lungs	No	More than 25mm	No	Yes	Nodule, node and infiltrate		No	No	All segments	No	2 or more segments	No	No	Yes	Yes	No	Not accumulated	Yes	More than 2 cavities	4783
f5d481c6-08e3-4a74-90a6-b3a00136f0a4	5c5a2f56-714a-46d7-826b-cedf2d253177	82e081a7-c678-4ed5-a185-e4495fe8fa37	final	5c5a2f56-714a-46d7-826b-cedf2d253177	43c119cc-c669-48de-9ad2-115424ccd6bb	82e081a7-c678-4ed5-a185-e4495fe8fa37	Both lungs	No	No cavities	No	Yes	Nodule and node	Upper Lobus	No	No	S1-3	No	2 or more segments	No	Yes	No	No	No	Not accumulated	No	No cavities	5567
f6911234-92fa-4eb8-b69c-2416dc3e63e4	5a3f7ca4-e2ca-4c9e-839b-ddf031c53125	98db35ee-dc7c-49b0-8c13-14b6c351cdf8	final	5a3f7ca4-e2ca-4c9e-839b-ddf031c53125	f5c89da5-978f-4718-80a1-a4fcfcdd8185	98db35ee-dc7c-49b0-8c13-14b6c351cdf8	Left lung	No	No cavities	No	Yes	Nodule and node	Upper Lobus	No	No	S4+5	No	Less than 2 segments	No	Yes	No	Yes	No	Not accumulated	No	No cavities	5404
f6d9418c-a2e8-4f7f-9daf-db814fcd00b4	c9caf168-f699-4ab8-a29d-c5d96e4a52ea	a573bf49-7d52-4821-92b2-e8a3e075cdc7	final	c9caf168-f699-4ab8-a29d-c5d96e4a52ea	7b483e5f-e72c-4c24-b0d8-9ee8969fb5cd	a573bf49-7d52-4821-92b2-e8a3e075cdc7	Both lungs	Yes	No cavities	No	Yes	Nodule and node		No	No	All segments	Yes	2 or more segments	No	No	No	No	No	Not accumulated	No	No cavities	4592
f753aa58-bc83-4e18-968a-265a73b51318	4d2ce3ab-8aa8-4565-864d-4c96c453652e	af23f96c-0408-4f47-bcd0-64599c7528e8	final	4d2ce3ab-8aa8-4565-864d-4c96c453652e	7c5d0139-fc3d-4414-97d8-19d5b43a80be	af23f96c-0408-4f47-bcd0-64599c7528e8	Left lung	No	No cavities	No	Yes	Nodule and node	Upper Lobus	No	No	S1+2	No	Less than 2 segments	No	No	Yes	No	No	Not accumulated	No	No cavities	5084
f7dd7881-7b1c-464a-a460-e1881fb0c882	9ba5414c-73e3-42e0-be07-0a1b3cc1fe5b	e9a1e6ee-3070-48a8-b4bd-33ee41c7cd0e	final	9ba5414c-73e3-42e0-be07-0a1b3cc1fe5b	45efff83-866c-436b-9d42-d0e81ebedfeb	e9a1e6ee-3070-48a8-b4bd-33ee41c7cd0e	Both lungs	No	More than 25mm	No	Yes	Infiltrate(s)	Upper and Lower Lobbi	No	No	S1-6	No	2 or more segments	No	No	Yes	Yes	Yes	Not accumulated	Yes	More than 2 cavities	3577
f7f874ea-b819-46e2-82a2-2e6929936aaf	b9d346cc-86fa-46f0-b145-11a7d45ca54f	d84cc35c-77fb-40e6-bb7e-f6bb7b988354	final	b9d346cc-86fa-46f0-b145-11a7d45ca54f	8925b400-be4d-4846-9e71-0f6c9b44d971	d84cc35c-77fb-40e6-bb7e-f6bb7b988354	Both lungs	No	Less than 10mm	No	Yes	Nodule and node		No	No	All segments	No	2 or more segments	No	Yes	Yes	Yes	No	Not accumulated	No	1 cavity	4112
f8385fec-d110-44f7-a4ff-792319cbf1af	d4fb4022-e7ed-41f1-82c8-7d5c805e24ad	9c4b5377-bfe7-47a6-85d1-c8a937acd712	final	d4fb4022-e7ed-41f1-82c8-7d5c805e24ad	c0f35f86-239f-45a1-b11c-957862a17c81	9c4b5377-bfe7-47a6-85d1-c8a937acd712	Both lungs	Yes	10-25mm	No	Yes	Nodule and node	Total lung affected	No	No	All segments	No	2 or more segments	No	Yes	Yes	Yes	No	Not accumulated	No	1 cavity	5925
f8442cc9-6c84-4ed8-8d4b-36e363a3407b	b6c2c362-5b27-4763-a8c9-8f25c56b4589	ae1e9813-430d-4452-b39e-477efa0b78ce	final	b6c2c362-5b27-4763-a8c9-8f25c56b4589	beb4c0c3-a445-418c-97c2-43e0287dea5e	ae1e9813-430d-4452-b39e-477efa0b78ce	Both lungs	No	Less than 10mm	No	Yes	Nodule and node	Upper and Lower Lobbi	No	No	All segments	No	2 or more segments	No	No	No	Yes	No	Not accumulated	No	1 cavity	4706
f91a99f2-50ed-43c9-8527-bf2dfa141185	0650fd80-af07-4552-bada-9c4113402769	47a816ca-12a9-4469-8b2e-a5a9cf842c72	final	0650fd80-af07-4552-bada-9c4113402769	3a7c1124-6a2d-4e1f-804e-4476a92b45d6	47a816ca-12a9-4469-8b2e-a5a9cf842c72	Right lung	No	No cavities	No	Yes	Nodule less than 10mm	Upper Lobus	No	No	S2	No	Less than 2 segments	No	Yes	No	No	No	Not accumulated	No	No cavities	5342
fa502139-af36-44e9-b5ed-e64f60ca216f	6885f146-82b5-4550-9fc8-cc3f390bd575	56f9c8ae-9020-47cf-995b-ad6fe772e03c	final	6885f146-82b5-4550-9fc8-cc3f390bd575	836cae6f-6dbf-41d3-9b86-ff746e41ac56	56f9c8ae-9020-47cf-995b-ad6fe772e03c	Left lung	No	More than 25mm	No	Yes	Nodule, node and infiltrate	Upper and Lower Lobbi	No	No	All segments	No	2 or more segments	No	No	No	No	No	Not accumulated	No	2 cavities	4643
fb3562da-66e8-4e2e-9719-4a1099b90c1e	b3782d8e-01aa-4873-8dc4-bbf678046016	4c76aebf-1ce2-43df-8e88-429b84a4b032	final	b3782d8e-01aa-4873-8dc4-bbf678046016	b0e0cf11-3181-4034-8683-596d22e20738	4c76aebf-1ce2-43df-8e88-429b84a4b032	Left lung	No	No cavities	No	No	Nodule and node	Upper Lobus	No	No	S1-3	Yes	2 or more segments	No	Yes	No	No	No	Not accumulated	No	No cavities	4691
fba67fbf-0275-4bb8-b7e7-ae2dc66c1392	6b170525-c508-487e-8f5b-96b2ea1becd8	10857dd5-24ff-417a-a46a-6d2ec1766e84	final	6b170525-c508-487e-8f5b-96b2ea1becd8	7758a139-96c8-41ad-a48c-751c7d974a47	10857dd5-24ff-417a-a46a-6d2ec1766e84	Right lung	No	No cavities	No	No	Nodule less than 10mm	Upper Lobus	No	No	S1	No	Less than 2 segments	No	No	No		No	Not accumulated	No	No cavities	4371
fbe2dd00-d947-48fa-8821-2e6b339a944b	a2727d1e-96b3-463c-8c30-40be676efb32	bea1dd43-7822-4b83-9285-e486d4e74404	final	a2727d1e-96b3-463c-8c30-40be676efb32	43c63ab0-da3a-4584-beb9-295bc999cfcf	bea1dd43-7822-4b83-9285-e486d4e74404	Right lung	No	Less than 10mm	No	Yes	Nodule, node and infiltrate		No	No	All segments	No	2 or more segments	No	No	Yes	Yes	No	Not accumulated	No	2 cavities	4929
fc943370-abea-41d8-8b20-ee836389435c	8229dc2e-33b6-4509-b80b-2d59e1c93491	4ad0c9e8-a4d1-4a6b-bb55-2008d08c4b47	final	8229dc2e-33b6-4509-b80b-2d59e1c93491	b7cac55c-b4a5-4dd9-b23a-910eb0fb1a90	4ad0c9e8-a4d1-4a6b-bb55-2008d08c4b47	Right lung	No	No cavities	No	Yes	Nodule and node	Upper Lobus	No	No	S1	No	Less than 2 segments	No	No	No	No	No	Not accumulated	No	No cavities	4852
fc96a846-2c56-42fa-b961-509b6541146d	222e1905-9a14-498b-bac6-fb33c812de0e	03aac391-2304-409a-a04f-18c1a7e916ca	final	222e1905-9a14-498b-bac6-fb33c812de0e	54d1e242-487e-461f-93bf-6750d484f725	03aac391-2304-409a-a04f-18c1a7e916ca	Left lung	No	No cavities	Yes	No	Nodule and node	Upper Lobus	No	No	S1+2	No	Less than 2 segments	No	No	No	No	No	Not accumulated	No	No cavities	3747
fcb3282b-0bff-4975-80ca-d7c3aef393ea	3497df03-3212-409c-a5c6-24757f4c20cf	529e82a2-cc76-4529-9b73-57c769dad71f	final	3497df03-3212-409c-a5c6-24757f4c20cf	ce734fbb-66de-482d-a7e3-1673d2642182	529e82a2-cc76-4529-9b73-57c769dad71f	Both lungs	Yes	No cavities	No	Yes	Nodule, node and infiltrate		No	No	All segments	No	2 or more segments	No	No	Yes	Yes	No	Not accumulated	No	No cavities	4172
fd9e9ddb-7072-4cf0-a75d-f21a4d541780	9031d1b7-45f2-4871-bdfd-dd98245865f8	370b3a8b-7163-441f-b8a0-988ef0f293b8	final	9031d1b7-45f2-4871-bdfd-dd98245865f8	f24a2ef8-b03b-4eec-b921-94eb07b2c75c	370b3a8b-7163-441f-b8a0-988ef0f293b8	Both lungs	No	More than 25mm	No	Yes	Nodule and node	Total lung affected	No	No	All segments	No	2 or more segments	No	Yes	Yes	Yes	No	Not accumulated	No	1 cavity	5050
fd9e9ddb-7072-4cf0-a75d-f21a4d541780	9031d1b7-45f2-4871-bdfd-dd98245865f8	847a9ed2-a9be-4031-80f9-347459cba329	final	9031d1b7-45f2-4871-bdfd-dd98245865f8	13020a8d-1544-4271-981e-65c7416d0e3e	847a9ed2-a9be-4031-80f9-347459cba329	Both lungs	No	More than 25mm	No	Yes	Nodule and node		No	No	All segments	No	2 or more segments	No	Yes	Yes	Yes	No	Not accumulated	No	1 cavity	4970
fdc8379a-d164-4ed0-a6a6-1709864c0664	468705fa-5033-496f-8539-3d60516de459	e83b91a4-09a0-4460-af2d-52ce7d05404c	final	468705fa-5033-496f-8539-3d60516de459	7bbe2c20-e577-4bd2-851a-f264fe36d54c	e83b91a4-09a0-4460-af2d-52ce7d05404c	Both lungs	Yes	No cavities	No	Yes	Nodule less than 10mm		No	No	All segments	No	2 or more segments	No	Yes	No	No	No	Not accumulated	No	No cavities	5454
fe433b90-c517-42f3-bdbf-6ae6c2fe6dd0	63dd6b89-3e9e-4357-b2f3-eb511eeba272	c0e49686-1363-4f6a-b721-626a78aeb9e8	final	63dd6b89-3e9e-4357-b2f3-eb511eeba272	5c5a2e3c-b356-45f8-b92e-b609ddbda5e0	c0e49686-1363-4f6a-b721-626a78aeb9e8	Right lung	No	No cavities	No	Yes	Nodule less than 10mm	Upper Lobus	No	No	S1	No	Less than 2 segments	No	No	No	No	No	Not accumulated	No	No cavities	4139
fe516755-73b4-44e7-9ba7-1e9283c5aad3	264efd2f-9005-4b2c-adba-6f4d196276a7	f8e3a0ea-5169-4a0a-b07d-83fb550741b4	final	264efd2f-9005-4b2c-adba-6f4d196276a7	98018e2a-ccba-43ad-886a-beae1c61f2ba	f8e3a0ea-5169-4a0a-b07d-83fb550741b4	Both lungs	Yes	10-25mm	No	No	Nodule, node and infiltrate		No	No	All segments	No	2 or more segments	No	No	No	No	No	Not accumulated	No	More than 2 cavities	4089
