# Supplementary material for: Performance of Qure.ai automatic classifiers against a large annotated database of patients with diverse forms of tuberculosis
Source: PLoS One. 2020 Jan 24;15(1):e0224445. doi: 10.1371/journal.pone.0224445 (PMC6980594; doi:10.1371/journal.pone.0224445)
Supplement: S1 Source Data — (ZIP) [file pone.0224445.s001.zip › De_master_display.csv]

condition_id	patient_id	case_definition	type_of_resistance	outcome	country
007831df-e3bb-45a3-bcc0-313d34303b07	993b68b4-9aec-4cac-84c7-3eb809c41014	New	MDR non XDR	{Completed}	Belarus
008167c6-8d0e-4d13-bd2c-569869c7bed0	3948afe2-154f-4829-bfe7-bec14b3f8735	Relapse	XDR	{Died}	Belarus
00c7026c-e43b-45fc-81b9-3513bc3ccac3	08d9cd6e-c0c9-4ecb-a08e-ac38f0bc22f2	Relapse	MDR non XDR	{Cured}	Moldova
00fc3a0a-e15f-47fa-8704-297ed7d1af4d	e5341c49-70f8-482c-b610-4474515df102	Not Reported	Sensitive	{Died}	Moldova
01017591-502a-4bac-9a79-54c88182d42e	6485fbe0-d5d0-4d24-aa31-848d0f56f954	New	MDR non XDR	{Cured}	Georgia
01028dc8-e2c8-4d68-8294-f4422f36a9cd	299e91a6-ab5d-4a35-83c3-8e4f83952d13	New	MDR non XDR	{Cured}	Georgia
013be465-cf41-4da3-85d4-69abef867882	bfaebe8f-064b-4b2f-ad36-43fae99c4cd2	New	Mono DR	{Cured}	Belarus
014980cc-be3e-4412-8728-f5340ddda125	62aeca07-df16-45a2-8a6f-13be6d448499	Failure	MDR non XDR	{Cured}	Belarus
017166b2-519e-467f-9ff9-297b1ec77561	90291c74-96cd-4d5d-8c6f-c9abaa3d6d32	Failure	MDR non XDR	{Cured}	Belarus
01818375-d53f-4d08-a981-d6d13650c90f	5fffe26f-7f3a-4a4e-afb4-149f117400b6	Failure	MDR non XDR	{Unknown}	Romania
01877e4a-b974-4850-ad08-e365a2bd60f8	87ff6bb5-7908-486a-9067-149105b3c36b	New	MDR non XDR	{Cured}	Belarus
018cd3ab-1035-4775-9ef4-d7c12b2438fd	13cad630-d2d5-4f46-b72e-b9b5378afdb7	Relapse	MDR non XDR	{Cured}	Belarus
0191bec4-abc7-4f60-9d2a-c7f960baaecf	83d72889-fda5-45d7-90b4-94747d89c8b8	New	MDR non XDR	{Failure}	Belarus
01b78c92-c8f6-4564-b43f-a3a774f3d9eb	d1eb0f76-9dba-4ffa-8114-03d806434b7f	New	XDR	{"Still on treatment"}	Romania
02087d96-c89b-45cb-9ea4-5f597869b99f	f8c9188b-9e75-4321-8328-4dae18901bbc	New	Mono DR	{"Still on treatment"}	Romania
023b766e-d8ec-4fc0-862c-054428fd0cd1	6e2adddd-f9c1-492c-9a57-b4de0d39be69	Relapse	MDR non XDR	{Cured}	Moldova
026fa60f-8467-4366-b856-39cfeaee728e	88c35215-3b04-4962-846b-d82574d903d1	New	Poly DR	{Default}	Belarus
02840137-578e-4666-92fd-c8271b3c2775	5f557f9e-d654-4647-95af-efe941dc0112	New	MDR non XDR	{Cured}	Belarus
02b07be1-778e-43b8-99d3-636e88637e57	c2a3b368-8593-40d5-bb69-ec3453206ce4	New	MDR non XDR	{Cured}	Belarus
02ba1a75-9f04-4898-ba1c-57190e746ecb	e51f2c97-edfe-4815-86ec-6beb54a2e1e0	New	Sensitive	{Cured}	Georgia
02c7d844-e0d1-4ecb-b7cb-9b96712a7b68	ebb03a20-ecb4-45e7-b263-d17cadb18fb6	New	XDR	{Died}	Belarus
02e2f1a2-9dd6-43d2-9010-dd0e0285e453	07750865-c478-46fc-a71f-b1b154968c81	Relapse	Sensitive	{Died}	Georgia
030964d5-4ec1-4c2f-a1e3-d00a1516f078	e2adbea3-accf-4626-8608-85fb15c1f947	Relapse	XDR	{"Still on treatment"}	Moldova
0326b522-1df5-419c-8d47-d781cab3e306	e92605a2-a794-49b3-b0b1-eb2b139c3c5f	Relapse	MDR non XDR	{Completed}	Belarus
032df819-36fa-42c8-bcdc-607d452ee130	23abfc20-bd8f-4d2c-a6bb-7709c15b724f	New	MDR non XDR	{Cured}	Moldova
039ec7b4-66bb-4344-87fc-08b801861c75	d025dd91-b61c-44d2-ac67-86239da9dd9c	New	MDR non XDR	{Default}	Georgia
03b4558f-1dd4-430e-b05d-08e80f6769f6	e392c0c9-51b7-4241-a067-774d18e68513	New	Mono DR	{Unknown}	India
03ff4425-06aa-4bdd-b646-d2060133e41c	e62fb1e7-3683-4667-a421-de6d013bf8a1	Relapse	MDR non XDR	{Completed}	Belarus
04049d8f-7288-4a88-a2fb-9cb68ea44d97	3f270ed1-2165-4caa-a53f-75918f078810	Relapse	XDR	{Died}	Moldova
0404dd9f-2383-4bb3-a761-17f9c6536f07	e78b984b-2560-4827-90a3-462e9ae912a0	New	Sensitive	{Cured}	Moldova
04d5b770-c472-4779-aa84-9ce1aade48de	b9db52a1-09db-4baf-a236-b3c12043d2bc	Relapse	MDR non XDR	{Died}	Azerbaijan
0509fea3-5879-426d-94d8-7f153ac00e4e	72173233-c816-4fdb-8ae5-b3786cb6f601	Treatment after default	Mono DR	{Cured}	Georgia
05266ddb-8e43-4462-bc75-5e8886979579	0d8ed993-9127-4a59-b8e9-989ef6445f62	New	Sensitive	{Cured}	Belarus
054bfd57-9772-4a9a-a8a1-3cd5a60ce15e	373d6594-9ba8-468d-a59b-9e8b9a6fdace	Treatment after default	MDR non XDR	{Default}	Georgia
0555516c-67df-4243-baee-339113d4348e	5ed71553-91e9-4e5a-8c0a-d50443c95067	Failure	XDR	{Cured}	Belarus
05ac98a8-b1e8-473f-8527-2f10871cac77	3d520d0e-95af-420f-b71a-afa552fe8a9b	New	MDR non XDR	{Completed}	Belarus
05c55664-f0da-48c8-85cb-91fd80da8e62	5c44fd03-f92f-4d74-bf3a-c57d13d3ef10	New	MDR non XDR	{Completed}	Belarus
05e07b02-f6ea-4d8e-842e-91270bff4968	0dec1855-f899-4291-89cb-83195409331b	Treatment after default	XDR	{Failure}	Azerbaijan
05e2277f-99be-4069-a0e9-c247fda11d6f	07836591-e11a-4809-8893-94c3b423e8b2	Relapse	Poly DR	{Died}	Moldova
06077978-9d31-4729-976e-80f8cb8d406f	75892c76-b16c-4449-b87d-4a3b72edb447	New	MDR non XDR	{Completed}	Georgia
062f6b47-049f-4f33-939c-f39572119d25	13730151-0829-42c6-b2c6-143c425fe64c	Relapse	XDR	{"Still on treatment"}	Romania
0636ca1f-1561-437a-b0fe-8f930af7d271	dcb3deec-8602-4202-93bb-b0645925d105	Failure	MDR non XDR	{Cured}	Moldova
0650fd80-af07-4552-bada-9c4113402769	f91a99f2-50ed-43c9-8527-bf2dfa141185	Failure	MDR non XDR	{Cured}	Belarus
0678ae7c-ef79-4d9c-ab34-18a625c41ee6	fb48ef81-44c5-4efe-8b4d-7a86e330422d	New	MDR non XDR	{Cured}	Moldova
06edc17e-e2fd-4e38-965e-0552be7b5d17	af80036c-278a-4431-b9a1-ed264949e1c1	New	Mono DR	{Cured}	Belarus
0701a005-427e-4528-bfec-f30dd8e14115	d855618b-2215-4d71-a229-6eb0054dde21	Failure	XDR	{Unknown}	Belarus
0780cb21-4626-43ad-a418-56876b9c8753	9a496704-03eb-40be-ad57-92d6d24dc314	New	Sensitive	{Cured}	Belarus
07cb7971-9968-4005-8d77-6703c206d4b6	472c45d0-9cf5-4436-852b-36a9ffda0886	New	MDR non XDR	{Cured}	Belarus
07ccbba6-2fd1-4267-aee0-f39463183bb0	18517b3d-055b-40e0-9b38-37e60f81a810	New	MDR non XDR	{Cured}	Belarus
07f41c6d-7fba-4a6d-8a51-37a9618d45b6	addc5b69-f1df-4000-bdcb-4683bb1ce026	Treatment after default	MDR non XDR	{Cured}	Georgia
0839dcb9-013d-4fd9-af26-3bc4c0662d2d	59b3369b-20a6-4862-a23a-dd82133344e0	Relapse	MDR non XDR	{Default}	Belarus
084b23d8-b9f4-4618-9a98-f54958874366	6579220d-2017-4abe-9bf2-8adca0325171	Failure	MDR non XDR	{Cured}	Belarus
089b85b6-886b-4bba-a84a-6e5a67a26238	84b63a49-5cfb-4d3c-ba79-025e9e7f2f0c	New	Sensitive	{Completed}	Belarus
08a368fe-c2fa-400a-bd93-aaa482e84348	27501238-6994-4f8f-a877-4ac56fa07e1b	Failure	XDR	{Completed}	Belarus
08dec6a6-493c-4c53-881d-a9560fb959f0	d9bd5855-47d2-4ea0-815d-1dda0fb3c7db	New	Sensitive	{Completed}	Azerbaijan
09af57db-c42a-4660-a9c6-16b70d1712d4	84e7e045-3c37-42b5-b5f1-f9a26aeb4865	Failure	XDR	{Cured}	Belarus
09cf4eb9-5d16-4b69-9346-87b8e165408b	9c7df4a1-5f7b-4962-8871-aa228afe0398	Failure	MDR non XDR	{Unknown}	Georgia
09e1c79e-e56f-4b0c-87e4-e3a9d929ccbb	02ab2bb9-b289-4dee-947d-7b544ffe6b94	New	Sensitive	{Cured}	Georgia
09f5b74d-b424-402c-818f-db3f73fe5a34	3aa13b89-9c43-405a-bcd4-94cf1703c3f3	New	Sensitive	{Cured}	Moldova
0a5042c8-d021-4b8a-99e7-667df5e89ee2	1597595c-422d-4fb2-b746-2f678d4c0ad2	Failure	MDR non XDR	{"Still on treatment"}	Romania
0a7033ad-e7ab-4776-99c6-7a3ea5821547	f279a279-6dc3-42b4-ac4f-0a3729554021	New	MDR non XDR	{Cured}	Belarus
0a8a3d94-c602-4aab-a1f0-018ae7672373	9bd2eeda-120d-4925-a866-439657591a8b	Failure	XDR	{Failure}	Belarus
0af422b4-1e7a-4b3b-866d-7917699144ca	ee8d2491-aa6e-40fc-a72e-d68df9706e3b	New	MDR non XDR	{Completed}	Azerbaijan
0c0f7138-d351-480c-9455-9c7ad0ccf09d	209757ca-bcbc-4e1e-86e8-ba0ca16701e1	Relapse	Mono DR	{"Still on treatment"}	Romania
0c4cda7b-6885-4680-adbb-b12083ff4f88	c9d2c1b4-d748-4b72-b671-8984f64e66d2	Treatment after default	MDR non XDR	{Died}	Azerbaijan
0cb28d8a-801f-4a2d-a6ff-e620709776d8	0a6c9ded-5f57-48de-b23a-b16fd052b3a9	Failure	XDR	{Unknown}	Romania
0d0d115f-52d4-411c-93c8-eaafa5bd2415	deefe63a-da69-4ee1-90d3-4b827871917c	New	MDR non XDR	{Default}	Belarus
0da66d74-77c0-44e1-a054-c71edc2a396d	47e6e454-b78d-4b1f-a728-1c42d9e951a6	Treatment after default	MDR non XDR	{Default}	Belarus
0daaae9f-eaa5-4a07-a523-b67a80cc651d	3f670a4c-3c2a-4c58-80d5-b82ea9fe3b8a	New	Sensitive	{Cured}	Azerbaijan
0de34ee2-3c1b-47f5-8d00-bf0c1687b7bb	092ec6ed-51a1-48d2-b140-9403af4bf802	Relapse	MDR non XDR	{"Still on treatment"}	Moldova
0df0d08f-09ce-41cf-9a35-c264c699c830	d3af1bea-17f2-4c96-8bb1-a80ab5b9e9b3	Relapse	XDR	{Default}	Moldova
0e827fd9-7f46-4d6b-a6bd-936e30e00cf5	99ffcf4b-bdcc-45d1-9466-16909a345dd9	Relapse	MDR non XDR	{Failure}	Moldova
0e962e1b-c873-4adb-8192-e525c93d780e	56758781-119a-40e1-907b-98a118836cf1	Relapse	MDR non XDR	{"Still on treatment"}	Moldova
0ec2bd56-b2a5-4632-aa27-1c3660fcb634	90f6c318-2c95-4535-8d8d-b49f064a7eaf	New	MDR non XDR	{Cured}	Belarus
0f3b175b-2120-4bd0-80e7-869935d150ce	57b8834d-e77c-4a4a-9e24-168678c6cf4c	New	Poly DR	{"Still on treatment"}	Moldova
0f622a2f-68e3-492e-990b-dff0872805eb	8da5a648-4f62-4984-a9e3-10eb2ee747e8	Treatment after default	MDR non XDR	{Cured}	Georgia
0f6bfeb4-b0b8-418c-b393-989c1e708851	e4d1c483-f5ad-44c6-a3d2-66fd4f28bd6d	New	MDR non XDR	{"Still on treatment"}	Romania
0f7ce35d-e2e8-4a2e-8949-6eaa16595972	0073b7e4-04a1-406e-b465-4a3637fee0af	Failure	XDR	{"Still on treatment"}	Romania
0fa29a09-5d04-429b-afcf-98797f0a88a1	8b80fd35-ebd1-41aa-9ad6-0e0cfeae1e12	New	MDR non XDR	{Failure}	Moldova
0fa50a9a-ad05-4094-9829-2398be100752	df5b86ef-d634-497b-9ed9-3b7c9c5c9117	New	Sensitive	{Unknown}	Belarus
108d11f3-a8ac-447a-ac02-6b246aedde60	c62cdb65-d8d0-41ce-b533-38c08fc36e2f	Failure	XDR	{Died}	Georgia
10be05b2-0405-4590-9135-294bf9b8e67a	cc3f619f-3a4e-4ba6-8bab-c84d2e21ee6a	Relapse	MDR non XDR	{Cured}	Moldova
10c8aaf3-9e74-4255-831e-310ed7eb6ed2	435c1789-7361-484c-bf15-b6036f523eb2	Relapse	XDR	{Cured}	Belarus
10de2b44-3a80-4a64-961b-0edd213e6622	f0df8aa2-045d-42bc-9454-424c57c6f575	Relapse	Mono DR	{"Still on treatment"}	Moldova
110af745-3d06-42ab-9339-c994fe349d97	1a74d18a-cc99-4c72-a4ec-026d149936da	New	Sensitive	{Cured}	Azerbaijan
1166b0e8-550d-4389-87ba-3e751321e99c	b572511a-6b5e-4aa0-bbde-6a8f67ab7311	New	MDR non XDR	{Cured}	Moldova
11bd6dcc-6903-4d46-839e-cb8b3ef83722	5e42081f-d34a-4a80-b468-a7bd8f546b98	Relapse	MDR non XDR	{Cured}	Georgia
11be63bd-b2a9-4dad-a6b9-24404e103ba3	f4cc57d3-4f34-4a4b-801b-b2b789728d2e	Relapse	Sensitive	{Cured}	Georgia
120666df-d783-45e4-a5b4-fb79c13ff12d	e00568f3-3a91-4526-bfd3-0d200405de5e	Relapse	MDR non XDR	{Default}	Georgia
126c4778-0029-41e0-b6b2-decd4f487ff4	7f3183a9-20fd-4fe3-90a2-b3563570030f	New	MDR non XDR	{Cured}	Moldova
12990cec-abed-4052-b127-572e2bc85c52	4fc37bf0-1e18-4a34-8d93-ff2d055d762a	Failure	MDR non XDR	{Cured}	Belarus
12ac6b1d-2715-410a-9866-c9eb6c2f2b4a	30357328-0b91-4747-8857-3bd7dc42ede0	New	MDR non XDR	{Cured}	Belarus
13182efe-ced5-4eb3-8eb4-f50934aec549	219674ef-f9dd-4db3-92ae-c7f8c2ba1f6b	New	MDR non XDR	{"Still on treatment"}	Romania
131e34b9-718d-43a5-b178-96764b9e85b8	7f54b30a-e28e-4bca-893b-8a8812323b33	Relapse	MDR non XDR	{"Still on treatment"}	Moldova
1387c361-0849-414e-bca0-d2ab3febef2a	42f4ba0c-3d85-4fdc-8d66-2dd754c8e2ad	Other	MDR non XDR	{Cured}	Georgia
1398b0c4-7ee7-483e-870a-367642529569	72be8830-39f0-4743-92d1-1df2d21aa9a7	Not Reported	XDR	{"Still on treatment"}	Romania
13aa2d56-f0e5-4832-8ddb-189256753c1c	d833706b-7698-44fa-9064-560ac05d7ead	Relapse	Poly DR	{Cured}	Moldova
13d42bc2-0b1f-46e7-9b5b-284e3f327d7e	0a7f620b-b830-4a81-ba37-65affd724493	New	MDR non XDR	{Cured}	Moldova
13f16ca9-8246-4ed2-8c3c-2a551022fb4a	bb3389da-4a02-4e77-972a-c2a500e13b5e	Relapse	MDR non XDR	{Cured}	Belarus
1477a5ec-fcc5-4cc2-a35e-f06819142e8d	379e9e05-dd59-4657-b8f8-a9e5f8c15f05	Failure	MDR non XDR	{"Still on treatment"}	Romania
14aa5da7-c08c-4147-86e1-003a709452ef	f0db137e-e33f-42a4-9c68-cdd61adffbfc	New	MDR non XDR	{"Still on treatment"}	Romania
14f7423b-bc13-4ace-9c80-8eb2ef32679d	1bd3a238-6a3d-493b-b7ee-b8f3875c4b79	New	XDR	{Cured}	Georgia
15000a93-f0b7-472c-97b8-1861ea42b99d	fe67085d-5ff9-4f1d-b392-6eca40256d92	Other	Poly DR	{Default}	Georgia
151f0130-1774-4f2b-b623-7fec723bd7e5	ab858b53-4cba-470f-82dc-b3eb1be89425	Failure	XDR	{Failure}	Belarus
156aa194-693b-4b42-b63e-3130da9d9c29	01045c7c-821a-47f1-9db5-9f9636cc98af	New	Mono DR	{Cured}	Moldova
1575219b-8060-49ff-ba4d-c2b1fe56a086	243bb9ca-c744-49eb-9c7a-edfc20dbc0fa	New	XDR	{Completed}	Belarus
1576cfe2-3e9e-401d-9f7b-513b040597f6	1cef6c8b-19d2-4161-ab05-d45d30519368	Failure	XDR	{Died}	Moldova
157bcb5f-79ae-4433-914f-80455d854773	b86d252a-20da-42e1-aebb-c27e4092b0b1	Relapse	XDR	{Cured}	Moldova
157d945b-fd98-4634-8963-de8ef62840f9	33a93b29-e39a-45bc-a8d7-06ab594c5ded	Relapse	XDR	{Default}	Belarus
15a90df9-078c-4c61-af86-8bfdf4109f95	a6f1fc2d-30dd-4610-b94f-e41ac4c476f7	New	Sensitive	{Cured}	Georgia
15ef9550-ed3f-49a6-9175-44c6d13c265d	18ea62d3-79b5-4dae-aa6b-62d78b18f3a7	New	MDR non XDR	{Cured}	Moldova
1600b516-32bf-4ac1-a452-aa645a4aa4af	5a5a9e2a-4e8d-41a5-a307-f90371e8d23c	New	MDR non XDR	{Cured}	Belarus
1669ff70-6aa1-44e4-bfab-c0f93dda4371	9f7ffd88-b096-44cc-bf35-2217374acf8f	Treatment after default	MDR non XDR	{Cured}	Georgia
16b1984d-3a37-4e1e-a41c-ab6d035f2735	3d43dac6-bb63-4bdb-ad31-369ef10d8087	Relapse	MDR non XDR	{Cured}	Moldova
16ead89b-5d45-4843-be53-283005a168ec	49000b8c-fb33-4134-be1b-aff4542e6c79	Failure	MDR non XDR	{Cured}	Georgia
16f167f5-51f7-4cd6-858e-62ffb810f070	51f4986c-9592-4fab-bfcb-a5afdabe05f1	Relapse	XDR	{Cured}	Belarus
17239f6b-ee4f-4479-a6d1-388c7d766892	4c019f84-3c86-4cde-b932-fb8a49d8ff40	New	MDR non XDR	{Default}	Belarus
1768dc02-c3ce-453a-bec3-c43d43c96b2c	e5579026-d7e4-4766-ade7-3b452350f8e3	Relapse	XDR	{Cured}	Belarus
1790a000-8325-40ab-812b-ac08a89b1912	e7a76a8e-e7be-4943-9899-a9e509e56ad1	New	MDR non XDR	{"Still on treatment"}	Romania
17b3ac0e-6df1-4c57-aab5-cd8454f508ce	c46393a2-fce3-4f46-a994-1bfb1835d0d6	Treatment after default	MDR non XDR	{Completed}	Belarus
17d6355a-d682-4fa9-bc3f-a7e7a5c42aa5	006c7d01-3dd9-4c0c-91d1-2db4fe20594a	New	Poly DR	{Default}	Georgia
17f0d983-5ef8-4918-9d9b-cfac8ae8aba7	77ad3fef-0058-41d6-a7d1-e695e1afa1e5	Other	MDR non XDR	{Died}	Georgia
1811ce09-b5c5-467d-a54c-2b09c43089a3	5d2530ba-c3ae-4991-b75f-76066216e602	Relapse	XDR	{Unknown}	Belarus
18562ff0-886d-47dc-b990-8c51a23005ac	6970463e-b0e0-4778-9a86-03aaf81ff872	New	MDR non XDR	{"Still on treatment"}	Romania
18a35bd8-0b87-4689-a494-98613ce145be	3864de53-cd6e-4ac7-802f-65647f0af1c4	Failure	Mono DR	{"Still on treatment"}	Romania
18c9995c-6944-4be4-a511-1396c9f6317e	14df23bf-0a02-4767-88f7-ab9b02d7319a	Relapse	Poly DR	{Cured}	Moldova
190cb7ad-2ea1-4343-97d8-41ae0560b7a0	45f70f0f-fb66-4769-afc2-d6f772964bf1	Other	MDR non XDR	{Died}	Belarus
194472d2-4461-432b-ac21-4094f5f2f550	6f9e53db-156f-40d7-92ad-5e6093103c8e	New	XDR	{Completed}	Belarus
19504ef9-a76d-499d-b3b7-a3799e1974e0	b632f8bf-b762-4568-add5-70d21ecf35c7	New	Sensitive	{Cured}	Belarus
196f9e7b-d9c5-4fe5-bb1c-41c5b4a9a1b3	c3408b2e-3a1e-4aa6-b5a0-e686264ef910	New	Sensitive	{Cured}	Azerbaijan
1980499c-b694-4285-87a1-c334f9e8e879	6caff9be-7741-48bb-9281-1786a56ff6f4	Failure	XDR	{Died}	Moldova
19f92518-2b56-4b59-bc96-10759bef1f57	00d36933-6f71-46d6-9dc2-6cd00d6d4934	Relapse	MDR non XDR	{Died}	Azerbaijan
1a062129-395a-434c-87b1-0564559a1830	cff4c295-7ab7-4ee0-8bb3-ccddecaa8edb	Failure	Mono DR	{"Still on treatment"}	Romania
1a482f9b-2bec-4fc5-aa12-9879a436d768	24336571-5b3f-46b9-a12d-0f36ebf23b5a	Relapse	MDR non XDR	{Died}	Georgia
1a56a23a-9357-4a83-b756-5fe4da985b0f	730473f0-4b5d-48fb-a81b-c16e8874daf3	New	MDR non XDR	{Default}	Georgia
1a9cd988-2a66-45f1-ad8c-1171baa86df1	a43f04a1-ac6c-4828-b0ad-2dd8de842eb8	Relapse	XDR	{Completed}	Belarus
1aa6ff53-7d17-47fb-9409-e14224546a30	0ee5fcc8-5394-45f0-a453-b7f40e4505ca	New	MDR non XDR	{Cured}	Georgia
1ae8e55b-296c-44e7-8eb4-7abe016d65c9	e2ca60ae-b9c1-46ca-bd30-82d482179ca4	New	Mono DR	{Completed}	Azerbaijan
1bcff980-4a55-46c1-9850-50b1b4f706a7	bc21f8ec-9f49-45bd-984f-c9802cfd9ae5	Relapse	XDR	{Died}	Georgia
1c00b22f-ada7-471e-bbc4-4e8c44cdbf73	03d0497a-8266-4bfc-b371-db050f1d60bc	New	Sensitive	{Cured}	Belarus
1c027a1f-cc11-4087-b788-539af0bf43e1	12176be7-f4ec-42ec-8e30-6fe498bee9b3	Relapse	XDR	{Died}	Moldova
1c306628-4ff4-4180-855a-12931965e909	b6994877-450c-4dd0-a0a9-0cae04d46d61	Relapse	MDR non XDR	{Cured}	Georgia
1c5bbf22-0310-4483-98a3-1087ee46e118	cd694c96-476c-470d-b096-a2f755b404a6	Relapse	MDR non XDR	{"Still on treatment"}	Moldova
1c758c1e-789d-49aa-bd16-9d27d034d7d3	f278ab41-ca46-47a7-ac27-885859bb99ec	New	MDR non XDR	{"Still on treatment"}	Romania
1cbd9396-a983-4096-85c4-ab45636191b5	50c873d2-a612-4c1b-9eed-3edd0b2b5e39	New	MDR non XDR	{Cured}	Belarus
1cfa2b55-2c8b-495a-bb1e-34b96ab0a7d1	86349740-f4c0-492f-ac4e-260167fbae0f	Failure	XDR	{Cured}	Belarus
1d01386c-e336-4d5a-918b-1d275d1cdece	81f122dc-033a-4449-84b9-d1d0fcde05ad	Relapse	XDR	{Died}	Georgia
1d1e5b0f-d3a3-40b8-9048-0339840b6f8e	cc842da5-c2e3-448d-b81c-5961609be8ed	Relapse	Sensitive	{Default}	Moldova
1d36377a-cab2-4082-bab9-85bce910fb5f	5e623ff5-6cce-4f31-a87d-d130213188de	Failure	MDR non XDR	{Cured}	Moldova
1d7657c7-d34f-43c2-ba87-2b8982b88475	0d312ebf-906d-42fc-a243-6eff8f4afad5	New	Sensitive	{Cured}	Belarus
1d85b611-7954-4e02-8e88-70c93bc89a02	3c06f622-641c-44be-874d-57cb6a5498c4	New	Sensitive	{Cured}	Georgia
1db99f79-f5a2-4074-853c-565376c72e6d	400c71ae-ae2d-425e-abd2-4734216c67b6	New	MDR non XDR	{"Still on treatment"}	Romania
1dd49edd-a45a-48fb-89bc-a80aea3f57e3	3c318b7e-1116-4fc8-aa72-94d33dc9950e	Failure	XDR	{Failure}	Belarus
1dfa59a4-c0e2-46c2-bb37-c71deb4f923f	0c1d9aed-f732-416a-bb29-992fac3499f3	Other	MDR non XDR	{Died}	Belarus
1dff79a5-7ba7-4e24-8130-7dbbf66bc3e2	ec2e5670-c7b5-4c12-8150-3ce28c0a520d	New	MDR non XDR	{"Still on treatment"}	Romania
1e1906be-54c5-4afb-9ee4-e5743bf4c35e	531cf85b-6dda-46f8-92b0-6264a2a90aa9	New	Sensitive	{Cured}	Belarus
1e477e56-9924-40e5-acb5-af072cc1b178	586fefb6-02a0-4053-91ce-24e69b5f521b	Treatment after default	Mono DR	{Completed}	Azerbaijan
1ea45006-36e4-47f0-81d8-1a225464d4b0	fce4ecb6-09be-42ac-a8bc-c661249766d1	New	MDR non XDR	{"Still on treatment"}	Georgia
1eec2dac-cf3d-4edf-a675-c745cd95dd96	30406335-76cc-45ca-abb2-9fd4769b102f	Other	Sensitive	{Cured}	Georgia
1f10b942-da1c-47fe-9ace-761e62235eb9	51e2c8a7-f9fb-4ebc-af19-4c885691aca9	Treatment after default	MDR non XDR	{Default}	Georgia
1f45d4cf-9ea0-4076-bb7c-d6ca505f5499	a471692b-5753-4373-9817-01a10a80e31e	Treatment after default	Sensitive	{Cured}	Azerbaijan
1f47dac0-fe9a-4add-9cb8-4ef7ab8a2b07	871adfda-041f-4573-b0d3-28c9e1c899dc	New	Mono DR	{Cured}	Georgia
1f624830-2666-4e0d-b180-501df6d15748	acdd5c07-b49b-4add-8ad3-0263cf943c91	New	Sensitive	{Cured}	Belarus
1f8206ef-4287-4390-8b4d-08f436e398eb	1165981b-d848-4ba6-93ed-51604a303e84	New	MDR non XDR	{Cured}	Belarus
1f97e529-2169-4e12-b20f-182e03cc20ac	85174ee2-11e8-4b7a-9ace-2ef1c7b92c70	Failure	MDR non XDR	{Failure}	Georgia
1fe71a50-b7c7-436a-99e4-904fe8997350	35b113e3-050a-4436-9079-591c663ec361	Failure	XDR	{Cured}	Belarus
201ab7da-f0f1-48b5-ae75-e0ed636658e0	fa054084-b1c0-4bfc-9a3f-5734502d2755	New	MDR non XDR	{"Still on treatment"}	Romania
2052b257-7794-47a4-b835-c490220d694b	a308bb5c-d369-4d65-9adb-d194cfb54a36	New	MDR non XDR	{"Still on treatment"}	Moldova
20f10f9f-e3a8-400d-a0e8-8287dd6c3d8a	dd27e998-61b8-4cbd-b5aa-73139e39cb52	New	XDR	{Died}	Belarus
21145b06-e318-46b1-b289-6c2d6b302fa1	539a28a4-4fbc-4d0e-9e00-0b025362d72e	New	MDR non XDR	{Cured}	Belarus
221ae888-f0d2-41a2-b377-71a814b81792	53b7e400-51b9-4e76-a367-7974d26e6c07	Relapse	MDR non XDR	{Died}	Moldova
221b138b-fe2d-4dfe-974a-220aab3b8024	7b7c18e6-dc4d-4793-a922-aa6bc7a83d89	New	MDR non XDR	{Died}	Belarus
22220062-f37e-49ef-9265-4bf5efe79334	ce93e57c-1707-42f1-a523-a2a68df22c36	Relapse	MDR non XDR	{Default}	Moldova
222e1905-9a14-498b-bac6-fb33c812de0e	fc96a846-2c56-42fa-b961-509b6541146d	Failure	XDR	{Completed}	Belarus
22a2219c-46dc-4844-bf38-6c86d14356a2	8c4c7d75-fcc1-45fd-bdba-4105bab1f1f6	New	XDR	{Completed}	Belarus
22b70d3e-c2d2-4850-aba2-7edd8f281b21	a1e13b2d-8269-44fe-b0dd-02ddb89ee852	Relapse	MDR non XDR	{"Still on treatment"}	Romania
23b5719a-6463-4784-9acc-711cb7254eff	803ebada-4996-4a58-869e-0e444498a453	Relapse	MDR non XDR	{"Still on treatment"}	Romania
23d81460-c967-4af2-8f87-96c698ec4dba	1d54f5a2-5b4a-457b-8f2f-4a122799e9b4	New	Mono DR	{Died}	Georgia
2417382e-c343-49f9-af16-fa36ec043ccb	7f54b30a-e28e-4bca-893b-8a8812323b33	New	MDR non XDR	{Cured}	Moldova
241c311e-e46c-46b4-813a-d28137f13fe1	ed19607f-2c0c-4590-9a3c-bcfdb4fbf36f	Failure	XDR	{"Still on treatment"}	Romania
2432127d-445b-4c29-a5ae-a107b4dbf22e	dc31e64b-b5f3-4d2e-9fb5-e4eec1cab50c	New	MDR non XDR	{Default}	Belarus
24acd3b6-da91-4adc-b393-f51d62461965	5d6de16c-cd76-4712-9e2c-2dee38cd4573	Relapse	MDR non XDR	{Completed}	Belarus
24aedd7c-852e-442d-aa42-cd9222f92a78	67fe1083-7106-457b-88d7-7cb10f8169bc	Treatment after default	XDR	{Unknown}	Georgia
24b888af-1934-4063-a9a2-06d02e15910e	60d885c4-35ed-4eba-a7fb-a220ce286832	New	XDR	{Cured}	Belarus
24b8d925-2a46-4981-908a-7f2026de79e6	856fe0b9-1cd2-4530-8adc-826e0ed6277c	Failure	MDR non XDR	{Cured}	Azerbaijan
24c39981-c1b9-45ca-b1c9-a21871004b80	0e92c665-eed1-493d-bcfd-a0292c15a052	Relapse	Sensitive	{Cured}	Moldova
2526a534-a898-4a30-ae60-4034544b9e8d	0769fd3d-7f22-4441-ab7d-165edb5149ea	Relapse	Sensitive	{"Still on treatment"}	India
254f9523-6ce7-4c35-afb2-e38348bb47ee	82704be7-466d-452b-8524-21e0ddcfd37c	Treatment after default	MDR non XDR	{Cured}	Azerbaijan
2563fc06-647b-419b-bb4c-7a3fab5c7ad9	8a52e4ee-fbea-4211-984f-a94cc4674efe	New	Mono DR	{"Still on treatment"}	India
2597d6bb-b229-470e-b0f7-293a7d522ea8	6f7e84a2-87a2-4050-a065-84d56f9f83b8	Failure	XDR	{Cured}	Belarus
25a72a6c-be46-441d-9e52-017220ff6b65	79fc54c9-49d1-429c-9a90-a35ffbf3003d	Failure	MDR non XDR	{Cured}	Moldova
25c86839-1f48-4973-8ad4-1f90590ac68f	5a62b37e-28b4-41bb-85b8-5ac6f452fe4d	Treatment after default	MDR non XDR	{Default}	Georgia
25c9e85b-c1df-4496-81ac-c66f08b1d97e	1b49f2d6-b655-4133-8a30-950eb14b91b9	New	MDR non XDR	{"Still on treatment"}	Romania
25f22a2c-1ea9-43e2-91fa-8ba77cc5def9	f025c821-e09c-499b-8a56-e4170c659c15	Treatment after default	MDR non XDR	{Died}	Georgia
25f47667-9378-47a6-a398-8dcb31ba9222	acccad24-afdf-450e-91c6-416af2201cec	New	Mono DR	{"Still on treatment"}	Romania
2611a611-3474-4cdf-a6cf-1e008af75265	71234485-a74c-456d-8d8c-d8d4b40a06e0	New	MDR non XDR	{Died}	Moldova
26241dfd-c0cc-4b0f-b469-d2256cbb7374	eb9a88fd-5b57-4de7-bac2-4272c700f604	New	MDR non XDR	{Cured}	Belarus
262bf62e-4a51-4fb6-9e19-7f06e6d1caa9	fdab3bb0-0428-4592-a8b9-baa079bb1661	New	Sensitive	{Cured}	Georgia
264efd2f-9005-4b2c-adba-6f4d196276a7	fe516755-73b4-44e7-9ba7-1e9283c5aad3	New	Sensitive	{Died}	Belarus
269d54fe-99d6-4131-b70d-0ae59ab0e950	ae7a2d5b-80c3-4894-af0d-6610f132a696	New	Sensitive	{Cured}	Belarus
26cc4408-f6e8-4e08-a9fc-09fb0e34c677	e4c52a92-70da-40ca-8024-4dc16b7ab557	New	MDR non XDR	{Default}	Georgia
26d2e730-7a36-4f85-b096-efad00042dfc	f36b9f9b-9d8a-416a-ad51-6a179a25ff6e	New	MDR non XDR	{Cured}	Moldova
26d7dc3d-6138-4aa0-92aa-e22d01e7ed4f	6f0a74a4-824c-4b16-bc18-64505a9b42bc	Failure	MDR non XDR	{Cured}	Azerbaijan
26e37e41-0384-4a02-b0d1-ccba823a98ab	5fdb9a15-7f04-42b4-ae31-0ac34b66d4f2	New	Mono DR	{"Still on treatment"}	Romania
274603b6-2f52-417c-a36c-1e960c4f0446	7be7813e-a454-4ea8-808d-dd141cd82d52	Treatment after default	Sensitive	{Cured}	Moldova
274768a2-9464-464c-a372-2c3a2cc0776c	5a2836e6-c448-445a-9d97-0a46081468b1	Relapse	MDR non XDR	{Cured}	Moldova
2769931b-f128-46e6-b9a3-ae60f85aeda7	ef2e2f23-91dd-4fed-92b8-cb89a58e43a0	New	MDR non XDR	{"Still on treatment"}	Romania
276e04c2-8252-4258-ae3c-4116e3e30b29	5f351455-11a8-4f30-b9eb-cb92d78cbcab	Relapse	MDR non XDR	{"Still on treatment"}	Romania
2778c039-ab98-4159-ab87-91d58c9983f8	78c64c9b-cc29-44a9-a530-438e50b9a09b	Treatment after default	MDR non XDR	{"Still on treatment"}	Romania
279700fa-a8b4-4ddc-8fe0-45409e19a76d	86f2f115-2231-438a-9947-cfb4fd4d7f0f	Relapse	MDR non XDR	{"Still on treatment"}	Moldova
27b14304-c13b-4d0b-9ad6-3ceb08d23322	a4e05c1a-70a6-4f5a-ab63-156693b5172c	Treatment after default	Poly DR	{Completed}	Azerbaijan
280874a6-e89a-4556-b4a9-ea97c29a8804	1f67461f-b3c3-44bf-a190-059f76a488a2	Treatment after default	MDR non XDR	{"Still on treatment"}	Moldova
282e11bf-e992-42a8-949c-463de4780791	56f15132-4a86-49da-ae0e-fcbcbc5f6d27	Treatment after default	MDR non XDR	{Died}	Moldova
282e708d-529e-43ed-9a75-72356f81dac6	18cef8a6-9a96-409d-84b0-1da5af28dbf9	New	MDR non XDR	{Default}	Moldova
28306520-59c9-4061-9cf7-bd74f9684aa1	174b45a1-798b-4348-8c86-84992eb6363d	Treatment after default	MDR non XDR	{Failure}	Georgia
287811b2-23db-4c48-9149-c018915e5045	a8aed9d4-3582-4ef5-a672-d1d95999d07a	New	XDR	{Cured}	Belarus
28c1d9a3-4cce-4bd7-8c21-e35c7e103a3d	cc386900-baac-4140-b35b-a79a10c44ef9	New	Mono DR	{Died}	India
28ee370f-ecd5-4ccb-b8a1-23439b4262b6	876af69f-36f4-4cda-9453-af8737625d42	Failure	XDR	{Cured}	Belarus
28fe9a55-58c1-45a7-a399-ecbe74236d02	766c43c4-ed76-4a2d-a437-d78786fc964e	New	Sensitive	{Completed}	Belarus
29461bd0-47da-4fbf-8adc-e67516f376c0	0f776d70-189f-4d0c-8b96-96cd719f93c3	Failure	XDR	{"Still on treatment"}	Romania
2958c913-4c62-493f-bf91-f81c42205730	14df23bf-0a02-4767-88f7-ab9b02d7319a	New	Poly DR	{Cured}	Moldova
29c942ff-e273-4aae-b483-2a66196eb876	1bbf3743-855f-4dd1-a719-0a044cd12d4b	Relapse	MDR non XDR	{Cured}	Moldova
2a2ba7f4-6b9d-4d9d-91af-8ff4cbe2f330	36f3da54-ed8b-40fd-b3fc-3ef85d4b18ea	Relapse	MDR non XDR	{Cured}	Georgia
2a2c4f4b-5c82-490f-bfcd-8038e8f022e0	b35f97ed-9952-49ba-8e47-20c691c97f1b	New	MDR non XDR	{Cured}	Georgia
2a396862-97e1-4228-a6af-d87df22d9a72	c2c016e2-e5f4-4d0a-bbf0-aee2838eed09	New	Sensitive	{Cured}	Belarus
2ad2ec0d-7a52-489d-ab2c-ea63b9b617f6	9a329f68-28ec-4100-bce2-8c9d4e463948	Failure	MDR non XDR	{Died}	Moldova
2ae64179-a3a7-4892-aacb-2a224b50e0df	cf483cd5-dcfd-4871-aa0e-072f53dfc55b	Failure	XDR	{Default}	Belarus
2b048454-501c-4fe6-991d-6d013ce9e561	b0a7a22e-93c5-4c59-9739-85d6e88391dc	Failure	MDR non XDR	{"Still on treatment"}	Moldova
2b20e237-7b30-4f77-bfba-358ddc574c56	973fde16-8b36-4ee8-bd5c-6d61a9486741	New	MDR non XDR	{Cured}	Georgia
2b258ca5-bcab-4301-a7ac-4f90a6b97b1b	71ecae0b-8274-49f2-9de7-4a17b3673abd	Failure	MDR non XDR	{Cured}	Azerbaijan
2be7f467-0e7b-4515-aaa7-2101cd88b722	1d70434b-9bdd-4311-91bf-82e0fe722254	New	Mono DR	{Cured}	Belarus
2c12a8d3-12af-4726-9c9f-e4e051352335	f177e465-77a6-4653-9010-91bcb8d56992	Relapse	MDR non XDR	{Cured}	Moldova
2c396a3e-1900-4fb4-bd3a-6763dc3f2ec0	9caa9ff2-448a-4b8d-8b4e-a0458cec7839	New	Sensitive	{Cured}	Belarus
2c959ab2-2b08-4e20-ba5b-365f5817a9a0	bc7607b3-2956-4d8f-914b-3f1c62d0159f	Failure	XDR	{Died}	Georgia
2cacb967-d4e2-4996-bd33-03fde6da401c	b1c5d0c2-1d3a-44c3-889f-536258b220df	New	MDR non XDR	{Cured}	Georgia
2cb38642-7e5e-47ed-b746-3e68744fbc22	d424acd0-9572-4fb4-931b-6672a4e3332b	Relapse	MDR non XDR	{Cured}	Moldova
2ce18327-f9f3-4970-b9db-73eec269a1ef	8179678c-db6a-4946-ad42-543d327467ce	Relapse	MDR non XDR	{Cured}	Moldova
2d08a9a9-95a0-4ca1-b3de-99353bed4d0d	df1f2566-fab0-4008-91bc-c9aaf8d9e81d	New	MDR non XDR	{Failure}	Moldova
2d1c091a-f6b1-4f3f-8762-454dda542c42	3b351919-4a24-4ee6-87c1-f423a6e0dd00	New	Sensitive	{Failure}	Belarus
2d263db3-a900-4a6c-9a82-75524a86aff4	7a659467-793e-425a-bc30-c337e2c73ea0	New	XDR	{Died}	Belarus
2d3f4f8d-bb00-48d9-be43-7ff376dd19b7	ca1eeb5e-5bc3-4cb6-b595-55db658e441a	New	MDR non XDR	{Cured}	Belarus
2d600973-d478-4c9b-a130-5c0a69c2049c	60ee88ea-7849-4a7f-89e0-8a495d402c5b	Relapse	MDR non XDR	{Failure}	Moldova
2d7b17c2-f910-49e1-a100-84b50e9a22c9	867e38fb-7a5e-445e-9eec-ef4936912db0	Failure	XDR	{Default}	Georgia
2d87e276-6ac8-4a90-93a9-f8d410ea6cdc	08d9cd6e-c0c9-4ecb-a08e-ac38f0bc22f2	Relapse	MDR non XDR	{Cured}	Moldova
2d9f9bf4-c3e9-4d40-b9a1-25fc27481599	f6b8a194-38a4-4759-be19-42dba9f28ccc	Relapse	MDR non XDR	{"Still on treatment"}	Moldova
2db7c8d7-f86f-47db-9097-fa6149952420	1c30da41-bc82-4ef4-9f0b-61cd638a9601	New	MDR non XDR	{Completed}	Azerbaijan
2dec0bfb-6499-423f-9c39-19e43c19aa41	9fea4886-7b42-4528-ab5b-3d5895fa282e	Not Reported	MDR non XDR	{"Still on treatment"}	Romania
2e50859a-2a3d-4bcc-8b04-6feda2d74e27	f6fb1efd-d35b-4fc0-ad65-852562b8cceb	Relapse	MDR non XDR	{Cured}	Moldova
2e6afcda-38b9-43fb-b93b-c8a21032bc2e	a8bf64ce-1016-4761-aff1-ec9d3237dd9b	New	MDR non XDR	{Failure}	Belarus
2e795b86-61ee-49f9-a6a0-c82efb507019	6e8ef097-6378-4752-8ede-7d597340d3e9	New	MDR non XDR	{Cured}	Belarus
2e9c0c4a-716c-4bda-92b6-8c9ded9ef0ba	259d8261-9b1a-4da0-abb2-df21139111da	New	MDR non XDR	{Default}	Georgia
2ebb7a32-5cec-4bde-bba0-d98b65e070f7	9b36bd58-7c1a-411e-98cf-758e7b05f227	New	Poly DR	{Cured}	Belarus
2ed1bb10-6a78-4b7d-ad6b-883a3b78ef23	33c813fa-05da-4487-93ce-cb1cbfa567ce	New	XDR	{Cured}	Belarus
2f118f98-a47b-48ce-bac1-47a6aa23679d	e52454ea-0607-4433-8ddc-3021a1a6b47f	Relapse	MDR non XDR	{"Still on treatment"}	Romania
2f20dcb2-da24-405d-a2f0-e32fe245f2bb	07b24b4d-02c1-47e1-ac0d-5c1f54961365	New	Sensitive	{Unknown}	Romania
2f63b50b-d867-4363-a3b6-fb5f04d623a2	fb3d7ba7-72bb-433b-abb8-daadfca233de	New	XDR	{"Still on treatment"}	Romania
2fbcc1ce-5b62-426e-97e8-4c7ad9eb1f64	3a4a5a99-b9c7-44bf-a6fb-3f43c4ce31df	Relapse	MDR non XDR	{Completed}	Georgia
2ff4b6de-9fe1-4a4f-8496-4ae4af1897a3	844e41ba-f5ba-4e96-8f27-50cb5807307c	New	XDR	{Died}	Belarus
300cea63-68e5-4b14-92fe-f9ca0a86189e	c1a672ff-448c-4883-9166-efce8ed16b3a	Failure	XDR	{Cured}	Belarus
301cd3d4-3867-470a-9d56-0386c01dd448	de1e071c-5591-443d-8a89-8aecdc0cef38	Relapse	XDR	{"Still on treatment"}	Romania
30377b0c-adbd-4cdf-83ae-91ba035de471	1c615f2f-b28b-4181-a2b5-0d01e93ce4f3	Relapse	MDR non XDR	{"Still on treatment"}	Romania
303b3628-97ac-467f-95f9-0bed5b46f418	3f0a13ab-973f-4b76-ba33-9ba1853b98c7	New	MDR non XDR	{Completed}	Georgia
30b8e717-8ec8-41b2-906f-f964a6a1a26d	12b69b07-16c9-4eee-9ee8-712521835391	New	Sensitive	{Cured}	Moldova
31133c0d-a7a0-4c28-923d-f313f36d03c7	8179678c-db6a-4946-ad42-543d327467ce	Relapse	Sensitive	{Failure}	Moldova
314a1c29-33d7-4788-9a17-3d0199644b8d	02d9423c-2ded-4eb6-ba93-7d4e9b2674ca	Failure	XDR	{Unknown}	Romania
31809ebb-3b1b-441b-9435-a7d869b18c09	c1ddfbe5-83aa-41be-bfd4-d6ce00e59d5c	New	MDR non XDR	{Died}	Moldova
318b4fb4-008f-4c15-a510-24a9f858c7e1	4976bc56-83c1-482d-81ec-3dd812a7aed1	Failure	MDR non XDR	{Cured}	Belarus
31a2b942-187c-4eec-8c50-f1c6553c97bb	1c3ff316-e40a-47eb-a8e4-ed703ff4eb4e	New	MDR non XDR	{Cured}	Georgia
31c10437-8f2a-452a-8a2b-045ad12d2e24	9aa2e8e2-cb77-4798-97ea-a1d47359c53b	New	MDR non XDR	{Default}	Georgia
326b902a-1e5f-4427-8648-077573727220	32512075-25e4-4830-9ad9-be01325f1f57	Relapse	MDR non XDR	{"Still on treatment"}	Romania
3298ecf9-ebca-4f74-b8f5-1da155940a92	ef94ae98-13f1-48d1-85fd-9b23affb6810	Failure	MDR non XDR	{Died}	Belarus
32efa8b8-bb22-4727-9c81-8d53933cb2d8	9dbacf05-daaf-4f58-a9e9-8a00131e2fe9	New	XDR	{Completed}	Belarus
330552b6-f81c-4841-bcdf-62f8a33c424b	96e1558d-e34b-4a77-a89f-cf020b35cf38	New	Sensitive	{Cured}	Moldova
3334a1c4-abab-4ae0-8bc2-a3991002dcbf	53a5af05-8c48-4311-969b-f010cb3d25ba	Relapse	MDR non XDR	{Cured}	Georgia
334d3954-36fc-4bc8-a901-5583ce82f43b	e7cedfe8-66b5-437f-9355-0b1f9fc9965a	New	Sensitive	{Cured}	Moldova
3396f17b-b7ae-4eef-8280-05c9e2c97c3b	f792a5f6-fc60-487f-8c10-2c5c9325a32f	Other	Sensitive	{Completed}	Georgia
33c2ca7d-0cee-4550-804f-7ce24c40fcde	568f4773-f388-4a06-b5d5-75e8a6a3953d	New	XDR	{Unknown}	Belarus
33cce0bc-e2f5-4a02-9ce0-e6325538c9c6	20f0a182-ab81-489e-9f91-2d61ea9b5ada	Treatment after default	MDR non XDR	{Cured}	Georgia
33ea0eff-ae46-43f1-8ce1-141fb20189e2	a5bcf67c-539c-4360-9e20-833a44102f72	New	Sensitive	{Cured}	Moldova
33fff05b-8dba-45c9-8d27-460ff4c92e7f	683779ca-c67d-4c65-b45b-222a83d8bcea	Relapse	MDR non XDR	{Cured}	Georgia
3406cafd-cf65-410c-8c45-9578a2c2f754	d8307785-932d-4c57-86dc-7f1966f24016	New	XDR	{Died}	Moldova
341bb1b1-ea31-4e95-8d3f-a765179c75a3	ff7a6bab-8134-42b8-b454-9968aea3ae63	New	Sensitive	{Unknown}	Romania
34337818-d0a8-4f7b-aa3a-da2b5f0b9094	c021855b-f1f7-44d4-9c4a-2bb123cc614c	New	MDR non XDR	{Cured}	Moldova
344fd0bb-bfde-419f-bd5f-171446b76041	4b9fcaf3-6c87-46f5-b13a-0bbc58ef2b7e	New	MDR non XDR	{"Still on treatment"}	India
3465b2d0-9db8-4d9e-8163-37c1f3c19d94	d1325790-2a9a-4ca0-b482-3dc71c5bcfce	New	MDR non XDR	{Cured}	Georgia
3497df03-3212-409c-a5c6-24757f4c20cf	fcb3282b-0bff-4975-80ca-d7c3aef393ea	New	Sensitive	{Cured}	Belarus
349c9be1-4fe5-4e3b-91f3-52a6b7757f90	9984f860-da3e-426b-93e6-49cdaf818947	New	MDR non XDR	{Cured}	Georgia
349e2f8a-8e73-470b-88b6-e9b95c8546f3	80138e6c-180b-42b0-8ff0-50b84bf39421	New	MDR non XDR	{"Still on treatment"}	Romania
34e19852-d69e-4593-ab96-e6d235f75a3b	7f91525d-6bec-4c74-836c-debf6cb35717	Relapse	Sensitive	{Cured}	Moldova
350b389b-9d7d-4653-b761-d534bcab59bd	1ab9f7ef-457e-423d-aedd-9b30453d3cb5	New	MDR non XDR	{Cured}	Belarus
352e3201-8a90-4579-b0cc-7d1099e69872	8d3bffc0-e1ae-4b92-a10a-e3e7c8e1173f	New	MDR non XDR	{Cured}	Belarus
3588313b-178b-4ae3-a8b9-51a8e07ad41d	3befba8d-dbf8-450a-a53f-ab1b84b0cc1d	Relapse	Sensitive	{Unknown}	India
35a71fb0-4b18-4249-82a6-ae5e57b9c44c	cc842da5-c2e3-448d-b81c-5961609be8ed	New	Mono DR	{Default}	Moldova
35b97f30-92e0-42aa-9a43-f9dc2f4583e2	6238fceb-d21d-47a7-929e-0df8ca3bf541	New	Sensitive	{Cured}	Georgia
3602e1da-03b0-416c-9aed-57f16d5cd5fc	d9e0418c-e9d7-4a4f-96c8-137511f65b96	New	MDR non XDR	{Cured}	Moldova
36d1aa3f-8839-4372-93a7-41121e8f32b4	fac73837-fb6e-4861-aa78-43eb4717b6dd	Relapse	MDR non XDR	{"Still on treatment"}	Romania
379fad05-642b-47af-982c-d502f7b40606	bc8fe98e-e8a8-40ea-af30-a8f12064baed	New	Sensitive	{Cured}	Georgia
37ab125e-b46e-4b8f-9679-143959706e76	b5fc73c0-7520-480b-a979-fce2a77fd8eb	Relapse	MDR non XDR	{Cured}	Georgia
37c1b481-3a30-49d3-aea6-b446fe3435dc	a2876207-574e-4833-8ddf-473dee53b1f2	Relapse	MDR non XDR	{Cured}	Georgia
380feda1-ed73-47f3-85ac-33f243e7b1e6	e3f5a690-78d6-4218-b6e1-29d2a7d11118	Relapse	Sensitive	{Cured}	Belarus
384b06f7-3880-4d7d-8c59-3e165ad36853	632724ca-9c66-4de7-9597-e642c20ea6c4	Treatment after default	MDR non XDR	{Died}	Moldova
3850f85f-3890-4ed3-9e84-ca1d9c0c05c5	721024f3-6cfc-45fa-a88b-421d7ae989be	New	Mono DR	{"Still on treatment"}	Romania
389c8f31-86be-40f0-bbf8-0472b3459a5b	213b78b5-1c5d-4aa7-8173-45095c0320a3	Failure	XDR	{Died}	Georgia
38cc66fe-7972-4408-8cfb-3af404fc7de4	a0768ddb-4659-47ef-b65d-e2c15ede3066	Relapse	Poly DR	{Default}	Georgia
38d817e4-54b9-4ade-bdf7-636e9bb800a5	cd1e4add-8c78-4480-bfa7-9f8cbe98ad36	New	MDR non XDR	{Unknown}	Belarus
3935a577-09a4-4d81-8c16-6f0ee40c7ec0	e4676b67-74b8-404f-8850-2e2a5d477b9e	New	XDR	{Cured}	Belarus
397b321e-f1ea-412f-bcdf-318c7a192e7a	dbbdf495-7080-462f-9908-2ab78b26d489	Treatment after default	MDR non XDR	{Failure}	Belarus
39840913-b98d-4207-b32b-b70db4312e92	d773c99f-839e-4858-a368-8bf5290c91ab	Relapse	MDR non XDR	{Completed}	Belarus
39d011cf-e3e1-47e3-8a72-b98e8503bbae	6a3ceb2a-0651-4b66-9b00-156d15c8ccfe	New	MDR non XDR	{Unknown}	Romania
3a0b8c0c-d0b0-4989-a45f-7201a92e5a92	367db0da-21eb-4bc5-b640-30fa089f1c11	New	Sensitive	{Cured}	Georgia
3a7357b5-06a5-48d1-95a4-89e3a32d9628	3c654bd4-556e-4fbe-9c81-f3051821b05e	New	MDR non XDR	{Cured}	Belarus
3a7723fb-5f54-420b-bf1e-4961847caf6c	25ace1d5-0a04-496d-839a-9d78a1075573	Failure	XDR	{Cured}	Belarus
3a78b67d-5a3a-4f92-bf9e-ed4518aa3439	e5341c49-70f8-482c-b610-4474515df102	Failure	XDR	{Died}	Moldova
3ac2dd04-f8fd-4daf-b257-05cdf6f1ea84	1b960e50-612d-4148-9eeb-ffdaa5aa5bc3	Relapse	Sensitive	{Cured}	Belarus
3b12a438-5190-4cec-b243-8990b4a51ee7	75837a55-86ae-4966-9520-bfdffd18a9d9	New	Sensitive	{Cured}	Georgia
3b7df5f3-2502-4a59-bb39-8e01339731f8	077e2719-45d3-4b59-8c18-3c7c80e4ea67	Failure	XDR	{"Still on treatment"}	Romania
3bb43e79-dd4b-4707-b26e-396cd2a6aafc	0a8e6780-ebcf-4cab-a33f-010f1ce5dd8d	Failure	MDR non XDR	{Unknown}	Azerbaijan
3bbbc7ec-57bf-4d46-a964-a97fb1aa0aac	ca751f85-cd84-4278-babf-513058997400	Failure	XDR	{"Still on treatment"}	Romania
3c76db59-71e6-4eb3-93c0-0d020038ac86	2645b735-5143-4b3b-bdac-cb247f331f95	Treatment after default	XDR	{Cured}	Belarus
3cf36460-ba51-479b-81ab-c510c07deb27	0c6a9db0-f26e-41bb-8480-e81f9bfc67aa	New	MDR non XDR	{Cured}	Belarus
3d025aa6-8b8e-45df-b783-a9ddcc3227d9	dfe776d2-951f-4d10-9224-0663afd3ec98	Failure	MDR non XDR	{"Still on treatment"}	Romania
3d06f2e2-9d37-4880-89ce-75ce1ecd87eb	194775c1-cdb9-422a-8b09-ac392e8be13e	New	MDR non XDR	{Cured}	Belarus
3d634101-2f91-4ccb-9695-f06da3d51ac2	6f932316-d8bc-44b2-954e-096a7ddeea88	Treatment after default	Sensitive	{Cured}	Azerbaijan
3d840c75-8e1d-4d43-a4ee-5d617a6be4cf	d01b6432-1751-499e-bc91-4be304c54b22	Failure	MDR non XDR	{Completed}	Georgia
3dbf5549-dfe8-4080-bef5-ba06778e50bc	2110f02b-36a4-4b54-93d9-761cec018a33	Relapse	MDR non XDR	{Died}	Moldova
3de12ed2-7dbc-452b-b439-715124c16a1e	7c6ecc6d-c535-414b-83d7-04422994147d	Relapse	MDR non XDR	{Completed}	Belarus
3e9c70da-bd11-428c-80c4-37ca245e7a21	94f3b2ed-5bca-4b9a-9578-fb0a0ffc147b	New	MDR non XDR	{Completed}	Belarus
3edec552-b5d5-4dad-b8c2-3b8ab661ffca	0f4acc79-c0df-4d01-b8b2-074de18f95d6	New	MDR non XDR	{Completed}	Belarus
3f24a077-d17e-481d-ad5a-4c456650ebf9	cc9187e7-ab11-46f4-b4dd-b0bc8baa793b	Other	XDR	{Died}	Belarus
3f2a55cf-1ab6-44d5-bd7f-1a393e708535	2e9d9b81-3a47-4be5-b406-1ffd14f6a250	New	MDR non XDR	{Died}	Belarus
3f2ef096-762e-47d8-9775-7ef23df9abc0	dd71eccc-209b-40b9-befa-2cfb0ca5e39e	New	MDR non XDR	{Cured}	Georgia
3f3771da-7b2d-4ccf-842c-37e41ba0d05f	9c7b853e-443d-4ff9-9d17-72a42b1710c0	New	MDR non XDR	{Died}	Belarus
3f68ef7d-0c9f-4cec-acd1-b0fc417b3837	56613613-4017-4ebc-b3b2-540f38a99c6d	Failure	MDR non XDR	{Cured}	Georgia
3fbb41f7-f96e-42ca-b1bf-446b2b6494e8	e0a085a7-a9d5-4e11-8352-a71d233eb477	Relapse	MDR non XDR	{Completed}	Belarus
4002782c-785f-4cc8-b2e3-d03ace17a429	aa144e14-41e3-49cf-b2f5-b66f5aacf662	Other	Sensitive	{Completed}	Azerbaijan
40289407-0665-44b1-8858-a828bb5a77bc	315db73d-8bee-478b-9c77-1b3e9b2d9eb7	Failure	MDR non XDR	{"Still on treatment"}	Romania
415c9777-ad38-40fd-85ec-16665316079a	21e2beda-b33b-4acb-9633-91f991274a86	Treatment after default	MDR non XDR	{Completed}	Georgia
41810e8b-6227-4d5d-b05a-7e91ea95899d	ac9f1728-37fa-44e6-81e9-b08096b2bea1	New	MDR non XDR	{Completed}	Georgia
418caa3c-a86e-4bfa-9a0a-09571f1521e3	1c1268f2-8d99-49a9-bb4a-ceeb558ec736	New	Sensitive	{Cured}	Belarus
41a9708c-e6d5-4f17-bc0a-2b4e6abea01e	50ead9fa-3103-41ef-b4fc-fdda5756091d	Treatment after default	Sensitive	{Default}	Georgia
41fb09b8-84ee-4005-a046-a68099eebc88	3222ff59-7164-4381-aadf-7c6283379cd0	New	Mono DR	{"Still on treatment"}	Romania
42210c67-c451-47bf-89ab-dee477ec0551	ba7ab977-d478-4526-8828-22d63e53fe99	Failure	MDR non XDR	{Cured}	Moldova
424c4d67-c809-40c9-8f78-c1e01c58847b	0e8f6f3d-340b-47b3-a1d3-a96bc5fe6b03	Other	XDR	{Cured}	Belarus
4272f962-42a9-437b-a9ae-6179b37dc532	ccaf4b3c-d1bd-428a-a704-4108d159aa43	New	Mono DR	{"Still on treatment"}	India
4297f228-005b-4515-9c10-9331a4f015e7	aa587bbc-361b-4c6d-9f8c-83fcfd146e58	New	Mono DR	{"Still on treatment"}	Romania
42c96ab7-d38d-45ce-83ab-66b299bef0af	547489f5-9f2b-479d-90e6-f93caf484957	New	MDR non XDR	{Cured}	Belarus
42fece82-f299-4694-9ee9-03389f3b432a	fe8d6e0c-1755-428a-aff4-31c606eb94ea	New	MDR non XDR	{Cured}	Romania
4305c258-9f99-4791-81cb-113ae8da86fe	58823009-6869-4a9d-95d3-52a5d06086b5	New	MDR non XDR	{Died}	Belarus
43c1e281-b3e2-4dd5-8c69-197cdb49d7d1	9f9e3d49-95d8-4987-98a7-2b45c5e3f16b	Relapse	Sensitive	{Completed}	Belarus
43e54daa-c871-4e7c-8834-b6108c019d89	bfa1af37-26c6-4f81-a515-94648d9f393b	Failure	MDR non XDR	{"Still on treatment"}	Moldova
441853a0-d577-4ca2-a6c8-0a1d08b40e39	d9ccef74-5584-4ad2-ba8f-e11281466411	New	Sensitive	{Cured}	Belarus
444f6f4a-b006-44b1-a551-d3bd5006288f	4adb5ea3-3318-48bd-a231-eb35e99e57db	New	MDR non XDR	{Default}	Belarus
44614d46-b7f4-47dd-b562-d353ec848a85	0f1628ad-c7b9-4379-b134-fda6556584a3	New	XDR	{Cured}	Belarus
446ae103-9eaa-4986-a6f9-d8555f601b71	62eb56e2-a3c8-43c7-806e-d9f3b3f1012c	New	MDR non XDR	{Cured}	Georgia
44f64238-2c13-415c-bb4d-90d7931e09bd	0d85fc6d-90bb-40c7-9966-320ed61853f6	Failure	MDR non XDR	{Died}	Georgia
454e2572-83ab-4a64-8e4a-474fa56cd915	d123d3d1-3dcf-419e-8369-cb6aac33889d	Failure	XDR	{Cured}	Belarus
4593b87f-0ffa-4f90-a1dc-4d1b5b1775ba	e090cda2-6d94-4c0b-9c4d-7f69db1750bd	New	MDR non XDR	{Completed}	Azerbaijan
45a2cb92-bad4-4c6c-8461-cadee0de5abd	68f9a17d-0bf3-4b63-a38c-1c4cafd0d28b	New	Poly DR	{Cured}	Moldova
45cda888-1fa6-4329-9e28-f4bdf97e4941	d6ec935a-bdbe-4afb-bcf8-46516e795738	New	Sensitive	{Cured}	Belarus
45f0379a-41ca-4971-8be9-ae1d8ec4eeea	b7e4f3d4-447c-418a-8871-b14db47421c3	Relapse	MDR non XDR	{"Still on treatment"}	Romania
464d37a7-9b5e-4bdd-8751-83904155d7b4	67bd4475-d53e-41b4-8d6f-3a5b0cd44e70	New	MDR non XDR	{"Still on treatment"}	Romania
468705fa-5033-496f-8539-3d60516de459	fdc8379a-d164-4ed0-a6a6-1709864c0664	Relapse	XDR	{Completed}	Belarus
469dd98d-bf53-4a11-9311-255983a8fcd3	d65d49ab-0e21-451a-8790-0758753a783e	Relapse	MDR non XDR	{Default}	Georgia
46f4a3de-8731-4272-a886-b075bf70c00a	8e7f038f-7118-4be3-afc4-d6cf7cd9e8bf	Failure	XDR	{Completed}	Belarus
46ff3374-5106-4d3e-a0af-f5697bd8d110	1dcf13ee-100e-4bcd-96b1-ea28645af253	Relapse	MDR non XDR	{Completed}	Belarus
4775cb90-8ba8-4fe7-991b-ec3c750b3432	5c3e100b-9cd1-4fc8-99af-47081481e854	New	XDR	{Completed}	Azerbaijan
477af5b3-6fe4-4633-b296-2846a882df05	024b3b74-1296-48d3-9166-9bfc0a03aebe	Treatment after default	MDR non XDR	{Completed}	Azerbaijan
48346541-5cb6-4ce0-9d1c-db8b7693a935	d537cccd-4359-4bb3-9793-939ae2645c7d	Relapse	XDR	{"Still on treatment"}	Romania
483fb227-c384-4f43-8d61-724d55c32a1b	497e59db-990b-43c6-a413-040fa525c1b3	Treatment after default	MDR non XDR	{Cured}	Georgia
48499ada-f043-4222-afa5-7a9bd1f8d0fb	6888dea7-b5db-4de4-bc04-547551106c86	New	Mono DR	{"Still on treatment"}	India
484efcc8-f18a-422b-ad95-1cbb9ae2fb88	4a8da3da-b6eb-4111-bc7b-68776d9dcdb4	New	Sensitive	{Cured}	Belarus
486dc4bf-4189-49f1-a0e0-7b1c91f61dde	89635467-3516-4f55-af09-079ccc986b40	New	Sensitive	{Completed}	Azerbaijan
48cf4446-5459-4333-8bc0-87aabdf4a95e	fd23660e-5e15-46d9-9e1a-9deb85cf7a34	New	Sensitive	{Cured}	Azerbaijan
48ed5332-2fa9-4faf-8dfa-ba22a0d5ec00	af21adb4-a1f6-4ac9-82a9-ada30afde899	Failure	XDR	{Cured}	Belarus
48f4ffaf-68c1-4e5b-87f4-5168e2d15a1b	1940fbe3-0d46-445c-861a-fee1761dc279	Failure	MDR non XDR	{Failure}	Belarus
48f7d9da-dbcf-4714-8909-7240b63ac080	a74e10ae-b956-4401-837a-8b73b606e5be	Relapse	XDR	{"Still on treatment"}	Romania
48f88ea3-c96f-4ada-90c2-94cc81bac310	b04b38b2-10df-4b2b-ae54-8f49c3a435f3	New	Sensitive	{Cured}	Belarus
490b616d-dfbc-4316-af4c-03806197c700	66963ce3-d6f7-4e2f-9a85-85373e88af21	New	Sensitive	{Died}	Georgia
491ce5e0-8180-401c-9461-4c5eeb9e2593	03cdb061-5452-473f-bcf9-ebc4336304f9	New	Sensitive	{Failure}	Belarus
491d2f7a-0dfc-40bb-8284-73902049b0ea	4ce87844-b847-45b9-b0e5-275ffbcc548a	Relapse	XDR	{"Still on treatment"}	Romania
492132e3-3803-4da8-8d5b-601b31dc4615	12488728-3868-4cac-9bb2-f8cd71285dcb	Relapse	Sensitive	{Cured}	Moldova
4926aff9-ccea-4f6d-aeac-3c034e9c6148	7722513c-ed55-4f63-8199-d1da561ad298	New	MDR non XDR	{Cured}	Belarus
498ba9d4-8b73-416c-a6b9-8690fbe981f8	2e7259c8-b939-4c45-ae40-b84c35d2608f	New	MDR non XDR	{Cured}	Belarus
49beaa21-5ceb-4fd7-83ec-f50c6eb9add1	f8e381b1-a0e0-49e7-9c60-79eb225e47a7	Relapse	XDR	{"Still on treatment"}	Romania
49d41858-5125-4e9e-a80f-5987fda71acf	fe42e306-9ba7-46e7-b012-8817c2d55f10	Relapse	MDR non XDR	{Died}	Romania
4a1d7642-0d52-4453-af8e-f98c346d69f2	4541699e-7c52-4f24-ad15-c2d97ca5cc49	Relapse	Sensitive	{Unknown}	Romania
4a32757a-9d63-4cd2-b76d-a4706dd09baf	526ce689-da28-410a-ae2c-b0dd23f0e22a	New	MDR non XDR	{Cured}	Georgia
4a58518f-d689-44de-a7a7-16f6ba71ead0	b7fb0507-3971-4f13-806b-e75832333ced	Treatment after default	XDR	{Failure}	Georgia
4b17d437-188b-400a-a050-65db1a00de63	b4ace486-d1d1-4046-b9f1-e145265b8aed	Failure	MDR non XDR	{Cured}	Belarus
4b55c13b-0541-4717-8071-8a45deb01994	aea4f12c-c945-4ee0-98e3-45581237210e	Relapse	MDR non XDR	{Default}	Belarus
4b596223-8119-4f3d-a61e-7f4c32726d4a	3aa13b89-9c43-405a-bcd4-94cf1703c3f3	Failure	XDR	{Cured}	Moldova
4b61fa36-419e-4b65-b0cf-2c2c1ffc1416	a100ff6c-0050-4a82-87dc-d6d1f7da3c82	New	XDR	{Unknown}	Belarus
4b84937c-1cf6-48b3-87b2-bbf998ef16e1	cdf40d4b-dac7-4cca-839c-42c594af187b	Relapse	MDR non XDR	{Completed}	Belarus
4bb2648a-18cb-4446-b43b-143274b51ad6	38654427-c77e-4d0c-aee0-a0850ca65f80	New	MDR non XDR	{Cured}	Georgia
4bcf6edc-761e-4bf6-a7a4-42c77d0b99b7	68cfe028-33de-4825-9c57-45f3341a5bc2	Relapse	MDR non XDR	{"Still on treatment"}	Romania
4bd939a4-6853-40aa-84b1-cbb21bd8ece6	e91b6e8b-079d-44e5-8c6e-90bf66dcaca6	New	MDR non XDR	{Failure}	Moldova
4c038b15-0c7d-40b0-b5bc-6b527c45e450	0a1b493c-d52e-4f30-bbda-a36ce25a6d2e	Treatment after default	MDR non XDR	{Failure}	Belarus
4c0f331f-8943-470a-bde8-60e6bd6c1dbe	37f421b9-5464-4d99-980f-c83eb8f5d8ca	Treatment after default	MDR non XDR	{Cured}	Azerbaijan
4c52e610-3667-4e67-8345-7379c2f277a4	c4d50463-a287-4bc0-b507-2f48ee59f68a	New	MDR non XDR	{Failure}	Moldova
4c6c2c85-bdf1-427f-a013-0a5e73950c9c	e95cf5f2-7b40-4082-9383-31befbd13807	New	MDR non XDR	{Cured}	Georgia
4c99bfc5-39c3-4ee0-b7fc-c983781f426a	9e3b5c2a-7345-466d-94fd-1da86ac39b31	Relapse	Mono DR	{Cured}	Belarus
4cb20b6f-a206-4f17-9b5d-42e142029aa3	46cd86ed-bc72-4116-80ca-4b0ca6fd5f07	New	MDR non XDR	{Cured}	Belarus
4cb36938-b9b9-4f67-a600-52fe7e90e879	92fba231-d374-43ae-8578-6b72fbaf58f4	New	MDR non XDR	{Cured}	Belarus
4cba6e2d-b88c-4640-b2fa-0b0210d5a01e	d2d09fb1-d3e1-43e3-938d-e6119db5284a	New	Poly DR	{Failure}	Belarus
4cd9bc8f-4a8c-491e-b734-3eec427618ce	a0640adf-ce5f-4f6e-9154-718da5407601	Relapse	Poly DR	{Cured}	Moldova
4d060027-4c34-445b-bd97-6f4c08335eb2	a054494f-2a9f-408a-ba73-5de21e4bbc62	New	Sensitive	{"Still on treatment"}	Romania
4d179875-0ae5-401b-80d7-1f22efdc1628	28ec582e-cfc8-4682-be52-37dbfd7c80c1	New	Sensitive	{Died}	Georgia
4d18a257-b3f9-4e7e-bdc6-e60723da7553	3d3c24b8-df6f-4c9b-92bf-ac71c4008ea0	New	MDR non XDR	{Cured}	Moldova
4d2ce3ab-8aa8-4565-864d-4c96c453652e	f753aa58-bc83-4e18-968a-265a73b51318	Treatment after default	XDR	{Completed}	Belarus
4d5bbc1b-becd-4006-9159-ae358e15dfa2	cf5b2e2d-9425-4937-8105-fb9c72f4cce8	Relapse	MDR non XDR	{Died}	Moldova
4db6a207-1b0c-4cee-8396-95c8af4cfa62	43339d8d-6c75-4796-bdff-d3cbad83451b	Other	MDR non XDR	{Died}	Georgia
4e3fb471-11dc-466a-a027-572c5910e85b	cae0520d-c3b0-4106-9e53-a0adfa7ca9ff	Relapse	MDR non XDR	{Completed}	Belarus
4ea919dc-c9ab-4922-a379-eae7ab535454	5327c2f6-476c-416c-b1fe-4b37a8bc3298	New	MDR non XDR	{"Still on treatment"}	Romania
4f12ad06-cadd-4d3e-9901-a4b33b57e8fb	60ee88ea-7849-4a7f-89e0-8a495d402c5b	Relapse	Sensitive	{Cured}	Moldova
4f26331a-0f97-48c1-8d14-fcf70485c94e	0980db11-96a4-4dc2-84bd-cfd7c9e92269	Failure	MDR non XDR	{Default}	Belarus
4f47c19f-bf2f-4095-afaf-e8886f3c6431	3cea653a-2463-4125-93a4-da56dfb7385c	New	XDR	{Completed}	Belarus
4f6c33db-e70c-4349-a431-b287741ff44b	b2a39372-3ca6-4d76-a3ee-f2c07a0cb197	Treatment after default	MDR non XDR	{"Still on treatment"}	Romania
4f845b29-6dad-4f0d-8000-e8a0ae44a27b	ddc8ef7d-8784-48d2-98b2-8c44dedbe1cc	New	Mono DR	{Cured}	Georgia
4f86df1d-44d5-49de-aaeb-ed7beb82bb55	7f45873e-e0ba-4744-9d0a-4f780bddea73	New	Sensitive	{Died}	Belarus
4f8eb4a1-beff-4fd3-a8f5-400926857a22	e9415003-73b7-4045-956e-4cc90c566100	Failure	XDR	{Failure}	Belarus
4fe6e75b-f15e-4b4d-ab65-fa844fda3a7d	7fa16327-95b5-436e-bb6e-2fc5a43c2328	New	MDR non XDR	{Died}	Georgia
50008c49-7398-41fa-a4df-d9a6169f0039	6c30f9f1-b5c3-459e-a596-b0c096356fd6	Relapse	MDR non XDR	{Cured}	Moldova
5016ee38-e166-4460-bbbb-3b8773824a5f	00069df2-2406-43b6-8c58-5f5e164c7e35	Failure	XDR	{Failure}	Belarus
508c6a5e-707d-4285-b282-a5389c1044f7	5a210703-a671-4f1a-b913-d002894637c4	New	MDR non XDR	{Cured}	Belarus
509ce1e6-75ad-4630-9c40-44dc3ccd5fdd	759940d1-f56a-4b07-9ee8-3ef7e7e79165	Treatment after default	MDR non XDR	{Died}	Georgia
50f864e5-7e1b-4692-b06c-ad16fc601bc3	d7e01d33-4d3b-489e-b617-f97070c3c859	Relapse	MDR non XDR	{Cured}	Moldova
51088280-3574-47dc-8725-97628b0b6f2d	1aaf148d-c6e2-4fd7-a35e-dc299e35aeff	Relapse	XDR	{Cured}	Belarus
511d66b6-2bf3-41b6-8a50-23cdacde4000	468c96c7-716c-497a-bb5a-053bf2e3687c	Relapse	MDR non XDR	{Cured}	Belarus
51255c6a-abe0-440e-8dcf-e6b1170380e7	f0b1ba62-5fb8-4196-bcda-d0c2293818e7	Failure	XDR	{Cured}	Belarus
51424bab-f3cb-4e8c-81ef-9affcce71ac4	5b6cea2b-f473-4165-93ac-5e03eaf7ef01	New	MDR non XDR	{Cured}	Belarus
518db560-09df-44a1-9198-51b81551b32d	0d8337e9-0432-4edf-9e06-3c2791aaa7e8	New	MDR non XDR	{Default}	Georgia
51ef7f9a-8d56-4cc2-864e-73794413cd5d	1a1e2a8f-baae-4ae9-96f6-113512cff5f2	Failure	MDR non XDR	{"Still on treatment"}	Romania
51f158ff-b7aa-4580-a097-ee3ea3e4031d	07836591-e11a-4809-8893-94c3b423e8b2	New	XDR	{Died}	Moldova
52148c42-3480-4913-9c3b-c1f500fbae85	8ee1f25c-a627-498f-9a2f-04400f8fd727	New	MDR non XDR	{Died}	Moldova
52182e24-41de-4b92-aef6-f7c8aa1e7887	7c330796-b18a-42b3-82b5-96b85a6de711	Relapse	Not Reported	{Completed}	Georgia
5226b056-bd3a-45a8-9bfe-d3193579140c	f836de48-31e2-4a39-ae66-cab9ef6a8f0e	New	MDR non XDR	{Failure}	Moldova
52425c6e-df38-47d8-8d05-fe33e0d4105b	788439c2-74c1-4668-9be9-2cca1d57538f	New	Sensitive	{Cured}	Azerbaijan
524dd6ff-dc3a-4ce2-8965-4caaac13bbe5	39067090-6b56-4585-8c60-13e57464372c	New	MDR non XDR	{Completed}	Belarus
526c6327-5a31-4773-b82b-40110fccbd3a	f5ccfdc0-74fe-4c9d-913e-27c80d10fafe	Relapse	MDR non XDR	{Cured}	Moldova
52c9fd19-9711-4d9f-8600-149c77e4bb28	ba7ab977-d478-4526-8828-22d63e53fe99	Relapse	MDR non XDR	{Default}	Moldova
5300bd4f-e09a-4512-965d-2a5a58ecdd35	8afd7bd9-e498-4b12-8e62-5c275c68e66b	Failure	MDR non XDR	{Default}	Belarus
5353b7b1-5eb9-477e-a1d6-9837c6652e40	0bda187a-e034-490b-8ec2-7813060aae57	Failure	XDR	{Cured}	Belarus
53557dde-8403-4966-a0bb-8fec2ca46fd1	56f15132-4a86-49da-ae0e-fcbcbc5f6d27	New	MDR non XDR	{Failure}	Moldova
53641eea-04b7-48e1-a825-57cd49f856be	1e9da9a1-45dd-4037-a9f7-12d4ce883f08	New	MDR non XDR	{Default}	Moldova
53821961-7775-4c31-9ee6-64981239b7bf	d01a9ebe-ac57-4d69-a653-9c5206b3ae61	New	Sensitive	{Completed}	Belarus
53883ea4-61d4-4f84-b7ef-3f676866b6f6	2e4d8ce2-b9ce-43c9-96a3-90b20c2759ef	New	MDR non XDR	{"Still on treatment"}	Moldova
544cd65f-81ca-4539-836e-13970625ce7c	7ef62c9d-0e6b-405f-bf62-bae046da3aaa	New	MDR non XDR	{Cured}	Belarus
5469665f-28b8-4b44-a4f9-2200d027fdee	163fd83e-7500-4af2-8e33-ef3e677bdf02	New	MDR non XDR	{"Still on treatment"}	Azerbaijan
54daa348-7328-4025-8515-cd4061363470	cc0af763-cd60-4592-aad4-c891550997f0	Relapse	MDR non XDR	{Cured}	Moldova
55ae26a4-dafd-42da-9ef8-52d1d04b173f	d03c4160-8d50-4cd2-980e-7fd2eff12fd8	New	Sensitive	{Completed}	Azerbaijan
55c4f04e-66b8-4a95-9546-d99b0e4ffe95	9ac27a52-1ab0-42f3-b36d-4e70fab0387f	New	MDR non XDR	{Cured}	Georgia
5636d877-f040-4cb0-97d4-4585fb99121a	5822c6a5-816c-4534-8e10-c4baebd007ec	New	MDR non XDR	{Cured}	Georgia
56f5f536-efea-4210-a793-e07ae271ce07	7945427c-7a59-4ccf-b213-ce0a1fd08bb8	New	MDR non XDR	{Cured}	Belarus
5701a4d9-c57a-421b-89c8-c30ed58e0b90	72a9acba-93d7-46cc-b50e-e3fdde8e619b	Relapse	MDR non XDR	{Cured}	Belarus
57166201-9fed-4ee8-8740-35fa296bfd85	c9c8be89-4781-4ea1-bcf0-e2faa6314614	New	MDR non XDR	{Failure}	Belarus
57469ab4-a7e7-4717-bdb2-b0139b157054	4881d008-6e44-4121-8702-d2556e587f9d	New	Sensitive	{Cured}	Moldova
577ffd2a-2e55-41c5-a64e-87a9947d0492	95afee40-b8c5-43c2-8d0e-a98bc0a07ce1	Relapse	MDR non XDR	{"Still on treatment"}	Moldova
578a0621-6aae-42bd-b4fb-31e0f0041491	9eef79bd-ecca-428b-9ecc-b15450c47cb9	New	MDR non XDR	{Cured}	Georgia
57accbd8-3358-4da1-b462-58fad21baa1f	4cbb8265-b237-4731-9162-a3d539c63b4a	New	XDR	{"Still on treatment"}	Romania
57d33ef9-8389-4027-a65c-faab4e7d40ec	6728d1bf-6a7a-4d4e-b72a-690f17536c11	Failure	XDR	{Died}	Moldova
57fecd8a-c87c-400b-b18e-189dad4372ab	570b8dc8-78ea-4711-b652-b432c13bd9e0	New	MDR non XDR	{Completed}	Belarus
580b2a7f-5d81-44d7-b617-f823d7d5ab6d	9c7429a8-8865-4093-8ffd-23a56c884881	Treatment after default	MDR non XDR	{Died}	Azerbaijan
582017f6-e2b9-48d5-b43d-ce4b223ad33f	d4a1d7a5-56fa-4625-bea5-af2794a40695	Treatment after default	MDR non XDR	{Died}	Moldova
584e437d-800e-4bc7-b3f9-66cf1016cc15	4e7de945-64b8-4ea9-918f-deb383a565eb	New	MDR non XDR	{"Still on treatment"}	Romania
5869d679-6e6a-4321-b6a5-c3f7ade974f7	615209fe-bad5-4da8-9f2a-15407fc03d94	New	MDR non XDR	{Cured}	Azerbaijan
586e8106-0337-4bdb-b88e-432c65e4d80d	1c5f0fd2-ccaf-47e4-aa74-37c4f43bcc32	New	MDR non XDR	{Default}	Georgia
5897ee92-1ef6-4f68-8af8-fc9f08456b60	53610931-fb45-4fe3-9b93-c96332b2aead	New	Sensitive	{Default}	Belarus
58ab82d4-a690-4788-8341-22bd876f469f	1ae90843-fe24-4bb1-955b-c4046f29bafb	Relapse	MDR non XDR	{"Not Reported"}	Moldova
599ce9ff-8af7-4843-bc76-d22b6fb131ba	5937f317-23a0-48bd-980b-0bd042769da0	New	Poly DR	{"Still on treatment"}	India
59de1027-de55-478a-9a4c-6d4762aa9ea3	1ba26e17-7413-4d06-b4c1-8f4acc35cd91	New	Sensitive	{Completed}	Azerbaijan
5a0c3c8a-c46e-4334-88ee-3a386fe9aa25	bb7c8473-135d-4ebb-8d72-5fb92dcc1755	New	Sensitive	{Cured}	Azerbaijan
5a3f7ca4-e2ca-4c9e-839b-ddf031c53125	f6911234-92fa-4eb8-b69c-2416dc3e63e4	Relapse	MDR non XDR	{Cured}	Belarus
5a5b48a6-584d-48ea-9f91-e338c286b744	d7448969-884d-4e00-b6fe-3174511ec017	New	Mono DR	{"Still on treatment"}	Romania
5a6a231e-d918-4fb3-9d38-08766b2deb89	a2802a83-3b24-4e6b-9db6-1c46fe2a6741	Relapse	MDR non XDR	{Cured}	Moldova
5ab023f6-2e9e-4db9-8014-0d7b636312af	e1b8d3d4-7c44-4a38-b98a-6127e49152ee	New	Sensitive	{Cured}	Belarus
5ac28469-b3f3-4983-b763-bb7412379176	1469534b-b5bd-4d57-91ab-f26931b64eeb	New	MDR non XDR	{Cured}	Belarus
5b1a6960-cb43-4c3b-8c23-8f9070645ec2	8dcb96a6-4217-4b96-b455-fb4fcede0740	New	Sensitive	{Completed}	Belarus
5b273a59-9e0a-4834-845f-618a44c77b17	466548b5-268f-4eeb-8ed9-aa9c3ff23c0b	Failure	XDR	{Died}	Belarus
5b500895-8eae-4b24-b598-0aa8c3ed3630	234e74df-9904-418d-8252-7a02c6a4ecb7	Relapse	XDR	{Died}	Moldova
5b8fc60a-1b1e-407e-8baa-595daf5cc4ae	b8a71e21-1789-4ecf-a80b-8e7cbcb46a59	Relapse	MDR non XDR	{Cured}	Georgia
5bc56d9e-909e-4dce-abe4-e07fc5c15266	12b0878f-bbec-4064-ac89-25cc11d58263	New	Sensitive	{Cured}	Belarus
5bed3e6b-6257-4134-bf34-b9526dcb2a43	cfa602d2-13f2-4c87-9452-3eefc6fc7457	New	MDR non XDR	{Cured}	Georgia
5bf4248a-fb17-4a5c-bd87-8123110e43ae	4f5c9564-4f56-4de8-b4d5-7a3aeda51d0f	Treatment after default	XDR	{Died}	Moldova
5c149b9e-c1c1-4f44-8b17-6f5e8c1e6c9b	3e93ed4d-e709-4459-ac05-c8e5aa3a4c59	Failure	MDR non XDR	{Completed}	Belarus
5c5a2f56-714a-46d7-826b-cedf2d253177	f5d481c6-08e3-4a74-90a6-b3a00136f0a4	Treatment after default	MDR non XDR	{Completed}	Belarus
5ca8352d-5b2d-4af7-b768-941f99ec5724	43d228a1-7a00-4452-86af-592632a54fa8	New	MDR non XDR	{"Still on treatment"}	Romania
5d13eb7b-8727-4815-80ab-1b51e8082fee	fb4afd49-9632-449f-9bb2-145c73275717	Relapse	MDR non XDR	{"Still on treatment"}	Romania
5d196e36-cae0-4d84-b8ce-97d15caf7596	73cc410c-e5cf-49ba-9204-2eda77e8b074	New	XDR	{Failure}	Moldova
5d88eb80-e64a-446d-a84c-7b3a5032623e	7bea8a11-01fd-49f3-a04d-f80ee9e8d8a4	New	XDR	{Cured}	Belarus
5da84832-80fe-401e-8863-eca512125518	2c9984b1-70d7-405c-b2fe-d9866e8f328d	Relapse	MDR non XDR	{Default}	Georgia
5dbbec25-77d1-43ff-b2ed-cc3cc6508d10	514d59ac-8d1e-49b8-a511-73e58745e583	Failure	XDR	{Unknown}	Belarus
5deb8262-9a1c-4a4f-98d7-c05a38b321fe	d52181c8-3149-47fe-bf0f-9988fa61963b	New	Mono DR	{Died}	Belarus
5e149c98-755e-4436-9241-4ea9bec13c0b	b82635ce-d991-4072-8be9-92bcab640beb	New	Mono DR	{"Still on treatment"}	India
5e2d30ca-6fe3-4d6d-9ffc-6daaa6cb7cc4	747e9a38-7088-41fd-b2b7-e519e7a11edb	Failure	XDR	{Completed}	Belarus
5e4744c9-3647-49da-ac52-2f2ff204e800	4af33e36-f486-440f-8d88-2efaca8fb8fe	New	Poly DR	{Cured}	Belarus
5e6bd74b-4600-4bc0-b523-a5c039ab4cea	c79d3368-3758-4dbb-a104-7dd2257db5ee	Relapse	MDR non XDR	{Failure}	Belarus
5eb926ce-b138-4cb6-84f8-f9805724339d	93ab8d05-c57b-4e88-8a26-35a05604dcbe	New	Sensitive	{Cured}	Belarus
5ec09788-70ba-4354-a1fc-393363b7a83c	04279764-7a97-45c4-a6d6-b12fda1fb0f8	New	MDR non XDR	{Default}	Belarus
5ec19c60-fe34-4e4d-89d2-486e77d3bbdc	5e1107f7-a96d-48e8-83a6-3510473a0d21	New	MDR non XDR	{Default}	Belarus
5ef1905e-bfde-4699-a6b7-bcf53bb15a37	fb53c855-7eb5-475f-b513-4d0ceabde58a	Relapse	Sensitive	{Cured}	Georgia
5fd522c5-298e-4462-a96d-b10a68da0a5b	4920a07b-374c-4032-bf7a-59ed490b38ba	Relapse	MDR non XDR	{"Still on treatment"}	Moldova
5fd7092c-529b-4e6c-90fe-43f9122c031e	a56e79f6-9ba6-43e0-a8c6-6b6c68f563a0	New	MDR non XDR	{"Still on treatment"}	Romania
5fdbc193-b25d-465d-b974-0d0237c9fdc6	204b397c-ed3a-4720-98d4-d1edf76958a4	Treatment after default	MDR non XDR	{Default}	Georgia
5fdc7178-7845-4dff-8482-43fca5c5e325	396b7818-234e-4d73-9de7-e826fe795bc3	New	MDR non XDR	{Failure}	Azerbaijan
6003c024-7b91-42a7-bec6-64d368d401c9	e795f22a-0f86-4f22-84d7-e0d27a2a3aeb	New	MDR non XDR	{Unknown}	Georgia
6012bd3f-cc10-487a-923e-ad05e7fe80b9	2568e161-1631-4c95-ae3c-1855b2d80eec	Relapse	MDR non XDR	{Failure}	Belarus
6047c319-f6e2-4218-a458-aedd7e1410c7	d7a5448b-6922-4e27-9224-e7564d228f16	Other	XDR	{Completed}	Belarus
6071bea2-be25-40d2-92b3-581f39d8f30f	ec53c9c6-c25b-44c7-ac66-2af7872efbc6	New	MDR non XDR	{Failure}	Belarus
609935d0-c589-4ffd-a4df-60ac37968c78	8861cd17-45e8-43b7-bf5d-7913c775dd95	New	Sensitive	{Default}	Moldova
60af4ba7-0d17-4d09-9b59-429e2edf67d9	a477b361-dd68-4094-8f7f-62c7996d2f23	New	Sensitive	{Cured}	Moldova
60b450f1-c19f-46ca-9c39-da26b93850b9	b0d74f3c-839b-466d-bf10-e55ab26aa8d4	Failure	XDR	{Cured}	Belarus
60b88954-89be-4d99-a7a4-08753a83f5b2	5d12e59a-79ad-423d-9997-10a28f315fab	New	Sensitive	{Completed}	Azerbaijan
6140accb-d1ed-4472-ab70-6986431d7fee	ebd165c7-a87a-4e42-bdea-dad8f5ddb27c	Relapse	Mono DR	{Cured}	Moldova
61685138-06b1-4108-9d7c-f9e1d89b8a9a	2f9b807c-f95a-46cd-bef0-29f95750866b	New	Sensitive	{Completed}	Azerbaijan
61b8d14f-b6e5-489a-af6c-ce354c6256ca	c5ede0bd-008c-458e-8822-37464270bb95	Relapse	XDR	{Cured}	Moldova
61d6bf64-f3a2-455c-a510-a77ef412012e	5986ed30-dfb4-48fc-91aa-d5f341deaaaa	Relapse	Sensitive	{Cured}	Belarus
622b9f29-4c02-4502-9296-29f1314597de	f6fb1efd-d35b-4fc0-ad65-852562b8cceb	Relapse	Sensitive	{Cured}	Moldova
62543e75-a55e-4fdb-aaf9-f76b92872e75	444aa3d0-fd40-486b-abe3-0bf31029062a	Relapse	MDR non XDR	{Cured}	Moldova
62ad1363-4f4e-4fbf-b3ee-b0aba2cf0059	6894315e-3343-4baf-af93-221e5a246200	Failure	XDR	{Completed}	Georgia
6327c75d-04df-4e00-81b4-728d7189f0f2	1274a209-b723-4a76-b945-491d1e9da47f	Failure	XDR	{Died}	Moldova
6327ed13-6509-4626-b736-dddbbef27b6a	0ce46706-61a9-46f5-b757-650a773d8b03	Treatment after default	MDR non XDR	{Completed}	Azerbaijan
6335680b-6339-4ae8-866b-e4b5497a0d99	25d392e3-5001-44f0-962f-4abc89026c3b	New	Sensitive	{Completed}	Belarus
63b545fa-22b6-428e-9b9e-7fecedaf9211	806326d4-9570-46ab-900a-97e28bc0463c	Other	XDR	{Default}	Georgia
63b62950-4683-44a6-88e9-ccb07dc77c30	5218263a-8d9e-455a-b28d-62dec246553b	Treatment after default	MDR non XDR	{Completed}	Azerbaijan
63dd6b89-3e9e-4357-b2f3-eb511eeba272	fe433b90-c517-42f3-bdbf-6ae6c2fe6dd0	New	Sensitive	{Cured}	Belarus
63f09c28-d230-45c9-8661-fffa9c551325	77e0ee83-517a-41cc-9679-a189343696a8	Treatment after default	MDR non XDR	{Cured}	Azerbaijan
640d4387-beca-46a4-a0dd-6a48121751dc	e605f9f1-8c54-410f-bb75-fce7147b33a1	Failure	MDR non XDR	{"Still on treatment"}	Moldova
64c19005-e41f-4ef2-bcca-5272931b0c6f	0b04d972-0be7-4481-82e9-5662de915746	Relapse	Poly DR	{"Still on treatment"}	India
64c3dba6-be66-4088-ba99-2802603d3485	338160a7-f3b3-45e7-b818-c6bfb6f4583e	New	MDR non XDR	{Cured}	Belarus
64ce6659-b22f-4c9d-9c93-897689d66b83	2594975f-a767-41ea-b446-171153f32c71	New	Sensitive	{"Still on treatment"}	India
64de4e0b-c773-4c53-9278-4598cf390706	09935bb9-5fd0-489e-8df3-52469bfefc48	New	MDR non XDR	{Died}	Moldova
64fec33f-5966-4716-9d10-1c6674291261	ad2dfc10-3084-46f8-b6c9-312951c97856	New	MDR non XDR	{"Still on treatment"}	Romania
6597dea8-296a-443e-9fe4-949a7d80dcbb	c7dcb37e-bd4b-4fa9-a0ef-6ddc88ffb085	New	MDR non XDR	{Default}	Georgia
66576ee9-1397-4184-835f-873a75ae56c2	a4f9595a-54fd-4bab-86e8-2932ca7e73b8	New	MDR non XDR	{"Still on treatment"}	Romania
666ead90-33c1-4417-88f6-e7543d9fb19c	b9692653-bb2e-4032-8605-f968b0e57c9e	New	Sensitive	{Died}	Moldova
66730f88-3909-4503-84bc-b60c8c14acb7	44642cc6-e43c-44d4-83dc-afaeeb55686e	New	Mono DR	{Cured}	Belarus
6696565c-2f68-44f7-baec-4d6198a1d3c1	ed69e90b-b739-4ca9-84c3-484fa9abb8e1	Treatment after default	MDR non XDR	{Died}	Belarus
66ecc132-bbd1-486e-bf15-99a43486688d	0f081730-3f9d-4244-a88f-59af27a6808e	New	MDR non XDR	{Cured}	Belarus
66ff51d3-7238-4200-9570-f8e08a1ecebb	cb6fc5d0-8801-409f-8d52-348d1d8066b8	Failure	XDR	{Cured}	Moldova
670d5ee5-9b5e-415a-b3a3-a17cc67a7319	639e4ad5-0188-4522-98a5-7b630844b343	Failure	MDR non XDR	{Default}	Moldova
673e0d8c-a6bf-49bc-85e4-26811e730a82	0d44a5bb-edff-42ac-9e10-55ef23694688	New	Sensitive	{Cured}	Belarus
6781e0b7-ca61-4071-90cd-77336e58c00a	8861ca40-ccf3-4a70-9342-42799602f470	Failure	MDR non XDR	{Failure}	Georgia
6795a16d-499c-4788-9089-4f568a58a5ff	b662b070-5ca1-4afe-a7e4-ee10d3b742ca	Relapse	MDR non XDR	{Cured}	Moldova
67edeb25-6895-48c0-b3e4-9b2ce8625a88	e551bc0e-67a1-495a-8ef1-4b007b53c475	Other	MDR non XDR	{"Still on treatment"}	Romania
67f05305-c197-4993-8628-9a0a005f51a4	33e5dfd7-113c-4b48-8af2-60d9f5491897	Failure	XDR	{Died}	Georgia
67f1c4ad-ee86-4c6a-9ee1-9ad17854252b	210e0355-99f1-48d7-acc3-4a5ae0f43c90	Failure	MDR non XDR	{"Still on treatment"}	Moldova
68174f40-e372-4892-bc65-3718e8990352	cedfbb99-3474-4fd7-8198-4263c1cd1b63	New	XDR	{Cured}	Belarus
6885f146-82b5-4550-9fc8-cc3f390bd575	fa502139-af36-44e9-b5ed-e64f60ca216f	Failure	MDR non XDR	{Completed}	Belarus
68aff8e9-f3b4-413c-b602-24e0db5a678d	0360dd8c-8f35-4cfe-bc74-8209bf62a749	Failure	XDR	{Cured}	Moldova
68cfcd48-c9e1-4a02-b7f6-b7be4cb85eec	41bc0273-e629-4240-9288-0742a81a16a6	Treatment after default	MDR non XDR	{Cured}	Azerbaijan
68dad47c-e012-439e-b903-d6a2179790f6	9320edba-847e-4872-a595-388adbf480fa	New	MDR non XDR	{"Still on treatment"}	Romania
690de62c-6ca6-43c4-8611-de72d64304dd	dfb1d37e-c1a2-43d0-b63d-d37c5847afdf	New	Sensitive	{Cured}	Belarus
6922dcc3-8e76-495a-abe8-463940ef8f4b	4eaeb8be-46e9-4c6d-889d-c98130570640	New	MDR non XDR	{"Still on treatment"}	Romania
6958102b-418d-4fdb-ae58-0a85a658de2b	d380424d-9a02-4eac-9750-be3a39dd8c2e	New	XDR	{Cured}	Belarus
696456be-b228-4de8-b25e-2c639cf25bff	d020f547-7ce3-4209-a0fb-e63d30ffead8	Failure	XDR	{Failure}	Belarus
697fae73-94e1-406f-8e68-7fce2d211ef4	a308bb5c-d369-4d65-9adb-d194cfb54a36	New	MDR non XDR	{Cured}	Moldova
6982bd81-f9bc-4263-887d-0b89c047b695	9addb84c-dbfb-4569-8666-8af5ba80ad8d	New	Sensitive	{Cured}	Belarus
69e931c4-1ee6-40b6-be54-b6baf921ea7a	f7805b47-d74f-442a-b6a2-fbca579741be	Relapse	XDR	{Completed}	Belarus
6a1afb49-761e-4801-9dfe-63a3edfdf7ea	77c1b5e1-871c-45d8-9cc4-4d0154f87d0b	New	Sensitive	{Cured}	Belarus
6a3f436c-d441-4b06-ab7b-9fdd5e83314c	ebd165c7-a87a-4e42-bdea-dad8f5ddb27c	Relapse	Mono DR	{Cured}	Moldova
6a5b8377-59df-4b22-924a-e16c23fb4a20	9f170c3b-5d6a-4f78-a57d-56d9b9cdba1c	New	XDR	{Failure}	Moldova
6a6cbd28-554b-4991-92c1-b34c5d02067b	fc444a83-5319-4801-86c2-249d60fd4404	Other	MDR non XDR	{Cured}	Georgia
6a717141-7f42-49e0-a977-ef776b6684e2	cf6149f6-95c0-4dfc-82d2-cdcaafb8a99e	New	Sensitive	{Cured}	Moldova
6a8b8e04-01c1-44ba-a4f3-13df84f6aa12	31296c78-a14d-4ca6-bdb4-2ed9a7f2e525	New	Sensitive	{Cured}	Azerbaijan
6ac18c4c-c927-453d-9c64-4034dfbee9a8	203c129e-a2ee-47c2-8137-f7111153fa32	New	MDR non XDR	{Cured}	Georgia
6b170525-c508-487e-8f5b-96b2ea1becd8	fba67fbf-0275-4bb8-b7e7-ae2dc66c1392	Relapse	MDR non XDR	{Cured}	Belarus
6b280a66-7e60-46bb-a6f0-39a7ddd83431	3c5d13d7-8112-4aa9-b2d4-4beb8d9e8ce5	Relapse	Sensitive	{Cured}	Moldova
6b4a0542-da1b-428f-9f33-3fd61fa733c7	5a592bd2-1c90-42e3-bf59-ee60c76b0660	New	XDR	{"Still on treatment"}	Romania
6b5f830f-1ce5-455e-b51e-3f2c3f2d5403	3f8f8d0d-72e8-4273-8afb-bbc08cc33220	New	Mono DR	{Cured}	Romania
6b87aff7-1947-4cb6-af9a-560b9eedf2c6	cf57dc43-1641-468e-add1-04435460f206	Relapse	MDR non XDR	{Died}	Georgia
6bc24719-0a3e-4081-8cbd-88950e5b75e8	d22ddc5e-a8f6-4a0c-9ba1-94eec1a4f00b	Relapse	Sensitive	{Cured}	Moldova
6bf06859-55e9-4f98-b360-980dd68b0bff	de6b5291-03c5-4f27-af7b-1136f16d5b53	Treatment after default	MDR non XDR	{Completed}	Georgia
6c1c2e35-f797-4c89-ad99-0219563cb7f7	5cc74aad-e33b-4ac2-97b8-c4c056fd726b	New	MDR non XDR	{"Still on treatment"}	India
6c319211-9dcc-4abb-8922-2523d37809ef	9f73a409-4ab0-45e9-8221-893f2d2d3499	Relapse	Poly DR	{Failure}	Belarus
6c35d949-aed2-49e5-9fda-9729d6aa4bf8	c54a61fe-5d67-4e56-ae86-85a268709807	Relapse	XDR	{Cured}	Belarus
6c888def-1fa6-4468-b2ed-3c30d57098e9	5f14f866-450f-4287-9cba-983d51c565d0	New	MDR non XDR	{Cured}	Moldova
6cf63def-7ebc-40ba-a610-1bbb20a359c5	33baf186-5d13-4052-abdd-48eafaa46f00	Failure	XDR	{Failure}	Moldova
6d34ca6a-b4e4-4c97-a62b-1c04453f587e	4a56544c-5c71-4a29-8ee2-b805e5dfe09b	Relapse	XDR	{"Still on treatment"}	Romania
6d9d38ec-4d7a-466d-901c-b210d07a2b2b	077cf717-1cca-4db4-a788-0c9220732360	Failure	MDR non XDR	{Default}	Belarus
6dd42e91-a110-4116-a2c3-00779a568065	369602e9-152b-4603-9e76-441320070d3b	Failure	XDR	{Failure}	Belarus
6e0ab137-201f-4dd3-92a2-9ff1bfae1555	fdda44cb-99af-4d44-8ac0-373f0e4e6770	New	MDR non XDR	{Default}	Georgia
6e10cbc1-8109-422d-bd8a-06de689da423	35ab07e5-d5cb-4ead-9b23-016028dd163d	Relapse	XDR	{Failure}	Georgia
6e2025fa-4ff9-4941-82a5-f8f16d84d134	e78e3d74-6c48-45fe-8e3e-df19be4f7f7a	New	MDR non XDR	{Failure}	Moldova
6e458b4c-a9a4-4b32-b2ab-454766b627ce	4240fee9-d303-444e-8580-d0bd1116f6cd	New	Sensitive	{Default}	Georgia
6e49d6b2-4e14-41ef-af39-ff2861725856	90fdd612-42a8-47da-83ba-0306aed7e7c7	New	MDR non XDR	{Cured}	Belarus
6e6d6928-43c9-46b0-8774-8ce5f88b82e2	f627996e-a1cb-4bb5-b144-0b98985f3fa2	Treatment after default	MDR non XDR	{"Still on treatment"}	Moldova
6eb7fc13-fcd4-46de-92d2-629e3efc956b	beb65a8e-fdc4-4f7d-b103-c0ac56b6cdc3	New	MDR non XDR	{Completed}	Belarus
6f0e9572-d7e7-4b3a-aa0f-6adccf561451	09110c0d-5651-47bc-a374-87ac1c23294b	Relapse	XDR	{Failure}	Belarus
6ff02fc9-6218-4077-baff-d160fd00f004	8e82a444-0410-423c-b2aa-5b4a77449bd1	New	XDR	{Completed}	Azerbaijan
70292f40-a172-44f8-98c6-c6df69250075	82bc7236-be23-40e9-bd25-25f0e2322db5	Relapse	MDR non XDR	{Died}	Moldova
7061f3f5-f711-49e3-8db6-472c78e2c07c	15bbea2e-2010-4732-a586-b71a83c1450e	Failure	XDR	{Cured}	Georgia
707cb46c-ebe0-4e38-8db3-7bbefa680c78	1cef6c8b-19d2-4161-ab05-d45d30519368	Relapse	MDR non XDR	{Failure}	Moldova
707f92ad-9a73-4750-933c-2ab40dfbaa5d	bb131991-2622-4142-bc72-50d717fb1593	New	Sensitive	{Cured}	Belarus
71c26484-3039-47c0-a587-e54dfb62bca1	83acb05c-aea7-4ceb-9eef-f1fa5b4e2d69	Relapse	Sensitive	{Cured}	Moldova
72172f2f-173a-44d2-858b-f39257813b5f	a1eeb2c3-6c62-44a8-83a7-749a64e025b9	New	XDR	{Cured}	Belarus
722de911-c932-4e83-bd40-d0da6c30a2b0	d49847db-83f2-40c0-b47d-94cf1a620ea3	New	MDR non XDR	{Died}	Belarus
7248c26f-94f8-429c-a383-615a64050750	a23082ee-a1fd-4b8a-a8b9-beb1b132a682	New	Sensitive	{Cured}	Georgia
72808a88-32a2-49e2-91e2-22a35fa4180c	c87f67c8-c25b-4f4c-8468-9ee8a67bf043	Relapse	MDR non XDR	{Completed}	Belarus
72949cc5-45c3-4fb2-896a-269e3e700bd9	5e05309a-49a0-47b3-91da-5bd6e8ed1151	New	XDR	{Cured}	Belarus
729ee7ed-2671-4bc2-a3d3-d3b37ae153b9	eb28a1d6-f68e-4c84-85b4-d48f530dc928	New	Sensitive	{Completed}	Azerbaijan
72c3e7b8-3173-49a1-9b80-1873ca85c9c1	32c4c46c-1b17-4499-97ec-5901abed8900	New	Sensitive	{Completed}	Belarus
72e75ebd-7cab-4260-af94-665360d6e868	6cd8e9fd-76aa-470b-9169-7a652d13ba12	New	Poly DR	{Cured}	Belarus
730d3d43-cb0c-48b2-bdd2-0323c44a0db5	f5055581-9293-472d-8da4-8d2158dfb28d	New	Mono DR	{"Still on treatment"}	Romania
7339f9bc-738e-4c1e-b23e-1809c36413b2	f4119acd-cc78-46fa-8c44-9e694d9556f3	New	XDR	{Cured}	Georgia
735f6230-d7c2-4656-a17a-803baebe36a7	c4eb8819-0698-4cfe-bdc6-603f6d8ede7c	Treatment after default	MDR non XDR	{Default}	Azerbaijan
7389d759-b55a-49e6-a0b3-f79da0ba97fb	5de62733-c42e-429a-9fe9-bedd0a721437	New	MDR non XDR	{Completed}	Georgia
73b33d12-58e6-46f0-9051-ddc719288e9a	57b8834d-e77c-4a4a-9e24-168678c6cf4c	New	Poly DR	{Cured}	Moldova
73f07b8c-aab1-423e-9a66-ffa9b0737e2f	47986d1f-bf4b-4da3-bd3b-c218ef3c1f0a	Treatment after default	MDR non XDR	{Cured}	Belarus
74107b74-523b-45e8-9e9a-229251065463	f4d8bdd3-b4cb-479f-8279-83751d755d7e	New	MDR non XDR	{Died}	Belarus
743867c4-4b14-4cd0-b572-b97178408742	2f49961b-3a29-4293-a280-5106ee8d997c	Relapse	MDR non XDR	{Default}	Belarus
743cba66-8b9c-448e-9271-b3f9208f6711	1a59feb5-afed-41d3-9460-053b98f4307e	Relapse	Sensitive	{"Still on treatment"}	Romania
74829ddf-9a1e-44b0-9e03-92ce16a3f5b5	7b25e3af-a0e4-4dd5-95be-41477c50ff7e	New	Sensitive	{Completed}	Belarus
74a5c56f-795f-43f4-ad4d-5bf5c7ef1a27	3702fa1e-6f55-4fac-b598-fc24ee7bba98	Failure	MDR non XDR	{Failure}	Belarus
74d6990d-ca97-4134-ba97-46f987a3d80a	39d5ccfb-fe11-4fc3-80c6-8293c7cba4d6	Failure	XDR	{Cured}	Belarus
74f75d65-2b3a-4c6f-b7e9-84dee5743f9d	6f0148f0-21d3-4655-ba34-c0fbb353426d	New	MDR non XDR	{Cured}	Moldova
7500a4b9-281e-4ed5-a713-ea1d4373fc1d	4d4a835e-01be-4507-b142-a170a95f7c8f	New	Mono DR	{Cured}	Moldova
752a86a5-c784-4d37-91ea-d296ad6bb351	888755cd-3445-4335-8718-53737da80141	New	XDR	{Cured}	Belarus
753eb5ad-d0c5-4a68-b91d-ff47a0bc926e	1ef9d31b-4f78-43af-976d-3b3de0fa948b	Failure	XDR	{Cured}	Belarus
7566c1cc-d030-4267-96a0-227ce76b9d10	fb78d179-4967-42d6-9160-c08d0db323c9	Treatment after default	MDR non XDR	{Completed}	Azerbaijan
7579d4c5-52c2-4e11-9fc1-7dc07ec2a35d	d077e557-07f4-4d3e-b182-824b838c283d	Relapse	Sensitive	{Unknown}	Romania
75b672e7-f9d8-4176-ab2d-d50d4c4e3c55	1ea02b31-357d-483a-b427-251233687fd0	New	MDR non XDR	{Cured}	Moldova
75dd08d0-65f4-4892-96ca-faec53a6aa3a	134eb1b9-44c8-40ea-ba5d-346601296b64	New	MDR non XDR	{Cured}	Georgia
75e4640f-f1ea-49ad-91cd-0423efa9bdef	f82f1732-ec91-4213-b535-807a660a6f4f	New	Sensitive	{Cured}	Belarus
76679479-b0db-4c4f-93c6-a7b9fbd9def0	510bc780-e681-478d-8575-d6183804ccf8	New	Mono DR	{Cured}	Belarus
767c0fb2-f839-46d0-9222-7d9666a82c16	4d0dbf69-7bda-4866-9a49-3a2b8be900d9	New	MDR non XDR	{Failure}	Moldova
76a519ea-a5c5-4cb0-87f0-e90d6234c456	77109050-a8ff-41a7-ba07-813cb65df3ef	Treatment after default	MDR non XDR	{Cured}	Azerbaijan
76d26f1e-2e71-4b0d-bae5-e75b30339d77	068eebc5-22dd-473c-857e-be325c16e2fd	Other	MDR non XDR	{Completed}	Belarus
77386627-826b-49d7-8b9f-1a60499c2a22	a7fb1751-465a-4c3c-8640-0bc0ec4cd3b9	New	Sensitive	{Cured}	Georgia
774bb2da-01bd-49de-bb0c-cd23852034e0	11423d8e-f4a6-4c74-b45a-57f3be0609b0	New	MDR non XDR	{Default}	Georgia
77570b26-7a39-4ff2-9d10-e89735a035c0	bdc9c398-c6c6-4101-add2-85f1b13db870	New	MDR non XDR	{Default}	Georgia
776ccdf3-e606-4308-aa30-8a1e5bb3a1f4	d11eb872-089f-4b06-8e0e-ab4098f0a5f2	Relapse	Mono DR	{Cured}	Belarus
7783ff3e-d206-420d-a082-5e35866470db	ed61eb24-a8f2-4b24-9996-fb7fef19e5d0	Failure	XDR	{Failure}	Belarus
7795f16e-253f-4edf-88c6-77985793ff8c	67466f1f-3ac1-4986-9082-c60cbfb4d8ba	Failure	XDR	{Died}	Moldova
77d8d32b-c1ee-4839-8ee0-37596384da78	77b338c4-6271-401f-8289-9dca2cbfedd5	New	Sensitive	{Completed}	Belarus
783735cc-e582-4287-90eb-d6e9ba361dff	a897cc2e-da7e-4453-b512-d3063ec1496b	Failure	MDR non XDR	{Failure}	Belarus
7878bc62-ef4d-497e-a3c9-b4e4d84b6b96	740ffce3-80d5-4b4f-be43-e73e6abf75ae	Failure	MDR non XDR	{Failure}	Belarus
788481e4-7a83-45da-91c7-418ba2a2e92f	c7500e59-35a7-4111-b281-592285211aef	New	MDR non XDR	{"Still on treatment"}	Romania
78bf8ddb-dacf-4fd5-8b8e-0178aab5c140	263b56ad-a3d2-4818-ab5d-3b6e4a70f8ae	Treatment after default	XDR	{Died}	Azerbaijan
78c9f5d7-4604-4363-b9c1-bf197e14e183	368b13bb-d370-4ceb-a8a4-1b098943074a	New	MDR non XDR	{Cured}	Georgia
78f5793b-95ef-498b-baac-600e61a89ff8	531a1c9d-70bd-4bd3-970b-20b5dcab4065	Failure	XDR	{Unknown}	Belarus
79173851-f695-4ac5-a3b4-0dd3b51a802e	f6738313-27c4-44dd-8f72-950660ac177b	New	MDR non XDR	{Failure}	Georgia
791f9b3b-6c19-4a26-9f4e-4e1c606eddad	7c6b7d76-9e5b-4b9f-b624-53e48185aeef	New	Sensitive	{Cured}	Belarus
7926e0ba-9fe3-4628-8e8f-81c62225bdea	c9613eeb-5cfe-4afd-bd7f-dc3742320f34	New	XDR	{Cured}	Georgia
79686c4c-33de-443c-8e49-b172834902b6	21f0bdb0-70a5-4343-a6df-514f86e7502d	New	MDR non XDR	{Failure}	Georgia
796a9f0e-44ba-43da-bed1-7c8e598e9143	cbd0d1ab-544a-46ee-a394-f590b6322365	New	XDR	{Cured}	Georgia
79cad249-be40-40fa-b0f8-fcd48c538afb	52c136ca-a5c0-45a2-a8f9-67a474e9d536	New	MDR non XDR	{Cured}	Georgia
7a20e40d-dce9-4333-82a9-8a6e3dcd1d44	04dee93e-49c6-4d58-bc72-e0d93cfba98a	New	MDR non XDR	{Completed}	Azerbaijan
7a2f8fff-48cb-42fd-acee-e9b514b0d374	983b33ce-9708-4b28-b3f4-f274a54a4636	New	MDR non XDR	{Cured}	Moldova
7a69553f-7b56-491b-9741-d90e666e9888	76951d73-05a2-4403-9d36-14fb08418c88	New	MDR non XDR	{Cured}	Moldova
7a8b977f-817b-4be1-95c4-57a74cd8d950	3a547397-76cf-408b-b9cd-f7b2a1b1bc27	Relapse	MDR non XDR	{Completed}	Belarus
7a97424d-c354-4273-b762-3fc702d5a960	8b749f9b-da10-4c0a-bf28-392e7db67179	Relapse	MDR non XDR	{Cured}	Belarus
7aa0157b-89d6-495d-93a7-85de759612d1	c72979c4-0d5b-4b95-bbd8-cd8a1a106ff7	Treatment after default	MDR non XDR	{Died}	Moldova
7aa954bb-1a57-45cb-87c6-ce91ef34e3b4	04b46b45-b5b5-4d79-9264-be41b3a6d32c	New	MDR non XDR	{Default}	Georgia
7b323cb9-8277-4411-817c-fa33a38071d9	2fa3f7bd-540b-434b-8c74-a5b95ffcd29d	New	MDR non XDR	{Cured}	Belarus
7b5a7d61-e784-4cd8-866a-c33d5be11ef8	6ddb0fa1-50f0-436d-a200-b0dc0ef90b9a	Failure	XDR	{Default}	Belarus
7b9f1571-8381-426d-a308-3a41dc4bba32	21d8b6d6-3b67-4157-9bea-33caf99d82a0	New	Sensitive	{Completed}	Belarus
7bc92d3b-0278-451e-aa6a-5cde4da5a053	4e972ea8-016e-488d-a8a7-5f152005ac04	Relapse	Mono DR	{Cured}	Belarus
7be177b7-5ac8-4103-bc8e-b8bb13cccb78	83cc89c7-94ce-4f19-bbb0-cd4a63cb7710	Relapse	XDR	{"Still on treatment"}	Romania
7c619cf3-dcf2-49bf-ad2f-e9391c8fbc29	d8514e22-6baa-46c0-9065-815714ff4065	Failure	MDR non XDR	{Cured}	Azerbaijan
7c72e7ba-3772-4cf2-b815-5030c59983aa	e76d0e4f-6ad2-48d1-9f3e-33fdd3e6baad	New	XDR	{Cured}	Belarus
7c7dd91e-cef6-4748-ad75-c4b84926d4bf	49f99268-4acd-4706-97b9-51c7c71a75e4	New	MDR non XDR	{"Still on treatment"}	Romania
7c9aa196-fa9f-4d9c-b0d1-f15494c02743	e21ae4fd-2e52-4ab7-a3d5-202c2756e465	Treatment after default	MDR non XDR	{Cured}	Azerbaijan
7cb4f5d0-a7a4-4472-80b3-1e412db1cba5	cf6149f6-95c0-4dfc-82d2-cdcaafb8a99e	Relapse	Sensitive	{Cured}	Moldova
7cf300b1-3765-4f55-8a21-c4519227647e	817242c7-c6ff-4a71-adbd-bc6cf1cba13f	New	Sensitive	{Cured}	Belarus
7d4de462-8e6a-4540-8b4b-7acc084ee374	7407c1c6-643b-43d8-9f95-35ad01a31c71	New	MDR non XDR	{Failure}	Belarus
7da60528-cd17-43f0-ae34-3c5ca1e0c981	dc85e5dd-fc99-46d8-b0d8-6b8a57cecd7f	New	MDR non XDR	{"Still on treatment"}	Romania
7dadb752-7e54-46ee-aa8e-86641e220831	73728abc-69cd-4e1d-839f-65e5b123ad90	New	Sensitive	{Completed}	Belarus
7de71a7f-9c3b-47e7-b6b8-8290ca26c053	a90913d2-a3ec-4f87-8257-d7f799665004	New	Sensitive	{Cured}	Azerbaijan
7e14e297-de35-4822-a19e-702556543279	c021855b-f1f7-44d4-9c4a-2bb123cc614c	Relapse	MDR non XDR	{"Still on treatment"}	Moldova
7e262ba6-1d65-43e4-bf61-6ed517383ddf	4d061e17-076f-4aff-b3e4-51d258395337	New	MDR non XDR	{Cured}	Azerbaijan
7e7e9952-c090-4c54-91b1-7adb8f99cd5e	d7f561d0-cda0-40bc-b7a4-2a0e9120969d	New	MDR non XDR	{Default}	Moldova
7e80dc8e-b0fd-44b8-a1bb-74b46e373e3f	99ea3f6a-6fd7-4894-8cc6-c19a33b39c94	Failure	XDR	{Cured}	Georgia
7ea02d8f-2ece-435b-a8e2-316f453a81af	85ecdcc1-272a-4f97-b7dd-5f49b85faf68	Failure	XDR	{Failure}	Belarus
7ed25783-2da6-4a95-9e3d-3e00a64239ed	745895f1-8717-4330-9a20-9a4aa72c9e4c	Relapse	Sensitive	{Cured}	Belarus
7ee31dd0-a8b8-4c8c-9ed6-e06f36b9a3b1	156d2db9-218b-4f27-a343-a4e29504c9d6	New	Sensitive	{Completed}	Azerbaijan
7efe378f-c59b-4685-a4c0-26288e01c6a0	42364989-000f-465c-808c-67d833064a66	New	MDR non XDR	{Completed}	Belarus
7f14934d-770b-4ca9-8cf6-7ad55a3420c6	d79c5224-9a0b-4015-adf3-aed79d0c6291	New	Sensitive	{Completed}	Azerbaijan
7f770508-d0d0-416c-a5d5-613d144bce9c	db1750dc-62df-4989-8112-c4460192fe82	New	Sensitive	{Cured}	Belarus
7fa5dfc3-d5de-4644-8d75-5ae4103f26d7	bb84ddc4-307f-4b4d-b47c-e5464164a219	Treatment after default	MDR non XDR	{Default}	Georgia
7fae3910-4f9e-41cb-94e2-7530aff6c691	fce9aeea-d21a-4276-be98-f4b5cb10fe3c	New	Mono DR	{Completed}	Georgia
7faf4cef-b2fc-4dc1-bc95-82c300edacd8	06b091f4-d2cd-4a44-9e5f-1ccdca71dd71	Relapse	MDR non XDR	{Failure}	Moldova
7fdf3c01-7974-46ce-8db7-5b33f3fca58f	0fb9ba19-78ab-4437-91f9-ad74097a589d	Relapse	XDR	{Default}	Georgia
7fe890b7-ba54-4184-bff9-0939c83908fa	946128de-1f26-4f9d-ad8d-6c6577821c0e	New	XDR	{Failure}	Belarus
800b6d82-aefd-4f2c-9090-4c624cdd9167	540147cd-ede7-4507-9251-f901544a7873	New	MDR non XDR	{Default}	Georgia
805a6900-f575-4c7f-97fe-914a6f77c5b1	f013e009-ebf4-4ff8-9923-b55e8e11c204	Relapse	XDR	{Cured}	Georgia
805c0dec-b28e-4368-8a6a-36e844e4a1da	785356a5-08f4-4f15-813c-40a4a50d2bf7	New	Sensitive	{Cured}	Moldova
806943a6-8848-4737-8f54-f829e3221ae0	082e1afc-a8c0-4734-b20b-81e0dd3d6934	New	MDR non XDR	{Cured}	Moldova
808c9961-4e87-4c9e-803b-71b2020add7b	769c4103-8f01-4dbc-84c8-ff02b2d0df12	Treatment after default	MDR non XDR	{Default}	Georgia
80b057f5-603d-4486-9af3-1af5ce69d03b	567b0655-ede1-47ac-90d9-09f7239e26d8	New	MDR non XDR	{"Still on treatment"}	Romania
80bd42a4-1dc3-42e5-b886-13affb4965bf	69abafe6-82df-4f6b-ae05-8365d8acf565	New	XDR	{Died}	Moldova
813fb8e5-f034-43a3-8c28-18ecde195d20	237efb9e-3a4b-42c0-955a-3291e046308c	Relapse	XDR	{Default}	Moldova
814315e7-87c5-483e-b165-a9503f0591c5	a26a9598-1fb4-4c64-9d98-3141a26455ba	Relapse	MDR non XDR	{Cured}	Belarus
814459fb-6a58-4c49-ae2d-c9406798fee8	92aa6c76-d771-4de2-af07-ea18270987ab	New	Sensitive	{Cured}	Belarus
81cf790a-9793-4493-aa55-57638b54d54f	27f8fdd7-5676-4619-993d-1cc854899ed9	New	MDR non XDR	{Cured}	Moldova
81d4f21b-1b1d-47d0-8d97-52e9c1f524cb	04d4c949-0fca-4785-aa2d-69667ec56750	Failure	XDR	{"Still on treatment"}	Romania
81fa3674-9cef-429a-894b-feccdead3e3a	862fd45f-e8ea-4fe3-bc71-d78a32f85d18	New	Poly DR	{Cured}	Georgia
8210b6e3-f57c-419c-a4ca-04be60e39705	5e947dc3-c03b-411d-b257-95ef17ac67d4	New	Sensitive	{Completed}	Belarus
8227af2d-bf16-479f-89bc-dd1edec863ed	b1ba9229-f2b4-4cfc-acda-2f2c2728adda	New	MDR non XDR	{Unknown}	Belarus
8227e85e-957a-49c2-9dd1-478ef30ce0d1	34339efd-24b8-44c7-8f7f-321a80b28577	New	MDR non XDR	{Default}	Moldova
8229dc2e-33b6-4509-b80b-2d59e1c93491	fc943370-abea-41d8-8b20-ee836389435c	Failure	MDR non XDR	{Default}	Belarus
8250bac5-c6dc-43db-b1ae-26a019d11aa5	424390a8-fba1-4f38-90d2-e8404816b010	Relapse	MDR non XDR	{Default}	Georgia
826285db-ec86-4d44-9c69-bec0a13d8403	5178d0b7-d49c-4b65-86ff-96420dad2819	New	MDR non XDR	{Default}	Moldova
827348cf-7200-41be-9a79-69b020340b67	36ca91fb-6d10-4e40-9a84-3133bb1a89ea	New	Mono DR	{Completed}	Belarus
82ba9633-28db-4259-858d-0ac38f2e4b01	7cf5aae4-1018-4fff-89d4-08dfe050b5ca	Relapse	MDR non XDR	{Completed}	Belarus
82ce9179-d580-4f1e-bd6f-36185df296e1	ee704484-760c-42f2-879b-87545e7baab7	New	MDR non XDR	{Cured}	Belarus
830899f3-285a-42a3-9069-589e82f83224	06d7e3c0-e6f0-4382-bc78-1a7ebe91e601	New	Poly DR	{Completed}	Azerbaijan
8309e154-fac6-4366-a0f8-143ed1bd3f18	b68b7272-caf1-4d25-83d7-c9962960963b	New	MDR non XDR	{Cured}	Belarus
830bbacb-2859-47a2-9d04-d8e0ba86bb77	b39d7f2a-6d33-4e08-864a-f274f95e5d7e	Treatment after default	XDR	{Cured}	Azerbaijan
832051d4-5050-45ed-8028-0f013de2b63f	ae20183e-90aa-4084-9a2a-f269a6a0abe0	New	Sensitive	{Cured}	Belarus
83555f8f-dd6b-4c51-8120-9f6147ee803e	d27a9d89-103d-4c56-9176-f2a229dfcd79	Failure	XDR	{"Still on treatment"}	Romania
835e2fce-7174-4ad6-9643-923f0c8e2e46	0d85a614-7b20-4276-a890-e6d551ac5426	New	Sensitive	{Cured}	Belarus
837b3ac0-5378-423c-959f-af5900512369	ab1cb4fc-36ea-4052-9d3f-6b320b4bd3f7	New	Sensitive	{Unknown}	Romania
8397c8a7-4192-4e96-ada3-1618312ddfb9	c28a7911-1202-43a3-a14d-274999c35d38	Failure	MDR non XDR	{Cured}	Georgia
83a129e7-78ff-4c2a-bac0-2e1de7590bc2	1716348c-9b24-4041-a54b-44a48728e0fb	Relapse	MDR non XDR	{Cured}	Belarus
83a89220-b756-4a12-bfac-0c055f525708	c72979c4-0d5b-4b95-bbd8-cd8a1a106ff7	Relapse	Sensitive	{Died}	Moldova
83e5ed00-a717-4379-b40c-201237c4420e	d3e56558-920f-4987-97ea-1ed1be4cb484	Treatment after default	MDR non XDR	{Cured}	Azerbaijan
83f53c4a-2220-46ab-8269-70daa1418068	89eb9967-84d9-48ac-9d91-5e9f85c66d39	Other	MDR non XDR	{Default}	Romania
8415841f-b58f-4dc5-8cf6-7929a6edd49d	5c49a150-acc7-4ce1-882e-94c0ab99cb7c	New	MDR non XDR	{Cured}	Georgia
8416e632-3e1e-4382-bc40-36653577ea8f	756caae5-92d4-4f0b-8a6c-b427915693c0	Failure	XDR	{Cured}	Moldova
84190b29-7f36-4191-837d-3c34d3deb358	53d8c35a-3b87-4df1-a349-47107de5ac1a	New	Sensitive	{Failure}	Belarus
8424ae76-6dc7-4370-84da-0a0359a9da3a	837b99b2-5bbb-4325-b3ae-aeb01301b719	New	MDR non XDR	{Cured}	Georgia
8429e416-0bba-4af5-abbe-2e62de8f8f2c	eac88279-7dde-4ee3-8a53-ab3745b73b1f	New	MDR non XDR	{Cured}	Georgia
842c9a1c-2f24-4ea4-bed2-89b4ecf59d47	e41cbcc2-4de3-4ade-88be-5d996393b995	New	Sensitive	{Completed}	Belarus
846324c1-a657-4df4-a38b-0c6b1be130a8	e0e1e18c-4ca1-4a92-aaf8-34f3a468edf4	Treatment after default	MDR non XDR	{"Still on treatment"}	Romania
847915a4-9490-453c-8fe4-ddf38f4ec77b	f84aab16-a666-476d-b01f-b3010ef70d78	Failure	MDR non XDR	{"Still on treatment"}	Moldova
84b01d18-ed16-485f-86c4-766a2af50dbf	d7e01d33-4d3b-489e-b617-f97070c3c859	New	MDR non XDR	{Cured}	Moldova
84d5ac7f-8f50-4ddc-8182-cf8e36396e7e	50bf763b-0bfa-420b-9ebb-e1d51befd17d	Relapse	MDR non XDR	{"Still on treatment"}	Romania
84dad188-2454-47b8-b212-dcbeff388ae7	d9995b61-95f1-4dc6-8664-1595e3bc16f8	New	MDR non XDR	{"Still on treatment"}	Romania
84ded543-19ea-4ecc-917c-2317601ece45	91bfdbfb-b947-42a9-8df3-0a6729b0909a	Relapse	MDR non XDR	{"Still on treatment"}	Moldova
84e9c6df-3c51-4b77-be1c-8a4a25716612	91bfdbfb-b947-42a9-8df3-0a6729b0909a	Relapse	MDR non XDR	{Cured}	Moldova
8516f51f-910b-436d-8092-7367150de3af	9fd7cd07-2a64-41d3-bef3-b996f6c81bf9	Relapse	MDR non XDR	{Completed}	Belarus
85223a63-6a73-49f8-a4eb-c0329dd1f4b9	defa3e32-e57f-4ebc-970c-7f7899483853	Relapse	MDR non XDR	{Cured}	Georgia
8533ef0e-f11d-4147-95b5-5eac5305e56e	c642039c-222c-42f3-8c0d-7884653f82e9	Relapse	XDR	{Cured}	Belarus
85473478-a453-4885-b562-f3b112d5cb4f	9d1f5f8e-9110-4a47-8d83-14345690085c	New	MDR non XDR	{Cured}	Georgia
8549edd9-f11a-40ea-9fe8-bde47f481a06	5efab616-2cb3-45ec-afd8-cb278285c980	Relapse	MDR non XDR	{"Still on treatment"}	Romania
857effcd-35c5-4926-a684-54f70bddeb40	b5806467-c560-4be3-a1ea-571147ed898b	Failure	XDR	{Completed}	Belarus
8617cc11-c22e-4391-bd4c-2447aa0ff68d	6f4d5874-f386-4d4f-bd83-504f148a36c2	Relapse	MDR non XDR	{"Still on treatment"}	Romania
861affa3-9f06-486e-9b8d-64982764d8ae	02fbbe80-d898-4e47-b2ed-e733a3ea32e3	Relapse	MDR non XDR	{Cured}	Belarus
863c547f-79c5-41ab-959b-a0739eebf306	daa35a3b-6773-472e-93ea-ada6c49994d2	Failure	XDR	{Cured}	Belarus
86476c49-38b5-4420-b976-4c422a3e4e8f	2a17a89a-e738-40f0-9385-d8f5087b2c62	Failure	XDR	{"Still on treatment"}	Romania
8675d402-175f-4d86-8b2d-fd380f347be0	b9b87661-b9ad-4dc5-a93c-09e56618b073	Failure	MDR non XDR	{"Still on treatment"}	Romania
8697594e-a976-492f-b261-c77d335ec8c0	9f3deccf-4271-4ed5-8e0d-30b591cc60f9	New	Sensitive	{Cured}	Belarus
86bbeb21-c9b4-4d2a-a958-5d0d1f0080a0	6d74050f-cc3a-4f6c-a378-4bc1b3d15647	New	MDR non XDR	{Cured}	Romania
870b888c-d400-4053-9d2b-47e77177de78	c7c3b654-1e44-4582-acd2-d46c62741249	Relapse	MDR non XDR	{"Still on treatment"}	Romania
874d9458-492e-4101-b73b-e13adb2bee12	8bc4ee2f-01d4-49d5-a566-da31cd1a6d00	Failure	MDR non XDR	{Died}	Moldova
87509a9d-2f2b-45cf-a08b-0c3a9c3a8a8b	02b33a2d-34ba-4ca4-a20e-9be04c620644	Treatment after default	MDR non XDR	{Cured}	Azerbaijan
87537af7-fabe-4bfd-9969-e5c3af81fb5e	9e32e7cc-eec9-4e03-acaa-1b8ccea9343d	New	Poly DR	{Default}	Georgia
87a1ad93-3565-4e71-abe4-30a27985e231	60b72bdf-51d6-443e-9025-875edfba052b	Treatment after default	MDR non XDR	{Completed}	Azerbaijan
87d9e93b-1c10-464e-ba97-32a986bf722b	bafead79-7268-4c48-b66c-3c9f529198ca	Treatment after default	XDR	{Failure}	Azerbaijan
885b8fa5-8105-49b3-9aa9-d0604d610517	5d192d28-c7e8-4fc0-8fb2-6f60149f3bd0	Other	MDR non XDR	{Unknown}	Romania
8898bdda-7fd3-4852-9d28-437ca094e226	d396b801-148e-4f6b-bfa4-2e6e284f5765	Failure	XDR	{Cured}	Belarus
88996913-93bb-4194-91b9-9407d1d46771	ddfcf190-aca2-4ad3-8cd9-5d6dd0bba72a	Relapse	XDR	{Cured}	Belarus
88d48bbc-6c1e-4d3c-96c0-87c08f9de508	bb48d49a-696c-4dd3-961d-f9effbfc258b	Treatment after default	MDR non XDR	{Default}	Romania
88d9543b-067d-4d6b-b2f9-f71b6cbaee39	f0a14348-1e0e-478f-8b10-1dd0abe80837	Failure	MDR non XDR	{Cured}	Moldova
88e28cc2-5b4d-4836-9ece-25dc87834095	803884b3-00ec-4fdb-a6c0-76f6780a7733	Failure	XDR	{"Still on treatment"}	Romania
88f78e93-5dd7-4994-9ef2-286d44e6d253	00abfd65-3a01-48e6-9654-999d5ffb2bf4	Treatment after default	MDR non XDR	{Completed}	Azerbaijan
8906d536-ab80-4d46-8c68-19e0b87b20ee	28eaa728-7bfb-49cb-bbd8-91abaa9e4325	Relapse	Sensitive	{Cured}	Belarus
8911cedf-9672-4c33-b47e-8ef95ead188d	466d14eb-cb4c-4128-ab18-659e86d4df5b	New	MDR non XDR	{Cured}	Moldova
892903ee-4b08-4697-959d-06b390349bba	3f30d73b-80e7-4b85-a6c8-7eeb13245770	Treatment after default	MDR non XDR	{Cured}	Azerbaijan
895be8f1-0a76-4741-87b4-92fa726e63f9	2924f39e-4f87-43a0-8153-ebfa79b9682f	New	MDR non XDR	{"Still on treatment"}	Moldova
89854794-a5a1-4f44-9c22-f367dfbca398	8175ae29-0c3d-457a-8e50-7728f8e5e266	Failure	MDR non XDR	{Completed}	Romania
8994646e-d255-4281-961d-b1ab7273682a	aee0c949-78d3-422e-8aa8-e6bb5e0e21ef	Failure	MDR non XDR	{Completed}	Belarus
89cbeb16-c245-4fb7-9c65-5911e7911a2a	f20c6657-9d73-4870-91f9-54b5ca2a6de9	Failure	MDR non XDR	{Completed}	Belarus
89f7f005-8552-4cff-a8ac-986b64d86b4c	ad7c2cf2-f41d-4f6b-9d60-6b0436b25916	New	MDR non XDR	{Cured}	Belarus
8a2dbe8f-ace3-4b99-b44c-0b62e7f0c358	64d2b6b4-0139-40a1-8190-76862a28e749	Treatment after default	MDR non XDR	{Completed}	Georgia
8aa459bb-5514-45b8-a6a9-f0eea2972e95	f3bb76de-2c7b-49c3-af2a-083933e589c4	New	MDR non XDR	{Cured}	Belarus
8aec0d20-396a-44b8-85d6-1c503cc98a8a	cf8f1719-4960-456f-a831-52325ab39a7d	Relapse	XDR	{Failure}	Belarus
8b12304b-c768-427f-949a-2580466bb748	7bbf8389-0040-4786-bf11-63deb9d89732	New	Sensitive	{Completed}	Azerbaijan
8b3856e1-fd09-48ad-93f2-3534ef067d94	bef6e87c-ff98-440b-84ee-4ca2a88b2c09	New	Sensitive	{Default}	Georgia
8b4cc6b5-9a56-4829-86d5-312e2553816a	13c5ed56-6a8c-499b-85a1-366b3f9e5ca2	Failure	MDR non XDR	{Cured}	Belarus
8b676acc-647d-4f8a-abb3-28c888b33a59	1c208b39-49f8-4368-9bb5-5697ac036259	New	Sensitive	{Cured}	Azerbaijan
8b96ea54-95d1-4b37-ba3b-4e53e0a285d1	ee645e95-12d4-4c1e-a91c-c39f0d8ae69f	New	MDR non XDR	{Cured}	Belarus
8bd79f31-e606-4078-b46e-4ac995ae43ad	4825f078-70c5-42bf-ab5a-cfdaeb784a71	Relapse	XDR	{Died}	Moldova
8be2ec6b-7b87-4dea-8520-21aa17c12ca3	ee42572f-d700-499f-b8b2-721fa7eb9882	Failure	XDR	{Died}	Georgia
8c04d8dc-0321-4af4-be23-2aa50b1890ac	135bd185-a376-4d1b-9810-899e56ca9ebb	Failure	MDR non XDR	{Cured}	Moldova
8c47a454-9ece-4922-b5cb-44797e6f0d4b	54784bb8-20c7-4470-8b31-16eddd4f57f5	New	MDR non XDR	{Failure}	Belarus
8c942750-21dc-41c2-9996-38da11fc8b3a	dde561b3-0210-494f-bf9c-579f9a2eeaf4	Relapse	MDR non XDR	{Cured}	Belarus
8ca49622-5335-4e9d-b43d-afbe73c000f0	1fac5035-3823-4a34-97e7-3bdbf53625b3	Relapse	XDR	{"Still on treatment"}	Romania
8cc8b7de-5971-407e-89d8-f1b71645c229	26351fed-c214-4672-8e9d-d234155827cc	Failure	XDR	{Failure}	Azerbaijan
8ce95fbc-50bb-4057-89f6-63357f58b06d	60865dc1-96b5-4085-98aa-d414029dd24f	Relapse	XDR	{Unknown}	Georgia
8d02c6be-7fd4-4158-a15a-2d715b5dc404	95b363c6-52cf-4dba-8675-ac178e52100d	Relapse	XDR	{Failure}	Belarus
8d0d834f-533c-4145-86e9-c4d5f2f99c6b	89603ee0-d300-4f4e-a04b-436bcec354af	Failure	MDR non XDR	{Completed}	Belarus
8d49ff21-6a09-4082-b081-d142e403f795	c4bfe2ee-36d2-4ad4-bd44-f6db50630f4e	Treatment after default	XDR	{"Still on treatment"}	Romania
8d9c008d-4c6d-414e-911e-32c812388969	99c8fc17-f377-4d88-8c40-3957d3643350	New	MDR non XDR	{Cured}	Belarus
8db03ab9-6a79-46d8-97f6-6888ca1ef512	01ebf713-7d24-4eac-a749-f08c5d86a2d7	Failure	XDR	{Cured}	Belarus
8dfb0119-045a-4ca5-968c-698ff2df89dc	66082bbe-006e-4ff3-aa2f-1f1267dcd04e	Treatment after default	XDR	{Cured}	Azerbaijan
8dfc9d06-93e0-47dc-9fc6-044e18697f00	35277d08-af72-431e-80a7-dc7903617bd4	New	MDR non XDR	{Default}	Belarus
8e471a54-e00d-4d4a-a641-ee97584cea93	4d4a835e-01be-4507-b142-a170a95f7c8f	Relapse	Mono DR	{Cured}	Moldova
8e4c4c95-1e17-4d0e-aeff-8f7d09067b28	67438f20-1b8b-425e-8980-e69e89ff44b5	New	MDR non XDR	{"Still on treatment"}	Romania
8ef0417f-d479-412a-929a-d6fa3b893bfc	e67d62dc-2b7e-423a-870d-ec9f63ed2957	Treatment after default	MDR non XDR	{Cured}	Azerbaijan
8f173a09-c83d-4fd6-969b-3c811b4f94ff	2354cd88-5450-49fa-9d49-b7e918c01ae7	Not Reported	Sensitive	{Cured}	Moldova
8fc88f88-10e8-4104-b01d-d8cce5212338	b9e4f845-9561-442b-af5c-c32aa3c1685a	New	MDR non XDR	{Completed}	Georgia
8fd9702e-8631-4a22-b6c5-c52d7dbf5317	38bc7f88-f4c7-4b1b-b817-501dd774b413	Relapse	MDR non XDR	{Cured}	Belarus
8ff4e348-735f-458b-a79d-e2631323558c	e91b6e8b-079d-44e5-8c6e-90bf66dcaca6	Failure	XDR	{Cured}	Moldova
8ff7d4d2-a6c8-4885-aa02-24a53592bf19	f2e9fec3-33d3-4bbd-a0e3-6e61ea672819	New	MDR non XDR	{Cured}	Belarus
8ff87e56-175b-418a-bf8f-05cec1fbfe98	565751e4-fb9f-42bd-960c-b5cc26414653	Failure	MDR non XDR	{Cured}	Belarus
8ffcf3e8-e10f-4c02-adca-8963aaf36d31	b864a10c-ccba-4593-b02e-f512714e95b1	Relapse	XDR	{Failure}	Moldova
9031d1b7-45f2-4871-bdfd-dd98245865f8	fd9e9ddb-7072-4cf0-a75d-f21a4d541780	Treatment after default	XDR	{Failure}	Belarus
905a0a94-2666-484f-bf50-bdf54617adeb	9bdae2af-05dd-413a-9b8d-0ce5c2b1fd20	New	MDR non XDR	{Failure}	Belarus
9090652c-dc31-463c-add9-bd8b1fd1136c	642705ac-507f-4c30-b908-168ca0877147	Relapse	MDR non XDR	{"Still on treatment"}	Romania
90fac0aa-2ff9-4c84-90ee-af379dc763a9	ab844114-ff7c-4030-98f5-24edfd2565f2	New	MDR non XDR	{Default}	Georgia
9135f7d4-3c75-4e9c-887d-b411719b70b2	4825f078-70c5-42bf-ab5a-cfdaeb784a71	New	MDR non XDR	{Died}	Moldova
913eca80-8e0e-4ce0-8d18-4f3ffd0982e9	c0d900ad-288f-436c-a116-f02bd35c4d6b	Failure	MDR non XDR	{"Still on treatment"}	Romania
91549333-ab71-4363-bf86-065d0fb0948c	2b70d2e5-a6c8-42cd-8417-37642ae2b824	Treatment after default	MDR non XDR	{Cured}	Azerbaijan
9190b37b-0215-45ca-a366-0fc128a237f7	238c9b20-16f2-4d9e-adf7-7b895ccad5e9	New	MDR non XDR	{Cured}	Belarus
91ff4b0c-b9d7-4e7d-9683-f8692caaee74	8a6b1bdc-0af6-45a0-a69c-11cb671abf7a	Relapse	MDR non XDR	{Cured}	Belarus
9220d1f8-ccf6-4dba-af65-0480cdfafac0	e48092df-35d3-446b-acf5-0d06a1a13b72	New	Sensitive	{Completed}	Belarus
92b3546f-5931-4a65-969a-c93b14b7b539	3e4473a9-e336-42fe-a127-7173048df87e	Relapse	MDR non XDR	{Default}	Belarus
92da0d5c-db8b-4a45-b2c0-66744ef7fda0	aa8efff1-2752-415e-af67-58d8f99223eb	Relapse	XDR	{Cured}	Belarus
93566175-4be3-40d1-8830-e4d2af019feb	0e869eb5-e4cb-47c5-a260-d862e1f6c00d	Treatment after default	MDR non XDR	{"Still on treatment"}	Romania
93910822-41e9-4df8-acb1-5cc7ace5d62b	b721056c-9251-4347-96dc-bed4b64c6af0	New	Mono DR	{"Still on treatment"}	Romania
9391fc7e-ff41-4a2e-a5b1-36ee60f69e03	df85374b-519c-4f9c-b39a-bbc11f40cffe	Relapse	Mono DR	{Completed}	Belarus
93963f87-c69e-48da-948b-1865922cf1f4	58cc8a41-9bce-4dc6-988d-2ff5417d7de4	New	XDR	{"Still on treatment"}	Romania
93a09ecf-7cd0-4b5c-ae39-936cae783299	87fd103a-0c17-451c-83e0-cf7081dba229	New	Sensitive	{Cured}	Georgia
93ce6718-9919-4c74-a2cd-656eb1439c11	335c44a7-c37b-46d3-ac9e-989f6249d098	Failure	XDR	{Cured}	Belarus
9415264d-3571-4171-92d0-506d2a577a15	cbfd1dea-ef27-4c73-b32d-f27efc6b3913	Relapse	MDR non XDR	{Cured}	Georgia
94221db2-abc4-4791-9627-295280d4db10	60b72bdf-51d6-443e-9025-875edfba052b	New	Sensitive	{Failure}	Azerbaijan
944f3e67-693c-4295-a515-1b71757c5ba4	6458e611-fbc6-4f86-91ff-1359a6aacda5	New	Sensitive	{Cured}	Romania
95433e97-7e8d-4a7f-9d75-79ef614d0356	0d23dcc2-2c55-4057-aadc-c764c88c70f4	Relapse	MDR non XDR	{Completed}	Belarus
954ce833-ef0d-40fd-8b42-4bcaa7f14bdf	06b091f4-d2cd-4a44-9e5f-1ccdca71dd71	Relapse	XDR	{"Still on treatment"}	Moldova
95cb32bf-0fb8-403d-bd7c-6c3218b77722	2d0916f3-c413-462e-b727-29c5eea1cce8	New	MDR non XDR	{"Still on treatment"}	Romania
9622c87a-d617-4d38-a2b6-c0d0e2f71847	d101cbff-9c12-424e-8ef4-b3059de9d1ba	Failure	MDR non XDR	{Default}	Belarus
9643aea3-3785-402d-bb30-c59c08360012	ebb1f35e-6368-467e-9efe-5c04aca6a37e	Treatment after default	MDR non XDR	{Cured}	Moldova
96488a0a-c765-4f00-8583-63bf5ecb2f08	2cec75ea-6919-4259-9da5-d61164c4cd3c	New	MDR non XDR	{Default}	Georgia
966a63b0-ab2f-4923-815d-57da857bb9b5	2af3fe1e-e13a-4554-ad5f-e817904d0bef	New	MDR non XDR	{Default}	Belarus
967021e2-d520-4ef5-b239-434c008567a0	e911af55-b36d-45f9-9b11-019b58232dae	New	MDR non XDR	{Cured}	Georgia
9670975d-40f9-43d8-a8d4-32818a2dbe2a	2b7b7805-d011-474b-bca7-abe208ca43f3	Relapse	XDR	{Cured}	Belarus
9682d30e-b8d4-4758-b2fb-5ddd6e0aaab3	41432ce6-900f-40ff-a5c3-fc0d82a664bf	Relapse	MDR non XDR	{Default}	Moldova
9684f71d-a227-470e-9a8e-433b93bbbf78	90406d86-e344-4b05-b5ba-8a32afe5b079	New	Mono DR	{Cured}	Belarus
9685c43d-cc24-4517-a70d-f97ba9a99c32	2d49725d-a426-4a4b-824b-c933fd5f8123	New	MDR non XDR	{Cured}	Moldova
96b548a9-3d5a-4c30-a95c-e35058303c76	ee7cd378-131c-469b-9041-c71a5e92758e	New	MDR non XDR	{Cured}	Belarus
97b25f6f-ce47-4899-9a09-62341ed4a845	3fc8fa2b-ca48-47db-83ee-e1af7e78058e	Relapse	MDR non XDR	{"Still on treatment"}	Moldova
97d74e7f-e91d-4c29-8868-a185d01985ba	09f7881a-da3b-443b-be4b-d5790a695c63	New	Sensitive	{Cured}	Belarus
97d9ad28-2034-4ca1-844b-32f2b3bd5728	55ce9036-9c10-45ad-91fc-217b860a0483	New	Sensitive	{Cured}	Belarus
97ea356f-f314-47eb-814f-fcf700ebdf7e	661574ab-b07c-49ad-8b90-bdd80fdfdab0	New	MDR non XDR	{"Still on treatment"}	Romania
97fb5106-79b6-4c57-b12e-12d4b01c860a	dc06828e-994e-48a0-9b5b-9a6fe80a6a57	New	XDR	{Cured}	Georgia
985d99f2-535c-4b3c-977d-6aae0c487265	6141547a-ab20-4431-b8c4-25936ae5c47d	Relapse	MDR non XDR	{Completed}	Belarus
98847b06-4bfb-4d41-922a-1414657b212d	b9b35370-6f16-4cd1-ad01-aeddf6b6d643	New	MDR non XDR	{"Still on treatment"}	Romania
9928171e-c951-473c-8887-8d07146d83ce	25727f97-a35f-4d8f-8259-de8ad40b5c51	New	MDR non XDR	{Cured}	Georgia
99b2650d-1b66-446e-9ba9-06651ab420dc	8ee1f25c-a627-498f-9a2f-04400f8fd727	Treatment after default	MDR non XDR	{Died}	Moldova
99ee9e12-f004-4f79-a85a-570bf36f1600	adb97169-62a1-4660-96bd-18173a704b2b	Relapse	XDR	{"Still on treatment"}	Romania
9a13ce1d-fdfb-4af3-9da1-ae48f32dac91	244315bb-1310-462e-a0c8-da3f7d62f5ec	Relapse	MDR non XDR	{Default}	Belarus
9a6d0b32-0065-409a-954c-bccd483c6991	276bc8eb-7a87-4143-a25f-c7c28eeb87c1	New	MDR non XDR	{Cured}	Moldova
9a809c99-1e57-4c4d-8843-c8bc5a8df6d4	0cbd77b2-e6e1-47fa-b273-2e91ed8a8e32	Relapse	MDR non XDR	{"Still on treatment"}	Romania
9af30ab7-d643-4e63-b5cf-b99ec80261aa	86de7040-4118-4ee9-895e-e66c7dff4934	Failure	MDR non XDR	{Default}	Belarus
9b19ae91-ba80-4e45-a1db-3146c58ffa40	9fcbac41-9dcd-4223-9c22-76820cbd0847	New	MDR non XDR	{Cured}	Belarus
9b490ee5-e346-42fd-ab5e-506d233c2ba1	8e882559-b33d-4458-8cc2-56426f8a281e	New	Poly DR	{Default}	Georgia
9b8382f4-8cc2-40d0-b289-68f24d668b50	24f50149-142b-4a92-9b5d-82be054465c6	Failure	XDR	{"Still on treatment"}	Romania
9ba5414c-73e3-42e0-be07-0a1b3cc1fe5b	f7dd7881-7b1c-464a-a460-e1881fb0c882	Relapse	Sensitive	{Default}	Belarus
9ba9ae38-7fd4-4cd7-bd6c-e3ee3bdce732	4fd4b9dd-d735-4e7a-a9cc-b32a301ac6a1	New	MDR non XDR	{Completed}	Belarus
9c1d4b7d-c65d-430a-8d07-2f3e719f0c1a	ea3c1387-bee1-496d-8114-8e562375a383	New	Sensitive	{Completed}	Belarus
9c3d47ab-21c5-40ac-aba4-187f024262b3	f3c8de6c-754b-4311-adcb-9e6be699321e	New	MDR non XDR	{Cured}	Belarus
9c8b09a6-8823-4962-bfb8-b6bfaa4ca699	9c911dda-2ccd-43e5-84a9-0f19a66733be	Failure	MDR non XDR	{Died}	Belarus
9c976625-a18c-4949-8e3d-7cc65b8d7bcb	f788a073-6179-4af7-8706-31ecefdf4516	Treatment after default	XDR	{Cured}	Moldova
9cb76fae-df69-4d36-80e7-4fc4141e5f0e	3f49e93d-416f-4ac5-9d8a-276b367e530c	New	MDR non XDR	{Cured}	Georgia
9d007875-130d-4a01-9cf8-c60340dccb5c	6c4e29ab-480e-4974-9ffa-ff555bc2fae3	Relapse	MDR non XDR	{Cured}	Moldova
9d30eddd-ef76-4191-ae96-aeb3713ffa5d	9fa42557-e8ef-49de-832c-3641236319ac	New	XDR	{Cured}	Belarus
9d42661e-9075-43cc-8f8b-7cb80dce8e18	8a950927-4684-4c77-be6f-f0ce2d8da100	Failure	MDR non XDR	{Default}	Moldova
9d73bd42-9c45-4a47-98be-587f567bb2ca	58db3a54-d598-4858-ba87-b05012e45b00	New	MDR non XDR	{Cured}	Belarus
9db4bae2-9b9c-4ba8-8ea3-4cb931f3d1fb	69300c50-9803-4ac7-8da1-403504d6f6e6	New	MDR non XDR	{Cured}	Azerbaijan
9dbf863d-4aec-4909-a82f-a1c3557ece32	83cd9c0b-92ed-40b7-89f0-f23ddb6fef89	Failure	XDR	{Cured}	Belarus
9dd34e0a-df7b-4a04-a6dd-7ba4cb5e1261	33baf186-5d13-4052-abdd-48eafaa46f00	Relapse	XDR	{Died}	Moldova
9e2f1c30-af98-4cb5-8496-b4f0c291b194	1bb46936-88a4-4b23-b888-91dc401893eb	Relapse	MDR non XDR	{Default}	Georgia
9e67b1de-4c3d-4d12-b527-6edef152d18e	f40522fe-8a79-40a0-98ab-eaf4c4103063	New	XDR	{Default}	Romania
9e83fd2e-f8d0-450b-94c0-388fb3e684a8	52b0743d-3ce6-4ada-a08c-24e5b5891f7f	New	MDR non XDR	{"Still on treatment"}	Moldova
9f64a4b6-ed69-4f4d-bd90-31b904b308c8	257b0588-3ada-455a-8fdc-010913154a55	New	MDR non XDR	{Cured}	Belarus
9f67269c-f984-4e11-abfa-5ec9b0e15158	2b9948f3-782f-4329-92ae-9239a7ae2ec3	New	Sensitive	{Completed}	India
9fc10ac0-d6db-417c-8faa-c2a50efe23aa	25c4a640-fe63-471d-8987-6414e2cdbac0	New	Sensitive	{Completed}	Belarus
a01c6d25-f663-4985-8d9a-bffff838fbd7	7e8325d5-5c06-4f58-ab8d-043d554d30e5	Relapse	XDR	{Cured}	Belarus
a02ded5f-056c-45bd-87c6-c5d6c0215ec5	83acb05c-aea7-4ceb-9eef-f1fa5b4e2d69	Relapse	Sensitive	{Cured}	Moldova
a04df56b-1dbd-4c28-bcb5-88cd06566903	be559771-62ed-413c-9c67-f99e09cf93e2	New	Sensitive	{Unknown}	India
a0a44036-a5a3-4f3e-94b4-85ff2bd2d72b	da97a593-c231-49d7-80f4-ae21f3292de8	New	Mono DR	{Cured}	Moldova
a0f9f92f-a3b9-4ce2-ac3d-2a691d863d3b	eac886c7-16c7-41eb-aaae-170edc314c5d	New	XDR	{Cured}	Georgia
a10480d6-7c19-4eed-9133-913388097f8a	2c949139-78a6-4fa3-9ba9-1cac4c753baf	Failure	XDR	{Default}	Moldova
a13480ff-3ed6-4adb-828e-dae0822f2b71	239f03fe-4053-4553-9330-e2e4f4c8f12f	New	Sensitive	{Cured}	Belarus
a15df74e-123e-48f3-9dbd-7e6c2ebd8a92	7f221bee-8699-4be5-b996-1730571e9644	New	MDR non XDR	{Completed}	Azerbaijan
a16456d8-dce9-45ec-a248-ff3644a8b621	b00d1454-540c-4a30-aed4-4adab077f0a4	New	MDR non XDR	{"Still on treatment"}	India
a166ee8f-6110-4e7f-b8e2-6f87585a8bbf	ab3e4423-fd28-4975-a898-0bd0906e7fde	New	MDR non XDR	{"Still on treatment"}	Romania
a169c871-cb92-41c4-b35f-338f59bf9c62	f9a27864-b637-4534-b01d-296d01b34532	New	MDR non XDR	{"Still on treatment"}	Moldova
a1c49a49-3dd7-4774-b9aa-5b936725ddc6	f82e2031-11a7-4817-b883-61cb034551d6	Failure	MDR non XDR	{"Still on treatment"}	Romania
a1e28c7d-8203-4dad-b0bd-b43424a81594	6d98f6bb-16b4-46d4-8392-7749e984e788	New	Sensitive	{Cured}	Belarus
a230906a-c056-4e4b-a5f0-5d57f1d96b85	70c068ee-08f4-4f79-8a03-e8692af59569	New	Mono DR	{Completed}	Belarus
a254f3b2-3018-4024-af1f-f46b2bb46c72	c54cec67-1d01-43a8-bfda-75ac42fc1b88	Failure	XDR	{Cured}	Belarus
a2727d1e-96b3-463c-8c30-40be676efb32	fbe2dd00-d947-48fa-8821-2e6b339a944b	New	Poly DR	{Cured}	Belarus
a27b2355-7ff3-4a96-b50e-385846385c36	85fa528b-a794-49aa-b08e-dc594ce9dc5e	New	Sensitive	{"Still on treatment"}	India
a286eece-19c8-4787-b238-f35e8325d687	9b9dfdb6-80e2-4db1-8d0b-0faf438b8df6	Relapse	XDR	{Completed}	Belarus
a2c3ca77-0623-4ac8-b2c9-3bb829eeca71	73fbf6e5-24c5-465c-891e-cd5668998f79	New	MDR non XDR	{Died}	Moldova
a2fa5221-4922-47cc-85b6-d6ce44ff802d	f0b789db-8d12-418b-b445-20155dc83e8d	Relapse	XDR	{Cured}	Belarus
a325fd15-f66b-4a8d-bfad-b6a698126496	55088727-5494-4aff-847a-8d367b8a90ef	New	MDR non XDR	{Cured}	Belarus
a36c5628-d600-4607-8bb5-6950bd7dacea	cc0af763-cd60-4592-aad4-c891550997f0	Relapse	MDR non XDR	{"Still on treatment"}	Moldova
a377b845-69ec-4bb0-8e2b-56a0e12414ec	d3af1bea-17f2-4c96-8bb1-a80ab5b9e9b3	Relapse	XDR	{Cured}	Moldova
a390ca22-a4e1-4db0-a44b-f19e0488ed72	67466f1f-3ac1-4986-9082-c60cbfb4d8ba	New	Sensitive	{Cured}	Moldova
a395fba6-b6df-4ecc-a17b-90cef3c78a83	757554d4-6b2f-46ac-8997-239a1db62007	Treatment after default	MDR non XDR	{Cured}	Azerbaijan
a3ad0e5f-6b72-4a6b-adbd-af2678c54872	95bef00e-ec4a-41fe-9b26-58514677233c	Relapse	MDR non XDR	{Failure}	Belarus
a3cb2e3f-2b41-412b-8668-0433088194e1	758675c4-4607-47d5-a548-cf418173e358	New	MDR non XDR	{Completed}	Georgia
a3ef40c1-4245-4bf7-a961-d37840e51ea8	1c129a3c-0158-47ea-bc1b-35d343bc45cb	Failure	MDR non XDR	{Failure}	Belarus
a44d5a7d-c75e-43b1-b6e2-178705d7abb4	a0640adf-ce5f-4f6e-9154-718da5407601	New	MDR non XDR	{"Still on treatment"}	Moldova
a4696053-0964-4ecb-940f-b496d5491299	8b80fd35-ebd1-41aa-9ad6-0e0cfeae1e12	Relapse	MDR non XDR	{"Still on treatment"}	Moldova
a496d735-7514-4604-b448-ec185132e57c	1200eb66-342c-41b5-b5fd-1a1b7bc89565	New	MDR non XDR	{Completed}	Belarus
a4ad0815-b095-482b-bff9-37c27ee9fdbc	41d7fbe6-d368-4253-af1e-75bc3ee23b78	New	MDR non XDR	{Cured}	Belarus
a4f19f53-8fe4-4abc-8e85-1ed5cb4c045b	69abafe6-82df-4f6b-ae05-8365d8acf565	Treatment after default	XDR	{Died}	Moldova
a525d7bd-f955-40e9-9b63-242a4c1baca3	6f1bb44d-4be4-406b-81b7-dc7db4a9cc44	New	Sensitive	{Cured}	Moldova
a58feaf2-2cc7-42bd-a46f-639eb1d00df2	2354cd88-5450-49fa-9d49-b7e918c01ae7	Failure	XDR	{"Still on treatment"}	Moldova
a5f6d50a-56a5-4ed2-852e-ab968b674bb2	cc2134b1-a085-4b10-a2e2-6205709cac17	New	MDR non XDR	{Completed}	Belarus
a601ffb3-1810-4572-ae64-48d8578d91c0	762c5d5b-7b41-424d-9427-a90024bee07c	New	MDR non XDR	{Cured}	Belarus
a639ba9a-d54b-412b-91ae-4ebb5ea024d9	c43c7e55-8f49-4843-ac2b-217954eab3a7	New	MDR non XDR	{Completed}	Belarus
a689931c-7a77-409e-9d77-c8d1ad93f347	58f5224e-348a-445b-ba86-c9d44b85f026	Relapse	XDR	{"Still on treatment"}	India
a6bda15b-5a1c-41f8-82bc-c32e59b5ec44	492ee943-cf1c-4460-8223-d5909533fbf5	Relapse	MDR non XDR	{Failure}	Georgia
a6ee5583-c581-49f1-82d1-a5fa20c5f723	0eafe984-add8-44cc-af8b-e3b0e386140c	New	MDR non XDR	{Died}	Belarus
a73eff59-aa85-440f-8a91-0b16958f6154	9a1136f1-95c3-41aa-92ff-0fce0dcb4909	New	Poly DR	{Cured}	Georgia
a746673e-7767-455c-8781-20f95cca61f4	60406f4f-9f8c-4457-94e4-b7ea11dadbff	Failure	XDR	{Failure}	Belarus
a749416c-1db2-4f4d-b64c-d97e93c50839	4080ba48-6037-4f49-92e4-6b68ae15ef88	New	Sensitive	{Cured}	Belarus
a75d0b1a-7729-43ff-bd9a-0c618b58d34e	df8e328c-7157-4319-ad7f-81597e19375f	New	Mono DR	{Died}	India
a7e10df4-ba71-467f-8cb7-8b49706ace52	6ba7d729-1032-4113-977e-c173003ecc45	Failure	MDR non XDR	{Cured}	Belarus
a7f5f052-0dbe-438d-92c9-0101e68eb99c	d17909a1-dc0e-4c36-9bdc-38f92b1b3191	Failure	XDR	{Failure}	Belarus
a81a6231-ed7a-41e9-95a1-80008cf52b8d	73cc410c-e5cf-49ba-9204-2eda77e8b074	Failure	XDR	{Failure}	Moldova
a8688115-729f-45d8-889e-05c6b3fdddee	3734cc73-dbeb-429c-bf5b-5b5e1ae8d484	New	XDR	{Died}	Belarus
a8bdb522-a84c-46eb-956f-e586677f2411	ca492ae3-4a10-4fc0-9b1f-22bac512869f	Treatment after default	Poly DR	{Cured}	Georgia
a8bf865d-8149-4cb6-9dc2-c050949ba3e2	42abf20e-36cf-4e90-bfa8-9468649726e1	New	Sensitive	{Completed}	Belarus
a9150faa-e9d0-4c67-9b25-063e979f61b9	1124ad24-3963-41c4-9c3f-e357e5df75c6	New	MDR non XDR	{Unknown}	Romania
a91db8b6-ab68-4cae-8e24-b77fce18b7a8	060e7faf-e4d5-4c6b-871d-ab36b3bfea3c	Failure	Sensitive	{Cured}	Georgia
a921a7f6-04c5-44b9-b2f9-5ae4a5afea87	184723ec-2785-4d5e-8842-455a05af42e1	Failure	XDR	{Cured}	Belarus
a92e04bc-0583-45b0-b74d-38a30290cb52	e2949f4d-929b-42a1-b470-1ea25f1d4f59	Relapse	MDR non XDR	{Cured}	Moldova
a968264b-efd6-418a-af2a-a3e0c042977c	35a6654b-4a56-4ccc-9e86-b20e1bd2ad5f	Treatment after default	XDR	{Died}	Moldova
a9ac10ab-2977-4302-83ee-c7c23804950c	6621bc61-927c-4e5c-bf0d-bf3f862dde42	Failure	MDR non XDR	{Died}	Moldova
a9b60b1d-78b7-4c59-a5dd-1bc18dea2492	659b51e0-9b9d-4915-9f2d-f0a661f03226	New	MDR non XDR	{Default}	Belarus
a9e43a7f-88b8-4f7d-83a8-16ebb1aee00e	162653e8-16ea-4fc7-be9c-1a91dc870b75	New	MDR non XDR	{Cured}	Belarus
aa22b800-fdf9-4ee8-880c-ff6430219eef	447b6cc1-5d7c-4739-9ca2-b49aa3c69265	New	MDR non XDR	{Cured}	Moldova
aa4425f5-9c50-4248-b73b-e6dfa374363d	34171b67-2db9-4d86-a0b5-2ede61d3391e	Relapse	MDR non XDR	{Default}	Georgia
aa474f86-4da1-4104-8914-60ae465f66b0	6b09d534-ce07-4ed9-830d-adeb234a302c	New	MDR non XDR	{Cured}	Romania
aa555528-491f-4cdf-a5bd-aff68c6b403e	7fcb3e73-6fe9-4e1d-b05a-460f32730fae	New	Sensitive	{Cured}	Azerbaijan
aa707d88-7ad9-4f41-9698-8478ad96c6da	447b6cc1-5d7c-4739-9ca2-b49aa3c69265	Relapse	Sensitive	{Cured}	Moldova
aa74bcc7-8f2c-494a-9103-12aa2a5a65be	32348ea2-cfc7-4b7f-8172-5c40b2c81647	New	MDR non XDR	{Completed}	Georgia
aa76d2ff-3885-4a03-9b68-c4f16140a87f	578e01be-8b67-4c7b-adbc-23661be7db09	Failure	XDR	{Cured}	Belarus
aad577ca-a9b1-4cf4-ae29-c232f21f1002	f44a96e1-e111-469a-bec7-be5d970204d1	New	Mono DR	{"Still on treatment"}	Romania
ab0b8449-90bb-4921-a6dd-5483be692862	16f8cea3-1b04-44ac-9896-fb36196d0c46	New	MDR non XDR	{Cured}	Georgia
abd7a679-623b-453f-8222-dfbf33eed569	56758781-119a-40e1-907b-98a118836cf1	Relapse	MDR non XDR	{Cured}	Moldova
abe3c8b7-98ed-4c43-9296-7b491c9e0b9a	e79ac3f9-6160-4280-afbb-f2fcae48fd3b	New	Sensitive	{Unknown}	Georgia
ac08d25d-af39-455a-8388-8c51f8be0842	75f2e541-524f-4e6d-bcfc-6469bb082249	New	XDR	{Default}	Georgia
ac17241b-bde6-43aa-8316-d1bebec2ca42	a42141f3-244b-454d-a22d-d693b305b7c5	Failure	MDR non XDR	{Failure}	Romania
ac22cee6-02cc-4282-a3d9-56e582e3e3ce	233838b4-0767-4e84-b8aa-2aad4f0f7e86	Failure	XDR	{"Still on treatment"}	Moldova
ac48fe5c-25b3-4353-bf3e-98f35be96ef4	5839ad79-21de-4a5a-b66f-c918a2f578c3	Other	MDR non XDR	{Cured}	Georgia
ac528215-eeaf-40c4-a8d2-a217f0835e3f	9fe843a5-1c11-455f-a6f2-72ed702178b4	New	XDR	{Completed}	Belarus
ac556451-2162-4fa6-9b9c-e4e9692a92e2	983beaf2-299e-4bb5-a830-07f0f7456500	Relapse	MDR non XDR	{Cured}	Belarus
ac6294d5-48f5-498d-a3cb-7a408d6a3541	0b1bef4d-821a-4174-9a00-95f5601e7587	New	MDR non XDR	{Cured}	Belarus
acc4fccf-9514-4576-ad33-1fff519cd289	2f52cad9-7488-4a7f-92f4-710f187ea221	New	Sensitive	{Completed}	Belarus
ace190f5-0e52-4c5d-bf8b-12651b102580	157ae47f-08ad-40bc-995e-ef6a3aed4318	New	MDR non XDR	{Failure}	Georgia
acf1868e-4c09-4f8e-ac12-2c18491c3da9	ad43567b-ed84-4e7f-94a9-227c5c3326fc	New	Mono DR	{Cured}	Moldova
ad68ab71-b8af-4b60-b838-001c27da6a5b	cb3848a8-a31f-4264-8a7a-4b5019339a8a	New	MDR non XDR	{"Still on treatment"}	Romania
ad83c88e-0dec-4962-acc8-1688b4560e56	f8d6a17b-373e-4b8f-a992-9f6857424435	Treatment after default	MDR non XDR	{Default}	Romania
ad929649-196f-41a1-88f6-7bda34c60fb0	befdc79d-9d31-4667-8cbd-b4cdbc155b21	New	Sensitive	{Cured}	Belarus
adb92884-513e-4cf9-bb4b-d267480b7b7b	f20f347e-0ab8-4b27-b7ff-cf31accf57ad	Relapse	XDR	{Cured}	Moldova
ae2f0a81-6f51-4667-939b-b582d27c7741	d8e45240-3920-44d5-a06e-e61ec981bba6	New	Sensitive	{Cured}	Georgia
ae363458-1a1e-4c6a-9c39-bab913c0faae	2205a81b-9e15-427b-8af1-fb5ab5dfca5d	New	MDR non XDR	{Cured}	Moldova
ae46594a-15bd-4f26-8ad2-b3f8a914896c	d4a1d7a5-56fa-4625-bea5-af2794a40695	Relapse	MDR non XDR	{Died}	Moldova
ae4de406-8bca-4f2c-b887-b395b6172fcb	e2adbea3-accf-4626-8608-85fb15c1f947	Relapse	XDR	{Cured}	Moldova
ae51b6a0-3e4c-4d54-805f-c5c6d94bc68f	8240a8a4-812a-4bb4-a855-14654b1955ec	Failure	XDR	{Unknown}	Romania
ae665d1b-be58-4af6-a735-031e7b0bc9a9	98e91a06-b69c-4cd0-b206-a6d001cecd98	New	Sensitive	{Cured}	Azerbaijan
aea63873-c889-439c-84c4-b4b1ce33a55e	8f4715ab-339a-418b-9398-b18ccce72f07	Relapse	MDR non XDR	{Cured}	Belarus
aedc993f-d605-4b34-87c0-d910aa195c3c	0d53b0c9-f7bb-42a7-9bbf-4e18b2c6772b	New	MDR non XDR	{"Still on treatment"}	Moldova
af96d12f-7028-435a-bfe4-0eaf4dec5591	e29ff8db-e10f-4a2a-aa43-bf9d5b3056ce	Relapse	XDR	{"Still on treatment"}	Romania
af9b5e53-0cfe-48a8-9a5a-69a254a7b47a	d011a08b-3311-4484-afc7-cf3bad85415e	Relapse	MDR non XDR	{Died}	Moldova
afba6cca-9a50-447d-b7af-f09b0957c462	608c7395-2f77-4533-be0f-55f632c0462f	New	Sensitive	{Cured}	Belarus
b000e7ea-16fa-49db-b3a8-b4fdff3e0a7f	81681ec4-b500-45a6-8c01-36877c83dfe3	New	MDR non XDR	{Cured}	Belarus
b0792d55-0fa4-4a8a-bbf8-eb9bb285dc2a	373a0443-f0c5-4fe7-814c-40ef86166c9a	New	Sensitive	{Cured}	Belarus
b0b46534-b591-4332-8824-e8d6525716be	cfb3a7ca-dfe4-4d10-b3f2-b84029ed4e3f	New	MDR non XDR	{Cured}	Romania
b0b9c4de-f019-4c9b-bc44-70f083f8977f	76ab1539-b06d-4272-a34b-9deddcc7fa91	New	Sensitive	{Died}	Moldova
b117cdba-aeab-45bf-9279-32df96b9faf4	a59d167b-f9a2-49b2-839d-22efc1bb6678	New	MDR non XDR	{Cured}	Moldova
b1736642-9840-4812-84e9-5f3f6c4e3ccb	2b278d0b-ae48-4bf7-a004-19d2fd2ca271	Treatment after default	MDR non XDR	{Failure}	Moldova
b1dd6e05-5369-4c28-8dfb-80b82a4618dd	7ae53461-02c3-424e-bb1c-e5a10747a7e1	Failure	MDR non XDR	{"Still on treatment"}	Romania
b1f090b4-7c23-4599-b3ac-8818e7d14002	ff1d89eb-e65b-4ee2-aa74-f7b5311cc3f7	Treatment after default	MDR non XDR	{Default}	Georgia
b2f33cb5-26e5-459f-9407-369f6431c63b	d9c95713-0c30-4543-80f3-64fdaa35f0ad	Relapse	MDR non XDR	{Unknown}	Belarus
b313d453-d36a-4caa-a627-507ec4a55a91	f93b2cbc-a259-411c-a973-97a3bf391229	Failure	Poly DR	{"Still on treatment"}	Moldova
b31e7f58-5bab-456f-b539-f46abb35ca69	5c40586a-e781-4d81-b9ff-9190e3985e95	Failure	XDR	{Unknown}	Belarus
b322defb-dbf4-4eee-bbbc-ee7f5e427ffd	bd946117-748d-4538-981c-cb76effdca77	Failure	MDR non XDR	{Cured}	Azerbaijan
b3782d8e-01aa-4873-8dc4-bbf678046016	fb3562da-66e8-4e2e-9719-4a1099b90c1e	Relapse	MDR non XDR	{Cured}	Belarus
b37cd218-abd7-44c0-849e-2c2d27e7ce86	9d6a9731-d114-4a95-92df-b63eac3bcfa3	Relapse	MDR non XDR	{"Still on treatment"}	Romania
b399c5a7-d531-4c2e-a392-cab4d9988d0d	b69dd0cc-526b-4004-859f-42b651154916	Treatment after default	MDR non XDR	{Cured}	Belarus
b3d42e42-bbfd-4486-be00-cb58c105c8e7	df6f1cc7-a6df-4077-9272-0b919df2cefe	Relapse	XDR	{Cured}	Belarus
b3dd12e0-8beb-4a1d-bf49-7060fc1237dc	03c2fcbe-caf6-4fa0-bec3-e0cd1fc57797	New	Poly DR	{Default}	Belarus
b45e6754-86c7-4395-b036-df832a8d0b21	5c842931-cef4-46cc-bfa8-e74624cae0cf	Relapse	XDR	{Unknown}	Belarus
b476bde0-15f5-4ddd-9f1e-0b1c3a784318	c6675e25-7550-4510-ae77-b3b3ec953492	Failure	MDR non XDR	{"Still on treatment"}	Moldova
b4d3f322-c6c8-495f-99da-125d787bd8e9	7877bbaf-0cb8-40a2-bee4-ebbfa70bb04a	Other	MDR non XDR	{Cured}	Georgia
b5087979-5cb1-4f53-9f8d-f31ee436ca71	3f270ed1-2165-4caa-a53f-75918f078810	Treatment after default	XDR	{Died}	Moldova
b5631c26-d7e7-4362-87e9-c84cf5e32986	4f8057c3-0037-4968-96a4-ffb4a4d34b7d	New	Sensitive	{Unknown}	Belarus
b57aae2f-dbc4-491b-a943-647ab99c52af	78f6f3a0-d7ac-4a34-a101-319432d64aa4	Treatment after default	MDR non XDR	{Default}	Belarus
b5811ab3-17c0-4480-9f4c-1982e6c400f9	af807026-ba68-45c7-9964-3a9de8cf6df1	New	MDR non XDR	{Cured}	Belarus
b59982e5-af39-4d48-9f35-d8083dd2e8c4	bc95ba82-d7e1-4bc5-b477-491a5fdf3540	Relapse	MDR non XDR	{Cured}	Georgia
b5e4ee6c-d654-46fc-9d46-0bca33118f7c	12b69b07-16c9-4eee-9ee8-712521835391	Relapse	MDR non XDR	{"Still on treatment"}	Moldova
b5e82224-ccd5-4a64-9030-5ef9d14ecbb4	7d185f38-c148-413c-b260-258229116bdf	Relapse	MDR non XDR	{Cured}	Moldova
b604a2c3-006e-4693-a937-752584d5c1b2	8d747333-d75c-4c07-8662-b2cd3b66a6ae	New	MDR non XDR	{Cured}	Moldova
b6341909-0a5a-4916-acab-3d1ea1fe1531	d211a856-2d58-45a1-a147-582261cabe5a	New	MDR non XDR	{Default}	Moldova
b63866d4-64ce-4cf3-abae-d1fdf92fc1a1	04c71dcd-76a3-435d-8f5f-2a50be08c1b3	New	MDR non XDR	{"Still on treatment"}	Moldova
b63f3502-26e8-4009-90d7-6bb84711cfa4	25ed9351-a35d-4859-8904-8be817a5e6c6	New	Sensitive	{Completed}	Azerbaijan
b64d4328-7e3e-4083-84fa-c946258a27ca	d4cf9fbe-d7e0-41f6-9bce-6040fe97fa91	Relapse	XDR	{"Still on treatment"}	Romania
b67c6d38-7a47-425b-9f80-93cdee8b2cf1	adc91ad8-2485-4058-9348-54d96af65df8	Relapse	Sensitive	{Cured}	Georgia
b68354e3-8586-496e-91c5-1c20bf5403ed	6dfde449-fc03-4a97-bcf0-2e636686f856	Relapse	XDR	{"Still on treatment"}	Romania
b6c2c362-5b27-4763-a8c9-8f25c56b4589	f8442cc9-6c84-4ed8-8d4b-36e363a3407b	New	MDR non XDR	{Cured}	Belarus
b6ce0a0f-efc6-4bf5-b698-d23e171ce3b6	78564cf7-29cd-4786-a96c-8f3f35c63bb3	Other	XDR	{Cured}	Belarus
b6ef97c9-138d-40df-827e-6660e1c813c9	3fb326de-a1d4-4186-bb86-26393d394640	New	MDR non XDR	{Default}	Belarus
b73b52fe-81f1-4217-8e6f-09e46ea6b29b	18ed4e7d-7927-4a1c-88e0-ae395cdb74b8	Failure	XDR	{Failure}	Belarus
b76107b4-52f7-4a24-af2c-9db552c7ad77	f8b5fecd-1fd9-4ca7-bb94-d192a5bdde04	Failure	Poly DR	{Cured}	Moldova
b78bbd25-d302-4abd-928e-36be8f8cc3df	1479a3b5-498b-494b-b061-5ebf4dc4603c	Failure	MDR non XDR	{Failure}	Belarus
b7cbbbe9-060b-4954-b1a3-a2011378e1fd	f50591dd-ad7b-4d92-bc1a-01dc02e5a903	New	MDR non XDR	{Cured}	Georgia
b7d899ea-d202-47af-9efa-9d8365fb9488	c741b3bf-41c6-4e87-8207-1488dce56e0b	Relapse	MDR non XDR	{"Still on treatment"}	Moldova
b7fdbf91-0fc9-4feb-a64e-6d9321add335	560a63cb-6861-4da5-ac86-6653d1ac8a0e	New	Sensitive	{Cured}	Belarus
b80aeb5b-c40a-4d20-b6f5-0a2e1083298c	9e82a118-0bbb-4c7d-8002-91892911b96c	Other	XDR	{Completed}	Belarus
b8a46b6f-80f3-4da0-a842-591d95c74e79	6613c239-9ac8-44d4-8d1e-28c1432cb460	New	MDR non XDR	{Cured}	Belarus
b8a61353-be31-4c96-8e83-f8bb2a5424f4	1916432d-8568-4e02-bee6-fcbdce73bcc5	New	Sensitive	{Cured}	Azerbaijan
b8b1ff5d-5afd-43bc-ba2c-7b5ed2c7f886	7529e113-20f8-40f3-8471-e84ab5224cf6	New	XDR	{Completed}	Belarus
b8c748b8-a809-4ed1-9b57-a1a4d28dd6ea	b0a7a22e-93c5-4c59-9739-85d6e88391dc	Relapse	MDR non XDR	{Failure}	Moldova
b8d365c9-ab05-4e91-9d09-aa45d167d6f5	8a950927-4684-4c77-be6f-f0ce2d8da100	Relapse	MDR non XDR	{Died}	Moldova
b8ee79ae-59a4-4a9e-b04e-160a2a200550	59b00f7e-5e6e-4aea-bf24-1d6ebc5db94c	New	MDR non XDR	{Default}	Romania
b8f29838-a14a-4b61-ab45-cc915cdf813f	6d479d6a-2c12-43fb-aa27-4a418a02905f	Other	MDR non XDR	{Failure}	Belarus
b948e15f-ff2f-4b2d-8b94-83e747d30be9	45b7590b-84b2-4fd8-af81-795179febf36	Relapse	Poly DR	{Completed}	Belarus
b99443c6-0d8b-4518-be31-12fa8755836a	672ea022-4364-498d-a221-20b0302c20f0	Failure	XDR	{Unknown}	Georgia
b9d346cc-86fa-46f0-b145-11a7d45ca54f	f7f874ea-b819-46e2-82a2-2e6929936aaf	Failure	MDR non XDR	{Unknown}	Belarus
ba418685-1b26-416a-a949-729af8689f09	fd5d1754-7feb-4aab-a1c4-1461ffd5d1a2	Failure	MDR non XDR	{Died}	Azerbaijan
ba807be2-cb3e-4322-ba16-d49642857259	2fa36f5e-f28f-4b3d-8f21-fefe2b04cac6	New	Poly DR	{Cured}	Moldova
ba85e274-0092-40cd-b264-05437411d90a	f5c0c93f-571b-4241-9761-bb4d98ced2de	Failure	XDR	{Unknown}	Belarus
ba8ad5f7-e0b0-4ec3-b58a-a77b6524ed86	6c624eed-fc47-4a7e-8876-af8787f55737	Relapse	Sensitive	{Completed}	Belarus
baeb34a1-7c83-4739-addf-e05ec17d6846	ad250f3f-3959-44bc-a299-ff7379ef8642	Failure	XDR	{Failure}	Belarus
bb168344-3f97-47b4-a4c3-a380ff2b7b00	d1aeea48-af96-459e-bd43-a3ba0d08662a	Relapse	MDR non XDR	{Cured}	Belarus
bbc39ed7-14f6-4a4f-bb3c-23f9f85a1f73	c86458c7-8bab-47d6-8abf-6afde4a4b877	Failure	MDR non XDR	{Unknown}	Belarus
bbeab91f-0011-4aed-a13d-fe796747fae3	e020861b-846f-4b6b-ba03-e3efee8b463e	New	MDR non XDR	{Completed}	Belarus
bbf6c4fb-be4e-4cb5-ac01-2adc39fca191	a5b64faa-46ca-4ab5-9ee0-03e01fb7dde8	Failure	MDR non XDR	{Cured}	Belarus
bc2cc84b-48ef-4397-bd45-226d4f8ba62d	44a6ca62-5501-424c-ad06-01189e641997	New	Sensitive	{Cured}	Belarus
bc3f7e2f-261d-4103-8a5d-d6f90a6279d5	9b07e440-727d-4304-a13a-2188f240e0af	New	MDR non XDR	{"Still on treatment"}	Romania
bc46e0e2-4477-453c-83ba-6d785d7a85d3	750fc50b-db83-4f72-9f72-547f107c4e52	Relapse	XDR	{Died}	Belarus
bcdd617c-a3ee-49f7-a7fb-f39a09ac1a53	afa72a79-e01d-4d36-84e1-a143d6f0ffb8	Failure	MDR non XDR	{Died}	Moldova
bce601ae-b20b-4a98-af6b-bcd77fdbe264	68f9a17d-0bf3-4b63-a38c-1c4cafd0d28b	Relapse	MDR non XDR	{"Still on treatment"}	Moldova
bd1aeecf-1d8b-4a0e-887d-b67310b1a097	6e2adddd-f9c1-492c-9a57-b4de0d39be69	Failure	MDR non XDR	{Cured}	Moldova
bd31c1b9-a166-47ab-b5c9-355d0bec2a1e	c4d50463-a287-4bc0-b507-2f48ee59f68a	Failure	XDR	{"Still on treatment"}	Moldova
bd667e10-08a7-4474-9495-eff165d9401c	02ea4aa1-dce2-4f63-a764-59d32c78e7e8	Treatment after default	MDR non XDR	{Default}	Georgia
bd66fcf3-e7e7-4744-96ed-04521315d50c	4797236b-63d9-496a-96ed-c07d5cb5364c	New	MDR non XDR	{Died}	Moldova
bd6d8de8-d1c6-4bd7-ae70-c28265b9e3b1	27ac04a0-dcc9-4fd0-a52d-024e5f85d4d2	Failure	XDR	{Completed}	Belarus
bd8bbdad-e1cb-4d42-bc7f-7c8802960f71	594a9ef0-ee86-4a95-99d9-2ea05d0a3246	Relapse	XDR	{Died}	Belarus
bda4c429-05a7-41fd-86fa-be69928c5354	cda271d5-70f3-44cf-8954-f7d860bf667f	Treatment after default	Sensitive	{Cured}	Belarus
bdd6534d-6305-4e53-afb6-bef27af065d2	b583194b-161c-4d0c-bf34-f3f659dcd90f	Relapse	MDR non XDR	{Default}	Belarus
bde88501-3704-465e-8348-536192e12fc1	4498f50d-dfc7-4b0a-a429-8adbe0dfc0fd	Treatment after default	XDR	{Default}	Georgia
be00bf48-c338-4cf5-b5a6-e71ca5a286ac	234e74df-9904-418d-8252-7a02c6a4ecb7	Failure	XDR	{Failure}	Moldova
be1c54ba-3f34-41ce-a357-f64d2c249e63	0b34c849-64f7-4b89-aa3c-766a3106fa8f	New	MDR non XDR	{Cured}	Belarus
becac283-cc57-48b7-930a-039ffe9885d9	adf03116-a438-46bc-a7c7-062d86df1a90	New	MDR non XDR	{Default}	Belarus
bed0ea23-54d2-4d43-8cea-bce58707695a	73a3b625-84dc-4678-9103-a40cf47f5378	Failure	Mono DR	{"Still on treatment"}	Romania
bfb67e79-bb0f-47ae-aaa0-c828ab02e317	6c4e29ab-480e-4974-9ffa-ff555bc2fae3	Relapse	Sensitive	{Cured}	Moldova
c02c10e6-1c04-4bbb-a4ef-b68947ab87db	c38e9fc2-ae8e-4cb4-9583-d1714baa1cf3	New	MDR non XDR	{Default}	Georgia
c054adff-16f7-475a-bc28-1f959e917370	43535b64-ba39-4ca6-b0e6-50e1381ffc3f	Failure	XDR	{Failure}	Belarus
c05dad4b-d0fb-4611-8fdf-818e29fd28fb	6caf041d-0af1-410a-96c9-051005f64688	New	MDR non XDR	{Cured}	Moldova
c081d709-dbeb-42cf-9a9b-6702c53d3328	ecf8fa12-efee-431c-9e58-be3c8e14b04f	New	Sensitive	{Completed}	Azerbaijan
c0c43cac-60c4-4cbf-9fb8-569a79219b7e	7e9fe9af-9c87-45d7-ba58-44ff48360eea	Failure	XDR	{Failure}	Belarus
c0ec2880-c35f-42a5-b8e1-a36052bcd45c	f0df8aa2-045d-42bc-9454-424c57c6f575	New	Mono DR	{Default}	Moldova
c0ecbadd-1570-46ff-8c7d-533efc594083	c87e8083-7306-4d39-b132-0dedfe2cc9f4	Failure	XDR	{Failure}	Belarus
c0fb8a29-614a-4a7c-b78c-677b9b704356	23dcdccd-200c-464e-8dec-6c2a710b56a7	New	MDR non XDR	{Default}	Georgia
c11f3e62-356a-418c-b63e-79bef2fb7ee2	d472651e-3d8f-4c61-b546-25439938cf08	New	MDR non XDR	{Cured}	Moldova
c254fd7e-cf9d-40e4-b3be-372072b02830	5dbd2237-0ea1-4f54-be54-6f37f324d1de	Failure	XDR	{Default}	Belarus
c2c30b29-f81f-4e7d-8d29-ce8e24cb606a	949843f8-09c6-41b1-b431-e8c35c16db7f	New	Mono DR	{"Still on treatment"}	India
c2e4bb05-3c64-49e6-aae4-953ba84fdca6	9eafd743-163b-448a-96ad-2981969b1c1a	Treatment after default	XDR	{Default}	Georgia
c2ed3b83-b316-4aae-8bda-86542c554b2b	37d3983a-0e3d-4e6e-a0b2-db3a260c449c	New	MDR non XDR	{Default}	Georgia
c2efb665-0e31-4831-9a24-003978ff5c05	e6c20671-1587-4124-8ea0-fca6fdc34239	Relapse	MDR non XDR	{"Still on treatment"}	Moldova
c3217d1a-ed86-43c7-ab9d-3e0515388629	def7884e-b240-461b-97c3-c9f843def10f	New	MDR non XDR	{Cured}	Georgia
c3763521-b2fa-4d5a-bafa-9d83baebcddd	433a3405-35fc-4d49-a7de-18e959fc0e5a	New	MDR non XDR	{Default}	Belarus
c3d46929-b85e-4d66-8e8b-b4b144afd8c2	bf320fb1-90f1-43ea-8075-2a83fb474723	New	XDR	{Default}	Moldova
c40d3258-7879-4961-854b-cfb574695e10	440205eb-f3ea-4ea9-85c9-ee27c5945aed	Other	XDR	{Cured}	Belarus
c40e9c66-1ac9-477b-85b1-dfc89b9064b9	fb16f0b1-17db-432c-afbb-8cae15fd5626	Relapse	MDR non XDR	{Completed}	Azerbaijan
c41aebed-3060-4b82-bbb0-8bde146531af	412bafd4-a285-43a3-9c30-3c122b912bd9	New	XDR	{Completed}	Belarus
c4520621-528b-4732-963e-3c1cd769ee98	7f5c4ba5-101f-4169-a322-068dbb85288c	Treatment after default	MDR non XDR	{Cured}	Azerbaijan
c47711dd-6a0e-4440-8bca-e3373133bb76	e94d6aaa-5926-4b67-93df-54ac7dada558	Relapse	MDR non XDR	{Cured}	Belarus
c4997baf-0c34-4433-903e-f10aa75cb702	7c96639f-925e-465b-af99-cd5d5ca71f9a	New	MDR non XDR	{"Still on treatment"}	Romania
c4fa770d-45a7-42f7-9e59-323df96f5eb6	10bc5c71-8b18-41e0-ab64-5a0a5ce08fae	New	Sensitive	{Cured}	Georgia
c50b2612-26d4-4094-ad65-34841774ec0d	334c084f-4422-42e4-88e4-2866f9cbbb73	Relapse	XDR	{Cured}	Belarus
c52273c4-5881-4fe6-8f95-91e6b03b46f4	8fa740bb-7742-4b56-9b48-6c87bdc46cf9	New	MDR non XDR	{Cured}	Belarus
c5401b6b-1d66-4668-9afa-24e2f3220dae	46fc742b-a34e-4fef-b542-f9069739cc49	New	MDR non XDR	{Cured}	Azerbaijan
c5c7a052-1258-453e-ace6-16a5b509cf4a	6235936b-bc6b-48bb-bef5-09b27e397e88	Other	XDR	{Completed}	Belarus
c5f60a48-c23c-486e-94aa-0351aceaa860	d0e4f37b-4fec-4577-994f-998673076f1b	Treatment after default	MDR non XDR	{Failure}	Georgia
c60a2193-cb89-463f-90f7-c675ce082d18	d424acd0-9572-4fb4-931b-6672a4e3332b	Relapse	MDR non XDR	{"Still on treatment"}	Moldova
c6721e61-fbbb-451f-bc2f-ee45f81bfabb	2bb425e2-7a3b-4f8e-abb8-e46ee5ebb351	New	XDR	{Default}	Georgia
c6e54ca0-e827-4f8f-a4d0-c135046cbc30	1ff7dfa7-961b-4411-8fd2-371135d53084	New	Poly DR	{Failure}	Georgia
c6fc853b-1c6b-4b39-a89e-3392e4c03286	92393bbe-e82e-46a3-8e67-f98f2f3431b4	Relapse	XDR	{Cured}	Georgia
c72ec950-e4af-4c51-86a6-2248d6377ff7	f189cbb9-d06b-4199-97c7-fafc47534fb4	New	MDR non XDR	{"Still on treatment"}	Romania
c74aef5f-8bb9-42cd-b205-975157edaa79	6af17d33-2594-4ba9-809b-1292f77ec693	New	Sensitive	{Completed}	Azerbaijan
c771a2df-832f-419e-be09-2fb3667b0809	7d4d3553-f6c4-4dcc-a176-01c016f51f48	Relapse	Sensitive	{Unknown}	India
c84e4e84-fede-4526-8d5f-4dbc0b5c82ae	a76de7e7-b41c-4eab-9393-2bf3f30d9abc	New	MDR non XDR	{"Still on treatment"}	Romania
c8acdfe5-9444-4018-bbcf-6de73cae60ad	9402888e-7a6b-41c4-ad36-5ffe7f275a5f	Failure	MDR non XDR	{Default}	Belarus
c8e54659-5e4b-48c6-b41f-89c1cf9f2952	83b695da-867f-4247-a6c2-ba633d6a5541	Relapse	MDR non XDR	{Cured}	Belarus
c8e88dc9-6816-49de-9dbb-b3a4b774e396	3720e537-2feb-4984-9237-790ac73d1f29	Failure	XDR	{Cured}	Belarus
c8ec80ac-695d-4eed-a090-0e729e500ec2	d2d91280-ec02-41f7-a413-e0737fa6f4a4	New	Sensitive	{Unknown}	Belarus
c931e405-3c7e-47c4-9f5d-9c811f2b955c	b86d252a-20da-42e1-aebb-c27e4092b0b1	Relapse	XDR	{Cured}	Moldova
c970d69f-77f4-4810-b133-5e6f7c286d77	4ffd16b7-affd-4704-a7bc-ca04b453a39e	Relapse	MDR non XDR	{Cured}	Georgia
c9887025-7a35-4422-8769-c86ebf1a9cb8	2e772f1f-aa47-4742-a4da-973bd57b1346	Failure	MDR non XDR	{"Still on treatment"}	Romania
c9caf168-f699-4ab8-a29d-c5d96e4a52ea	f6d9418c-a2e8-4f7f-9daf-db814fcd00b4	New	Sensitive	{Cured}	Belarus
c9e58854-8e32-4d63-a781-e187383c5b44	afa72a79-e01d-4d36-84e1-a143d6f0ffb8	Relapse	MDR non XDR	{Died}	Moldova
c9f15850-5127-409b-9332-ea40089ef9d7	5a0016c4-240b-4968-bc2e-4a1f31543f79	New	MDR non XDR	{Cured}	Georgia
ca524bce-925f-462e-8709-ba1b66a7b293	34fd3181-dfbf-4c66-aa04-90fd8e45a0aa	Relapse	XDR	{"Still on treatment"}	Romania
ca5338ab-b3bd-4e88-b1e3-6340574860f6	1b71181c-a0a4-471e-a9a7-7ab08c6c21e8	New	MDR non XDR	{"Still on treatment"}	Romania
ca78b3d6-3895-4cda-ac25-e45994e72426	abafe824-b40c-430a-af07-c3935684d8ea	Failure	XDR	{Cured}	Belarus
cab42371-c9b7-489a-9db6-c9ba4bcfde74	93b3795c-4325-4b62-9fa9-5f9ff1570dd7	Failure	MDR non XDR	{Cured}	Belarus
cad586c2-32c9-4a23-b6ae-10a619e224dc	1f67461f-b3c3-44bf-a190-059f76a488a2	New	MDR non XDR	{Failure}	Moldova
cb08ec3c-748d-4e95-8c4b-0f9dc05b021a	c2f9c9e7-d217-42ed-bb7d-115f8a584c93	Failure	MDR non XDR	{Failure}	Belarus
cb3e391f-c380-4c3f-9601-5d95da3ea158	173881fe-58f4-449a-97b3-7bdb8bc25410	New	XDR	{Died}	Belarus
cbbf7c7a-f98f-4f8b-8db8-55a328409618	bbab943f-82bb-4bd1-9155-d30242aca871	New	MDR non XDR	{Cured}	Belarus
cbf00a3a-28a9-4efb-9033-a27d6113fadb	44b8431f-abff-484f-b676-75f3718a4595	New	MDR non XDR	{Died}	Belarus
ccc91183-56ab-4942-92ea-19919f85cdf8	a50d0a2d-5ba4-49b9-b01e-345a839132ba	New	MDR non XDR	{Died}	Georgia
cd194266-add9-4416-a437-de612273d782	5ee98f7a-a49f-4f04-a15d-93d375e596fa	New	Sensitive	{Completed}	Azerbaijan
cd21bf9c-74bd-461f-961a-f810317cf928	1d1ae75f-26e8-4620-888f-cefef8ce4bdd	New	Sensitive	{Unknown}	Belarus
cd53e850-d2f8-4798-8dd0-21d3b911e73c	fb1212c0-21fa-48af-8103-b658287ed05e	Relapse	Mono DR	{"Still on treatment"}	Romania
cd6ffbf2-c189-49c6-88b3-c3dd6d2fd36d	a79efdbe-0567-4f0c-a1dc-dcfea136aabf	Failure	XDR	{Cured}	Georgia
cd8f930e-3990-4b5d-ad9e-57daa3bb8555	2e0adbdc-89c9-43b5-b434-310e8bba4542	New	Poly DR	{Cured}	Belarus
cd9a0eaf-0fe6-4094-9ada-9b89e1190268	b22a01a9-a466-49d5-9bef-cfc47779450a	Treatment after default	MDR non XDR	{Completed}	Azerbaijan
cdea604d-8049-4a2b-b99d-0a32e8eb9aa4	f788a073-6179-4af7-8706-31ecefdf4516	Relapse	XDR	{"Not Reported"}	Moldova
ce2ea054-a8c0-4c83-9e55-17f0c9df5b05	99ffcf4b-bdcc-45d1-9466-16909a345dd9	Relapse	MDR non XDR	{"Still on treatment"}	Moldova
ce3939d4-4a9b-410c-af8a-2bd929dc924f	38229eca-5f13-44a5-b988-e7f38574f9e5	Other	MDR non XDR	{Default}	Belarus
ce39c866-425a-4fd7-81c5-6b5298ac50b3	05910822-22a1-4883-95be-269bb3d944a2	Treatment after default	MDR non XDR	{Died}	Azerbaijan
ce4f2e63-1087-489c-a6db-a7c04bf19528	5321821b-0e7d-41aa-b70e-51bebca81be0	New	MDR non XDR	{Completed}	Azerbaijan
ce70af24-aed5-4efa-91d1-097a83d6ab3a	12698d66-ff09-46a5-8a09-456ec475ab2a	New	MDR non XDR	{Cured}	Moldova
ce7a9d27-f1d7-40cb-85d3-da36273f3157	16165b47-e7fe-40bf-a13d-18841d6579ea	Failure	XDR	{Failure}	Belarus
ceb25c43-a119-45de-b7c7-a7d6b7b79aed	b44eab2e-fdc8-42e3-a33e-5310a5f502b0	New	Mono DR	{Completed}	India
ceb55d8c-7cfb-4b07-8bb2-a81e51971017	0cac7d54-24b1-417a-8619-11c60662a03c	Relapse	XDR	{Died}	Azerbaijan
cebd7092-df29-4e20-8e96-401511047eaa	11c9deaa-16d9-4e36-b9ef-616beb294584	New	XDR	{Cured}	Belarus
ceeceaf4-42d3-43ca-aa97-ee36b21bba66	7be7813e-a454-4ea8-808d-dd141cd82d52	Relapse	Sensitive	{Cured}	Moldova
cf02f783-3fba-4179-a889-c5c0c84c43b7	53b7e400-51b9-4e76-a367-7974d26e6c07	New	Sensitive	{Died}	Moldova
cf272f59-ae31-40a0-a4f1-715c00f8f1dc	f11a8b52-4412-4dc6-93c5-7b024ff8c4bc	Failure	MDR non XDR	{Cured}	Azerbaijan
cf2efc4c-d470-469f-a911-149dc8931f62	c81be4ff-bb21-4941-914e-8372a34f386e	New	MDR non XDR	{Cured}	Georgia
cf6508ce-4b0d-400a-a7f5-5d1910f25a95	82c8c201-f3a4-438b-9382-93a9e2952926	New	MDR non XDR	{Cured}	Moldova
cf70de8d-78ef-4edf-9642-4227fa24dd56	9fff6ac9-e545-4c7e-aa61-961c26255cc3	New	Sensitive	{Cured}	Georgia
cf8d4565-ebb5-4326-9c2c-b97dff23e494	2487ef68-cfa9-4d41-b1cd-dfc08a460e51	Relapse	MDR non XDR	{Default}	Georgia
cfcdcec5-d454-4b53-949b-8317529aa2c7	5a734eb6-e2e8-4b18-90d9-e599b03170a3	New	Sensitive	{Completed}	Belarus
cfda5162-1e6b-4c4d-82d2-64ff2b0a84c6	e166b7a6-b453-4b84-bbd9-2bec7ebb44b2	New	MDR non XDR	{"Still on treatment"}	Romania
cff1accc-3ae7-45c5-a6b2-04160afd905c	01fbb35f-9a63-4ca3-a224-9f1d6cdbe6fe	Relapse	XDR	{Cured}	Georgia
d0209061-0f3f-4d9e-87b1-f1078af283ae	c6962a4e-58b8-4c35-8595-7f6a488ee3e2	Relapse	XDR	{Completed}	Belarus
d0240bc6-f5a6-43cc-a3b8-30f2c2e453f9	4f55eb3f-6471-4456-82b6-7ae708352c87	Failure	XDR	{Cured}	Belarus
d06b64e4-a577-463a-9766-fd6a87ef5383	2110f02b-36a4-4b54-93d9-761cec018a33	Failure	MDR non XDR	{Died}	Moldova
d0919d6b-e487-49f7-a54e-5f0ab1c1ef13	41d1fb99-67e1-4048-a45b-d6a28fa51215	Failure	XDR	{Failure}	Belarus
d12dc374-a3c4-448e-a9fa-2bad39af6419	0cf99d64-bca1-403f-b3f5-1b3680b42925	New	MDR non XDR	{Cured}	Belarus
d1335d83-7ea4-4940-89c0-ae86f322b7f3	0f2b5307-2efc-4c5f-ac71-0d364a097788	Failure	XDR	{Cured}	Belarus
d141626f-68a2-40f9-b6d8-ae157121709f	cfbcacb6-d055-4522-9bf8-65af447b73ef	New	MDR non XDR	{Cured}	Belarus
d1598484-327c-410c-ab93-9bc1eb623645	d4596064-520a-4a94-9387-13f9617599e1	New	Sensitive	{Cured}	Belarus
d1a23379-6787-48f1-8e4b-b5f8d48c336b	785356a5-08f4-4f15-813c-40a4a50d2bf7	Relapse	MDR non XDR	{Died}	Moldova
d2109adb-e9ba-4c3c-a4b9-5d00843e415d	d4efa43e-7582-4e7e-ae4a-bdbdcf1123b1	New	Mono DR	{Unknown}	Romania
d227ba74-2ba5-4c6c-9388-87494d047d68	d335b0b8-e9f5-4970-a6f3-8cf6e3478832	New	MDR non XDR	{Default}	Georgia
d2389504-fdcd-42fe-a731-f06f0acab556	0c7b789d-2c29-43f6-9bed-c2fdfffc0841	New	Sensitive	{Cured}	Georgia
d238fa38-a0f8-4419-b2c9-d44ff86c5fe3	5ae613c0-9403-4370-a7a5-bc36b2db0d37	Relapse	XDR	{"Still on treatment"}	Romania
d2663d34-eea3-45f1-8947-7b90e5cfb8ae	b4dacfb9-6156-4eb2-a35c-37f9ab2d7bf0	Treatment after default	MDR non XDR	{Cured}	Azerbaijan
d27843ab-947d-442c-b2e2-8bbb22aff83f	b4c0c58b-d4f4-487d-9570-abc06a8154b9	New	MDR non XDR	{Cured}	Georgia
d313ff8e-b3cc-4736-91fd-02bbe0ff9503	42d621f9-88bf-4ff8-8729-bd24a11de9eb	Relapse	MDR non XDR	{Cured}	Belarus
d3177c33-1da1-492f-a58c-a56e1ecca5bd	6a913ea4-dde1-46f0-9455-5a63ea73b073	New	Sensitive	{Completed}	Azerbaijan
d3513c38-9a10-42db-a8af-8e310d2a1722	e7e1a3dc-4b94-4710-8450-3abcea43cc39	Relapse	MDR non XDR	{Completed}	Belarus
d390b41f-18b2-4eb2-b207-24bb7987f13a	8599f8db-809e-4006-b5ea-57768bee54db	New	Mono DR	{Completed}	Azerbaijan
d3958654-c038-49d6-9481-839324bf7855	ea1ffbd0-1d57-41fc-beac-613571530ef7	Failure	XDR	{Failure}	Belarus
d3b7f4a8-1ab8-421e-83a1-7b9cdb8e5bf5	05be0f1a-777c-400e-b019-99daa0daac6c	Failure	XDR	{Died}	Moldova
d3e1a841-eefb-44cd-9246-2b750c144111	11619c3a-549b-4cb1-876d-e83037302be5	New	MDR non XDR	{Cured}	Georgia
d3e8e0f3-1fbf-4382-a4c6-513a701efc55	fd98d6b4-d85b-4ec9-a2dd-cfc1d2da58d8	New	MDR non XDR	{Default}	Georgia
d435ad28-a62f-49bf-852c-f2d058d7b86f	266bafaa-2a2f-4740-9223-01bd6c770d61	Relapse	Sensitive	{Cured}	Belarus
d43885c6-e143-4a64-b82a-c8b5b3c90a67	8ca236ef-8ed1-457f-8ff1-b4ce13ebe081	Failure	XDR	{Cured}	Belarus
d450230c-0e24-4fe6-b89e-02fa9ebca646	82471356-dd6f-4964-9e07-da33ef57996a	New	XDR	{Default}	Belarus
d4590fee-521d-4996-b35c-aae268b20221	7d99ac03-f997-4b69-9fcd-b589bef529ac	Failure	MDR non XDR	{Completed}	Azerbaijan
d47200fa-4760-4ea8-bf40-672ca3c796e7	a50c2f10-57e3-4f5f-b533-3e7d011623a2	New	Mono DR	{Cured}	Belarus
d4781b63-ab8d-4d02-8d0b-79aaaaec39c6	e5ea2b54-c584-4b02-b933-24deae926762	New	MDR non XDR	{"Still on treatment"}	Romania
d4adec7c-8559-4f7a-a253-a1b147a85372	51b66ee3-0543-4612-873d-6269622e8ee2	Treatment after default	MDR non XDR	{Failure}	Georgia
d4ae7fda-3d52-450a-9f33-8bb09d26ab38	2efbf5f5-561a-4af5-9d70-10b40f2e9898	New	MDR non XDR	{Died}	Belarus
d4fb4022-e7ed-41f1-82c8-7d5c805e24ad	f8385fec-d110-44f7-a4ff-792319cbf1af	Failure	MDR non XDR	{Cured}	Belarus
d529dbcb-cd49-4273-8501-d2ba3b959487	2c843468-3aa4-4c87-8cd6-a574f3491d66	New	MDR non XDR	{"Still on treatment"}	Romania
d532c8d1-1130-4964-af96-a2647a762f6f	7ac0fea9-f5b2-482d-86a0-0ec5467afbea	Other	Sensitive	{Cured}	Georgia
d5656d49-0537-4699-afa8-b83b8635e4d8	4d0dbf69-7bda-4866-9a49-3a2b8be900d9	Failure	MDR non XDR	{"Still on treatment"}	Moldova
d5977299-cc5b-4073-a6e0-369a9db3bd2b	14ab859e-145b-4d10-9c3f-0c207c0c8bfc	New	Sensitive	{Unknown}	Belarus
d5a2ce28-542d-4046-8ec3-7863d446ea64	9384feba-8a9d-4740-b316-5d2560035b73	Other	XDR	{"Still on treatment"}	Romania
d5b12737-5f8a-4db0-8cab-538163b3be95	d53a767c-2dd8-4790-9ac5-280255b716a2	Failure	XDR	{Default}	Belarus
d5bf27ac-03a0-45cf-86b4-2189c4b29bf2	014cfe00-f879-4e4d-809f-3c55b0cddd9b	Failure	MDR non XDR	{Died}	Moldova
d6467e6d-cec7-45c6-9a05-3b84cf82e89b	10a48fe3-134d-4d8b-b346-9bd4e16875f4	New	Poly DR	{Completed}	Belarus
d647c0c5-6f10-4d55-ae0f-d443261c0e4d	b2e8c1f6-30b7-4c35-bd60-c28034a6150a	New	MDR non XDR	{"Still on treatment"}	Romania
d65a1d6e-f3bd-42d1-bd1e-ae94fa2661f8	ee494f7f-0512-4e7e-a4ba-88ce14bf53f5	Failure	MDR non XDR	{Cured}	Belarus
d65f628e-1526-4889-b199-e0709c3e37c7	707a4410-8d83-4ed6-99b1-807e5217cc6b	Relapse	MDR non XDR	{"Still on treatment"}	Romania
d682ddc4-5366-4d68-916e-38e8568f54a1	beb10d16-aacc-4383-925c-7165df1d2450	Failure	MDR non XDR	{Cured}	Belarus
d69a04d6-f89d-4f6e-b85d-4511d30e5a33	9817b391-0e29-40f8-8682-e5ba4d801f0c	Treatment after default	MDR non XDR	{"Still on treatment"}	Romania
d6bab0a6-2269-4b59-983a-8132fff0b00e	ce93e57c-1707-42f1-a523-a2a68df22c36	Relapse	MDR non XDR	{Default}	Moldova
d6c8ac5a-803b-4e84-98a2-2e381a2031ed	a1a9c30f-2b06-4611-9d44-12b90e10dff0	Failure	XDR	{Cured}	Moldova
d73b251e-a968-477f-9ae9-c80ffebc0fe2	ebedf38c-a8a1-49bf-b69a-ae3a034a1482	Failure	MDR non XDR	{Cured}	Belarus
d744dfe9-b7ad-45f4-98d5-35a73781e9e2	2b9b5346-0589-4728-99a2-106c07a3c9ee	Failure	Sensitive	{Cured}	Belarus
d748cd15-e464-45d3-89e8-d07b541cfc3e	9edabdef-ddc2-4673-b082-e6725a559294	New	MDR non XDR	{Cured}	Moldova
d79274d1-441f-45aa-bb76-64d341e8ab0c	00e74263-9f41-421d-8008-0bca5addb1a6	Other	XDR	{"Still on treatment"}	Romania
d7ad11af-75a4-490f-85f2-ed231493a865	702b567f-6e75-4f85-a85d-a97e96625e76	Treatment after default	XDR	{"Still on treatment"}	Romania
d800b95c-7446-4653-8d94-8ef8a70e4849	3890e339-9584-4754-9b2d-d4306de0ce2f	New	XDR	{Cured}	Georgia
d80a40dc-818f-4c81-96e5-a85918d4aaf8	d22ddc5e-a8f6-4a0c-9ba1-94eec1a4f00b	Relapse	Sensitive	{Cured}	Moldova
d87a9a70-19f0-4240-98b6-a84c75ec6dd2	d69add5e-9e99-49f8-b1fd-97d4acac5037	New	XDR	{Cured}	Georgia
d87f8c56-f554-4eaf-b00e-3c2056896917	e6c20671-1587-4124-8ea0-fca6fdc34239	Relapse	Sensitive	{Cured}	Moldova
d8cfc9ef-4e50-4149-8ed0-b1aad3835b49	86f2f115-2231-438a-9947-cfb4fd4d7f0f	Relapse	MDR non XDR	{Cured}	Moldova
d8f7d307-f20b-4008-bf9f-8c8d1403c883	c264a221-3567-4270-b4ce-aa82b8437e12	New	MDR non XDR	{Cured}	Georgia
d9282beb-fb03-4754-876a-45e46ac6a2af	829a9afd-c84b-404a-91dc-55c12db46c18	New	XDR	{Cured}	Belarus
d9449f40-8336-4131-89df-eb79703d078a	9e250cc8-694d-4ba6-aa84-6ed268373f96	New	MDR non XDR	{Completed}	Belarus
d9711b24-136c-417a-9c78-11197dc747e6	825fad8c-c80a-414f-91a8-8d2eae86916a	New	MDR non XDR	{"Still on treatment"}	Romania
d98c4e66-54e5-4dfc-9734-fa20f545a3f5	3c5d13d7-8112-4aa9-b2d4-4beb8d9e8ce5	Relapse	MDR non XDR	{"Still on treatment"}	Moldova
d99f6720-c185-404a-83b9-54f68064971f	ae3abbce-601c-4250-bb43-043784c28cc1	Failure	XDR	{Cured}	Belarus
d9e6c48a-f691-45e7-930f-6213b5852779	49a31b3f-b863-47c7-ac0b-1d96afb3c99a	New	Sensitive	{Completed}	Azerbaijan
d9eb83a5-ccba-4d2e-9608-00b2353bcbdd	2c7eb428-1825-47a6-a267-a0e84d584505	New	Mono DR	{Cured}	Belarus
d9f7c776-ccc7-4955-a794-4415dacdfebe	21128ee2-5f11-405f-af56-dbbe1c6f5d96	New	Sensitive	{Cured}	Georgia
da356ffc-9231-4bb9-af75-ed01c0a8b210	77e6a0ac-6440-45df-a89b-cb0a273c9198	Relapse	XDR	{Cured}	Moldova
da8dc043-83a0-4254-8da8-01fabfba74ed	241df0df-c390-4caf-9d00-11280607b3d4	New	Sensitive	{Cured}	Moldova
db07e80b-4bcd-4453-aff3-557204475dc6	e6af4e47-4958-4f10-922c-b82b146424df	Relapse	XDR	{Completed}	Belarus
db17dfd8-2561-4dd5-9454-14fd88ac14c1	2681b2de-8f1b-4cb9-b586-177cefeae7b6	New	Sensitive	{Died}	Belarus
db21d581-e65e-4e10-b4d0-b82e37016802	6caff9be-7741-48bb-9281-1786a56ff6f4	Relapse	MDR non XDR	{Died}	Moldova
db41bb95-6953-478e-916a-a8f5eddbdb33	4d4bce2c-ff00-478a-9ea0-79da2ceea9f0	Relapse	MDR non XDR	{Died}	Belarus
db7856cd-f94e-4002-a997-5866b42d1be4	bf7128d3-98ab-4f72-8a65-f75a16cf07ba	New	MDR non XDR	{Cured}	Georgia
db99cd84-e593-4efb-9a65-31ed0cb95a7a	59f8ceae-3e51-419f-8b16-47ff68d860fe	Relapse	MDR non XDR	{"Still on treatment"}	Moldova
dba216a1-b2e8-4ef4-a28e-1bc4d81d44fb	5208f67b-637a-44f8-ac19-e76040fd83eb	New	Sensitive	{Cured}	Azerbaijan
dbafadfa-9162-4549-8190-5dcb16cd9ded	d8238bea-e2e6-489c-afe9-c9236f33cf7a	New	Sensitive	{Unknown}	India
dbc96a0b-994b-45c5-adc1-11089dd069dc	f5ccfdc0-74fe-4c9d-913e-27c80d10fafe	Relapse	MDR non XDR	{"Still on treatment"}	Moldova
dbe5b18c-9aaa-4a09-9792-1db5c146a124	d39a2fd6-9a94-44b8-8ea6-f213f3ab262e	New	Sensitive	{Cured}	Belarus
dc6a2f2b-0b4f-48f2-acda-c8c67afcbbb0	7db3a682-1b1d-4189-a631-64636af443f1	Relapse	MDR non XDR	{"Still on treatment"}	Romania
dc94b1d7-6a8c-4817-8dff-370a03831b41	014cfe00-f879-4e4d-809f-3c55b0cddd9b	New	MDR non XDR	{Died}	Moldova
dca29a25-ff6f-491e-a23c-f2ad9a8df184	28f31cec-2131-43d1-ac4f-b209b52f3db0	New	MDR non XDR	{Cured}	Georgia
dcc90115-cf3c-4cf7-a0ee-71c603491251	90f87529-a6a3-4e24-9402-c318eb7884e8	New	MDR non XDR	{"Still on treatment"}	India
dcd0bc84-f5c6-4e48-bdb5-80c294b56e70	46efbda1-39c1-4b2f-a027-d2b9a002b281	Relapse	MDR non XDR	{Failure}	Belarus
dcd84d75-d57a-4de8-a46b-f2984a02b161	dad0cb5c-4d01-4720-8431-63e739b55347	Relapse	MDR non XDR	{Cured}	Belarus
dd8a93cd-d062-492a-a0f5-4ef96e13f3f7	35a04264-6707-4ab1-a86a-d170a8ccf9bb	Failure	XDR	{Default}	Georgia
dd95332a-6bea-4e09-b4b9-c97c2e27ad59	80a75c60-a887-4e2c-a09c-d24193362d2a	Failure	XDR	{Died}	Belarus
dd9e7069-4635-420c-a27d-4305eaa86a53	d36f664b-0944-46c0-8770-9b70f2e56055	Failure	MDR non XDR	{Cured}	Belarus
ddb5e18c-c7a0-494b-b0e8-322500f66bf8	7f91525d-6bec-4c74-836c-debf6cb35717	Relapse	Sensitive	{Cured}	Moldova
de2e12d4-7caf-4d60-b8e8-22e80cb86d20	67f3d12b-d9cf-41a9-bc75-0d890ad63848	New	MDR non XDR	{Failure}	Moldova
de34dcba-65e2-482e-9ee5-bc8129360fa5	dc819f48-0bfb-4981-b903-42f4ae3977cc	New	XDR	{Failure}	Belarus
de705709-f2d5-4192-abf5-a04f14492bd2	91a167ce-5a72-48fc-9d80-c97c9f4df9cb	New	MDR non XDR	{Cured}	Georgia
de838b0b-1606-4a00-b043-2f598a5a1c5d	c4464b50-f8c7-4397-bad1-584ce968f4b4	Failure	MDR non XDR	{Completed}	Azerbaijan
dea2bf68-339a-42f6-83d2-474578cab867	f0576d8f-6ef0-48dc-93f1-5643b0525a9f	Relapse	MDR non XDR	{Cured}	Belarus
deaaf276-8d55-4f96-8215-db72771e0422	7569870a-3b9f-46af-8145-bb8aedc2bd64	New	MDR non XDR	{Completed}	Belarus
def3803d-8762-445e-a2ce-6a818a07971d	0be87c9b-afd6-46e8-8945-523d54f1471a	New	Mono DR	{Completed}	Azerbaijan
deffb6b4-6603-4b27-9b61-77a66501698e	b5d86d41-5ad0-4ba7-ada9-5febdd927473	Failure	MDR non XDR	{Cured}	Belarus
df1087a9-dbf7-429b-9cd3-bced7d2c992e	5d881f81-2013-4aac-8487-ed761f3c41bc	Relapse	Sensitive	{Completed}	Belarus
df3fe0a5-3188-43ff-b839-b2a1fc82542d	acc6d330-242f-4e93-ad42-d116dcd792b7	Treatment after default	Sensitive	{Default}	Belarus
df4b7142-d3d5-4b76-bdcf-d4e09a07b261	a9c2dc71-b6c1-4aef-a6df-7612eb8a268a	New	Mono DR	{Cured}	Belarus
df90aace-853d-469f-b96a-380a4d393f98	2d79ea88-3ae5-45a0-9ce5-7270a9ed6a09	New	XDR	{Unknown}	Belarus
df98e1f6-de05-480f-adc0-a587364236e8	6621bc61-927c-4e5c-bf0d-bf3f862dde42	New	MDR non XDR	{Died}	Moldova
dfeea1f3-0754-41b1-91ed-7a21a996d646	1b97aac8-3cf3-4d29-bd88-664c7d2db9ed	Treatment after default	Sensitive	{Default}	Romania
e0538e40-8b03-4c4e-bc8c-58df35d9b214	4a66430b-ab11-40c8-ad5e-e6d4e31203c0	New	Sensitive	{Completed}	Belarus
e07b035a-30cd-4132-812b-5c8d65802b50	94eb63ad-82f3-4020-a514-0ac9680650f5	New	XDR	{Cured}	Georgia
e07cfa9e-8680-4bfa-9af8-d2de4411b085	d8f5a37c-d52d-480f-b527-1a9b2ddb4e69	Failure	XDR	{"Still on treatment"}	Romania
e0cd77a5-31ef-4434-806d-20b7f3ae4728	41244bae-2d8b-4d3e-92b5-0558472627c7	New	XDR	{Default}	Georgia
e100259f-4b67-4957-bb8a-66d739c074b6	e634a034-4a26-40e1-8fe0-6968f6ce2638	Failure	XDR	{Cured}	Moldova
e16452fe-28e8-4c92-a6dc-2843d45c66fb	1e9da9a1-45dd-4037-a9f7-12d4ce883f08	Treatment after default	XDR	{Cured}	Moldova
e174f229-d11d-4e39-b4ee-2b55e5e6eb0d	94b7d2a5-ccac-4e38-a960-247e7b42dd5b	New	Mono DR	{Cured}	Belarus
e19f7fbb-2a7b-4ee5-b34b-f38ff1de03f1	fc69b7fc-ec99-4f50-9fd9-ea6ad1841d74	New	Sensitive	{Cured}	Georgia
e1bd9ba7-8160-47b2-bed9-fc96ac42622e	e886afbe-1cdd-4db3-9506-e1fc986bf930	New	MDR non XDR	{Cured}	Georgia
e1e795f5-adb6-40fe-95a8-8c2e61147325	cb474f54-b210-4f2a-aae8-1f56180c11ef	New	XDR	{"Still on treatment"}	Romania
e230f934-dcae-492e-8ffe-0573627ee964	64e00069-e5e3-43a4-acd4-3edbd05d6c9f	New	MDR non XDR	{Cured}	Belarus
e2438113-7f5a-44e9-b6da-97664ed86f04	9dccd327-54c1-47a5-b8dc-664ca3bb713d	Failure	XDR	{Completed}	Belarus
e2567c1d-56a6-4ba1-b79c-a9a96c53d364	2f07b7b6-4edc-42cc-ba22-88e4c48326d2	New	MDR non XDR	{"Still on treatment"}	Romania
e25ef42e-7b9a-493c-966e-e100cfec7b93	423a80ac-d649-4c77-be37-c0901287ec63	New	MDR non XDR	{Died}	Georgia
e2a5ce22-ad8a-46b0-a850-094777130d05	540d0d64-5726-473f-b099-c518feaafb40	Failure	XDR	{Cured}	Moldova
e2d97bd7-0078-4029-bfa3-f8ff1b3de98c	e7ea1057-7037-4395-8fdf-9c37cadcad0c	Relapse	MDR non XDR	{Default}	Belarus
e2da9679-4f3c-4879-9cdd-429bddd6bed6	621a10c7-fe1f-47ea-a297-de4d2052bd32	New	MDR non XDR	{Default}	Belarus
e3066fa5-dfc4-40da-9733-ba9cfbaabaaa	9687a8fd-3ffa-4ac5-941f-ba6a39085f02	New	MDR non XDR	{Cured}	Georgia
e30d533d-71d8-4a50-972e-8242df93cf88	b2c11142-a24f-4407-8f2e-1fb90c89bce7	New	MDR non XDR	{Default}	Moldova
e37c70ea-d0d5-4bfe-9aed-e55d2bd7d6b3	b864a10c-ccba-4593-b02e-f512714e95b1	Failure	XDR	{Died}	Moldova
e3929ec3-8756-4c71-bbbd-5b3cbf542a4a	eb2760a8-fd7c-4f7a-a2e9-ebd3f8ac5a4f	Relapse	XDR	{Died}	Moldova
e435ca35-f601-4d45-8014-d20a3c2f0c18	2b95d50e-5a89-42f5-91fa-b6249693d0a8	Failure	XDR	{Cured}	Belarus
e4483be7-1e52-43a5-ab06-8d98f5a5492b	aa8b0297-3187-47c9-8966-514de0eb872b	Treatment after default	MDR non XDR	{Completed}	Azerbaijan
e46443ef-9217-4125-b229-b819c7edd621	8817bb77-b5e5-42c4-b4d4-c688d20964a2	Relapse	MDR non XDR	{"Still on treatment"}	Romania
e478c4f9-90a9-4010-ae83-d1189a969a2a	8fc8ef52-e291-4a71-878f-d971215379ae	New	Not Reported	{Default}	Moldova
e4df461b-b62f-4fd6-8042-9be46c54617d	412411e9-d18d-48b4-aaec-cdf180ccff64	New	MDR non XDR	{Completed}	Belarus
e4f2977a-3a29-43f9-91b5-c187389d1601	92c3186c-a0f6-4551-949d-e123e39e2ad4	New	MDR non XDR	{Died}	Belarus
e5562022-2d91-44d4-a31f-72c0adf5ea27	df750a59-1c81-4d63-8d5c-cdf9013191d8	New	Sensitive	{Cured}	Belarus
e598b67d-009d-45a3-9a86-7aa72f9808b6	acd6e5db-4b43-412f-a342-d36ef9f27143	Treatment after default	MDR non XDR	{Completed}	Azerbaijan
e5a1be7d-d037-4fed-9587-8ae7e17b7282	f5d96977-cbd6-476b-930a-0c2f5b249a79	Treatment after default	MDR non XDR	{Default}	Georgia
e5af416d-6d5f-49d1-bd78-3b7834c6a5b4	ea5f96dc-c56e-4ca4-ba72-b70e6f0e2185	Treatment after default	MDR non XDR	{"Still on treatment"}	Moldova
e5bc7639-5011-4227-92c5-bd6efba5ffe4	32419571-eef5-44cc-a1a8-6da1971fbf8c	New	MDR non XDR	{"Still on treatment"}	Romania
e5c94650-b862-419d-b383-13d9ae570ac5	31611f3d-1a06-4726-865a-948ff38b0d6c	Failure	XDR	{Cured}	Belarus
e5ce932e-45db-493b-aba8-9dc2b8f29ed0	cff0cbd1-74ba-4b28-8c82-17a6ff3b8d77	Failure	XDR	{Cured}	Belarus
e68f5d67-61c7-4835-8c07-c21a1e091a19	f7614ace-9c0f-40b8-a458-91dc14ec90aa	Relapse	MDR non XDR	{"Still on treatment"}	Romania
e6b91dbb-ce8a-4b4d-a8f7-2c368bcc5e31	68d74cec-55e1-4741-acf5-438f2c65c481	Treatment after default	Mono DR	{Unknown}	Romania
e6cce189-35c1-426e-b49e-ede43c48ae9d	9cd7aca7-6b28-48d1-80a4-52a14aa49fa4	Relapse	MDR non XDR	{Cured}	Belarus
e6fdd85a-4156-4474-be38-895cfbd166aa	78a9cc99-2edf-4315-bb8b-8facf51de8c4	Relapse	MDR non XDR	{"Still on treatment"}	Romania
e7772fac-30f4-48d7-9ef7-cb37c4b0af43	d917bcd0-01f5-49d0-aee6-d7ae2d4d06dd	Relapse	MDR non XDR	{Cured}	Georgia
e77d1a78-34e4-4956-abd8-dc94878a0356	4a63b0ed-14aa-42d3-b93a-a3db7334aa40	New	XDR	{Failure}	Georgia
e794931a-1d2c-4938-b8d8-7fa9ec4c0216	cf5b2e2d-9425-4937-8105-fb9c72f4cce8	Relapse	MDR non XDR	{Died}	Moldova
e7b6743c-564c-4863-a265-8cc6d3e10d3c	0f14d61a-acce-4b69-bc2b-ab3db50a757d	Relapse	Mono DR	{"Still on treatment"}	Romania
e7dcd59c-b508-4c9a-bc6c-e46026f65bfc	c6ff7511-c2f5-49af-95ce-1048b2df0a8f	New	MDR non XDR	{Cured}	Belarus
e7deaa13-eb47-48af-9c69-a8e0ec174bef	d4ad1fef-0816-44ce-96ed-a8f4d67cd508	New	Sensitive	{Completed}	Azerbaijan
e81465e7-396f-4ed5-9204-d94dfaffec0c	a4cea97e-e5fa-48a9-bbcb-e4026aff4350	New	MDR non XDR	{Default}	Romania
e85a5752-85b1-414c-a48e-03569ccdbc56	dee3d045-c42b-473b-91a4-d4de0f5595c8	Relapse	XDR	{"Still on treatment"}	Romania
e869c2e8-c66c-4f4e-a2dd-3d535c899302	8654c189-38b7-40e1-9ab7-f29dc7ee3d6c	New	XDR	{Cured}	Belarus
e86ada05-95c0-46c2-aa79-3b82b5954434	1e89da21-634a-4906-8e98-bba0451e7c54	Relapse	MDR non XDR	{Died}	Georgia
e89da794-4690-47f9-9170-092c995b10cf	68ec6137-f1ca-49fe-b00d-ef8a38add780	New	Mono DR	{"Still on treatment"}	Romania
e92136b5-34ee-430c-b785-8f6a5e10d1fc	38064f5c-35fd-4e89-a91c-72a42434038e	Treatment after default	MDR non XDR	{Died}	Moldova
e93bb06c-1889-434a-ac8f-604aea839b00	0c479fe3-0ef2-4ddd-8028-e9990b232b8a	Relapse	Sensitive	{"Still on treatment"}	Romania
e94d7091-50f7-4430-a4c5-7a6a51c5a191	7bad9cfd-4de6-4666-9bc6-2d6ad395ecca	Relapse	MDR non XDR	{Completed}	Belarus
e979be80-0814-474c-a113-b2098560a0a5	77a94d93-a715-44ee-aa44-b25b04100b09	New	Sensitive	{Cured}	Belarus
e991e3dd-a2ed-402d-95ac-913f697052e0	2b6a98af-c7a2-45e6-9711-cf68aa83aca6	New	MDR non XDR	{Completed}	Belarus
e9991c51-543d-40bf-8a70-31f807771d6d	4305f25e-bb66-4747-8e3b-7423fd61fcda	Relapse	XDR	{Died}	Moldova
e9e6f505-ac81-4422-b4fe-66442a78b2ee	fb62af90-8f09-4753-ab15-c01c6b844ace	Treatment after default	XDR	{Failure}	Azerbaijan
e9f8a218-1be6-4f5a-8fd9-8e5a19a2c02c	612cfaf9-3a9c-4085-bdef-fdca0e16a39d	New	Sensitive	{Cured}	Moldova
ea00e71f-6bdc-454e-a664-55d24284e76f	9f170c3b-5d6a-4f78-a57d-56d9b9cdba1c	Failure	XDR	{"Still on treatment"}	Moldova
ea196923-0bd1-4192-986b-1783d098eee5	340d3388-3d19-445d-87bb-953dabc705e9	Treatment after default	MDR non XDR	{Completed}	Belarus
ea2cf449-6547-4c7b-98f9-ad967fe9d59c	7b64c125-effa-4dba-a084-70ca192a7fea	New	Poly DR	{Default}	Georgia
ea4b49c2-5410-4338-bab7-35811506f80d	511bf8b2-4150-42b9-9df6-a13959b18c63	New	MDR non XDR	{"Still on treatment"}	Moldova
ea4f1fe9-6fb7-4e97-b0e6-6e22d2caa1b1	33262e30-b155-473a-90ec-d00de35422be	Relapse	MDR non XDR	{Default}	Georgia
ea5daeb1-e758-43dc-9e4a-f48d04dadc84	1b3dbc36-9099-4377-ab38-f4f905ba3a69	Failure	XDR	{Cured}	Georgia
eaad0957-d35b-4555-b7d3-c18c7beefbe5	1123378c-3410-48a7-adbc-e78125ecdb77	Relapse	MDR non XDR	{Default}	Georgia
eac44a0f-1195-42e2-a9db-21be5941329b	7d745df7-17d8-480d-9254-5de25cb3e030	Relapse	XDR	{Cured}	Belarus
eb1360b4-65a6-4b34-b2c5-9d8e4e4c5b04	7f34e0aa-2e24-44d9-bf2c-7f592ddf3a9e	New	MDR non XDR	{Died}	Belarus
eb2e5033-64ff-4585-afa9-b1e1b6ab444a	3c48e5d9-5748-487c-9f19-9e2b64c0e1c1	Relapse	MDR non XDR	{Unknown}	Belarus
eb3950ee-501b-4f16-9b94-8ac3cf20822c	cdc3db1d-bf4b-4e40-ac7a-23f53ce7876a	Relapse	Mono DR	{Cured}	Georgia
eb397559-6c2f-4839-9031-eb76c35986a4	ab015ccc-035d-4f3c-82c5-fca80517a7d9	Failure	XDR	{"Still on treatment"}	Romania
eb8635a2-a9f7-44c5-b4ac-540c67b04889	94bc9a8e-f564-4d99-aba8-486e73e37196	New	MDR non XDR	{"Still on treatment"}	Romania
ebc8830d-951c-4ebe-9402-de64aab04dc4	89e5c272-2556-4ee4-86f7-bb7ba0070f03	New	Poly DR	{Cured}	Azerbaijan
ebf88683-cacd-478e-985e-7dc23dfd425a	701059a8-eec5-4eb5-96dd-202dd283a563	New	Sensitive	{Completed}	Belarus
ebfe9e51-64e0-4add-a3f4-ef2eb2d5522c	ac2868ca-8c57-4db8-9d07-bce650f7cce3	Failure	MDR non XDR	{Completed}	Belarus
ec340584-cf28-4a54-a06f-e90a1cf46ac3	7b5de76d-2cb3-45e2-9f8b-6827a6403c47	Failure	MDR non XDR	{Cured}	Belarus
ec77922b-a4c9-4955-b112-126a7cd0072a	2890f209-1c3a-4d68-a0ad-8102d5aa4945	New	Sensitive	{Cured}	Belarus
ec8d3abf-9d24-435c-ae6f-ce3d70a12e6d	576f8bce-bf7b-4e6b-bf63-28441fd91216	New	Sensitive	{Died}	Belarus
ec9295b4-6b87-474f-8505-d38bed03fb50	b9f5ae1a-efba-431c-adab-64f11fdbcbe7	Treatment after default	MDR non XDR	{Cured}	Azerbaijan
ecd23cf5-6d1e-464f-abac-140e048deb10	1e93d0f8-4bd2-4423-b418-7cd49b7487b8	Failure	XDR	{Died}	Belarus
ecfb0946-9be3-4b8e-af61-d788ae96d9b3	4b7c8308-377b-4f60-8112-e871e2cdc71e	New	MDR non XDR	{Default}	Belarus
ed0df40d-9d12-46be-bf6c-a086cdc12ced	191bbd3d-4216-4c5e-aedc-ff636fba9ee7	New	Mono DR	{Cured}	Belarus
ed168dd0-e7cb-4199-8d6c-637dcd7e1f5c	a1691b35-d731-4299-a665-6ae45fdb51f6	Relapse	XDR	{Default}	Belarus
ed170251-b4ff-40bc-81d2-81f8a447f82c	bf320fb1-90f1-43ea-8075-2a83fb474723	Other	XDR	{Default}	Moldova
ed4d8ae8-4a01-42e8-9f37-1172681b578b	b150a31c-284b-4140-8a5a-c9fe91349160	Relapse	Sensitive	{Cured}	Belarus
ed519467-c660-4f6b-a2a3-e4278088ad8d	cb1cb69c-1ab3-4f90-a428-cd6810b18bbb	New	Mono DR	{"Still on treatment"}	Romania
ed528dec-7948-4a04-a64c-f667503ecc34	98e7f6dd-617b-4471-84af-850dc76e3078	New	MDR non XDR	{Completed}	Azerbaijan
edca9507-18b1-4e75-8839-896882ba0e71	43c35606-9eeb-4532-99da-41e2c8357f81	Treatment after default	MDR non XDR	{Cured}	Azerbaijan
edcb38db-d46b-4ac7-85e1-7a9909540577	597518e9-7e62-4ee1-be50-00781115ca5f	Relapse	XDR	{"Still on treatment"}	Romania
ede05f7a-e2bd-45c8-a2dc-2ae437f62cdf	b662b070-5ca1-4afe-a7e4-ee10d3b742ca	Relapse	MDR non XDR	{Failure}	Moldova
ee0ce49d-5918-4dd9-ab3c-45d2c6061029	f19175b6-3c15-47e1-94d5-2d24183de91a	New	Sensitive	{Cured}	Belarus
ee1972a3-023c-435c-ad28-935030623679	29bc4c1e-9276-4346-880c-50926dd39434	New	Sensitive	{Completed}	Belarus
ee67dca9-6f9b-4003-883e-1a10916856fc	761a277b-c802-4230-a14e-b434d1d2af3e	Treatment after default	Sensitive	{Died}	Belarus
ef471c26-b780-47cb-a321-4574e66737b9	3fc8fa2b-ca48-47db-83ee-e1af7e78058e	Relapse	Poly DR	{Cured}	Moldova
ef4df845-745c-477b-9620-c058b5199615	a0c749a0-634a-4d24-985b-bf73d1f13991	Failure	MDR non XDR	{Completed}	Belarus
ef554ab1-b3a9-4287-9152-2ed94dcc0065	6651ca62-17f8-47d4-b3eb-fbf263656d31	Relapse	XDR	{Default}	Belarus
ef87edad-afd8-4f92-9933-b1a170eac40c	59f8ceae-3e51-419f-8b16-47ff68d860fe	New	Sensitive	{Cured}	Moldova
ef98238b-016a-40bb-8790-ea8576d83d5c	1a481da2-6022-4d7f-b9cc-4ef799132e3f	New	MDR non XDR	{Completed}	Belarus
efa0bc73-c8c0-4d88-9c2b-905aab7ab0ec	f62093b1-74ba-4c91-905f-a147df5fcdf2	New	MDR non XDR	{"Still on treatment"}	Romania
efc1f814-0358-4fcf-9aaf-55753acd6601	69ae89f7-bf9d-46ec-8c7d-b76aab7c9ffc	New	Sensitive	{Completed}	Azerbaijan
efe95201-2bac-4778-88fe-f3a4dedc5110	9a1b3e9d-df84-4aac-97d3-0349623d66b4	New	Mono DR	{Cured}	Belarus
efeda9dd-3064-4d8e-b405-afa63d5761a1	950b8eb0-266d-4201-b14a-c89b011220db	New	MDR non XDR	{Default}	Belarus
efef72b0-6cd2-4cbb-a5d9-092108d74046	1c75b153-5872-476c-882b-68373c453389	New	Mono DR	{Completed}	Georgia
f0151c95-8f66-4144-8836-53d0101d9994	2de65ec1-df90-40fb-91bf-f6302c3b6907	Relapse	Sensitive	{Unknown}	Romania
f024e4ba-ce65-4d3d-847c-e15f4a4cb90e	dfa3afee-998e-4a2e-ac1d-00dafef8d660	New	MDR non XDR	{Cured}	Moldova
f03755e0-794b-4cc2-9041-c9011e070548	dbd9a629-6c91-4b49-be97-5b5e870165f8	Relapse	MDR non XDR	{"Still on treatment"}	Romania
f0a8d84c-afd7-452d-b7c0-559a086d73c2	fd231a91-6d07-420a-953e-c255df1f764c	New	Mono DR	{Cured}	Georgia
f0bcc085-1e66-43e9-a12b-688d5aeed6a2	a0cc8ca4-0ceb-4e8c-bfae-251c1bb85108	Failure	XDR	{Cured}	Belarus
f0dc8f66-aeb4-4dc5-a3cd-4c383e7c43bc	668d1a2c-84c2-4f15-b5ef-f662c44142c3	New	Sensitive	{Cured}	Azerbaijan
f126ebaf-ae2b-4be1-967c-b8ddf10d6961	44aa795d-c9af-4dde-bcb1-fb0f39f4b72e	New	MDR non XDR	{Completed}	Belarus
f1584a72-508c-4271-b35e-174987e1f793	bc015f08-928a-4e48-8a40-d4d806e6b5cf	New	MDR non XDR	{Completed}	Belarus
f189b71f-78b8-4229-80c9-eae8cc51a430	6c30f9f1-b5c3-459e-a596-b0c096356fd6	Relapse	MDR non XDR	{Failure}	Moldova
f1959082-e3a3-45e4-afcf-e979168c89d6	12488728-3868-4cac-9bb2-f8cd71285dcb	Relapse	MDR non XDR	{Died}	Moldova
f21ca6fc-8f41-447d-a0e3-aed196c6f491	e0852c87-e6d9-40aa-8868-31b9e2abd120	Relapse	Sensitive	{Cured}	Moldova
f24ed491-73b0-41ea-b992-5abf652174a8	612cfaf9-3a9c-4085-bdef-fdca0e16a39d	Relapse	MDR non XDR	{"Still on treatment"}	Moldova
f2c504d2-6be4-4755-809b-8effcf5beb3f	7dfe6424-0d16-4829-af28-dbb9eac79b68	Treatment after default	MDR non XDR	{Default}	Georgia
f2d77508-d222-4f82-8870-8eec3c5e416a	44a9ab98-977a-42b1-906b-e26cfbdef9ad	New	XDR	{Cured}	Georgia
f2daa157-e2ce-450a-8996-1384461ee3c9	ff7a52c7-55d7-4773-b668-0ccacd54d8f4	New	Sensitive	{Unknown}	Romania
f2ffa406-4b9b-4fa2-bc15-f6fb0e3ee95a	67f08e5a-a43b-4ae8-ae1e-384212346fd6	New	Sensitive	{Completed}	Belarus
f30ef9d3-5257-4524-9377-b36afb5079d4	84dddfd6-9e4c-41ce-916b-66d9ae98f363	Failure	MDR non XDR	{Cured}	Belarus
f3116c6a-8999-4c1b-86de-9776188e8947	6c69937f-e303-4156-a384-fc2dccff4ea8	Relapse	MDR non XDR	{"Still on treatment"}	Romania
f31253d1-a7a6-4618-acb6-60692767972d	be38b2b7-2e5d-4a8b-85b8-f0022c65dd06	New	MDR non XDR	{Completed}	Belarus
f31b6220-1bf6-47a3-b834-4e21592c30a9	d833706b-7698-44fa-9064-560ac05d7ead	Relapse	Poly DR	{"Still on treatment"}	Moldova
f3835d89-2cf6-4afa-86f2-7e9fb5b59503	4b2042a8-6ab3-4bb2-80db-8d4c319066fe	Treatment after default	MDR non XDR	{Cured}	Azerbaijan
f390357c-17a5-4c0a-925b-d96101d0e295	219daa15-f6e7-41d3-8342-76ed7f73d5c8	New	MDR non XDR	{Died}	Belarus
f3a66fb6-a7ec-4579-9568-40db9b73e944	7bf7d2e9-1c85-48d4-8250-61677e513dbc	New	MDR non XDR	{Cured}	Belarus
f4086d8a-1e04-452d-bf0b-918f6ad41a7c	3c1c55bb-d2ac-4d66-9c18-4a2f329497c8	Failure	MDR non XDR	{Cured}	Belarus
f413a7a0-9be2-4bc5-bd5e-f022162cc402	4b6e13f2-e713-4022-8b11-e22454b5b13c	New	Sensitive	{Cured}	Georgia
f413b9fe-4f46-4328-8559-199e2a4a8d87	7d185f38-c148-413c-b260-258229116bdf	Relapse	MDR non XDR	{"Still on treatment"}	Moldova
f45a7216-42d4-46ea-b4b5-5eeee7dee320	7751135e-52d4-4511-ab1c-068f21e432bb	New	MDR non XDR	{Cured}	Georgia
f45f1eb0-6f1d-4600-b38b-cb889507eae2	c7de6ee7-f950-40a2-a72a-8f61fa0549ff	New	MDR non XDR	{Cured}	Moldova
f45fbb01-c239-4739-ab73-66a964363b7b	82e83a1c-7cd5-4aea-83a8-c8bf4c2038a8	New	MDR non XDR	{Died}	Moldova
f496029c-17d7-4b3c-a623-1ffdae0ab46e	01251c1e-4691-4654-b6fa-e7d2581375a5	New	Sensitive	{Completed}	Azerbaijan
f4e2bfc5-a258-46e1-b572-62a3603d1224	490ed6ae-0270-40b0-8ace-9087623837dc	Failure	MDR non XDR	{Default}	Belarus
f4fad905-9211-4a9f-b1d6-2e239839b627	858a54ae-2996-4e58-a926-002495cc1080	New	MDR non XDR	{Cured}	Belarus
f56bfc64-d989-4399-879f-cc57f0cbbb61	30d56441-4b13-42d6-8721-1ed959b3ea96	Failure	MDR non XDR	{Cured}	Azerbaijan
f597f5a0-14ba-457d-8ed9-53f59575ba47	2510da5e-9a72-4767-905c-9e5f96ca246b	Relapse	XDR	{Cured}	Belarus
f5eb1582-517b-453a-97c6-e47068978eb8	a18028a6-0a3f-483d-bfa1-f35c8497a3ad	New	Sensitive	{Cured}	Georgia
f63fd9e9-9d93-4553-9065-068e1dab3824	9b740a5a-a03f-4dad-a2ba-0630da32ac2f	Relapse	XDR	{Cured}	Belarus
f64213be-2d7a-451a-8700-0e187e82028a	2c92d8b6-1519-44e8-9160-8c39efa151fd	New	Sensitive	{Cured}	Moldova
f64c588f-2b92-4ae6-b0bc-d095ae9e7c3e	4db51567-e40b-427a-aa48-d45e8a2c7418	Relapse	MDR non XDR	{Completed}	Azerbaijan
f667de54-fd7a-48fb-98e6-e81c82fc5a77	bc0d0ebd-9351-415f-bfb4-fb3f8cba5165	Relapse	XDR	{Cured}	Moldova
f66d2e7a-26a0-4da9-a50c-1494e090651e	578df071-af61-40a9-bc43-e2159261e175	Failure	XDR	{Completed}	Belarus
f67516f8-cf02-4258-ac73-7acf05efc6a1	ee871ffe-7dff-4245-9df6-d0836e2f8800	Treatment after default	MDR non XDR	{Completed}	Belarus
f68fe600-0af8-4d6f-bd05-2c6f7836f1b4	3f117e91-cdda-4cd0-bcf6-8ad6963990a1	New	MDR non XDR	{Cured}	Georgia
f6ad53fb-00a4-48d1-a14a-d9b57c8bf762	aa987345-2e19-4634-acde-19a016f65f6d	Other	MDR non XDR	{Completed}	Belarus
f6e46c05-5c3a-408b-a0da-53d984469d2a	f7016ffb-fa44-46ae-b1a2-757479d9fafc	New	MDR non XDR	{Cured}	Belarus
f78df8fd-7760-46fd-bc92-57a034a8f3a5	77e6a0ac-6440-45df-a89b-cb0a273c9198	Failure	XDR	{Cured}	Moldova
f7969396-8f99-42b8-9528-8a13e1f00156	da97a593-c231-49d7-80f4-ae21f3292de8	Failure	XDR	{Cured}	Moldova
f7c87b6a-c675-4690-a28b-c066b919ae5f	3debbdc5-cdfb-497a-92bc-99fc8e28cfa4	Relapse	XDR	{Died}	Belarus
f7d436ba-3a28-46f8-9782-282e9e9eab5b	d50370ab-35c6-45ad-9d23-9b1d8362b539	Failure	XDR	{Cured}	Belarus
f8143d90-392f-4032-b0d0-d57d3865ae94	b1e51ef5-6323-4780-b837-78b0b78ac921	Relapse	Mono DR	{Completed}	Belarus
f81c2205-08b8-4d8d-b1ed-04b1b02e1a46	71ffbed9-e04d-40c8-aae8-22f9bb37d792	New	MDR non XDR	{Cured}	Georgia
f82cb3e0-0b64-478c-bdb6-d1e5786d08ed	ab878ef4-ef6d-4fe6-9ce7-41ccd936e9b3	New	MDR non XDR	{Completed}	Azerbaijan
f837dd13-c46a-4e44-bd20-440b0e35599c	756caae5-92d4-4f0b-8a6c-b427915693c0	New	MDR non XDR	{Failure}	Moldova
f8417191-fda9-4edc-8ae7-5059c0dce7b5	cde90223-0af8-4523-93ef-d1608a1a4cbb	New	MDR non XDR	{Cured}	Moldova
f8c6d767-2bf3-49a3-8b1f-da7d2ffd65e2	e0852c87-e6d9-40aa-8868-31b9e2abd120	Relapse	Sensitive	{Cured}	Moldova
f902b276-f176-45be-9928-d15ad25f1d83	751b5efa-1b51-479c-96fa-8cee24de99d4	Treatment after default	MDR non XDR	{"Still on treatment"}	Romania
f9146256-8f16-463d-8ae6-56d4b16e1e0a	755d2ad3-3df8-41ab-8331-20a63cb2d203	New	MDR non XDR	{Cured}	Belarus
f9424d39-b278-422e-a53c-17c315775ab8	d753d4bb-0d5d-4e7b-9323-d92803ca0c77	New	Mono DR	{Cured}	Moldova
f9a812ee-9c92-4664-b560-360ad326f5d8	391f4db0-32d0-46db-8a72-6b5e96405423	New	XDR	{Died}	Belarus
f9f7e685-bd93-4366-9547-9eed21b25385	fca0e88a-9ea1-498d-9a78-a8976006e03b	Failure	MDR non XDR	{Cured}	Azerbaijan
fa0b96d8-0a66-4207-9a29-a5e274f8c66e	f836de48-31e2-4a39-ae66-cab9ef6a8f0e	Treatment after default	MDR non XDR	{"Still on treatment"}	Moldova
fa26f115-b347-49df-8c9e-a4470580dcd6	d7047f8c-3fe6-4eb8-b0c7-fbfe0456c3d8	New	Mono DR	{Cured}	Georgia
fa68b315-4ff6-4ffd-b5a7-822efd1c6a22	e78e3d74-6c48-45fe-8e3e-df19be4f7f7a	Failure	XDR	{"Still on treatment"}	Moldova
fa7de77c-641e-4ce2-aeec-ff87254bb6f1	4305f25e-bb66-4747-8e3b-7423fd61fcda	New	Poly DR	{Cured}	Moldova
fa7f7bf5-f63a-4d50-b140-fc4a48c2e38d	ad0154c1-b839-45ab-abe1-bc909b257abd	Failure	XDR	{Cured}	Belarus
faaef72e-cc1a-422c-98d9-3db6026e989b	5bc959b4-35f2-42d9-8bed-9ba595c678b0	Failure	XDR	{Cured}	Belarus
fac5facd-5eba-4860-ad16-829e83bcaae2	c6675e25-7550-4510-ae77-b3b3ec953492	New	MDR non XDR	{Failure}	Moldova
fb030673-c012-46a7-8aa6-ae75ebafcf2a	89959049-7cdb-4970-b726-469c0f2d12f8	New	MDR non XDR	{"Still on treatment"}	Romania
fb23a25d-4e86-4f23-8e1b-0993c97bb3dc	d956418e-d327-49e7-8974-f4cd9fcb24c4	Relapse	MDR non XDR	{Cured}	Belarus
fb41cccb-154c-4f52-b6e3-48e7d1eee102	0e4828e2-14c9-45fd-88c9-9b4e2c20d5b8	Relapse	MDR non XDR	{"Still on treatment"}	Romania
fb450746-3cdb-4b8c-8b71-51169fbdb116	9fb07d6e-20e8-45be-b9b6-b79ccc9fd664	Failure	XDR	{Cured}	Belarus
fb51ec29-8c83-46ed-919e-a404b8e87b4c	5133fb4d-267c-4301-a7f2-41d5edee5fa5	New	Sensitive	{Default}	Moldova
fb555109-bf20-4b5a-a199-d5bb1c85c31e	fd3d7d93-f75c-495c-8090-fc389cb134a1	Treatment after default	XDR	{Unknown}	Romania
fb65e2f4-0f37-43d5-8204-31b349962156	05d71a16-1a11-435c-bba8-17910197f255	New	Sensitive	{Completed}	Azerbaijan
fb8093f6-f511-46c7-873c-05487c08a0cd	025c8a06-d1a1-40db-85ff-6e6a2c6be99c	New	Sensitive	{Unknown}	Belarus
fbb250fa-a36f-4d1d-99c5-0401233127bd	4b5fdb16-b58b-466a-b0c2-5a5aa7b2c1a9	Relapse	Sensitive	{Unknown}	India
fc707ad7-eea9-4805-a72b-2279b28233fd	a8fae02e-391a-4626-b721-96bfdb73e113	New	Sensitive	{Cured}	Azerbaijan
fcbfbf2c-4de9-494d-89e4-abeb66389480	42e2024f-d395-442a-9284-7d21c2d7e369	New	Sensitive	{Completed}	Romania
fcc2a6fa-818d-430b-881e-4ee3d538db08	a3faba88-6829-4786-bcd3-85d784db6ec2	Failure	XDR	{Cured}	Belarus
fccc3573-1497-4418-bf50-4a4116ee93fc	8ae6361c-43b2-4aac-b57b-1c6ba886c56d	New	Sensitive	{Completed}	Belarus
fd2584b1-f3b5-40eb-ad81-ac17ce3efea8	1a1e2a8f-baae-4ae9-96f6-113512cff5f2	Relapse	MDR non XDR	{"Still on treatment"}	Romania
fda2766b-84af-462e-8a53-a014c27ac824	50fb5fb1-60a1-4517-ad16-f404cc7a9772	New	Sensitive	{Cured}	Georgia
fdfe7346-e650-4a6e-89e3-291d1e20d57c	a987dad9-61a1-4735-abeb-fc4029e66513	Treatment after default	MDR non XDR	{Unknown}	India
fe5718e6-d671-4b42-b195-426c43978ab7	3a57024d-744a-4d90-9368-7f0a15476c44	Failure	Poly DR	{Cured}	Belarus
fe73db0e-3a3c-4f3b-89d7-2a96659e1d9e	af64b90a-c645-4630-824e-d39c4d46492c	Other	XDR	{Cured}	Belarus
ff35bbca-5315-47d9-a89d-79e2ef5697f3	05674f3d-768f-4a47-8ce2-ae10fb24be38	New	MDR non XDR	{Died}	Belarus
ff373248-642b-44fb-98d4-23a06f15f851	210e0355-99f1-48d7-acc3-4a5ae0f43c90	New	MDR non XDR	{Failure}	Moldova
ff5087c1-755f-4eff-aa6f-f19da07af177	414b8f7a-c984-4789-a9b1-22590139c706	Treatment after default	MDR non XDR	{Cured}	Azerbaijan
ff623593-2197-445f-a00f-a88ca77d9057	3e530eab-75c1-47ac-9631-bda32d77c71a	New	Sensitive	{Completed}	Azerbaijan
ff64aee1-1cc9-4270-9067-9941c7f43c33	1274a209-b723-4a76-b945-491d1e9da47f	Failure	XDR	{Failure}	Moldova
ff6b7705-00b3-42a3-88d3-4d5ea355331c	3495a879-1f42-4bc3-867e-7e6ba3767077	Treatment after default	MDR non XDR	{Cured}	Azerbaijan
ff7d5671-2318-462f-82f4-b302c39827e1	26c178ab-7e87-4fe0-898c-33c597a7d736	Relapse	XDR	{Completed}	Azerbaijan
