# Supplementary material for: Performance of Qure.ai automatic classifiers against a large annotated database of patients with diverse forms of tuberculosis
Source: PLoS One. 2020 Jan 24;15(1):e0224445. doi: 10.1371/journal.pone.0224445 (PMC6980594; doi:10.1371/journal.pone.0224445)
Supplement: S1 Source Data — (ZIP) [file pone.0224445.s001.zip › De_Xray.csv]

condition_id	patient_id	case_definition	type_of_resistance	outcome	country	identifier	imagingstudy_id	uid	series_uid	series_instance_uid	series_instance_content_url	series_modality_cd	status	organization	Started_Elapsed
007831df-e3bb-45a3-bcc0-313d34303b07	993b68b4-9aec-4cac-84c7-3eb809c41014	New	MDR non XDR	{Completed}	Belarus	305	5303460c-9711-40b1-a2d1-dc22923a70fd	1.3.6.1.4.1.25403.163683357445804.11044.20131119114603.31	1.3.6.1.4.1.25403.163683357445804.11044.20131119114603.32	1.3.6.1.4.1.25403.163683357445804.11044.20131119114603.33	993b68b4-9aec-4cac-84c7-3eb809c41014/1.3.6.1.4.1.25403.163683357445804.11044.20131119114603.31/1.3.6.1.4.1.25403.163683357445804.11044.20131119114603.32/1.3.6.1.4.1.25403.163683357445804.11044.20131119114603.33.dcm	CR	final	RSPCPT	4762
007831df-e3bb-45a3-bcc0-313d34303b07	993b68b4-9aec-4cac-84c7-3eb809c41014	New	MDR non XDR	{Completed}	Belarus	305	ac81168f-07a7-4261-b8bb-ad0105646676	1.3.6.1.4.1.25403.163683357445804.11044.20131119114603.28	1.3.6.1.4.1.25403.163683357445804.11044.20131119114603.29	1.3.6.1.4.1.25403.163683357445804.11044.20131119114603.30	993b68b4-9aec-4cac-84c7-3eb809c41014/1.3.6.1.4.1.25403.163683357445804.11044.20131119114603.28/1.3.6.1.4.1.25403.163683357445804.11044.20131119114603.29/1.3.6.1.4.1.25403.163683357445804.11044.20131119114603.30.dcm	CR	final	RSPCPT	4719
007831df-e3bb-45a3-bcc0-313d34303b07	993b68b4-9aec-4cac-84c7-3eb809c41014	New	MDR non XDR	{Completed}	Belarus	305	d8dc5992-2812-4929-a7e0-e2030f756786	1.3.6.1.4.1.25403.163683357445804.11044.20131119114603.34	1.3.6.1.4.1.25403.163683357445804.11044.20131119114603.35	1.3.6.1.4.1.25403.163683357445804.11044.20131119114603.36	993b68b4-9aec-4cac-84c7-3eb809c41014/1.3.6.1.4.1.25403.163683357445804.11044.20131119114603.34/1.3.6.1.4.1.25403.163683357445804.11044.20131119114603.35/1.3.6.1.4.1.25403.163683357445804.11044.20131119114603.36.dcm	CR	final	RSPCPT	4854
01028dc8-e2c8-4d68-8294-f4422f36a9cd	299e91a6-ab5d-4a35-83c3-8e4f83952d13	New	MDR non XDR	{Cured}	Georgia	980	791f55f1-62bc-41cd-b48e-a93d8cd758f4	2.25.82153479345400950056350958059401980171	2.25.66177037433571495842640312547504517416	2.25.198530613133226303820104255033047066646	299e91a6-ab5d-4a35-83c3-8e4f83952d13/2.25.82153479345400950056350958059401980171/2.25.66177037433571495842640312547504517416/2.25.198530613133226303820104255033047066646.dcm	CR	final	NCTBLD	5764
013be465-cf41-4da3-85d4-69abef867882	bfaebe8f-064b-4b2f-ad36-43fae99c4cd2	New	Mono DR	{Cured}	Belarus	190	16b95c65-4714-4f24-b657-ab00dfa56ff7	1.3.6.1.4.1.25403.158515237678667.5060.20130807022630.3	1.3.6.1.4.1.25403.158515237678667.5060.20130807022630.4	1.3.6.1.4.1.25403.158515237678667.5060.20130807022630.5	bfaebe8f-064b-4b2f-ad36-43fae99c4cd2/1.3.6.1.4.1.25403.158515237678667.5060.20130807022630.3/1.3.6.1.4.1.25403.158515237678667.5060.20130807022630.4/1.3.6.1.4.1.25403.158515237678667.5060.20130807022630.5.dcm	CR	final	RSPCPT	4236
013be465-cf41-4da3-85d4-69abef867882	bfaebe8f-064b-4b2f-ad36-43fae99c4cd2	New	Mono DR	{Cured}	Belarus	190	29789f1b-61ea-4fe9-a19d-63f2b19cbb7b	1.3.6.1.4.1.25403.158515237678667.5060.20130807022630.6	1.3.6.1.4.1.25403.158515237678667.5060.20130807022630.7	1.3.6.1.4.1.25403.158515237678667.5060.20130807022630.8	bfaebe8f-064b-4b2f-ad36-43fae99c4cd2/1.3.6.1.4.1.25403.158515237678667.5060.20130807022630.6/1.3.6.1.4.1.25403.158515237678667.5060.20130807022630.7/1.3.6.1.4.1.25403.158515237678667.5060.20130807022630.8.dcm	CR	final	RSPCPT	4286
013be465-cf41-4da3-85d4-69abef867882	bfaebe8f-064b-4b2f-ad36-43fae99c4cd2	New	Mono DR	{Cured}	Belarus	190	3cb01c20-038d-4dd8-8997-4654929d9e65	1.3.6.1.4.1.25403.158515237678667.5060.20130807022630.9	1.3.6.1.4.1.25403.158515237678667.5060.20130807022630.10	1.3.6.1.4.1.25403.158515237678667.5060.20130807022630.11	bfaebe8f-064b-4b2f-ad36-43fae99c4cd2/1.3.6.1.4.1.25403.158515237678667.5060.20130807022630.9/1.3.6.1.4.1.25403.158515237678667.5060.20130807022630.10/1.3.6.1.4.1.25403.158515237678667.5060.20130807022630.11.dcm	CR	final	RSPCPT	4313
01818375-d53f-4d08-a981-d6d13650c90f	5fffe26f-7f3a-4a4e-afb4-149f117400b6	Failure	MDR non XDR	{Unknown}	Romania	1119	1ece3477-c19d-45d0-8f6a-503d55083d54	2.25.10152360845731142132437657175976852460	2.25.136778383321157994908230678548313643526	2.25.195248667102902780956717391979282621169	5fffe26f-7f3a-4a4e-afb4-149f117400b6/2.25.10152360845731142132437657175976852460/2.25.136778383321157994908230678548313643526/2.25.195248667102902780956717391979282621169.dcm	XC	amended	MariusNasta	5610
01818375-d53f-4d08-a981-d6d13650c90f	5fffe26f-7f3a-4a4e-afb4-149f117400b6	Failure	MDR non XDR	{Unknown}	Romania	1119	3ade4983-e93b-48d9-a322-c2cc76bef5a3	2.25.304961040675045901056603102946494097494	2.25.226229818100731726017997314910396490613	2.25.285837772169473990554273353894854046402	5fffe26f-7f3a-4a4e-afb4-149f117400b6/2.25.304961040675045901056603102946494097494/2.25.226229818100731726017997314910396490613/2.25.285837772169473990554273353894854046402.dcm	XC	amended	MariusNasta	5475
01818375-d53f-4d08-a981-d6d13650c90f	5fffe26f-7f3a-4a4e-afb4-149f117400b6	Failure	MDR non XDR	{Unknown}	Romania	1119	3e84f662-0e4f-4853-b33a-da87513dc8e8	2.25.93726056278785404433420463702816807493	2.25.110473549550185017562729548901910459928	2.25.163096805155993215864504185130344758576	5fffe26f-7f3a-4a4e-afb4-149f117400b6/2.25.93726056278785404433420463702816807493/2.25.110473549550185017562729548901910459928/2.25.163096805155993215864504185130344758576.dcm	XC	amended	MariusNasta	5489
01818375-d53f-4d08-a981-d6d13650c90f	5fffe26f-7f3a-4a4e-afb4-149f117400b6	Failure	MDR non XDR	{Unknown}	Romania	1119	58eb51a5-b347-443f-b93d-2aeea7d71ca6	2.25.123810727490811274206453725688350316548	2.25.312871589154556515391264633055275625706	2.25.170070583484256688666609790244298377915	5fffe26f-7f3a-4a4e-afb4-149f117400b6/2.25.123810727490811274206453725688350316548/2.25.312871589154556515391264633055275625706/2.25.170070583484256688666609790244298377915.dcm	XC	amended	MariusNasta	5588
01818375-d53f-4d08-a981-d6d13650c90f	5fffe26f-7f3a-4a4e-afb4-149f117400b6	Failure	MDR non XDR	{Unknown}	Romania	1119	8db87043-fcda-4ca5-b026-760bdc05ac98	2.25.199338677021637198412220415061003297	2.25.5394236945558505371982635665557048337	2.25.338362431119747403570426249103181337218	5fffe26f-7f3a-4a4e-afb4-149f117400b6/2.25.199338677021637198412220415061003297/2.25.5394236945558505371982635665557048337/2.25.338362431119747403570426249103181337218.dcm	XC	amended	MariusNasta	5481
01818375-d53f-4d08-a981-d6d13650c90f	5fffe26f-7f3a-4a4e-afb4-149f117400b6	Failure	MDR non XDR	{Unknown}	Romania	1119	dc9a7af4-57e0-458d-961d-df5421f78d53	2.25.98209337702983760445027215874186917121	2.25.14603119276426352292734257062238432484	2.25.44081213769987588393822189015981775842	5fffe26f-7f3a-4a4e-afb4-149f117400b6/2.25.98209337702983760445027215874186917121/2.25.14603119276426352292734257062238432484/2.25.44081213769987588393822189015981775842.dcm	XC	amended	MariusNasta	5491
01818375-d53f-4d08-a981-d6d13650c90f	5fffe26f-7f3a-4a4e-afb4-149f117400b6	Failure	MDR non XDR	{Unknown}	Romania	1119	e88c20a6-d817-475d-9c2d-2bf52943105d	2.25.330741411020394101381147371243814292546	2.25.225781125294534915030127576929760341948	2.25.37279199836852391027400066587482755986	5fffe26f-7f3a-4a4e-afb4-149f117400b6/2.25.330741411020394101381147371243814292546/2.25.225781125294534915030127576929760341948/2.25.37279199836852391027400066587482755986.dcm	XC	amended	MariusNasta	5490
01877e4a-b974-4850-ad08-e365a2bd60f8	87ff6bb5-7908-486a-9067-149105b3c36b	New	MDR non XDR	{Cured}	Belarus	109	b5107849-5e28-4c38-afe6-d74609bbfd92	1.3.6.1.4.1.25403.158515237678667.5060.20130807020636.10	1.3.6.1.4.1.25403.158515237678667.5060.20130807020636.11	1.3.6.1.4.1.25403.158515237678667.5060.20130807020636.12	87ff6bb5-7908-486a-9067-149105b3c36b/1.3.6.1.4.1.25403.158515237678667.5060.20130807020636.10/1.3.6.1.4.1.25403.158515237678667.5060.20130807020636.11/1.3.6.1.4.1.25403.158515237678667.5060.20130807020636.12.dcm	CR	final	RSPCPT	3679
0191bec4-abc7-4f60-9d2a-c7f960baaecf	83d72889-fda5-45d7-90b4-94747d89c8b8	New	MDR non XDR	{Failure}	Belarus	407	60af5516-658b-45bf-811e-7ad7576d9e30	1.3.6.1.4.1.25403.158515237678667.9208.20150310095211.7	1.3.6.1.4.1.25403.158515237678667.9208.20150310095211.8	1.3.6.1.4.1.25403.158515237678667.9208.20150310095211.9	83d72889-fda5-45d7-90b4-94747d89c8b8/1.3.6.1.4.1.25403.158515237678667.9208.20150310095211.7/1.3.6.1.4.1.25403.158515237678667.9208.20150310095211.8/1.3.6.1.4.1.25403.158515237678667.9208.20150310095211.9.dcm	CR	final	RSPCPT	5251
0191bec4-abc7-4f60-9d2a-c7f960baaecf	83d72889-fda5-45d7-90b4-94747d89c8b8	New	MDR non XDR	{Failure}	Belarus	407	a4c1855b-b5a6-4dc6-bbcc-445086474d7b	1.3.6.1.4.1.25403.158515237678667.9208.20150310095211.4	1.3.6.1.4.1.25403.158515237678667.9208.20150310095211.5	1.3.6.1.4.1.25403.158515237678667.9208.20150310095211.6	83d72889-fda5-45d7-90b4-94747d89c8b8/1.3.6.1.4.1.25403.158515237678667.9208.20150310095211.4/1.3.6.1.4.1.25403.158515237678667.9208.20150310095211.5/1.3.6.1.4.1.25403.158515237678667.9208.20150310095211.6.dcm	CR	final	RSPCPT	5310
01b78c92-c8f6-4564-b43f-a3a774f3d9eb	d1eb0f76-9dba-4ffa-8114-03d806434b7f	New	XDR	{"Still on treatment"}	Romania	886	a12d7dbf-c9e3-414c-a9bc-7e6b6aa2d021	1.2.840.113845.13.2561.3694820875.269997935575	1.2.840.113845.13.2561.3694820875.269997936234	1.2.840.113845.13.2561.3694820875.269997273613	d1eb0f76-9dba-4ffa-8114-03d806434b7f/1.2.840.113845.13.2561.3694820875.269997935575/1.2.840.113845.13.2561.3694820875.269997936234/1.2.840.113845.13.2561.3694820875.269997273613.2016	CR	amended	MariusNasta	5857
01b78c92-c8f6-4564-b43f-a3a774f3d9eb	d1eb0f76-9dba-4ffa-8114-03d806434b7f	New	XDR	{"Still on treatment"}	Romania	886	d2ec3c04-bf59-4ab2-8e1f-334529360b76	2.25.225891567452833383431782857366431879999	2.25.152851413321574859230653243536721162075	2.25.137806929625344314050954274322886630860	d1eb0f76-9dba-4ffa-8114-03d806434b7f/2.25.225891567452833383431782857366431879999/2.25.152851413321574859230653243536721162075/2.25.137806929625344314050954274322886630860.dcm	XC	amended	MariusNasta	5489
026fa60f-8467-4366-b856-39cfeaee728e	88c35215-3b04-4962-846b-d82574d903d1	New	Poly DR	{Default}	Belarus	117	31b513f2-6b9e-46fd-bd15-9d75d571077a	1.3.6.1.4.1.25403.158515237678667.5060.20130807025239.7	1.3.6.1.4.1.25403.158515237678667.5060.20130807025239.8	1.3.6.1.4.1.25403.158515237678667.5060.20130807025239.9	88c35215-3b04-4962-846b-d82574d903d1/1.3.6.1.4.1.25403.158515237678667.5060.20130807025239.7/1.3.6.1.4.1.25403.158515237678667.5060.20130807025239.8/1.3.6.1.4.1.25403.158515237678667.5060.20130807025239.9.dcm	CR	final	RSPCPT	3747
026fa60f-8467-4366-b856-39cfeaee728e	88c35215-3b04-4962-846b-d82574d903d1	New	Poly DR	{Default}	Belarus	117	406d0351-7d76-405a-8c84-3f9e592d0bb6	1.3.6.1.4.1.25403.158515237678667.5060.20130807025239.10	1.3.6.1.4.1.25403.158515237678667.5060.20130807025239.11	1.3.6.1.4.1.25403.158515237678667.5060.20130807025239.12	88c35215-3b04-4962-846b-d82574d903d1/1.3.6.1.4.1.25403.158515237678667.5060.20130807025239.10/1.3.6.1.4.1.25403.158515237678667.5060.20130807025239.11/1.3.6.1.4.1.25403.158515237678667.5060.20130807025239.12.dcm	CR	final	RSPCPT	3850
026fa60f-8467-4366-b856-39cfeaee728e	88c35215-3b04-4962-846b-d82574d903d1	New	Poly DR	{Default}	Belarus	117	6f830875-2bc4-4466-9e2f-e68d3561fc91	1.3.6.1.4.1.25403.158515237678667.5060.20130807025240.1	1.3.6.1.4.1.25403.158515237678667.5060.20130807025240.2	1.3.6.1.4.1.25403.158515237678667.5060.20130807025240.3	88c35215-3b04-4962-846b-d82574d903d1/1.3.6.1.4.1.25403.158515237678667.5060.20130807025240.1/1.3.6.1.4.1.25403.158515237678667.5060.20130807025240.2/1.3.6.1.4.1.25403.158515237678667.5060.20130807025240.3.dcm	CR	final	RSPCPT	4292
026fa60f-8467-4366-b856-39cfeaee728e	88c35215-3b04-4962-846b-d82574d903d1	New	Poly DR	{Default}	Belarus	117	beda1c41-b0f4-42f7-ab86-dc2ace516b2d	1.3.6.1.4.1.25403.158515237678667.5060.20130807025239.13	1.3.6.1.4.1.25403.158515237678667.5060.20130807025239.14	1.3.6.1.4.1.25403.158515237678667.5060.20130807025239.15	88c35215-3b04-4962-846b-d82574d903d1/1.3.6.1.4.1.25403.158515237678667.5060.20130807025239.13/1.3.6.1.4.1.25403.158515237678667.5060.20130807025239.14/1.3.6.1.4.1.25403.158515237678667.5060.20130807025239.15.dcm	CR	final	RSPCPT	3979
026fa60f-8467-4366-b856-39cfeaee728e	88c35215-3b04-4962-846b-d82574d903d1	New	Poly DR	{Default}	Belarus	117	e8860b56-58d7-453f-bd45-b53194c48810	1.3.6.1.4.1.25403.158515237678667.5060.20130807025239.4	1.3.6.1.4.1.25403.158515237678667.5060.20130807025239.5	1.3.6.1.4.1.25403.158515237678667.5060.20130807025239.6	88c35215-3b04-4962-846b-d82574d903d1/1.3.6.1.4.1.25403.158515237678667.5060.20130807025239.4/1.3.6.1.4.1.25403.158515237678667.5060.20130807025239.5/1.3.6.1.4.1.25403.158515237678667.5060.20130807025239.6.dcm	CR	final	RSPCPT	3661
026fa60f-8467-4366-b856-39cfeaee728e	88c35215-3b04-4962-846b-d82574d903d1	New	Poly DR	{Default}	Belarus	117	ed0dd0ff-2af9-4431-9c53-22eaad5acf35	1.3.6.1.4.1.25403.158515237678667.5060.20130807025239.1	1.3.6.1.4.1.25403.158515237678667.5060.20130807025239.2	1.3.6.1.4.1.25403.158515237678667.5060.20130807025239.3	88c35215-3b04-4962-846b-d82574d903d1/1.3.6.1.4.1.25403.158515237678667.5060.20130807025239.1/1.3.6.1.4.1.25403.158515237678667.5060.20130807025239.2/1.3.6.1.4.1.25403.158515237678667.5060.20130807025239.3.dcm	CR	final	RSPCPT	3601
02840137-578e-4666-92fd-c8271b3c2775	5f557f9e-d654-4647-95af-efe941dc0112	New	MDR non XDR	{Cured}	Belarus	302	0c110240-4114-450a-836d-ab6e585391e1	1.3.6.1.4.1.25403.158515237678667.5060.20130807020618.19	1.3.6.1.4.1.25403.158515237678667.5060.20130807020618.20	1.3.6.1.4.1.25403.158515237678667.5060.20130807020618.21	5f557f9e-d654-4647-95af-efe941dc0112/1.3.6.1.4.1.25403.158515237678667.5060.20130807020618.19/1.3.6.1.4.1.25403.158515237678667.5060.20130807020618.20/1.3.6.1.4.1.25403.158515237678667.5060.20130807020618.21.dcm	CR	final	RSPCPT	4761
02840137-578e-4666-92fd-c8271b3c2775	5f557f9e-d654-4647-95af-efe941dc0112	New	MDR non XDR	{Cured}	Belarus	302	37331dc5-36e7-4fed-b148-8dcddba7b7dc	1.3.6.1.4.1.25403.158515237678667.5060.20130807020618.4	1.3.6.1.4.1.25403.158515237678667.5060.20130807020618.5	1.3.6.1.4.1.25403.158515237678667.5060.20130807020618.6	5f557f9e-d654-4647-95af-efe941dc0112/1.3.6.1.4.1.25403.158515237678667.5060.20130807020618.4/1.3.6.1.4.1.25403.158515237678667.5060.20130807020618.5/1.3.6.1.4.1.25403.158515237678667.5060.20130807020618.6.dcm	CR	final	RSPCPT	4748
02840137-578e-4666-92fd-c8271b3c2775	5f557f9e-d654-4647-95af-efe941dc0112	New	MDR non XDR	{Cured}	Belarus	302	b3c5ff30-ebce-4dd4-924a-b2b6b2cb7fdd	1.3.6.1.4.1.25403.158515237678667.5060.20130807020618.7	1.3.6.1.4.1.25403.158515237678667.5060.20130807020618.8	1.3.6.1.4.1.25403.158515237678667.5060.20130807020618.9	5f557f9e-d654-4647-95af-efe941dc0112/1.3.6.1.4.1.25403.158515237678667.5060.20130807020618.7/1.3.6.1.4.1.25403.158515237678667.5060.20130807020618.8/1.3.6.1.4.1.25403.158515237678667.5060.20130807020618.9.dcm	CR	final	RSPCPT	4754
02b07be1-778e-43b8-99d3-636e88637e57	c2a3b368-8593-40d5-bb69-ec3453206ce4	New	MDR non XDR	{Cured}	Belarus	420	d42a6a72-ec9f-47e5-b745-d336736cb640	1.3.6.1.4.1.25403.158515237678667.2100.20150226021730.1	1.3.6.1.4.1.25403.158515237678667.2100.20150226021730.2	1.3.6.1.4.1.25403.158515237678667.2100.20150226021730.3	c2a3b368-8593-40d5-bb69-ec3453206ce4/1.3.6.1.4.1.25403.158515237678667.2100.20150226021730.1/1.3.6.1.4.1.25403.158515237678667.2100.20150226021730.2/1.3.6.1.4.1.25403.158515237678667.2100.20150226021730.3.dcm	CR	final	RSPCPT	3994
02b07be1-778e-43b8-99d3-636e88637e57	c2a3b368-8593-40d5-bb69-ec3453206ce4	New	MDR non XDR	{Cured}	Belarus	420	dc44c996-c4e4-4693-a04f-39b6fc3bc1dc	1.3.6.1.4.1.25403.158515237678667.2100.20150226021730.4	1.3.6.1.4.1.25403.158515237678667.2100.20150226021730.5	1.3.6.1.4.1.25403.158515237678667.2100.20150226021730.6	c2a3b368-8593-40d5-bb69-ec3453206ce4/1.3.6.1.4.1.25403.158515237678667.2100.20150226021730.4/1.3.6.1.4.1.25403.158515237678667.2100.20150226021730.5/1.3.6.1.4.1.25403.158515237678667.2100.20150226021730.6.dcm	CR	final	RSPCPT	4057
039ec7b4-66bb-4344-87fc-08b801861c75	d025dd91-b61c-44d2-ac67-86239da9dd9c	New	MDR non XDR	{Default}	Georgia	986	457b14bf-90bd-415c-bdb4-31fcfd32b364	2.25.116685358704092880322541803954344713383	2.25.215050507168058924535262146054479690419	2.25.250195185557678942591972206496050435106	d025dd91-b61c-44d2-ac67-86239da9dd9c/2.25.116685358704092880322541803954344713383/2.25.215050507168058924535262146054479690419/2.25.250195185557678942591972206496050435106.dcm	CR	final	NCTBLD	5776
03b4558f-1dd4-430e-b05d-08e80f6769f6	e392c0c9-51b7-4241-a067-774d18e68513	New	Mono DR	{Unknown}	India	2098	2e466213-6abf-4b34-bfd2-c9e785c6caab	2.25.300123327912952551880322620531285893898	2.25.99096903578934422932294341413898163609	2.25.156469582681192331824932954466004823212	e392c0c9-51b7-4241-a067-774d18e68513/2.25.300123327912952551880322620531285893898/2.25.99096903578934422932294341413898163609/2.25.156469582681192331824932954466004823212.dcm	CR	final	MANIPAL	6408
03b4558f-1dd4-430e-b05d-08e80f6769f6	e392c0c9-51b7-4241-a067-774d18e68513	New	Mono DR	{Unknown}	India	2098	b3041184-bf92-4a84-8554-10daec84465d	2.25.213134595074127441062861200347193543674	2.25.225040445390482229087159103539067660970	2.25.39088066323224607961593652246345004100	e392c0c9-51b7-4241-a067-774d18e68513/2.25.213134595074127441062861200347193543674/2.25.225040445390482229087159103539067660970/2.25.39088066323224607961593652246345004100.dcm	CR	final	MANIPAL	6435
03ff4425-06aa-4bdd-b646-d2060133e41c	e62fb1e7-3683-4667-a421-de6d013bf8a1	Relapse	MDR non XDR	{Completed}	Belarus	486	7c788600-f149-4299-9cc7-d2ded8bfa113	1.3.6.1.4.1.25403.207732457674374.27968.20150929060035.13	1.3.6.1.4.1.25403.207732457674374.27968.20150929060035.14	1.3.6.1.4.1.25403.207732457674374.27968.20150929060035.15	e62fb1e7-3683-4667-a421-de6d013bf8a1/1.3.6.1.4.1.25403.207732457674374.27968.20150929060035.13/1.3.6.1.4.1.25403.207732457674374.27968.20150929060035.14/1.3.6.1.4.1.25403.207732457674374.27968.20150929060035.15.dcm	CR	final	RSPCPT	5593
04d5b770-c472-4779-aa84-9ce1aade48de	b9db52a1-09db-4baf-a236-b3c12043d2bc	Relapse	MDR non XDR	{Died}	Azerbaijan	2063	563d814c-ba18-4b09-b67a-9a14b0dcfb75	2.25.10294137013918969412332154833434347031	2.25.166514595244224722058731007373522496221	2.25.56417639264956274145732279989503290550	b9db52a1-09db-4baf-a236-b3c12043d2bc/2.25.10294137013918969412332154833434347031/2.25.166514595244224722058731007373522496221/2.25.56417639264956274145732279989503290550.dcm	XC	final	AZ	6121
0509fea3-5879-426d-94d8-7f153ac00e4e	72173233-c816-4fdb-8ae5-b3786cb6f601	Treatment after default	Mono DR	{Cured}	Georgia	62	d6de9b2d-ebe4-43e5-94b1-a7dabad457c3	2.25.156845385577802257605662467003375631406	2.25.137820351029969263785661527890927709713	2.25.166754381039284419147853947460845098881	72173233-c816-4fdb-8ae5-b3786cb6f601/2.25.156845385577802257605662467003375631406/2.25.137820351029969263785661527890927709713/2.25.166754381039284419147853947460845098881.dcm	CR	final	NCTBLD	5396
05266ddb-8e43-4462-bc75-5e8886979579	0d8ed993-9127-4a59-b8e9-989ef6445f62	New	Sensitive	{Cured}	Belarus	224	2315f540-3247-4a8e-b14e-f27cf5b221cf	1.3.6.1.4.1.25403.158515237678667.5060.20130807022524.12	1.3.6.1.4.1.25403.158515237678667.5060.20130807022524.13	1.3.6.1.4.1.25403.158515237678667.5060.20130807022524.14	0d8ed993-9127-4a59-b8e9-989ef6445f62/1.3.6.1.4.1.25403.158515237678667.5060.20130807022524.12/1.3.6.1.4.1.25403.158515237678667.5060.20130807022524.13/1.3.6.1.4.1.25403.158515237678667.5060.20130807022524.14.dcm	CR	final	RSPCPT	4588
05266ddb-8e43-4462-bc75-5e8886979579	0d8ed993-9127-4a59-b8e9-989ef6445f62	New	Sensitive	{Cured}	Belarus	224	67caaf12-dad5-4f17-83ef-9509fb111b84	1.3.6.1.4.1.25403.158515237678667.5060.20130807022524.9	1.3.6.1.4.1.25403.158515237678667.5060.20130807022524.10	1.3.6.1.4.1.25403.158515237678667.5060.20130807022524.11	0d8ed993-9127-4a59-b8e9-989ef6445f62/1.3.6.1.4.1.25403.158515237678667.5060.20130807022524.9/1.3.6.1.4.1.25403.158515237678667.5060.20130807022524.10/1.3.6.1.4.1.25403.158515237678667.5060.20130807022524.11.dcm	CR	final	RSPCPT	4519
0555516c-67df-4243-baee-339113d4348e	5ed71553-91e9-4e5a-8c0a-d50443c95067	Failure	XDR	{Cured}	Belarus	242	4259e1e9-dfd8-402d-b555-7c26682753d7	1.3.6.1.4.1.25403.158515237678667.5060.20130807024549.7	1.3.6.1.4.1.25403.158515237678667.5060.20130807024549.8	1.3.6.1.4.1.25403.158515237678667.5060.20130807024549.9	5ed71553-91e9-4e5a-8c0a-d50443c95067/1.3.6.1.4.1.25403.158515237678667.5060.20130807024549.7/1.3.6.1.4.1.25403.158515237678667.5060.20130807024549.8/1.3.6.1.4.1.25403.158515237678667.5060.20130807024549.9.dcm	CR	final	RSPCPT	4316
0555516c-67df-4243-baee-339113d4348e	5ed71553-91e9-4e5a-8c0a-d50443c95067	Failure	XDR	{Cured}	Belarus	242	498a5563-c498-4ae7-9893-d8e9169a73c5	1.3.6.1.4.1.25403.158515237678667.5060.20130807024549.13	1.3.6.1.4.1.25403.158515237678667.5060.20130807024549.14	1.3.6.1.4.1.25403.158515237678667.5060.20130807024549.15	5ed71553-91e9-4e5a-8c0a-d50443c95067/1.3.6.1.4.1.25403.158515237678667.5060.20130807024549.13/1.3.6.1.4.1.25403.158515237678667.5060.20130807024549.14/1.3.6.1.4.1.25403.158515237678667.5060.20130807024549.15.dcm	CR	final	RSPCPT	4677
0555516c-67df-4243-baee-339113d4348e	5ed71553-91e9-4e5a-8c0a-d50443c95067	Failure	XDR	{Cured}	Belarus	242	4febcd82-4754-4860-b33e-637f2b4898bf	1.3.6.1.4.1.25403.158515237678667.5060.20130807024549.1	1.3.6.1.4.1.25403.158515237678667.5060.20130807024549.2	1.3.6.1.4.1.25403.158515237678667.5060.20130807024549.3	5ed71553-91e9-4e5a-8c0a-d50443c95067/1.3.6.1.4.1.25403.158515237678667.5060.20130807024549.1/1.3.6.1.4.1.25403.158515237678667.5060.20130807024549.2/1.3.6.1.4.1.25403.158515237678667.5060.20130807024549.3.dcm	CR	final	RSPCPT	4190
0555516c-67df-4243-baee-339113d4348e	5ed71553-91e9-4e5a-8c0a-d50443c95067	Failure	XDR	{Cured}	Belarus	242	b73f7792-6362-4a86-b16c-5f44e751b26a	1.3.6.1.4.1.25403.158515237678667.5060.20130807024549.4	1.3.6.1.4.1.25403.158515237678667.5060.20130807024549.5	1.3.6.1.4.1.25403.158515237678667.5060.20130807024549.6	5ed71553-91e9-4e5a-8c0a-d50443c95067/1.3.6.1.4.1.25403.158515237678667.5060.20130807024549.4/1.3.6.1.4.1.25403.158515237678667.5060.20130807024549.5/1.3.6.1.4.1.25403.158515237678667.5060.20130807024549.6.dcm	CR	final	RSPCPT	4257
0555516c-67df-4243-baee-339113d4348e	5ed71553-91e9-4e5a-8c0a-d50443c95067	Failure	XDR	{Cured}	Belarus	242	c07efaae-9612-48f3-b266-674ca7154b12	1.3.6.1.4.1.25403.158515237678667.5060.20130807024548.9	1.3.6.1.4.1.25403.158515237678667.5060.20130807024548.10	1.3.6.1.4.1.25403.158515237678667.5060.20130807024548.11	5ed71553-91e9-4e5a-8c0a-d50443c95067/1.3.6.1.4.1.25403.158515237678667.5060.20130807024548.9/1.3.6.1.4.1.25403.158515237678667.5060.20130807024548.10/1.3.6.1.4.1.25403.158515237678667.5060.20130807024548.11.dcm	CR	final	RSPCPT	3978
0555516c-67df-4243-baee-339113d4348e	5ed71553-91e9-4e5a-8c0a-d50443c95067	Failure	XDR	{Cured}	Belarus	242	cd7729af-1fcd-4992-9526-96702acd0493	1.3.6.1.4.1.25403.158515237678667.5060.20130807024548.12	1.3.6.1.4.1.25403.158515237678667.5060.20130807024548.13	1.3.6.1.4.1.25403.158515237678667.5060.20130807024548.14	5ed71553-91e9-4e5a-8c0a-d50443c95067/1.3.6.1.4.1.25403.158515237678667.5060.20130807024548.12/1.3.6.1.4.1.25403.158515237678667.5060.20130807024548.13/1.3.6.1.4.1.25403.158515237678667.5060.20130807024548.14.dcm	CR	final	RSPCPT	4032
05c55664-f0da-48c8-85cb-91fd80da8e62	5c44fd03-f92f-4d74-bf3a-c57d13d3ef10	New	MDR non XDR	{Completed}	Belarus	155	0c79f0d4-c134-42a7-9efc-bcdf35a42dee	1.3.6.1.4.1.25403.158515237678667.5060.20130807023840.1	1.3.6.1.4.1.25403.158515237678667.5060.20130807023840.2	1.3.6.1.4.1.25403.158515237678667.5060.20130807023840.3	5c44fd03-f92f-4d74-bf3a-c57d13d3ef10/1.3.6.1.4.1.25403.158515237678667.5060.20130807023840.1/1.3.6.1.4.1.25403.158515237678667.5060.20130807023840.2/1.3.6.1.4.1.25403.158515237678667.5060.20130807023840.3.dcm	CR	final	RSPCPT	4130
05c55664-f0da-48c8-85cb-91fd80da8e62	5c44fd03-f92f-4d74-bf3a-c57d13d3ef10	New	MDR non XDR	{Completed}	Belarus	155	b2e48c26-1b2e-436f-86e6-f0f62ceacae0	1.3.6.1.4.1.25403.158515237678667.5060.20130807023840.7	1.3.6.1.4.1.25403.158515237678667.5060.20130807023840.8	1.3.6.1.4.1.25403.158515237678667.5060.20130807023840.9	5c44fd03-f92f-4d74-bf3a-c57d13d3ef10/1.3.6.1.4.1.25403.158515237678667.5060.20130807023840.7/1.3.6.1.4.1.25403.158515237678667.5060.20130807023840.8/1.3.6.1.4.1.25403.158515237678667.5060.20130807023840.9.dcm	CR	final	RSPCPT	4253
05c55664-f0da-48c8-85cb-91fd80da8e62	5c44fd03-f92f-4d74-bf3a-c57d13d3ef10	New	MDR non XDR	{Completed}	Belarus	155	cd639823-395f-444c-9ba2-7ec8ba1a2b05	1.3.6.1.4.1.25403.158515237678667.5060.20130807023840.4	1.3.6.1.4.1.25403.158515237678667.5060.20130807023840.5	1.3.6.1.4.1.25403.158515237678667.5060.20130807023840.6	5c44fd03-f92f-4d74-bf3a-c57d13d3ef10/1.3.6.1.4.1.25403.158515237678667.5060.20130807023840.4/1.3.6.1.4.1.25403.158515237678667.5060.20130807023840.5/1.3.6.1.4.1.25403.158515237678667.5060.20130807023840.6.dcm	CR	final	RSPCPT	4193
05e07b02-f6ea-4d8e-842e-91270bff4968	0dec1855-f899-4291-89cb-83195409331b	Treatment after default	XDR	{Failure}	Azerbaijan	1044	1c08ec81-34ad-45ac-aaad-e3f9a9b6f016	2.25.196957192499036099500097637331519449115	2.25.247021271515454346052302146677592561165	2.25.192050094033178656101600646574617087825	0dec1855-f899-4291-89cb-83195409331b/2.25.196957192499036099500097637331519449115/2.25.247021271515454346052302146677592561165/2.25.192050094033178656101600646574617087825.dcm	XC	final	AZ	5370
05e07b02-f6ea-4d8e-842e-91270bff4968	0dec1855-f899-4291-89cb-83195409331b	Treatment after default	XDR	{Failure}	Azerbaijan	1044	bcb7bd2f-07f5-4726-8b48-6728c1320f89	2.25.60529017789402752581172820649226608169	2.25.198287146517557661718956148300636340472	2.25.76408688642297566843616301976692636691	0dec1855-f899-4291-89cb-83195409331b/2.25.60529017789402752581172820649226608169/2.25.198287146517557661718956148300636340472/2.25.76408688642297566843616301976692636691.dcm	XC	final	AZ	5576
06077978-9d31-4729-976e-80f8cb8d406f	75892c76-b16c-4449-b87d-4a3b72edb447	New	MDR non XDR	{Completed}	Georgia	1334	4b61d7bf-fe84-4658-b84f-1a72f8ef08f6	2.25.241377680516442940431744726438478302302	2.25.280399389620373068332720691497219097909	2.25.319300375854626977645334120160267407527	75892c76-b16c-4449-b87d-4a3b72edb447/2.25.241377680516442940431744726438478302302/2.25.280399389620373068332720691497219097909/2.25.319300375854626977645334120160267407527.dcm	CR	final	NCTBLD	5784
06077978-9d31-4729-976e-80f8cb8d406f	75892c76-b16c-4449-b87d-4a3b72edb447	New	MDR non XDR	{Completed}	Georgia	1334	70e58aef-1a9f-4d5f-bea9-929d15e96357	2.25.87801286092459535086603040629950250565	2.25.157352102854846883682427332858513942391	2.25.89615211265097417816197843025670836184	75892c76-b16c-4449-b87d-4a3b72edb447/2.25.87801286092459535086603040629950250565/2.25.157352102854846883682427332858513942391/2.25.89615211265097417816197843025670836184.dcm	CR	final	NCTBLD	5593
0780cb21-4626-43ad-a418-56876b9c8753	9a496704-03eb-40be-ad57-92d6d24dc314	New	Sensitive	{Cured}	Belarus	113	4a0c772c-5bb1-446e-8f92-2b61ad73892d	1.3.6.1.4.1.25403.158515237678667.5060.20130807023709.16	1.3.6.1.4.1.25403.158515237678667.5060.20130807023709.17	1.3.6.1.4.1.25403.158515237678667.5060.20130807023709.18	9a496704-03eb-40be-ad57-92d6d24dc314/1.3.6.1.4.1.25403.158515237678667.5060.20130807023709.16/1.3.6.1.4.1.25403.158515237678667.5060.20130807023709.17/1.3.6.1.4.1.25403.158515237678667.5060.20130807023709.18.dcm	CR	final	RSPCPT	3979
0780cb21-4626-43ad-a418-56876b9c8753	9a496704-03eb-40be-ad57-92d6d24dc314	New	Sensitive	{Cured}	Belarus	113	819750a3-18df-4a5e-86b5-205d74c6e8c7	1.3.6.1.4.1.25403.158515237678667.5060.20130807023710.1	1.3.6.1.4.1.25403.158515237678667.5060.20130807023710.2	1.3.6.1.4.1.25403.158515237678667.5060.20130807023710.3	9a496704-03eb-40be-ad57-92d6d24dc314/1.3.6.1.4.1.25403.158515237678667.5060.20130807023710.1/1.3.6.1.4.1.25403.158515237678667.5060.20130807023710.2/1.3.6.1.4.1.25403.158515237678667.5060.20130807023710.3.dcm	CR	final	RSPCPT	4166
0780cb21-4626-43ad-a418-56876b9c8753	9a496704-03eb-40be-ad57-92d6d24dc314	New	Sensitive	{Cured}	Belarus	113	b5ac0a21-2972-4a59-a2be-19a2a3f8e774	1.3.6.1.4.1.25403.158515237678667.5060.20130807023709.10	1.3.6.1.4.1.25403.158515237678667.5060.20130807023709.11	1.3.6.1.4.1.25403.158515237678667.5060.20130807023709.12	9a496704-03eb-40be-ad57-92d6d24dc314/1.3.6.1.4.1.25403.158515237678667.5060.20130807023709.10/1.3.6.1.4.1.25403.158515237678667.5060.20130807023709.11/1.3.6.1.4.1.25403.158515237678667.5060.20130807023709.12.dcm	CR	final	RSPCPT	3788
0780cb21-4626-43ad-a418-56876b9c8753	9a496704-03eb-40be-ad57-92d6d24dc314	New	Sensitive	{Cured}	Belarus	113	d8eae5b2-8eaa-4482-8ebe-ed372327ab05	1.3.6.1.4.1.25403.158515237678667.5060.20130807023709.13	1.3.6.1.4.1.25403.158515237678667.5060.20130807023709.14	1.3.6.1.4.1.25403.158515237678667.5060.20130807023709.15	9a496704-03eb-40be-ad57-92d6d24dc314/1.3.6.1.4.1.25403.158515237678667.5060.20130807023709.13/1.3.6.1.4.1.25403.158515237678667.5060.20130807023709.14/1.3.6.1.4.1.25403.158515237678667.5060.20130807023709.15.dcm	CR	final	RSPCPT	3888
07cb7971-9968-4005-8d77-6703c206d4b6	472c45d0-9cf5-4436-852b-36a9ffda0886	New	MDR non XDR	{Cured}	Belarus	303	2ed2d61e-6b24-46d3-ae68-6ed17cf8d17a	1.3.6.1.4.1.25403.163683357445804.11044.20131119114316.15	1.3.6.1.4.1.25403.163683357445804.11044.20131119114316.16	1.3.6.1.4.1.25403.163683357445804.11044.20131119114316.17	472c45d0-9cf5-4436-852b-36a9ffda0886/1.3.6.1.4.1.25403.163683357445804.11044.20131119114316.15/1.3.6.1.4.1.25403.163683357445804.11044.20131119114316.16/1.3.6.1.4.1.25403.163683357445804.11044.20131119114316.17.dcm	CR	final	RSPCPT	4754
07cb7971-9968-4005-8d77-6703c206d4b6	472c45d0-9cf5-4436-852b-36a9ffda0886	New	MDR non XDR	{Cured}	Belarus	303	830303b4-e5cd-4e74-9eb0-5249f482ba2d	1.3.6.1.4.1.25403.163683357445804.11044.20131119114316.18	1.3.6.1.4.1.25403.163683357445804.11044.20131119114316.19	1.3.6.1.4.1.25403.163683357445804.11044.20131119114316.20	472c45d0-9cf5-4436-852b-36a9ffda0886/1.3.6.1.4.1.25403.163683357445804.11044.20131119114316.18/1.3.6.1.4.1.25403.163683357445804.11044.20131119114316.19/1.3.6.1.4.1.25403.163683357445804.11044.20131119114316.20.dcm	CR	final	RSPCPT	4816
07cb7971-9968-4005-8d77-6703c206d4b6	472c45d0-9cf5-4436-852b-36a9ffda0886	New	MDR non XDR	{Cured}	Belarus	303	bf83e25c-c4b0-4aca-9adc-a03ca9c34f1b	1.3.6.1.4.1.25403.163683357445804.11044.20131119114316.21	1.3.6.1.4.1.25403.163683357445804.11044.20131119114316.22	1.3.6.1.4.1.25403.163683357445804.11044.20131119114316.23	472c45d0-9cf5-4436-852b-36a9ffda0886/1.3.6.1.4.1.25403.163683357445804.11044.20131119114316.21/1.3.6.1.4.1.25403.163683357445804.11044.20131119114316.22/1.3.6.1.4.1.25403.163683357445804.11044.20131119114316.23.dcm	CR	final	RSPCPT	4873
07ccbba6-2fd1-4267-aee0-f39463183bb0	18517b3d-055b-40e0-9b38-37e60f81a810	New	MDR non XDR	{Cured}	Belarus	463	72238a05-4376-4d7b-bf7f-e7cf2f697d4e	1.3.6.1.4.1.25403.75984511895.6000.20150527052010.97	1.3.6.1.4.1.25403.75984511895.6000.20150527052010.98	1.3.6.1.4.1.25403.75984511895.6000.20150527052010.99	18517b3d-055b-40e0-9b38-37e60f81a810/1.3.6.1.4.1.25403.75984511895.6000.20150527052010.97/1.3.6.1.4.1.25403.75984511895.6000.20150527052010.98/1.3.6.1.4.1.25403.75984511895.6000.20150527052010.99.dcm	CR	final	RSPCPT	5334
084b23d8-b9f4-4618-9a98-f54958874366	6579220d-2017-4abe-9bf2-8adca0325171	Failure	MDR non XDR	{Cured}	Belarus	150	a9d503fd-2c13-40f3-b5db-7016f339a1a7	1.3.6.1.4.1.25403.158515237678667.5060.20130807023809.1	1.3.6.1.4.1.25403.158515237678667.5060.20130807023809.2	1.3.6.1.4.1.25403.158515237678667.5060.20130807023809.3	6579220d-2017-4abe-9bf2-8adca0325171/1.3.6.1.4.1.25403.158515237678667.5060.20130807023809.1/1.3.6.1.4.1.25403.158515237678667.5060.20130807023809.2/1.3.6.1.4.1.25403.158515237678667.5060.20130807023809.3.dcm	CR	final	RSPCPT	4266
089b85b6-886b-4bba-a84a-6e5a67a26238	84b63a49-5cfb-4d3c-ba79-025e9e7f2f0c	New	Sensitive	{Completed}	Belarus	130	0a736642-020c-42b1-9fd8-bf60d6ba6111	1.3.6.1.4.1.25403.158515237678667.5060.20130807023528.10	1.3.6.1.4.1.25403.158515237678667.5060.20130807023528.11	1.3.6.1.4.1.25403.158515237678667.5060.20130807023528.12	84b63a49-5cfb-4d3c-ba79-025e9e7f2f0c/1.3.6.1.4.1.25403.158515237678667.5060.20130807023528.10/1.3.6.1.4.1.25403.158515237678667.5060.20130807023528.11/1.3.6.1.4.1.25403.158515237678667.5060.20130807023528.12.dcm	CR	final	RSPCPT	3684
08a368fe-c2fa-400a-bd93-aaa482e84348	27501238-6994-4f8f-a877-4ac56fa07e1b	Failure	XDR	{Completed}	Belarus	322	0f1c9f3e-494c-4a7b-b5fc-d6237021a1a2	1.3.6.1.4.1.25403.163683357445804.11044.20131119114551.54	1.3.6.1.4.1.25403.163683357445804.11044.20131119114551.55	1.3.6.1.4.1.25403.163683357445804.11044.20131119114551.56	27501238-6994-4f8f-a877-4ac56fa07e1b/1.3.6.1.4.1.25403.163683357445804.11044.20131119114551.54/1.3.6.1.4.1.25403.163683357445804.11044.20131119114551.55/1.3.6.1.4.1.25403.163683357445804.11044.20131119114551.56.dcm	CR	final	RSPCPT	4749
08a368fe-c2fa-400a-bd93-aaa482e84348	27501238-6994-4f8f-a877-4ac56fa07e1b	Failure	XDR	{Completed}	Belarus	322	0f61d29d-2121-4c3f-90d2-bd92d98e710c	1.3.6.1.4.1.25403.163683357445804.11044.20131119114551.57	1.3.6.1.4.1.25403.163683357445804.11044.20131119114551.58	1.3.6.1.4.1.25403.163683357445804.11044.20131119114551.59	27501238-6994-4f8f-a877-4ac56fa07e1b/1.3.6.1.4.1.25403.163683357445804.11044.20131119114551.57/1.3.6.1.4.1.25403.163683357445804.11044.20131119114551.58/1.3.6.1.4.1.25403.163683357445804.11044.20131119114551.59.dcm	CR	final	RSPCPT	4846
08a368fe-c2fa-400a-bd93-aaa482e84348	27501238-6994-4f8f-a877-4ac56fa07e1b	Failure	XDR	{Completed}	Belarus	322	0ff088a9-89fd-490d-b6f5-89630ade8682	1.3.6.1.4.1.25403.163683357445804.11044.20131119114551.51	1.3.6.1.4.1.25403.163683357445804.11044.20131119114551.52	1.3.6.1.4.1.25403.163683357445804.11044.20131119114551.53	27501238-6994-4f8f-a877-4ac56fa07e1b/1.3.6.1.4.1.25403.163683357445804.11044.20131119114551.51/1.3.6.1.4.1.25403.163683357445804.11044.20131119114551.52/1.3.6.1.4.1.25403.163683357445804.11044.20131119114551.53.dcm	CR	final	RSPCPT	3776
08a368fe-c2fa-400a-bd93-aaa482e84348	27501238-6994-4f8f-a877-4ac56fa07e1b	Failure	XDR	{Completed}	Belarus	322	2d8cbce2-73ab-4c2f-aaee-19cb868138ae	1.3.6.1.4.1.25403.163683357445804.11044.20131119114552.4	1.3.6.1.4.1.25403.163683357445804.11044.20131119114552.5	1.3.6.1.4.1.25403.163683357445804.11044.20131119114552.6	27501238-6994-4f8f-a877-4ac56fa07e1b/1.3.6.1.4.1.25403.163683357445804.11044.20131119114552.4/1.3.6.1.4.1.25403.163683357445804.11044.20131119114552.5/1.3.6.1.4.1.25403.163683357445804.11044.20131119114552.6.dcm	CR	final	RSPCPT	4868
08a368fe-c2fa-400a-bd93-aaa482e84348	27501238-6994-4f8f-a877-4ac56fa07e1b	Failure	XDR	{Completed}	Belarus	322	80a0c235-9fae-41c3-9b56-6e3fd16ff7dc	1.3.6.1.4.1.25403.163683357445804.11044.20131119114553.1	1.3.6.1.4.1.25403.163683357445804.11044.20131119114553.2	1.3.6.1.4.1.25403.163683357445804.11044.20131119114553.3	27501238-6994-4f8f-a877-4ac56fa07e1b/1.3.6.1.4.1.25403.163683357445804.11044.20131119114553.1/1.3.6.1.4.1.25403.163683357445804.11044.20131119114553.2/1.3.6.1.4.1.25403.163683357445804.11044.20131119114553.3.dcm	CR	final	RSPCPT	4873
08a368fe-c2fa-400a-bd93-aaa482e84348	27501238-6994-4f8f-a877-4ac56fa07e1b	Failure	XDR	{Completed}	Belarus	322	9aeec6a4-002f-45b1-8d85-a1f37957f63a	1.3.6.1.4.1.25403.163683357445804.11044.20131119114552.7	1.3.6.1.4.1.25403.163683357445804.11044.20131119114552.8	1.3.6.1.4.1.25403.163683357445804.11044.20131119114552.9	27501238-6994-4f8f-a877-4ac56fa07e1b/1.3.6.1.4.1.25403.163683357445804.11044.20131119114552.7/1.3.6.1.4.1.25403.163683357445804.11044.20131119114552.8/1.3.6.1.4.1.25403.163683357445804.11044.20131119114552.9.dcm	CR	final	RSPCPT	4869
08a368fe-c2fa-400a-bd93-aaa482e84348	27501238-6994-4f8f-a877-4ac56fa07e1b	Failure	XDR	{Completed}	Belarus	322	fa2f71c1-cb11-4985-8048-343f391942e2	1.3.6.1.4.1.25403.163683357445804.11044.20131119114552.1	1.3.6.1.4.1.25403.163683357445804.11044.20131119114552.2	1.3.6.1.4.1.25403.163683357445804.11044.20131119114552.3	27501238-6994-4f8f-a877-4ac56fa07e1b/1.3.6.1.4.1.25403.163683357445804.11044.20131119114552.1/1.3.6.1.4.1.25403.163683357445804.11044.20131119114552.2/1.3.6.1.4.1.25403.163683357445804.11044.20131119114552.3.dcm	CR	final	RSPCPT	4867
09af57db-c42a-4660-a9c6-16b70d1712d4	84e7e045-3c37-42b5-b5f1-f9a26aeb4865	Failure	XDR	{Cured}	Belarus	906	f59f38eb-71ec-47ac-a05f-35fdc66d0cd7	1.2.840.114062.2.192.168.196.13.2016.2.15.11.18.35.8602296.1	1.2.840.114062.2.192.168.196.13.2016.2.15.11.19.21.8648203.2	1.2.840.114062.2.192.168.196.13.2016.2.15.11.19.21.8648203	84e7e045-3c37-42b5-b5f1-f9a26aeb4865/1.2.840.114062.2.192.168.196.13.2016.2.15.11.18.35.8602296.1/1.2.840.114062.2.192.168.196.13.2016.2.15.11.19.21.8648203.2/1.2.840.114062.2.192.168.196.13.2016.2.15.11.19.21.8648203.dcm	CR	final	RSPCPT	5733
09cf4eb9-5d16-4b69-9346-87b8e165408b	9c7df4a1-5f7b-4962-8871-aa228afe0398	Failure	MDR non XDR	{Unknown}	Georgia	1785	5851d23a-26ef-4f5a-8387-84dee21c6e95	2.25.98997611183010722492103730213470829883	2.25.30101384906665825651795955227952693271	2.25.82661261656320497574294909747126100834	9c7df4a1-5f7b-4962-8871-aa228afe0398/2.25.98997611183010722492103730213470829883/2.25.30101384906665825651795955227952693271/2.25.82661261656320497574294909747126100834.dcm	XC	final	NCTBLD	6259
0a5042c8-d021-4b8a-99e7-667df5e89ee2	1597595c-422d-4fb2-b746-2f678d4c0ad2	Failure	MDR non XDR	{"Still on treatment"}	Romania	1157	97fbb418-ef6a-46c4-b769-13540ed5c45f	2.25.331784688382187509442987147684290492743	2.25.301434656362832637846515854768496482365	2.25.325405860827049753751982304033775186562	1597595c-422d-4fb2-b746-2f678d4c0ad2/2.25.331784688382187509442987147684290492743/2.25.301434656362832637846515854768496482365/2.25.325405860827049753751982304033775186562.dcm	XC	amended	MariusNasta	5945
0a5042c8-d021-4b8a-99e7-667df5e89ee2	1597595c-422d-4fb2-b746-2f678d4c0ad2	Failure	MDR non XDR	{"Still on treatment"}	Romania	1157	db5bf623-e48c-4e4e-959a-e22b0a3bf738	2.25.122947092059013534395472510641954171931	2.25.256530894285730217681492482063584079218	2.25.110404819545677848435538106619840849446	1597595c-422d-4fb2-b746-2f678d4c0ad2/2.25.122947092059013534395472510641954171931/2.25.256530894285730217681492482063584079218/2.25.110404819545677848435538106619840849446.dcm	XC	amended	MariusNasta	5853
0c0f7138-d351-480c-9455-9c7ad0ccf09d	209757ca-bcbc-4e1e-86e8-ba0ca16701e1	Relapse	Mono DR	{"Still on treatment"}	Romania	1162	12d29710-cbaf-48ff-bd80-3f363daf0871	1.2.840.113845.13.2985.3694820875.423495432489	1.2.840.113845.13.2985.3694820875.423495433116	1.2.840.113845.13.2985.3694820875.423494756958	209757ca-bcbc-4e1e-86e8-ba0ca16701e1/1.2.840.113845.13.2985.3694820875.423495432489/1.2.840.113845.13.2985.3694820875.423495433116/1.2.840.113845.13.2985.3694820875.423494756958.2017	CR	amended	MariusNasta	6313
0c0f7138-d351-480c-9455-9c7ad0ccf09d	209757ca-bcbc-4e1e-86e8-ba0ca16701e1	Relapse	Mono DR	{"Still on treatment"}	Romania	1162	9de20a5a-22c9-4f21-aac9-3381a107d9f2	2.25.305133072466253896756375733375174747984	2.25.236248915286313670354916950543068878998	2.25.176099029413425925519309035068163676936	209757ca-bcbc-4e1e-86e8-ba0ca16701e1/2.25.305133072466253896756375733375174747984/2.25.236248915286313670354916950543068878998/2.25.176099029413425925519309035068163676936.dcm	XC	amended	MariusNasta	5957
0c4cda7b-6885-4680-adbb-b12083ff4f88	c9d2c1b4-d748-4b72-b671-8984f64e66d2	Treatment after default	MDR non XDR	{Died}	Azerbaijan	1046	1b4eca5c-0619-4fbf-a8ee-4c91c65ff18e	2.25.16680080823943119819464252429890127023	2.25.199396278302386782319086112634975008023	2.25.127698197679491334170683174765162162113	c9d2c1b4-d748-4b72-b671-8984f64e66d2/2.25.16680080823943119819464252429890127023/2.25.199396278302386782319086112634975008023/2.25.127698197679491334170683174765162162113.dcm	XC	final	AZ	5439
0c4cda7b-6885-4680-adbb-b12083ff4f88	c9d2c1b4-d748-4b72-b671-8984f64e66d2	Treatment after default	MDR non XDR	{Died}	Azerbaijan	1046	7f44fb83-7c8e-4cd4-8d19-fd1aa36b0cea	2.25.107359495402748277892708523271362531243	2.25.84409375369879419072985387326129818682	2.25.72683026545680844630234985327430657657	c9d2c1b4-d748-4b72-b671-8984f64e66d2/2.25.107359495402748277892708523271362531243/2.25.84409375369879419072985387326129818682/2.25.72683026545680844630234985327430657657.dcm	XC	final	AZ	5474
0cb28d8a-801f-4a2d-a6ff-e620709776d8	0a6c9ded-5f57-48de-b23a-b16fd052b3a9	Failure	XDR	{Unknown}	Romania	1175	5fe0c3a6-e901-435f-80a7-633111773f3e	2.25.153136156200226224091394233518034199385	2.25.92802077387742446945727937506509398756	2.25.146088838471616802900894647256902911541	0a6c9ded-5f57-48de-b23a-b16fd052b3a9/2.25.153136156200226224091394233518034199385/2.25.92802077387742446945727937506509398756/2.25.146088838471616802900894647256902911541.dcm	XC	amended	MariusNasta	5313
0cb28d8a-801f-4a2d-a6ff-e620709776d8	0a6c9ded-5f57-48de-b23a-b16fd052b3a9	Failure	XDR	{Unknown}	Romania	1175	6454d1c7-c544-4633-92ff-65f73598c669	2.25.148288984255470365450272403930688353732	2.25.123658054580268572100431631613151887523	2.25.310547741039949312099388417951737157325	0a6c9ded-5f57-48de-b23a-b16fd052b3a9/2.25.148288984255470365450272403930688353732/2.25.123658054580268572100431631613151887523/2.25.310547741039949312099388417951737157325.dcm	XC	amended	MariusNasta	5341
0cb28d8a-801f-4a2d-a6ff-e620709776d8	0a6c9ded-5f57-48de-b23a-b16fd052b3a9	Failure	XDR	{Unknown}	Romania	1175	8e2d3d9d-2393-4f1c-abd1-6ef6fca9f600	2.25.286004196644947520688591122439809874320	2.25.328219665745366497888074901988172997731	2.25.316387619675739187315417835242718120000	0a6c9ded-5f57-48de-b23a-b16fd052b3a9/2.25.286004196644947520688591122439809874320/2.25.328219665745366497888074901988172997731/2.25.316387619675739187315417835242718120000.dcm	XC	amended	MariusNasta	5628
0cb28d8a-801f-4a2d-a6ff-e620709776d8	0a6c9ded-5f57-48de-b23a-b16fd052b3a9	Failure	XDR	{Unknown}	Romania	1175	b4bacbaa-2e12-4c00-9d2e-df53cf76b939	2.25.56378130638912548395337548316284706280	2.25.153565812042205064974148923828079334430	2.25.126675451998600791446256380427676334001	0a6c9ded-5f57-48de-b23a-b16fd052b3a9/2.25.56378130638912548395337548316284706280/2.25.153565812042205064974148923828079334430/2.25.126675451998600791446256380427676334001.dcm	XC	amended	MariusNasta	5224
0da66d74-77c0-44e1-a054-c71edc2a396d	47e6e454-b78d-4b1f-a728-1c42d9e951a6	Treatment after default	MDR non XDR	{Default}	Belarus	265	0a5fb93b-66e5-487e-863f-8f9456e2809c	1.3.6.1.4.1.25403.163683357445804.11492.20131121045002.14	1.3.6.1.4.1.25403.163683357445804.11492.20131121045002.15	1.3.6.1.4.1.25403.163683357445804.11492.20131121045002.16	47e6e454-b78d-4b1f-a728-1c42d9e951a6/1.3.6.1.4.1.25403.163683357445804.11492.20131121045002.14/1.3.6.1.4.1.25403.163683357445804.11492.20131121045002.15/1.3.6.1.4.1.25403.163683357445804.11492.20131121045002.16.dcm	CR	final	RSPCPT	4792
0da66d74-77c0-44e1-a054-c71edc2a396d	47e6e454-b78d-4b1f-a728-1c42d9e951a6	Treatment after default	MDR non XDR	{Default}	Belarus	265	70020254-2377-4c48-bf1b-cb27554c2f1f	1.3.6.1.4.1.25403.163683357445804.11492.20131121045002.11	1.3.6.1.4.1.25403.163683357445804.11492.20131121045002.12	1.3.6.1.4.1.25403.163683357445804.11492.20131121045002.13	47e6e454-b78d-4b1f-a728-1c42d9e951a6/1.3.6.1.4.1.25403.163683357445804.11492.20131121045002.11/1.3.6.1.4.1.25403.163683357445804.11492.20131121045002.12/1.3.6.1.4.1.25403.163683357445804.11492.20131121045002.13.dcm	CR	final	RSPCPT	4733
0da66d74-77c0-44e1-a054-c71edc2a396d	47e6e454-b78d-4b1f-a728-1c42d9e951a6	Treatment after default	MDR non XDR	{Default}	Belarus	265	af3e7b1d-b35e-4f50-8450-ad431afaaece	1.3.6.1.4.1.25403.163683357445804.11492.20131121045002.20	1.3.6.1.4.1.25403.163683357445804.11492.20131121045002.21	1.3.6.1.4.1.25403.163683357445804.11492.20131121045002.22	47e6e454-b78d-4b1f-a728-1c42d9e951a6/1.3.6.1.4.1.25403.163683357445804.11492.20131121045002.20/1.3.6.1.4.1.25403.163683357445804.11492.20131121045002.21/1.3.6.1.4.1.25403.163683357445804.11492.20131121045002.22.dcm	CR	final	RSPCPT	4852
0da66d74-77c0-44e1-a054-c71edc2a396d	47e6e454-b78d-4b1f-a728-1c42d9e951a6	Treatment after default	MDR non XDR	{Default}	Belarus	265	f86cd16c-631d-4198-b867-cec915f1704a	1.3.6.1.4.1.25403.163683357445804.11492.20131121045002.8	1.3.6.1.4.1.25403.163683357445804.11492.20131121045002.9	1.3.6.1.4.1.25403.163683357445804.11492.20131121045002.10	47e6e454-b78d-4b1f-a728-1c42d9e951a6/1.3.6.1.4.1.25403.163683357445804.11492.20131121045002.8/1.3.6.1.4.1.25403.163683357445804.11492.20131121045002.9/1.3.6.1.4.1.25403.163683357445804.11492.20131121045002.10.dcm	CR	final	RSPCPT	4669
0ec2bd56-b2a5-4632-aa27-1c3660fcb634	90f6c318-2c95-4535-8d8d-b49f064a7eaf	New	MDR non XDR	{Cured}	Belarus	592	49c035f8-eef2-4c67-b454-c6166b44de6a	1.2.840.114062.2.192.168.196.13.2015.9.23.11.30.53.9543125.1	1.2.840.114062.2.192.168.196.13.2015.9.23.11.31.42.9592406.2	1.2.840.114062.2.192.168.196.13.2015.9.23.11.31.42.9592406	90f6c318-2c95-4535-8d8d-b49f064a7eaf/1.2.840.114062.2.192.168.196.13.2015.9.23.11.30.53.9543125.1/1.2.840.114062.2.192.168.196.13.2015.9.23.11.31.42.9592406.2/1.2.840.114062.2.192.168.196.13.2015.9.23.11.31.42.9592406.dcm	CR	final	RSPCPT	5588
0f7ce35d-e2e8-4a2e-8949-6eaa16595972	0073b7e4-04a1-406e-b465-4a3637fee0af	Failure	XDR	{"Still on treatment"}	Romania	754	9e5f1d48-f475-4311-b202-edf2fa8d6811	2.25.270761480355279029307466604021573489992	2.25.91125242579821838954969312670689508600	2.25.7989999658591630245136883091465432567	0073b7e4-04a1-406e-b465-4a3637fee0af/2.25.270761480355279029307466604021573489992/2.25.91125242579821838954969312670689508600/2.25.7989999658591630245136883091465432567.dcm	XC	amended	MariusNasta	5903
0fa50a9a-ad05-4094-9829-2398be100752	df5b86ef-d634-497b-9ed9-3b7c9c5c9117	New	Sensitive	{Unknown}	Belarus	280	6d1ba347-cb57-404e-b815-909194c27200	1.3.6.1.4.1.25403.158515237678667.5060.20130807024600.10	1.3.6.1.4.1.25403.158515237678667.5060.20130807024600.11	1.3.6.1.4.1.25403.158515237678667.5060.20130807024600.12	df5b86ef-d634-497b-9ed9-3b7c9c5c9117/1.3.6.1.4.1.25403.158515237678667.5060.20130807024600.10/1.3.6.1.4.1.25403.158515237678667.5060.20130807024600.11/1.3.6.1.4.1.25403.158515237678667.5060.20130807024600.12.dcm	CR	final	RSPCPT	4608
108d11f3-a8ac-447a-ac02-6b246aedde60	c62cdb65-d8d0-41ce-b533-38c08fc36e2f	Failure	XDR	{Died}	Georgia	578	5c0dbbca-ea9b-46ce-8805-252699d87780	2.25.132644423714340222235684527730366116767	2.25.144976619545357756483403651054989296205	2.25.258963461507845775929661369790356482114	c62cdb65-d8d0-41ce-b533-38c08fc36e2f/2.25.132644423714340222235684527730366116767/2.25.144976619545357756483403651054989296205/2.25.258963461507845775929661369790356482114.dcm	CR	final	NCTBLD	5356
11bd6dcc-6903-4d46-839e-cb8b3ef83722	5e42081f-d34a-4a80-b468-a7bd8f546b98	Relapse	MDR non XDR	{Cured}	Georgia	570	d52ee2d9-3985-4e57-8099-abd8bf746fa4	2.25.217558009133564718707947407178792577293	2.25.219356701123277729780733801740059396459	2.25.142079230760311281886140151191479751587	5e42081f-d34a-4a80-b468-a7bd8f546b98/2.25.217558009133564718707947407178792577293/2.25.219356701123277729780733801740059396459/2.25.142079230760311281886140151191479751587.dcm	CR	final	NCTBLD	5532
12990cec-abed-4052-b127-572e2bc85c52	4fc37bf0-1e18-4a34-8d93-ff2d055d762a	Failure	MDR non XDR	{Cured}	Belarus	456	54cce809-1e60-408d-870d-a40b627e2d9c	1.3.6.1.4.1.25403.75984511895.34804.20150526025150.37	1.3.6.1.4.1.25403.75984511895.34804.20150526025150.38	1.3.6.1.4.1.25403.75984511895.34804.20150526025150.39	4fc37bf0-1e18-4a34-8d93-ff2d055d762a/1.3.6.1.4.1.25403.75984511895.34804.20150526025150.37/1.3.6.1.4.1.25403.75984511895.34804.20150526025150.38/1.3.6.1.4.1.25403.75984511895.34804.20150526025150.39.dcm	CR	final	RSPCPT	5414
14aa5da7-c08c-4147-86e1-003a709452ef	f0db137e-e33f-42a4-9c68-cdd61adffbfc	New	MDR non XDR	{"Still on treatment"}	Romania	995	1bf41688-aca8-40a2-b0ca-9defa7a0c150	2.25.109146918262030041826427525999396415723	2.25.32630006710383303891824065192513004012	2.25.141486179330221637001263916612451743894	f0db137e-e33f-42a4-9c68-cdd61adffbfc/2.25.109146918262030041826427525999396415723/2.25.32630006710383303891824065192513004012/2.25.141486179330221637001263916612451743894.dcm	XC	amended	MariusNasta	5750
14aa5da7-c08c-4147-86e1-003a709452ef	f0db137e-e33f-42a4-9c68-cdd61adffbfc	New	MDR non XDR	{"Still on treatment"}	Romania	995	2d15a2e8-ee9d-41b4-ba45-3b975719067e	2.25.16780839595899559073471545282112338856	2.25.210275010566188610734338737225829828454	2.25.84123656465205643225994386282963515404	f0db137e-e33f-42a4-9c68-cdd61adffbfc/2.25.16780839595899559073471545282112338856/2.25.210275010566188610734338737225829828454/2.25.84123656465205643225994386282963515404.dcm	XC	amended	MariusNasta	5841
14f7423b-bc13-4ace-9c80-8eb2ef32679d	1bd3a238-6a3d-493b-b7ee-b8f3875c4b79	New	XDR	{Cured}	Georgia	1329	0ea76a80-8560-4d09-b674-617b0344faa4	2.25.133285646619744085098506765643830190531	2.25.1297245173605322040111889171687913764	2.25.162563969088888540662088249434978439801	1bd3a238-6a3d-493b-b7ee-b8f3875c4b79/2.25.133285646619744085098506765643830190531/2.25.1297245173605322040111889171687913764/2.25.162563969088888540662088249434978439801.dcm	CR	final	NCTBLD	5418
151f0130-1774-4f2b-b623-7fec723bd7e5	ab858b53-4cba-470f-82dc-b3eb1be89425	Failure	XDR	{Failure}	Belarus	154	4bf20dad-e6ed-4224-81b3-a8c3413b443c	1.3.6.1.4.1.25403.158515237678667.5060.20130807020458.11	1.3.6.1.4.1.25403.158515237678667.5060.20130807020458.12	1.3.6.1.4.1.25403.158515237678667.5060.20130807020458.13	ab858b53-4cba-470f-82dc-b3eb1be89425/1.3.6.1.4.1.25403.158515237678667.5060.20130807020458.11/1.3.6.1.4.1.25403.158515237678667.5060.20130807020458.12/1.3.6.1.4.1.25403.158515237678667.5060.20130807020458.13.dcm	CR	final	RSPCPT	4200
151f0130-1774-4f2b-b623-7fec723bd7e5	ab858b53-4cba-470f-82dc-b3eb1be89425	Failure	XDR	{Failure}	Belarus	154	c409bd1a-bed1-4ef5-bc30-b4a127b9632f	1.3.6.1.4.1.25403.158515237678667.5060.20130807020458.5	1.3.6.1.4.1.25403.158515237678667.5060.20130807020458.6	1.3.6.1.4.1.25403.158515237678667.5060.20130807020458.7	ab858b53-4cba-470f-82dc-b3eb1be89425/1.3.6.1.4.1.25403.158515237678667.5060.20130807020458.5/1.3.6.1.4.1.25403.158515237678667.5060.20130807020458.6/1.3.6.1.4.1.25403.158515237678667.5060.20130807020458.7.dcm	CR	final	RSPCPT	3970
151f0130-1774-4f2b-b623-7fec723bd7e5	ab858b53-4cba-470f-82dc-b3eb1be89425	Failure	XDR	{Failure}	Belarus	154	c7619385-223a-44e9-a3d7-4c446c7b0e69	1.3.6.1.4.1.25403.158515237678667.5060.20130807020458.14	1.3.6.1.4.1.25403.158515237678667.5060.20130807020458.15	1.3.6.1.4.1.25403.158515237678667.5060.20130807020458.16	ab858b53-4cba-470f-82dc-b3eb1be89425/1.3.6.1.4.1.25403.158515237678667.5060.20130807020458.14/1.3.6.1.4.1.25403.158515237678667.5060.20130807020458.15/1.3.6.1.4.1.25403.158515237678667.5060.20130807020458.16.dcm	CR	final	RSPCPT	4263
151f0130-1774-4f2b-b623-7fec723bd7e5	ab858b53-4cba-470f-82dc-b3eb1be89425	Failure	XDR	{Failure}	Belarus	154	d562c465-34a0-4362-8c4f-f5d9e5da42c9	1.3.6.1.4.1.25403.158515237678667.5060.20130807020458.2	1.3.6.1.4.1.25403.158515237678667.5060.20130807020458.3	1.3.6.1.4.1.25403.158515237678667.5060.20130807020458.4	ab858b53-4cba-470f-82dc-b3eb1be89425/1.3.6.1.4.1.25403.158515237678667.5060.20130807020458.2/1.3.6.1.4.1.25403.158515237678667.5060.20130807020458.3/1.3.6.1.4.1.25403.158515237678667.5060.20130807020458.4.dcm	CR	final	RSPCPT	3913
151f0130-1774-4f2b-b623-7fec723bd7e5	ab858b53-4cba-470f-82dc-b3eb1be89425	Failure	XDR	{Failure}	Belarus	154	ec78ff5f-9368-41c5-87a3-ad8c66258718	1.3.6.1.4.1.25403.158515237678667.5060.20130807020458.8	1.3.6.1.4.1.25403.158515237678667.5060.20130807020458.9	1.3.6.1.4.1.25403.158515237678667.5060.20130807020458.10	ab858b53-4cba-470f-82dc-b3eb1be89425/1.3.6.1.4.1.25403.158515237678667.5060.20130807020458.8/1.3.6.1.4.1.25403.158515237678667.5060.20130807020458.9/1.3.6.1.4.1.25403.158515237678667.5060.20130807020458.10.dcm	CR	final	RSPCPT	4139
157d945b-fd98-4634-8963-de8ef62840f9	33a93b29-e39a-45bc-a8d7-06ab594c5ded	Relapse	XDR	{Default}	Belarus	227	3ad83306-0ee0-442d-b44f-6595e7518527	1.3.6.1.4.1.25403.158515237678667.5060.20130807022609.6	1.3.6.1.4.1.25403.158515237678667.5060.20130807022609.7	1.3.6.1.4.1.25403.158515237678667.5060.20130807022609.8	33a93b29-e39a-45bc-a8d7-06ab594c5ded/1.3.6.1.4.1.25403.158515237678667.5060.20130807022609.6/1.3.6.1.4.1.25403.158515237678667.5060.20130807022609.7/1.3.6.1.4.1.25403.158515237678667.5060.20130807022609.8.dcm	CR	final	RSPCPT	4278
157d945b-fd98-4634-8963-de8ef62840f9	33a93b29-e39a-45bc-a8d7-06ab594c5ded	Relapse	XDR	{Default}	Belarus	227	3c6d2229-50ca-4048-91ba-41fc45527dd1	1.3.6.1.4.1.25403.158515237678667.5060.20130807022609.9	1.3.6.1.4.1.25403.158515237678667.5060.20130807022609.10	1.3.6.1.4.1.25403.158515237678667.5060.20130807022609.11	33a93b29-e39a-45bc-a8d7-06ab594c5ded/1.3.6.1.4.1.25403.158515237678667.5060.20130807022609.9/1.3.6.1.4.1.25403.158515237678667.5060.20130807022609.10/1.3.6.1.4.1.25403.158515237678667.5060.20130807022609.11.dcm	CR	final	RSPCPT	4547
157d945b-fd98-4634-8963-de8ef62840f9	33a93b29-e39a-45bc-a8d7-06ab594c5ded	Relapse	XDR	{Default}	Belarus	227	9a500b57-1761-4804-9714-1c77b4b9ece7	1.3.6.1.4.1.25403.158515237678667.5060.20130807022609.3	1.3.6.1.4.1.25403.158515237678667.5060.20130807022609.4	1.3.6.1.4.1.25403.158515237678667.5060.20130807022609.5	33a93b29-e39a-45bc-a8d7-06ab594c5ded/1.3.6.1.4.1.25403.158515237678667.5060.20130807022609.3/1.3.6.1.4.1.25403.158515237678667.5060.20130807022609.4/1.3.6.1.4.1.25403.158515237678667.5060.20130807022609.5.dcm	CR	final	RSPCPT	4196
1600b516-32bf-4ac1-a452-aa645a4aa4af	5a5a9e2a-4e8d-41a5-a307-f90371e8d23c	New	MDR non XDR	{Cured}	Belarus	250	deff85e2-fbd2-4b3f-8c3b-57ae1b0f4750	1.3.6.1.4.1.25403.158515237678667.5060.20130807022620.7	1.3.6.1.4.1.25403.158515237678667.5060.20130807022620.8	1.3.6.1.4.1.25403.158515237678667.5060.20130807022620.9	5a5a9e2a-4e8d-41a5-a307-f90371e8d23c/1.3.6.1.4.1.25403.158515237678667.5060.20130807022620.7/1.3.6.1.4.1.25403.158515237678667.5060.20130807022620.8/1.3.6.1.4.1.25403.158515237678667.5060.20130807022620.9.dcm	CR	final	RSPCPT	4613
1600b516-32bf-4ac1-a452-aa645a4aa4af	5a5a9e2a-4e8d-41a5-a307-f90371e8d23c	New	MDR non XDR	{Cured}	Belarus	250	e636ae85-1010-4e84-8278-19930ec8fccb	1.3.6.1.4.1.25403.158515237678667.5060.20130807022620.10	1.3.6.1.4.1.25403.158515237678667.5060.20130807022620.11	1.3.6.1.4.1.25403.158515237678667.5060.20130807022620.12	5a5a9e2a-4e8d-41a5-a307-f90371e8d23c/1.3.6.1.4.1.25403.158515237678667.5060.20130807022620.10/1.3.6.1.4.1.25403.158515237678667.5060.20130807022620.11/1.3.6.1.4.1.25403.158515237678667.5060.20130807022620.12.dcm	CR	final	RSPCPT	4740
1669ff70-6aa1-44e4-bfab-c0f93dda4371	9f7ffd88-b096-44cc-bf35-2217374acf8f	Treatment after default	MDR non XDR	{Cured}	Georgia	46	66e3d175-115e-4a38-adeb-16a4f2d71287	2.25.278529134506244892883816386776182620045	2.25.255336633169688041634683970089191436346	2.25.251555253973993387765670313018130450355	9f7ffd88-b096-44cc-bf35-2217374acf8f/2.25.278529134506244892883816386776182620045/2.25.255336633169688041634683970089191436346/2.25.251555253973993387765670313018130450355.dcm	CR	final	NCTBLD	5622
17239f6b-ee4f-4479-a6d1-388c7d766892	4c019f84-3c86-4cde-b932-fb8a49d8ff40	New	MDR non XDR	{Default}	Belarus	458	12c47627-a1da-428e-b031-dc95d58bda23	1.3.6.1.4.1.25403.75984511895.34804.20150526025237.49	1.3.6.1.4.1.25403.75984511895.34804.20150526025237.50	1.3.6.1.4.1.25403.75984511895.34804.20150526025237.51	4c019f84-3c86-4cde-b932-fb8a49d8ff40/1.3.6.1.4.1.25403.75984511895.34804.20150526025237.49/1.3.6.1.4.1.25403.75984511895.34804.20150526025237.50/1.3.6.1.4.1.25403.75984511895.34804.20150526025237.51.dcm	CR	final	RSPCPT	5434
1768dc02-c3ce-453a-bec3-c43d43c96b2c	e5579026-d7e4-4766-ade7-3b452350f8e3	Relapse	XDR	{Cured}	Belarus	601	80c7c964-ab9b-4fae-8bdd-1477e5099bba	1.2.840.114062.2.192.168.196.13.2015.11.30.15.16.27.22885218.1	1.2.840.114062.2.192.168.196.13.2015.11.30.15.17.27.22945078.2	1.2.840.114062.2.192.168.196.13.2015.11.30.15.17.27.22945078	e5579026-d7e4-4766-ade7-3b452350f8e3/1.2.840.114062.2.192.168.196.13.2015.11.30.15.16.27.22885218.1/1.2.840.114062.2.192.168.196.13.2015.11.30.15.17.27.22945078.2/1.2.840.114062.2.192.168.196.13.2015.11.30.15.17.27.22945078.dcm	CR	final	RSPCPT	5656
1790a000-8325-40ab-812b-ac08a89b1912	e7a76a8e-e7be-4943-9899-a9e509e56ad1	New	MDR non XDR	{"Still on treatment"}	Romania	711	6d5bd0e5-e8e2-4b97-a86e-8dd1e9b1e751	1.2.840.113845.13.2561.3694820875.272686165400	1.2.840.113845.13.2561.3694820875.272686166045	1.2.840.113845.13.2561.3694820875.272685498228	e7a76a8e-e7be-4943-9899-a9e509e56ad1/1.2.840.113845.13.2561.3694820875.272686165400/1.2.840.113845.13.2561.3694820875.272686166045/1.2.840.113845.13.2561.3694820875.272685498228.2016	CR	amended	MariusNasta	5786
1790a000-8325-40ab-812b-ac08a89b1912	e7a76a8e-e7be-4943-9899-a9e509e56ad1	New	MDR non XDR	{"Still on treatment"}	Romania	711	72c3bac9-a004-4bad-b4e8-710a36360717	2.25.316161891005871389476561781262946003084	2.25.143851918753187863541723244145152990485	2.25.212165211195915967058637210885829453081	e7a76a8e-e7be-4943-9899-a9e509e56ad1/2.25.316161891005871389476561781262946003084/2.25.143851918753187863541723244145152990485/2.25.212165211195915967058637210885829453081.dcm	XC	amended	MariusNasta	5895
1790a000-8325-40ab-812b-ac08a89b1912	e7a76a8e-e7be-4943-9899-a9e509e56ad1	New	MDR non XDR	{"Still on treatment"}	Romania	711	f40900bc-84e2-4b8c-a6d6-84b2dbedba0a	2.25.151000032773315399523157071285010504272	2.25.266493047537563928235942316733017617451	2.25.262703212614050197807645774120394798673	e7a76a8e-e7be-4943-9899-a9e509e56ad1/2.25.151000032773315399523157071285010504272/2.25.266493047537563928235942316733017617451/2.25.262703212614050197807645774120394798673.dcm	XC	amended	MariusNasta	5987
17b3ac0e-6df1-4c57-aab5-cd8454f508ce	c46393a2-fce3-4f46-a994-1bfb1835d0d6	Treatment after default	MDR non XDR	{Completed}	Belarus	223	cb13132d-5126-4f02-b62f-4aff9f743d34	1.3.6.1.4.1.25403.158515237678667.5060.20130807023600.4	1.3.6.1.4.1.25403.158515237678667.5060.20130807023600.5	1.3.6.1.4.1.25403.158515237678667.5060.20130807023600.6	c46393a2-fce3-4f46-a994-1bfb1835d0d6/1.3.6.1.4.1.25403.158515237678667.5060.20130807023600.4/1.3.6.1.4.1.25403.158515237678667.5060.20130807023600.5/1.3.6.1.4.1.25403.158515237678667.5060.20130807023600.6.dcm	CR	final	RSPCPT	4658
17b3ac0e-6df1-4c57-aab5-cd8454f508ce	c46393a2-fce3-4f46-a994-1bfb1835d0d6	Treatment after default	MDR non XDR	{Completed}	Belarus	223	f09767f5-9a49-438e-9c31-472e583c61b5	1.3.6.1.4.1.25403.158515237678667.5060.20130807023600.1	1.3.6.1.4.1.25403.158515237678667.5060.20130807023600.2	1.3.6.1.4.1.25403.158515237678667.5060.20130807023600.3	c46393a2-fce3-4f46-a994-1bfb1835d0d6/1.3.6.1.4.1.25403.158515237678667.5060.20130807023600.1/1.3.6.1.4.1.25403.158515237678667.5060.20130807023600.2/1.3.6.1.4.1.25403.158515237678667.5060.20130807023600.3.dcm	CR	final	RSPCPT	4595
17d6355a-d682-4fa9-bc3f-a7e7a5c42aa5	006c7d01-3dd9-4c0c-91d1-2db4fe20594a	New	Poly DR	{Default}	Georgia	1117	b7bac1aa-b118-4f65-9251-6fdb9bd9d644	2.25.305575072336000108484555482451882791579	2.25.288425280126621381285123977052106740836	2.25.14792554282585832891654465336013349505	006c7d01-3dd9-4c0c-91d1-2db4fe20594a/2.25.305575072336000108484555482451882791579/2.25.288425280126621381285123977052106740836/2.25.14792554282585832891654465336013349505.dcm	CR	final	NCTBLD	5826
190cb7ad-2ea1-4343-97d8-41ae0560b7a0	45f70f0f-fb66-4769-afc2-d6f772964bf1	Other	MDR non XDR	{Died}	Belarus	1185	b1788470-33c0-47f3-9f69-a35d80b5cd82	1.2.840.114062.2.192.168.196.13.2016.11.4.11.42.32.12760000.1	1.2.840.114062.2.192.168.196.13.2016.11.4.11.44.37.12885046.2	1.2.840.114062.2.192.168.196.13.2016.11.4.11.44.37.12885046	45f70f0f-fb66-4769-afc2-d6f772964bf1/1.2.840.114062.2.192.168.196.13.2016.11.4.11.42.32.12760000.1/1.2.840.114062.2.192.168.196.13.2016.11.4.11.44.37.12885046.2/1.2.840.114062.2.192.168.196.13.2016.11.4.11.44.37.12885046.dcm	CR	final	RSPCPT	5996
19504ef9-a76d-499d-b3b7-a3799e1974e0	b632f8bf-b762-4568-add5-70d21ecf35c7	New	Sensitive	{Cured}	Belarus	126	a393cf98-d612-47a2-a81f-1eace34fa1ab	1.3.6.1.4.1.25403.158515237678667.5060.20130807020626.2	1.3.6.1.4.1.25403.158515237678667.5060.20130807020626.3	1.3.6.1.4.1.25403.158515237678667.5060.20130807020626.4	b632f8bf-b762-4568-add5-70d21ecf35c7/1.3.6.1.4.1.25403.158515237678667.5060.20130807020626.2/1.3.6.1.4.1.25403.158515237678667.5060.20130807020626.3/1.3.6.1.4.1.25403.158515237678667.5060.20130807020626.4.dcm	CR	final	RSPCPT	3880
1a482f9b-2bec-4fc5-aa12-9879a436d768	24336571-5b3f-46b9-a12d-0f36ebf23b5a	Relapse	MDR non XDR	{Died}	Georgia	1317	ba6b4f86-5755-4fd1-9f6e-159aac7d9c93	2.25.17453160709864636613928869976229836974	2.25.124904100186927347465371137385683308955	2.25.50805114722631640167756056899039727982	24336571-5b3f-46b9-a12d-0f36ebf23b5a/2.25.17453160709864636613928869976229836974/2.25.124904100186927347465371137385683308955/2.25.50805114722631640167756056899039727982.dcm	CR	final	NCTBLD	5533
1a9cd988-2a66-45f1-ad8c-1171baa86df1	a43f04a1-ac6c-4828-b0ad-2dd8de842eb8	Relapse	XDR	{Completed}	Belarus	249	48f1b47b-33ee-4cab-ba91-e67d55ffae3d	1.3.6.1.4.1.25403.158515237678667.5060.20130807022001.16	1.3.6.1.4.1.25403.158515237678667.5060.20130807022001.17	1.3.6.1.4.1.25403.158515237678667.5060.20130807022001.18	a43f04a1-ac6c-4828-b0ad-2dd8de842eb8/1.3.6.1.4.1.25403.158515237678667.5060.20130807022001.16/1.3.6.1.4.1.25403.158515237678667.5060.20130807022001.17/1.3.6.1.4.1.25403.158515237678667.5060.20130807022001.18.dcm	CR	final	RSPCPT	4056
1a9cd988-2a66-45f1-ad8c-1171baa86df1	a43f04a1-ac6c-4828-b0ad-2dd8de842eb8	Relapse	XDR	{Completed}	Belarus	249	547d6b75-8e59-4a1b-8848-63d3a98bf3b0	1.3.6.1.4.1.25403.158515237678667.5060.20130807022002.4	1.3.6.1.4.1.25403.158515237678667.5060.20130807022002.5	1.3.6.1.4.1.25403.158515237678667.5060.20130807022002.6	a43f04a1-ac6c-4828-b0ad-2dd8de842eb8/1.3.6.1.4.1.25403.158515237678667.5060.20130807022002.4/1.3.6.1.4.1.25403.158515237678667.5060.20130807022002.5/1.3.6.1.4.1.25403.158515237678667.5060.20130807022002.6.dcm	CR	final	RSPCPT	4189
1a9cd988-2a66-45f1-ad8c-1171baa86df1	a43f04a1-ac6c-4828-b0ad-2dd8de842eb8	Relapse	XDR	{Completed}	Belarus	249	750c75a5-3377-4676-8951-febf78726137	1.3.6.1.4.1.25403.158515237678667.5060.20130807022002.1	1.3.6.1.4.1.25403.158515237678667.5060.20130807022002.2	1.3.6.1.4.1.25403.158515237678667.5060.20130807022002.3	a43f04a1-ac6c-4828-b0ad-2dd8de842eb8/1.3.6.1.4.1.25403.158515237678667.5060.20130807022002.1/1.3.6.1.4.1.25403.158515237678667.5060.20130807022002.2/1.3.6.1.4.1.25403.158515237678667.5060.20130807022002.3.dcm	CR	final	RSPCPT	4125
1a9cd988-2a66-45f1-ad8c-1171baa86df1	a43f04a1-ac6c-4828-b0ad-2dd8de842eb8	Relapse	XDR	{Completed}	Belarus	249	9c92b1b9-f31a-4f69-8f8a-15a18dca5b79	1.3.6.1.4.1.25403.158515237678667.5060.20130807022001.13	1.3.6.1.4.1.25403.158515237678667.5060.20130807022001.14	1.3.6.1.4.1.25403.158515237678667.5060.20130807022001.15	a43f04a1-ac6c-4828-b0ad-2dd8de842eb8/1.3.6.1.4.1.25403.158515237678667.5060.20130807022001.13/1.3.6.1.4.1.25403.158515237678667.5060.20130807022001.14/1.3.6.1.4.1.25403.158515237678667.5060.20130807022001.15.dcm	CR	final	RSPCPT	3997
1aa6ff53-7d17-47fb-9409-e14224546a30	0ee5fcc8-5394-45f0-a453-b7f40e4505ca	New	MDR non XDR	{Cured}	Georgia	1332	496ccfa8-5578-40d4-8da8-a7a0c6c24a77	2.25.207587344009485494752591377328887076782	2.25.244639438476937998865016501603563546943	2.25.145478056083257038219540447377543068498	0ee5fcc8-5394-45f0-a453-b7f40e4505ca/2.25.207587344009485494752591377328887076782/2.25.244639438476937998865016501603563546943/2.25.145478056083257038219540447377543068498.dcm	CR	final	NCTBLD	5594
1bcff980-4a55-46c1-9850-50b1b4f706a7	bc21f8ec-9f49-45bd-984f-c9802cfd9ae5	Relapse	XDR	{Died}	Georgia	1200	68152fd7-6462-45f3-a76c-a3b24058b9ac	2.25.111756738889492620712007806321367973340	2.25.237635103836304036846927816613834923464	2.25.268834484600975379546803804186834804417	bc21f8ec-9f49-45bd-984f-c9802cfd9ae5/2.25.111756738889492620712007806321367973340/2.25.237635103836304036846927816613834923464/2.25.268834484600975379546803804186834804417.dcm	CR	final	NCTBLD	5420
1c758c1e-789d-49aa-bd16-9d27d034d7d3	f278ab41-ca46-47a7-ac27-885859bb99ec	New	MDR non XDR	{"Still on treatment"}	Romania	889	9ab0711a-c533-4074-ba08-1888ab044018	2.25.302455443293047158941447305951917120093	2.25.53499277945449148937892120515725849793	2.25.209557294629310381654337419671659999132	f278ab41-ca46-47a7-ac27-885859bb99ec/2.25.302455443293047158941447305951917120093/2.25.53499277945449148937892120515725849793/2.25.209557294629310381654337419671659999132.dcm	XC	amended	MariusNasta	5544
1cbd9396-a983-4096-85c4-ab45636191b5	50c873d2-a612-4c1b-9eed-3edd0b2b5e39	New	MDR non XDR	{Cured}	Belarus	213	a2f0c8f3-3f4b-4015-a8e9-4d63ca420aa2	1.3.6.1.4.1.25403.158515237678667.5060.20130807022926.10	1.3.6.1.4.1.25403.158515237678667.5060.20130807022926.11	1.3.6.1.4.1.25403.158515237678667.5060.20130807022926.12	50c873d2-a612-4c1b-9eed-3edd0b2b5e39/1.3.6.1.4.1.25403.158515237678667.5060.20130807022926.10/1.3.6.1.4.1.25403.158515237678667.5060.20130807022926.11/1.3.6.1.4.1.25403.158515237678667.5060.20130807022926.12.dcm	CR	final	RSPCPT	4418
1cbd9396-a983-4096-85c4-ab45636191b5	50c873d2-a612-4c1b-9eed-3edd0b2b5e39	New	MDR non XDR	{Cured}	Belarus	213	a5ed1a1f-7ca0-4427-9c42-e909dfbe500c	1.3.6.1.4.1.25403.158515237678667.5060.20130807022926.7	1.3.6.1.4.1.25403.158515237678667.5060.20130807022926.8	1.3.6.1.4.1.25403.158515237678667.5060.20130807022926.9	50c873d2-a612-4c1b-9eed-3edd0b2b5e39/1.3.6.1.4.1.25403.158515237678667.5060.20130807022926.7/1.3.6.1.4.1.25403.158515237678667.5060.20130807022926.8/1.3.6.1.4.1.25403.158515237678667.5060.20130807022926.9.dcm	CR	final	RSPCPT	4357
1cbd9396-a983-4096-85c4-ab45636191b5	50c873d2-a612-4c1b-9eed-3edd0b2b5e39	New	MDR non XDR	{Cured}	Belarus	213	fc8fe60e-d9a1-4ec9-8467-a9a52dbaab1c	1.3.6.1.4.1.25403.158515237678667.5060.20130807022926.4	1.3.6.1.4.1.25403.158515237678667.5060.20130807022926.5	1.3.6.1.4.1.25403.158515237678667.5060.20130807022926.6	50c873d2-a612-4c1b-9eed-3edd0b2b5e39/1.3.6.1.4.1.25403.158515237678667.5060.20130807022926.4/1.3.6.1.4.1.25403.158515237678667.5060.20130807022926.5/1.3.6.1.4.1.25403.158515237678667.5060.20130807022926.6.dcm	CR	final	RSPCPT	4328
1d7657c7-d34f-43c2-ba87-2b8982b88475	0d312ebf-906d-42fc-a243-6eff8f4afad5	New	Sensitive	{Cured}	Belarus	286	2937d8a6-f9d4-4423-ad34-959d3ceeff4f	1.3.6.1.4.1.25403.158515237678667.5060.20130807025320.8	1.3.6.1.4.1.25403.158515237678667.5060.20130807025320.9	1.3.6.1.4.1.25403.158515237678667.5060.20130807025320.10	0d312ebf-906d-42fc-a243-6eff8f4afad5/1.3.6.1.4.1.25403.158515237678667.5060.20130807025320.8/1.3.6.1.4.1.25403.158515237678667.5060.20130807025320.9/1.3.6.1.4.1.25403.158515237678667.5060.20130807025320.10.dcm	CR	final	RSPCPT	4648
1d7657c7-d34f-43c2-ba87-2b8982b88475	0d312ebf-906d-42fc-a243-6eff8f4afad5	New	Sensitive	{Cured}	Belarus	286	2d462123-7d09-4c5d-9b51-ded79033a002	1.3.6.1.4.1.25403.158515237678667.5060.20130807025320.14	1.3.6.1.4.1.25403.158515237678667.5060.20130807025320.15	1.3.6.1.4.1.25403.158515237678667.5060.20130807025320.16	0d312ebf-906d-42fc-a243-6eff8f4afad5/1.3.6.1.4.1.25403.158515237678667.5060.20130807025320.14/1.3.6.1.4.1.25403.158515237678667.5060.20130807025320.15/1.3.6.1.4.1.25403.158515237678667.5060.20130807025320.16.dcm	CR	final	RSPCPT	4733
1d7657c7-d34f-43c2-ba87-2b8982b88475	0d312ebf-906d-42fc-a243-6eff8f4afad5	New	Sensitive	{Cured}	Belarus	286	dcc2bc3d-8022-4750-9ea8-580c5dd21afe	1.3.6.1.4.1.25403.158515237678667.5060.20130807025320.11	1.3.6.1.4.1.25403.158515237678667.5060.20130807025320.12	1.3.6.1.4.1.25403.158515237678667.5060.20130807025320.13	0d312ebf-906d-42fc-a243-6eff8f4afad5/1.3.6.1.4.1.25403.158515237678667.5060.20130807025320.11/1.3.6.1.4.1.25403.158515237678667.5060.20130807025320.12/1.3.6.1.4.1.25403.158515237678667.5060.20130807025320.13.dcm	CR	final	RSPCPT	4677
1dff79a5-7ba7-4e24-8130-7dbbf66bc3e2	ec2e5670-c7b5-4c12-8150-3ce28c0a520d	New	MDR non XDR	{"Still on treatment"}	Romania	1095	06f388dc-c133-4ea2-835e-fe41a9dc3924	2.25.172580665743044966329255028570477140507	2.25.287018792115852889175065321875312178634	2.25.157483782281592449429869831670500656806	ec2e5670-c7b5-4c12-8150-3ce28c0a520d/2.25.172580665743044966329255028570477140507/2.25.287018792115852889175065321875312178634/2.25.157483782281592449429869831670500656806.dcm	XC	amended	MariusNasta	5666
1e1906be-54c5-4afb-9ee4-e5743bf4c35e	531cf85b-6dda-46f8-92b0-6264a2a90aa9	New	Sensitive	{Cured}	Belarus	122	0b2cb414-d630-4dc6-9ac7-d6fcb4bc67de	1.3.6.1.4.1.25403.158515237678667.5060.20130807021718.8	1.3.6.1.4.1.25403.158515237678667.5060.20130807021718.9	1.3.6.1.4.1.25403.158515237678667.5060.20130807021718.10	531cf85b-6dda-46f8-92b0-6264a2a90aa9/1.3.6.1.4.1.25403.158515237678667.5060.20130807021718.8/1.3.6.1.4.1.25403.158515237678667.5060.20130807021718.9/1.3.6.1.4.1.25403.158515237678667.5060.20130807021718.10.dcm	CR	final	RSPCPT	3840
1e1906be-54c5-4afb-9ee4-e5743bf4c35e	531cf85b-6dda-46f8-92b0-6264a2a90aa9	New	Sensitive	{Cured}	Belarus	122	27019c5c-104c-4e38-a115-77bf137a2ac6	1.3.6.1.4.1.25403.158515237678667.5060.20130807021719.4	1.3.6.1.4.1.25403.158515237678667.5060.20130807021719.5	1.3.6.1.4.1.25403.158515237678667.5060.20130807021719.6	531cf85b-6dda-46f8-92b0-6264a2a90aa9/1.3.6.1.4.1.25403.158515237678667.5060.20130807021719.4/1.3.6.1.4.1.25403.158515237678667.5060.20130807021719.5/1.3.6.1.4.1.25403.158515237678667.5060.20130807021719.6.dcm	CR	final	RSPCPT	3909
1e1906be-54c5-4afb-9ee4-e5743bf4c35e	531cf85b-6dda-46f8-92b0-6264a2a90aa9	New	Sensitive	{Cured}	Belarus	122	27172bd4-2f51-4b51-8da9-dcbf54459a39	1.3.6.1.4.1.25403.158515237678667.5060.20130807021719.1	1.3.6.1.4.1.25403.158515237678667.5060.20130807021719.2	1.3.6.1.4.1.25403.158515237678667.5060.20130807021719.3	531cf85b-6dda-46f8-92b0-6264a2a90aa9/1.3.6.1.4.1.25403.158515237678667.5060.20130807021719.1/1.3.6.1.4.1.25403.158515237678667.5060.20130807021719.2/1.3.6.1.4.1.25403.158515237678667.5060.20130807021719.3.dcm	CR	final	RSPCPT	3889
1e1906be-54c5-4afb-9ee4-e5743bf4c35e	531cf85b-6dda-46f8-92b0-6264a2a90aa9	New	Sensitive	{Cured}	Belarus	122	68156a3b-3120-48d9-9969-33441f97d504	1.3.6.1.4.1.25403.158515237678667.5060.20130807021719.13	1.3.6.1.4.1.25403.158515237678667.5060.20130807021719.14	1.3.6.1.4.1.25403.158515237678667.5060.20130807021719.15	531cf85b-6dda-46f8-92b0-6264a2a90aa9/1.3.6.1.4.1.25403.158515237678667.5060.20130807021719.13/1.3.6.1.4.1.25403.158515237678667.5060.20130807021719.14/1.3.6.1.4.1.25403.158515237678667.5060.20130807021719.15.dcm	CR	final	RSPCPT	4137
1e1906be-54c5-4afb-9ee4-e5743bf4c35e	531cf85b-6dda-46f8-92b0-6264a2a90aa9	New	Sensitive	{Cured}	Belarus	122	69ad2b5d-8fb5-4ea9-b28b-b39bde3f0e90	1.3.6.1.4.1.25403.158515237678667.5060.20130807021718.11	1.3.6.1.4.1.25403.158515237678667.5060.20130807021718.12	1.3.6.1.4.1.25403.158515237678667.5060.20130807021718.13	531cf85b-6dda-46f8-92b0-6264a2a90aa9/1.3.6.1.4.1.25403.158515237678667.5060.20130807021718.11/1.3.6.1.4.1.25403.158515237678667.5060.20130807021718.12/1.3.6.1.4.1.25403.158515237678667.5060.20130807021718.13.dcm	CR	final	RSPCPT	3875
1e1906be-54c5-4afb-9ee4-e5743bf4c35e	531cf85b-6dda-46f8-92b0-6264a2a90aa9	New	Sensitive	{Cured}	Belarus	122	a2b7e167-f496-4a71-82f1-803bf5623e30	1.3.6.1.4.1.25403.158515237678667.5060.20130807021719.10	1.3.6.1.4.1.25403.158515237678667.5060.20130807021719.11	1.3.6.1.4.1.25403.158515237678667.5060.20130807021719.12	531cf85b-6dda-46f8-92b0-6264a2a90aa9/1.3.6.1.4.1.25403.158515237678667.5060.20130807021719.10/1.3.6.1.4.1.25403.158515237678667.5060.20130807021719.11/1.3.6.1.4.1.25403.158515237678667.5060.20130807021719.12.dcm	CR	final	RSPCPT	3963
1e1906be-54c5-4afb-9ee4-e5743bf4c35e	531cf85b-6dda-46f8-92b0-6264a2a90aa9	New	Sensitive	{Cured}	Belarus	122	b9070a85-6ec6-493f-829f-bd3d5912339a	1.3.6.1.4.1.25403.158515237678667.5060.20130807021720.1	1.3.6.1.4.1.25403.158515237678667.5060.20130807021720.2	1.3.6.1.4.1.25403.158515237678667.5060.20130807021720.3	531cf85b-6dda-46f8-92b0-6264a2a90aa9/1.3.6.1.4.1.25403.158515237678667.5060.20130807021720.1/1.3.6.1.4.1.25403.158515237678667.5060.20130807021720.2/1.3.6.1.4.1.25403.158515237678667.5060.20130807021720.3.dcm	CR	final	RSPCPT	4203
1e1906be-54c5-4afb-9ee4-e5743bf4c35e	531cf85b-6dda-46f8-92b0-6264a2a90aa9	New	Sensitive	{Cured}	Belarus	122	bc2dc4e6-6093-4e44-986b-42f9d9d64f6b	1.3.6.1.4.1.25403.158515237678667.5060.20130807021719.16	1.3.6.1.4.1.25403.158515237678667.5060.20130807021719.17	1.3.6.1.4.1.25403.158515237678667.5060.20130807021719.18	531cf85b-6dda-46f8-92b0-6264a2a90aa9/1.3.6.1.4.1.25403.158515237678667.5060.20130807021719.16/1.3.6.1.4.1.25403.158515237678667.5060.20130807021719.17/1.3.6.1.4.1.25403.158515237678667.5060.20130807021719.18.dcm	CR	final	RSPCPT	4181
1e1906be-54c5-4afb-9ee4-e5743bf4c35e	531cf85b-6dda-46f8-92b0-6264a2a90aa9	New	Sensitive	{Cured}	Belarus	122	bff6c170-8664-4717-bb8e-aacdb6bfb0c9	1.3.6.1.4.1.25403.158515237678667.5060.20130807021719.7	1.3.6.1.4.1.25403.158515237678667.5060.20130807021719.8	1.3.6.1.4.1.25403.158515237678667.5060.20130807021719.9	531cf85b-6dda-46f8-92b0-6264a2a90aa9/1.3.6.1.4.1.25403.158515237678667.5060.20130807021719.7/1.3.6.1.4.1.25403.158515237678667.5060.20130807021719.8/1.3.6.1.4.1.25403.158515237678667.5060.20130807021719.9.dcm	CR	final	RSPCPT	3937
1e1906be-54c5-4afb-9ee4-e5743bf4c35e	531cf85b-6dda-46f8-92b0-6264a2a90aa9	New	Sensitive	{Cured}	Belarus	122	f881241e-55e1-4500-8f54-7adee5a7788c	1.3.6.1.4.1.25403.158515237678667.5060.20130807021718.5	1.3.6.1.4.1.25403.158515237678667.5060.20130807021718.6	1.3.6.1.4.1.25403.158515237678667.5060.20130807021718.7	531cf85b-6dda-46f8-92b0-6264a2a90aa9/1.3.6.1.4.1.25403.158515237678667.5060.20130807021718.5/1.3.6.1.4.1.25403.158515237678667.5060.20130807021718.6/1.3.6.1.4.1.25403.158515237678667.5060.20130807021718.7.dcm	CR	final	RSPCPT	3770
1eec2dac-cf3d-4edf-a675-c745cd95dd96	30406335-76cc-45ca-abb2-9fd4769b102f	Other	Sensitive	{Cured}	Georgia	1364	a3d76f77-77ed-4c8b-9fb1-3ac441646da2	2.25.262835246660295427895041373316300190911	2.25.309650679151856035786950976763144317222	2.25.147661976382789218174185296553390120388	30406335-76cc-45ca-abb2-9fd4769b102f/2.25.262835246660295427895041373316300190911/2.25.309650679151856035786950976763144317222/2.25.147661976382789218174185296553390120388.dcm	XC	final	NCTBLD	5828
1f624830-2666-4e0d-b180-501df6d15748	acdd5c07-b49b-4add-8ad3-0263cf943c91	New	Sensitive	{Cured}	Belarus	127	133fe3ea-1221-464e-8858-99c333a549d9	1.3.6.1.4.1.25403.158515237678667.5060.20130807021114.10	1.3.6.1.4.1.25403.158515237678667.5060.20130807021114.11	1.3.6.1.4.1.25403.158515237678667.5060.20130807021114.12	acdd5c07-b49b-4add-8ad3-0263cf943c91/1.3.6.1.4.1.25403.158515237678667.5060.20130807021114.10/1.3.6.1.4.1.25403.158515237678667.5060.20130807021114.11/1.3.6.1.4.1.25403.158515237678667.5060.20130807021114.12.dcm	CR	final	RSPCPT	3783
1f8206ef-4287-4390-8b4d-08f436e398eb	1165981b-d848-4ba6-93ed-51604a303e84	New	MDR non XDR	{Cured}	Belarus	164	12f842ca-24ae-4c61-8bc5-f0592b1aa7e6	1.3.6.1.4.1.25403.158515237678667.5060.20130807024239.4	1.3.6.1.4.1.25403.158515237678667.5060.20130807024239.5	1.3.6.1.4.1.25403.158515237678667.5060.20130807024239.6	1165981b-d848-4ba6-93ed-51604a303e84/1.3.6.1.4.1.25403.158515237678667.5060.20130807024239.4/1.3.6.1.4.1.25403.158515237678667.5060.20130807024239.5/1.3.6.1.4.1.25403.158515237678667.5060.20130807024239.6.dcm	CR	final	RSPCPT	4084
1f8206ef-4287-4390-8b4d-08f436e398eb	1165981b-d848-4ba6-93ed-51604a303e84	New	MDR non XDR	{Cured}	Belarus	164	5e86dc40-6797-4598-b647-9847321540b3	1.3.6.1.4.1.25403.158515237678667.5060.20130807024239.15	1.3.6.1.4.1.25403.158515237678667.5060.20130807024239.16	1.3.6.1.4.1.25403.158515237678667.5060.20130807024239.17	1165981b-d848-4ba6-93ed-51604a303e84/1.3.6.1.4.1.25403.158515237678667.5060.20130807024239.15/1.3.6.1.4.1.25403.158515237678667.5060.20130807024239.16/1.3.6.1.4.1.25403.158515237678667.5060.20130807024239.17.dcm	CR	final	RSPCPT	4179
1f8206ef-4287-4390-8b4d-08f436e398eb	1165981b-d848-4ba6-93ed-51604a303e84	New	MDR non XDR	{Cured}	Belarus	164	73a39a6b-68a0-4834-bf25-84ac279f064b	1.3.6.1.4.1.25403.158515237678667.5060.20130807024239.7	1.3.6.1.4.1.25403.158515237678667.5060.20130807024239.8	1.3.6.1.4.1.25403.158515237678667.5060.20130807024239.9	1165981b-d848-4ba6-93ed-51604a303e84/1.3.6.1.4.1.25403.158515237678667.5060.20130807024239.7/1.3.6.1.4.1.25403.158515237678667.5060.20130807024239.8/1.3.6.1.4.1.25403.158515237678667.5060.20130807024239.9.dcm	CR	final	RSPCPT	4112
1f8206ef-4287-4390-8b4d-08f436e398eb	1165981b-d848-4ba6-93ed-51604a303e84	New	MDR non XDR	{Cured}	Belarus	164	e2c35b2d-af37-4e3a-ba9e-89a1d0c819ca	1.3.6.1.4.1.25403.158515237678667.5060.20130807024240.1	1.3.6.1.4.1.25403.158515237678667.5060.20130807024240.2	1.3.6.1.4.1.25403.158515237678667.5060.20130807024240.3	1165981b-d848-4ba6-93ed-51604a303e84/1.3.6.1.4.1.25403.158515237678667.5060.20130807024240.1/1.3.6.1.4.1.25403.158515237678667.5060.20130807024240.2/1.3.6.1.4.1.25403.158515237678667.5060.20130807024240.3.dcm	CR	final	RSPCPT	4251
1f97e529-2169-4e12-b20f-182e03cc20ac	85174ee2-11e8-4b7a-9ace-2ef1c7b92c70	Failure	MDR non XDR	{Failure}	Georgia	1776	d282a860-61d6-48be-97f4-a1f052ac174c	2.25.78762935490719877008182294884803489029	2.25.210624566095029661646660835920882373425	2.25.299803268072848394249024309405138279397	85174ee2-11e8-4b7a-9ace-2ef1c7b92c70/2.25.78762935490719877008182294884803489029/2.25.210624566095029661646660835920882373425/2.25.299803268072848394249024309405138279397.dcm	XC	final	NCTBLD	6202
201ab7da-f0f1-48b5-ae75-e0ed636658e0	fa054084-b1c0-4bfc-9a3f-5734502d2755	New	MDR non XDR	{"Still on treatment"}	Romania	1234	66ae06da-efe4-48cd-8e9b-4014ac1706a9	2.25.90350480564737841702216052640672624782	2.25.335214091814875129319535366126753652270	2.25.292982294290346528532620289294368039675	fa054084-b1c0-4bfc-9a3f-5734502d2755/2.25.90350480564737841702216052640672624782/2.25.335214091814875129319535366126753652270/2.25.292982294290346528532620289294368039675.dcm	XC	amended	MariusNasta	6153
201ab7da-f0f1-48b5-ae75-e0ed636658e0	fa054084-b1c0-4bfc-9a3f-5734502d2755	New	MDR non XDR	{"Still on treatment"}	Romania	1234	cdcd37fe-9773-4563-a6c8-9009cc5bdbd8	2.25.329482429018574911135461279222457758326	2.25.56078430087618337690406888627893740868	2.25.83774498773931200482237221611084500568	fa054084-b1c0-4bfc-9a3f-5734502d2755/2.25.329482429018574911135461279222457758326/2.25.56078430087618337690406888627893740868/2.25.83774498773931200482237221611084500568.dcm	XC	amended	MariusNasta	6063
21145b06-e318-46b1-b289-6c2d6b302fa1	539a28a4-4fbc-4d0e-9e00-0b025362d72e	New	MDR non XDR	{Cured}	Belarus	86	ec02a04c-6b86-471f-874e-494895fcf231	1.3.6.1.4.1.25403.158515237678667.5060.20130807020720.1	1.3.6.1.4.1.25403.158515237678667.5060.20130807020720.2	1.3.6.1.4.1.25403.158515237678667.5060.20130807020720.3	539a28a4-4fbc-4d0e-9e00-0b025362d72e/1.3.6.1.4.1.25403.158515237678667.5060.20130807020720.1/1.3.6.1.4.1.25403.158515237678667.5060.20130807020720.2/1.3.6.1.4.1.25403.158515237678667.5060.20130807020720.3.dcm	CR	final	RSPCPT	3775
221b138b-fe2d-4dfe-974a-220aab3b8024	7b7c18e6-dc4d-4793-a922-aa6bc7a83d89	New	MDR non XDR	{Died}	Belarus	384	832d8a52-bdbb-4b06-9cfe-dc81057ab97b	1.3.6.1.4.1.25403.207732457674374.13668.20141127075928.40	1.3.6.1.4.1.25403.207732457674374.13668.20141127075928.41	1.3.6.1.4.1.25403.207732457674374.13668.20141127075928.42	7b7c18e6-dc4d-4793-a922-aa6bc7a83d89/1.3.6.1.4.1.25403.207732457674374.13668.20141127075928.40/1.3.6.1.4.1.25403.207732457674374.13668.20141127075928.41/1.3.6.1.4.1.25403.207732457674374.13668.20141127075928.42.dcm	CR	final	RSPCPT	4844
221b138b-fe2d-4dfe-974a-220aab3b8024	7b7c18e6-dc4d-4793-a922-aa6bc7a83d89	New	MDR non XDR	{Died}	Belarus	384	8b1ffd2c-c1d8-46b6-a3b7-a08e7b7dc15c	1.3.6.1.4.1.25403.207732457674374.13668.20141127075928.50	1.3.6.1.4.1.25403.207732457674374.13668.20141127075928.51	1.3.6.1.4.1.25403.207732457674374.13668.20141127075928.52	7b7c18e6-dc4d-4793-a922-aa6bc7a83d89/1.3.6.1.4.1.25403.207732457674374.13668.20141127075928.50/1.3.6.1.4.1.25403.207732457674374.13668.20141127075928.51/1.3.6.1.4.1.25403.207732457674374.13668.20141127075928.52.dcm	CR	final	RSPCPT	5127
221b138b-fe2d-4dfe-974a-220aab3b8024	7b7c18e6-dc4d-4793-a922-aa6bc7a83d89	New	MDR non XDR	{Died}	Belarus	384	a9e43b6e-e608-4e7b-a081-7e23e0188ce9	1.3.6.1.4.1.25403.207732457674374.13668.20141127075928.43	1.3.6.1.4.1.25403.207732457674374.13668.20141127075928.44	1.3.6.1.4.1.25403.207732457674374.13668.20141127075928.45	7b7c18e6-dc4d-4793-a922-aa6bc7a83d89/1.3.6.1.4.1.25403.207732457674374.13668.20141127075928.43/1.3.6.1.4.1.25403.207732457674374.13668.20141127075928.44/1.3.6.1.4.1.25403.207732457674374.13668.20141127075928.45.dcm	CR	final	RSPCPT	4907
221b138b-fe2d-4dfe-974a-220aab3b8024	7b7c18e6-dc4d-4793-a922-aa6bc7a83d89	New	MDR non XDR	{Died}	Belarus	384	dc744fd7-fa43-455b-a00d-0768c0b5e9f6	1.3.6.1.4.1.25403.207732457674374.13668.20141127075928.37	1.3.6.1.4.1.25403.207732457674374.13668.20141127075928.38	1.3.6.1.4.1.25403.207732457674374.13668.20141127075928.39	7b7c18e6-dc4d-4793-a922-aa6bc7a83d89/1.3.6.1.4.1.25403.207732457674374.13668.20141127075928.37/1.3.6.1.4.1.25403.207732457674374.13668.20141127075928.38/1.3.6.1.4.1.25403.207732457674374.13668.20141127075928.39.dcm	CR	final	RSPCPT	5051
222e1905-9a14-498b-bac6-fb33c812de0e	fc96a846-2c56-42fa-b961-509b6541146d	Failure	XDR	{Completed}	Belarus	73	07ff2376-06b7-4e24-88c8-ecf67c5186f3	1.3.6.1.4.1.25403.158515237678667.5060.20130807023829.6	1.3.6.1.4.1.25403.158515237678667.5060.20130807023829.7	1.3.6.1.4.1.25403.158515237678667.5060.20130807023829.8	fc96a846-2c56-42fa-b961-509b6541146d/1.3.6.1.4.1.25403.158515237678667.5060.20130807023829.6/1.3.6.1.4.1.25403.158515237678667.5060.20130807023829.7/1.3.6.1.4.1.25403.158515237678667.5060.20130807023829.8.dcm	CR	final	RSPCPT	3754
222e1905-9a14-498b-bac6-fb33c812de0e	fc96a846-2c56-42fa-b961-509b6541146d	Failure	XDR	{Completed}	Belarus	73	c94148e3-cf1a-404c-9389-f42e59c1c016	1.3.6.1.4.1.25403.158515237678667.5060.20130807023829.9	1.3.6.1.4.1.25403.158515237678667.5060.20130807023829.10	1.3.6.1.4.1.25403.158515237678667.5060.20130807023829.11	fc96a846-2c56-42fa-b961-509b6541146d/1.3.6.1.4.1.25403.158515237678667.5060.20130807023829.9/1.3.6.1.4.1.25403.158515237678667.5060.20130807023829.10/1.3.6.1.4.1.25403.158515237678667.5060.20130807023829.11.dcm	CR	final	RSPCPT	3916
222e1905-9a14-498b-bac6-fb33c812de0e	fc96a846-2c56-42fa-b961-509b6541146d	Failure	XDR	{Completed}	Belarus	73	dafe4b2e-291d-45d6-807f-b83d4be9879c	1.3.6.1.4.1.25403.158515237678667.5060.20130807023829.3	1.3.6.1.4.1.25403.158515237678667.5060.20130807023829.4	1.3.6.1.4.1.25403.158515237678667.5060.20130807023829.5	fc96a846-2c56-42fa-b961-509b6541146d/1.3.6.1.4.1.25403.158515237678667.5060.20130807023829.3/1.3.6.1.4.1.25403.158515237678667.5060.20130807023829.4/1.3.6.1.4.1.25403.158515237678667.5060.20130807023829.5.dcm	CR	final	RSPCPT	3692
22a2219c-46dc-4844-bf38-6c86d14356a2	8c4c7d75-fcc1-45fd-bdba-4105bab1f1f6	New	XDR	{Completed}	Belarus	231	06de08aa-c813-4521-8698-cd4ca89e5504	1.3.6.1.4.1.25403.158515237678667.5060.20130807024108.12	1.3.6.1.4.1.25403.158515237678667.5060.20130807024108.13	1.3.6.1.4.1.25403.158515237678667.5060.20130807024108.14	8c4c7d75-fcc1-45fd-bdba-4105bab1f1f6/1.3.6.1.4.1.25403.158515237678667.5060.20130807024108.12/1.3.6.1.4.1.25403.158515237678667.5060.20130807024108.13/1.3.6.1.4.1.25403.158515237678667.5060.20130807024108.14.dcm	CR	final	RSPCPT	4641
22a2219c-46dc-4844-bf38-6c86d14356a2	8c4c7d75-fcc1-45fd-bdba-4105bab1f1f6	New	XDR	{Completed}	Belarus	231	57c81601-8bd8-43d9-ac85-0c57255ee434	1.3.6.1.4.1.25403.158515237678667.5060.20130807024108.9	1.3.6.1.4.1.25403.158515237678667.5060.20130807024108.10	1.3.6.1.4.1.25403.158515237678667.5060.20130807024108.11	8c4c7d75-fcc1-45fd-bdba-4105bab1f1f6/1.3.6.1.4.1.25403.158515237678667.5060.20130807024108.9/1.3.6.1.4.1.25403.158515237678667.5060.20130807024108.10/1.3.6.1.4.1.25403.158515237678667.5060.20130807024108.11.dcm	CR	final	RSPCPT	4579
22a2219c-46dc-4844-bf38-6c86d14356a2	8c4c7d75-fcc1-45fd-bdba-4105bab1f1f6	New	XDR	{Completed}	Belarus	231	f18891ec-ed98-4a85-b399-90c502821829	1.3.6.1.4.1.25403.158515237678667.5060.20130807024109.1	1.3.6.1.4.1.25403.158515237678667.5060.20130807024109.2	1.3.6.1.4.1.25403.158515237678667.5060.20130807024109.3	8c4c7d75-fcc1-45fd-bdba-4105bab1f1f6/1.3.6.1.4.1.25403.158515237678667.5060.20130807024109.1/1.3.6.1.4.1.25403.158515237678667.5060.20130807024109.2/1.3.6.1.4.1.25403.158515237678667.5060.20130807024109.3.dcm	CR	final	RSPCPT	4698
22b70d3e-c2d2-4850-aba2-7edd8f281b21	a1e13b2d-8269-44fe-b0dd-02ddb89ee852	Relapse	MDR non XDR	{"Still on treatment"}	Romania	956	abcaeb33-0539-44bf-a4bc-86cb6bdec824	2.25.244196371302099562238344968946545658733	2.25.51559581317313815551339152475532039551	2.25.338787815378870637735173211538178754349	a1e13b2d-8269-44fe-b0dd-02ddb89ee852/2.25.244196371302099562238344968946545658733/2.25.51559581317313815551339152475532039551/2.25.338787815378870637735173211538178754349.dcm	XC	amended	MariusNasta	5743
23b5719a-6463-4784-9acc-711cb7254eff	803ebada-4996-4a58-869e-0e444498a453	Relapse	MDR non XDR	{"Still on treatment"}	Romania	659	032b639e-b524-4bee-8b19-c0d26372b1dd	1.2.840.113845.13.3669.3694820875.1919240631422	1.2.840.113845.13.3669.3694820875.1919240632057	1.2.840.113845.13.3669.3694820875.1919239954028	803ebada-4996-4a58-869e-0e444498a453/1.2.840.113845.13.3669.3694820875.1919240631422/1.2.840.113845.13.3669.3694820875.1919240632057/1.2.840.113845.13.3669.3694820875.1919239954028.2015	CR	amended	MariusNasta	5331
23b5719a-6463-4784-9acc-711cb7254eff	803ebada-4996-4a58-869e-0e444498a453	Relapse	MDR non XDR	{"Still on treatment"}	Romania	659	0cc09208-a4bb-473e-a4fa-9f7878de0973	2.25.314134957066876912806932267340669460468	2.25.1673411059521866097120788452768754706	2.25.66554884019459583574324714913958996665	803ebada-4996-4a58-869e-0e444498a453/2.25.314134957066876912806932267340669460468/2.25.1673411059521866097120788452768754706/2.25.66554884019459583574324714913958996665.dcm	XC	amended	MariusNasta	5766
23b5719a-6463-4784-9acc-711cb7254eff	803ebada-4996-4a58-869e-0e444498a453	Relapse	MDR non XDR	{"Still on treatment"}	Romania	659	552f378a-501b-44a5-a5da-2704a9d9d714	2.25.217244339757083391304480914328831596595	2.25.75344974866273156251885283101502166954	2.25.138277335537131848752021676470247622189	803ebada-4996-4a58-869e-0e444498a453/2.25.217244339757083391304480914328831596595/2.25.75344974866273156251885283101502166954/2.25.138277335537131848752021676470247622189.dcm	XC	amended	MariusNasta	5757
23b5719a-6463-4784-9acc-711cb7254eff	803ebada-4996-4a58-869e-0e444498a453	Relapse	MDR non XDR	{"Still on treatment"}	Romania	659	cc0c228d-903d-4ea1-8e9a-cee29dba7e3d	2.25.210122629276262197630460684075267613781	2.25.130642644203648572841641059189972241904	2.25.46373282008325880294069421736476350011	803ebada-4996-4a58-869e-0e444498a453/2.25.210122629276262197630460684075267613781/2.25.130642644203648572841641059189972241904/2.25.46373282008325880294069421736476350011.dcm	XC	amended	MariusNasta	5667
23b5719a-6463-4784-9acc-711cb7254eff	803ebada-4996-4a58-869e-0e444498a453	Relapse	MDR non XDR	{"Still on treatment"}	Romania	659	f33e6051-5773-4735-ab2f-1bf297823916	2.25.261492064364434016524695495374930313807	2.25.329540038779890439143686502790351954236	2.25.252075207809248974516758410106275098299	803ebada-4996-4a58-869e-0e444498a453/2.25.261492064364434016524695495374930313807/2.25.329540038779890439143686502790351954236/2.25.252075207809248974516758410106275098299.dcm	XC	amended	MariusNasta	5574
241c311e-e46c-46b4-813a-d28137f13fe1	ed19607f-2c0c-4590-9a3c-bcfdb4fbf36f	Failure	XDR	{"Still on treatment"}	Romania	1193	e0608804-83b5-493f-91f9-dacf91a8ecd4	2.25.228774087075415968721129426660352765	2.25.305805049488456389833127579683472373324	2.25.130358413711630210703272441836647615593	ed19607f-2c0c-4590-9a3c-bcfdb4fbf36f/2.25.228774087075415968721129426660352765/2.25.305805049488456389833127579683472373324/2.25.130358413711630210703272441836647615593.dcm	XC	amended	MariusNasta	5908
2432127d-445b-4c29-a5ae-a107b4dbf22e	dc31e64b-b5f3-4d2e-9fb5-e4eec1cab50c	New	MDR non XDR	{Default}	Belarus	321	6fedbd11-b35e-40ac-8615-6946719c08d8	1.3.6.1.4.1.25403.163683357445804.11044.20131119114438.1	1.3.6.1.4.1.25403.163683357445804.11044.20131119114438.2	1.3.6.1.4.1.25403.163683357445804.11044.20131119114438.3	dc31e64b-b5f3-4d2e-9fb5-e4eec1cab50c/1.3.6.1.4.1.25403.163683357445804.11044.20131119114438.1/1.3.6.1.4.1.25403.163683357445804.11044.20131119114438.2/1.3.6.1.4.1.25403.163683357445804.11044.20131119114438.3.dcm	CR	final	RSPCPT	4750
2432127d-445b-4c29-a5ae-a107b4dbf22e	dc31e64b-b5f3-4d2e-9fb5-e4eec1cab50c	New	MDR non XDR	{Default}	Belarus	321	d668f70a-64f6-4274-9270-5939ced2036a	1.3.6.1.4.1.25403.163683357445804.11044.20131119114438.4	1.3.6.1.4.1.25403.163683357445804.11044.20131119114438.5	1.3.6.1.4.1.25403.163683357445804.11044.20131119114438.6	dc31e64b-b5f3-4d2e-9fb5-e4eec1cab50c/1.3.6.1.4.1.25403.163683357445804.11044.20131119114438.4/1.3.6.1.4.1.25403.163683357445804.11044.20131119114438.5/1.3.6.1.4.1.25403.163683357445804.11044.20131119114438.6.dcm	CR	final	RSPCPT	4862
24acd3b6-da91-4adc-b393-f51d62461965	5d6de16c-cd76-4712-9e2c-2dee38cd4573	Relapse	MDR non XDR	{Completed}	Belarus	91	0559d654-bd64-44bf-9c0e-15b07b3665c0	1.3.6.1.4.1.25403.158515237678667.5060.20130807021535.4	1.3.6.1.4.1.25403.158515237678667.5060.20130807021535.5	1.3.6.1.4.1.25403.158515237678667.5060.20130807021535.6	5d6de16c-cd76-4712-9e2c-2dee38cd4573/1.3.6.1.4.1.25403.158515237678667.5060.20130807021535.4/1.3.6.1.4.1.25403.158515237678667.5060.20130807021535.5/1.3.6.1.4.1.25403.158515237678667.5060.20130807021535.6.dcm	CR	final	RSPCPT	4215
24acd3b6-da91-4adc-b393-f51d62461965	5d6de16c-cd76-4712-9e2c-2dee38cd4573	Relapse	MDR non XDR	{Completed}	Belarus	91	2e34ce9b-71bd-40b5-b709-b8da73768c7d	1.3.6.1.4.1.25403.158515237678667.5060.20130807021535.1	1.3.6.1.4.1.25403.158515237678667.5060.20130807021535.2	1.3.6.1.4.1.25403.158515237678667.5060.20130807021535.3	5d6de16c-cd76-4712-9e2c-2dee38cd4573/1.3.6.1.4.1.25403.158515237678667.5060.20130807021535.1/1.3.6.1.4.1.25403.158515237678667.5060.20130807021535.2/1.3.6.1.4.1.25403.158515237678667.5060.20130807021535.3.dcm	CR	final	RSPCPT	4133
24acd3b6-da91-4adc-b393-f51d62461965	5d6de16c-cd76-4712-9e2c-2dee38cd4573	Relapse	MDR non XDR	{Completed}	Belarus	91	3228fe5e-6d1e-426d-a5dc-41e574cfb898	1.3.6.1.4.1.25403.158515237678667.5060.20130807021534.10	1.3.6.1.4.1.25403.158515237678667.5060.20130807021534.11	1.3.6.1.4.1.25403.158515237678667.5060.20130807021534.12	5d6de16c-cd76-4712-9e2c-2dee38cd4573/1.3.6.1.4.1.25403.158515237678667.5060.20130807021534.10/1.3.6.1.4.1.25403.158515237678667.5060.20130807021534.11/1.3.6.1.4.1.25403.158515237678667.5060.20130807021534.12.dcm	CR	final	RSPCPT	3851
24acd3b6-da91-4adc-b393-f51d62461965	5d6de16c-cd76-4712-9e2c-2dee38cd4573	Relapse	MDR non XDR	{Completed}	Belarus	91	3a703557-6a60-4ac0-8c13-a7504b95db11	1.3.6.1.4.1.25403.158515237678667.5060.20130807021534.13	1.3.6.1.4.1.25403.158515237678667.5060.20130807021534.14	1.3.6.1.4.1.25403.158515237678667.5060.20130807021534.15	5d6de16c-cd76-4712-9e2c-2dee38cd4573/1.3.6.1.4.1.25403.158515237678667.5060.20130807021534.13/1.3.6.1.4.1.25403.158515237678667.5060.20130807021534.14/1.3.6.1.4.1.25403.158515237678667.5060.20130807021534.15.dcm	CR	final	RSPCPT	3909
24acd3b6-da91-4adc-b393-f51d62461965	5d6de16c-cd76-4712-9e2c-2dee38cd4573	Relapse	MDR non XDR	{Completed}	Belarus	91	c4f06118-c6b8-4898-9472-fad4c64deea6	1.3.6.1.4.1.25403.158515237678667.5060.20130807021534.7	1.3.6.1.4.1.25403.158515237678667.5060.20130807021534.8	1.3.6.1.4.1.25403.158515237678667.5060.20130807021534.9	5d6de16c-cd76-4712-9e2c-2dee38cd4573/1.3.6.1.4.1.25403.158515237678667.5060.20130807021534.7/1.3.6.1.4.1.25403.158515237678667.5060.20130807021534.8/1.3.6.1.4.1.25403.158515237678667.5060.20130807021534.9.dcm	CR	final	RSPCPT	3776
24acd3b6-da91-4adc-b393-f51d62461965	5d6de16c-cd76-4712-9e2c-2dee38cd4573	Relapse	MDR non XDR	{Completed}	Belarus	91	e7c2fa7c-d41a-4f18-a773-ac40bb6a0e8b	1.3.6.1.4.1.25403.158515237678667.5060.20130807021534.16	1.3.6.1.4.1.25403.158515237678667.5060.20130807021534.17	1.3.6.1.4.1.25403.158515237678667.5060.20130807021534.18	5d6de16c-cd76-4712-9e2c-2dee38cd4573/1.3.6.1.4.1.25403.158515237678667.5060.20130807021534.16/1.3.6.1.4.1.25403.158515237678667.5060.20130807021534.17/1.3.6.1.4.1.25403.158515237678667.5060.20130807021534.18.dcm	CR	final	RSPCPT	3973
24acd3b6-da91-4adc-b393-f51d62461965	5d6de16c-cd76-4712-9e2c-2dee38cd4573	Relapse	MDR non XDR	{Completed}	Belarus	91	ef0e0cfc-3760-4bd5-9212-50c35bfc4106	1.3.6.1.4.1.25403.158515237678667.5060.20130807021534.1	1.3.6.1.4.1.25403.158515237678667.5060.20130807021534.2	1.3.6.1.4.1.25403.158515237678667.5060.20130807021534.3	5d6de16c-cd76-4712-9e2c-2dee38cd4573/1.3.6.1.4.1.25403.158515237678667.5060.20130807021534.1/1.3.6.1.4.1.25403.158515237678667.5060.20130807021534.2/1.3.6.1.4.1.25403.158515237678667.5060.20130807021534.3.dcm	CR	final	RSPCPT	3678
24acd3b6-da91-4adc-b393-f51d62461965	5d6de16c-cd76-4712-9e2c-2dee38cd4573	Relapse	MDR non XDR	{Completed}	Belarus	91	f076778a-f3ad-4bed-b587-b31cb659d74f	1.3.6.1.4.1.25403.158515237678667.5060.20130807021534.4	1.3.6.1.4.1.25403.158515237678667.5060.20130807021534.5	1.3.6.1.4.1.25403.158515237678667.5060.20130807021534.6	5d6de16c-cd76-4712-9e2c-2dee38cd4573/1.3.6.1.4.1.25403.158515237678667.5060.20130807021534.4/1.3.6.1.4.1.25403.158515237678667.5060.20130807021534.5/1.3.6.1.4.1.25403.158515237678667.5060.20130807021534.6.dcm	CR	final	RSPCPT	3747
24b8d925-2a46-4981-908a-7f2026de79e6	856fe0b9-1cd2-4530-8adc-826e0ed6277c	Failure	MDR non XDR	{Cured}	Azerbaijan	1078	1e6b8467-e062-4861-ac14-67e36dbefec3	2.25.312207701416024932834238989399752462856	2.25.145922386229276324651267835712623999375	2.25.320175678406794287885538501943521346465	856fe0b9-1cd2-4530-8adc-826e0ed6277c/2.25.312207701416024932834238989399752462856/2.25.145922386229276324651267835712623999375/2.25.320175678406794287885538501943521346465.dcm	XC	final	AZ	5143
24b8d925-2a46-4981-908a-7f2026de79e6	856fe0b9-1cd2-4530-8adc-826e0ed6277c	Failure	MDR non XDR	{Cured}	Azerbaijan	1078	2106af1e-de8e-4af7-a310-c89bda649e7a	2.25.292107731944734720811769786201030163201	2.25.5146210440242172734958613870478591928	2.25.332916341168167195741974370035705415718	856fe0b9-1cd2-4530-8adc-826e0ed6277c/2.25.292107731944734720811769786201030163201/2.25.5146210440242172734958613870478591928/2.25.332916341168167195741974370035705415718.dcm	XC	final	AZ	4793
24b8d925-2a46-4981-908a-7f2026de79e6	856fe0b9-1cd2-4530-8adc-826e0ed6277c	Failure	MDR non XDR	{Cured}	Azerbaijan	1078	d63de727-0f51-41b4-9941-ad6704e5c0db	2.25.125306764313963612893464005676179261817	2.25.42998568284673363439807797037927318159	2.25.115834588087867947218020021766932653586	856fe0b9-1cd2-4530-8adc-826e0ed6277c/2.25.125306764313963612893464005676179261817/2.25.42998568284673363439807797037927318159/2.25.115834588087867947218020021766932653586.dcm	XC	final	AZ	5418
2526a534-a898-4a30-ae60-4034544b9e8d	0769fd3d-7f22-4441-ab7d-165edb5149ea	Relapse	Sensitive	{"Still on treatment"}	India	2212	05357b3b-2eae-478e-a1e4-183c32eb724b	2.25.327894898526907607310365002077877716722	2.25.251083933166843794453185188433521846017	2.25.334717599209456754598135084054785965755	0769fd3d-7f22-4441-ab7d-165edb5149ea/2.25.327894898526907607310365002077877716722/2.25.251083933166843794453185188433521846017/2.25.334717599209456754598135084054785965755.dcm	CR	final	MANIPAL	6589
2526a534-a898-4a30-ae60-4034544b9e8d	0769fd3d-7f22-4441-ab7d-165edb5149ea	Relapse	Sensitive	{"Still on treatment"}	India	2212	c299166c-a3cc-455e-abb9-5c553e662599	2.25.291002805473166341382822516487489852037	2.25.330693991866479277298898057590446857044	2.25.285562982513683514048554723178978599409	0769fd3d-7f22-4441-ab7d-165edb5149ea/2.25.291002805473166341382822516487489852037/2.25.330693991866479277298898057590446857044/2.25.285562982513683514048554723178978599409.dcm	CR	final	MANIPAL	6633
254f9523-6ce7-4c35-afb2-e38348bb47ee	82704be7-466d-452b-8524-21e0ddcfd37c	Treatment after default	MDR non XDR	{Cured}	Azerbaijan	1063	9ed90d2b-8168-4079-aec0-d5217ffd468c	2.25.10323345598546471007179095651596414493	2.25.96250594699424672235087653038636150634	2.25.137921629612712481239137757166467988567	82704be7-466d-452b-8524-21e0ddcfd37c/2.25.10323345598546471007179095651596414493/2.25.96250594699424672235087653038636150634/2.25.137921629612712481239137757166467988567.dcm	XC	final	AZ	5504
2563fc06-647b-419b-bb4c-7a3fab5c7ad9	8a52e4ee-fbea-4211-984f-a94cc4674efe	New	Mono DR	{"Still on treatment"}	India	2111	8d9360e8-189e-4026-a102-1cdfe21c1134	2.25.33342875583007159731704653083691318362	2.25.228716651863687086824566320938294732996	2.25.294559855985000465440319801761162534497	8a52e4ee-fbea-4211-984f-a94cc4674efe/2.25.33342875583007159731704653083691318362/2.25.228716651863687086824566320938294732996/2.25.294559855985000465440319801761162534497.dcm	CR	final	MANIPAL	6623
25c9e85b-c1df-4496-81ac-c66f08b1d97e	1b49f2d6-b655-4133-8a30-950eb14b91b9	New	MDR non XDR	{"Still on treatment"}	Romania	967	1622996f-3523-4f58-b45e-c974f4e65f80	2.25.12631032142567886502359365919188619603	2.25.63427131815042281357288223514644070945	2.25.125595071790132504795722428242638947432	1b49f2d6-b655-4133-8a30-950eb14b91b9/2.25.12631032142567886502359365919188619603/2.25.63427131815042281357288223514644070945/2.25.125595071790132504795722428242638947432.dcm	XC	amended	MariusNasta	5985
25c9e85b-c1df-4496-81ac-c66f08b1d97e	1b49f2d6-b655-4133-8a30-950eb14b91b9	New	MDR non XDR	{"Still on treatment"}	Romania	967	30d3d78b-dbcf-4956-8612-21ef42942454	2.25.154293033273189180736894849803491336847	2.25.6770540987401631475706857965971629639	2.25.70212386269673489120413905531278711202	1b49f2d6-b655-4133-8a30-950eb14b91b9/2.25.154293033273189180736894849803491336847/2.25.6770540987401631475706857965971629639/2.25.70212386269673489120413905531278711202.dcm	XC	amended	MariusNasta	6078
25c9e85b-c1df-4496-81ac-c66f08b1d97e	1b49f2d6-b655-4133-8a30-950eb14b91b9	New	MDR non XDR	{"Still on treatment"}	Romania	967	e446cee4-bfa0-4a8c-9458-95abd692d64d	1.2.840.113845.13.3193.3694820875.4268565228937	1.2.840.113845.13.3193.3694820875.4268565229582	1.2.840.113845.13.3193.3694820875.4268564574287	1b49f2d6-b655-4133-8a30-950eb14b91b9/1.2.840.113845.13.3193.3694820875.4268565228937/1.2.840.113845.13.3193.3694820875.4268565229582/1.2.840.113845.13.3193.3694820875.4268564574287.MNI123-24,10,2016	CR	amended	MariusNasta	6003
26241dfd-c0cc-4b0f-b469-d2256cbb7374	eb9a88fd-5b57-4de7-bac2-4272c700f604	New	MDR non XDR	{Cured}	Belarus	393	72b48c9b-309e-43ae-93db-8977fd28596f	1.3.6.1.4.1.25403.207732457674374.13668.20141127075857.47	1.3.6.1.4.1.25403.207732457674374.13668.20141127075857.48	1.3.6.1.4.1.25403.207732457674374.13668.20141127075857.49	eb9a88fd-5b57-4de7-bac2-4272c700f604/1.3.6.1.4.1.25403.207732457674374.13668.20141127075857.47/1.3.6.1.4.1.25403.207732457674374.13668.20141127075857.48/1.3.6.1.4.1.25403.207732457674374.13668.20141127075857.49.dcm	CR	final	RSPCPT	5083
264efd2f-9005-4b2c-adba-6f4d196276a7	fe516755-73b4-44e7-9ba7-1e9283c5aad3	New	Sensitive	{Died}	Belarus	143	03323ad6-7697-4159-b816-c9aee3e5bae3	1.3.6.1.4.1.25403.158515237678667.5060.20130807023402.10	1.3.6.1.4.1.25403.158515237678667.5060.20130807023402.11	1.3.6.1.4.1.25403.158515237678667.5060.20130807023402.12	fe516755-73b4-44e7-9ba7-1e9283c5aad3/1.3.6.1.4.1.25403.158515237678667.5060.20130807023402.10/1.3.6.1.4.1.25403.158515237678667.5060.20130807023402.11/1.3.6.1.4.1.25403.158515237678667.5060.20130807023402.12.dcm	CR	final	RSPCPT	4204
264efd2f-9005-4b2c-adba-6f4d196276a7	fe516755-73b4-44e7-9ba7-1e9283c5aad3	New	Sensitive	{Died}	Belarus	143	eb94211d-b31c-4ab1-9f9f-d0e1eb2d018e	1.3.6.1.4.1.25403.158515237678667.5060.20130807023402.7	1.3.6.1.4.1.25403.158515237678667.5060.20130807023402.8	1.3.6.1.4.1.25403.158515237678667.5060.20130807023402.9	fe516755-73b4-44e7-9ba7-1e9283c5aad3/1.3.6.1.4.1.25403.158515237678667.5060.20130807023402.7/1.3.6.1.4.1.25403.158515237678667.5060.20130807023402.8/1.3.6.1.4.1.25403.158515237678667.5060.20130807023402.9.dcm	CR	final	RSPCPT	4138
269d54fe-99d6-4131-b70d-0ae59ab0e950	ae7a2d5b-80c3-4894-af0d-6610f132a696	New	Sensitive	{Cured}	Belarus	278	79606c95-c668-42f6-a6d4-c7b6cefc9092	1.3.6.1.4.1.25403.158515237678667.5060.20130807022400.12	1.3.6.1.4.1.25403.158515237678667.5060.20130807022400.13	1.3.6.1.4.1.25403.158515237678667.5060.20130807022400.14	ae7a2d5b-80c3-4894-af0d-6610f132a696/1.3.6.1.4.1.25403.158515237678667.5060.20130807022400.12/1.3.6.1.4.1.25403.158515237678667.5060.20130807022400.13/1.3.6.1.4.1.25403.158515237678667.5060.20130807022400.14.dcm	CR	final	RSPCPT	4664
26d7dc3d-6138-4aa0-92aa-e22d01e7ed4f	6f0a74a4-824c-4b16-bc18-64505a9b42bc	Failure	MDR non XDR	{Cured}	Azerbaijan	1072	6140ab7f-943f-4086-bdc5-d7a846356010	2.25.323575494116864152975517363828850147108	2.25.39391927699409709953815156931494244277	2.25.169842681574743671686648965540669980707	6f0a74a4-824c-4b16-bc18-64505a9b42bc/2.25.323575494116864152975517363828850147108/2.25.39391927699409709953815156931494244277/2.25.169842681574743671686648965540669980707.dcm	XC	final	AZ	5559
26d7dc3d-6138-4aa0-92aa-e22d01e7ed4f	6f0a74a4-824c-4b16-bc18-64505a9b42bc	Failure	MDR non XDR	{Cured}	Azerbaijan	1072	f02bb624-0ac2-47c0-b295-414a0e960ab1	2.25.7501852690781536218673006553169928588	2.25.269256693027142477612012037501409125339	2.25.257923215590751284962416785495842694292	6f0a74a4-824c-4b16-bc18-64505a9b42bc/2.25.7501852690781536218673006553169928588/2.25.269256693027142477612012037501409125339/2.25.257923215590751284962416785495842694292.dcm	XC	final	AZ	5802
26d7dc3d-6138-4aa0-92aa-e22d01e7ed4f	6f0a74a4-824c-4b16-bc18-64505a9b42bc	Failure	MDR non XDR	{Cured}	Azerbaijan	1072	f3e42732-4a74-4d56-a99a-3e49201eb3b7	2.25.204109583072734121499333607463828597770	2.25.251206839494997669424080171739436005312	2.25.326714092011492114153708980185182745084	6f0a74a4-824c-4b16-bc18-64505a9b42bc/2.25.204109583072734121499333607463828597770/2.25.251206839494997669424080171739436005312/2.25.326714092011492114153708980185182745084.dcm	XC	final	AZ	5776
2769931b-f128-46e6-b9a3-ae60f85aeda7	ef2e2f23-91dd-4fed-92b8-cb89a58e43a0	New	MDR non XDR	{"Still on treatment"}	Romania	643	a72a963f-7856-42db-b464-7130b714b37d	2.25.88700400255773293868668671167236896582	2.25.69184918389207941532988575692965409725	2.25.169208900139816239199996772072804931027	ef2e2f23-91dd-4fed-92b8-cb89a58e43a0/2.25.88700400255773293868668671167236896582/2.25.69184918389207941532988575692965409725/2.25.169208900139816239199996772072804931027.dcm	XC	amended	MariusNasta	5573
2778c039-ab98-4159-ab87-91d58c9983f8	78c64c9b-cc29-44a9-a530-438e50b9a09b	Treatment after default	MDR non XDR	{"Still on treatment"}	Romania	882	62b52d11-e8fc-4f82-ac99-5418e46b0377	2.25.19804913993982258222338397317782526094	2.25.42252773254763313543424015454818924902	2.25.164309277407495229811155993670444432778	78c64c9b-cc29-44a9-a530-438e50b9a09b/2.25.19804913993982258222338397317782526094/2.25.42252773254763313543424015454818924902/2.25.164309277407495229811155993670444432778.dcm	XC	amended	MariusNasta	5529
2778c039-ab98-4159-ab87-91d58c9983f8	78c64c9b-cc29-44a9-a530-438e50b9a09b	Treatment after default	MDR non XDR	{"Still on treatment"}	Romania	882	e77dfb8c-e3f9-48ff-ab1b-b0c140c89e3d	2.25.19264501479189039152097567561148778367	2.25.168078490790948572138008164615018578602	2.25.217153696360788591713605620829541960733	78c64c9b-cc29-44a9-a530-438e50b9a09b/2.25.19264501479189039152097567561148778367/2.25.168078490790948572138008164615018578602/2.25.217153696360788591713605620829541960733.dcm	XC	amended	MariusNasta	5834
2778c039-ab98-4159-ab87-91d58c9983f8	78c64c9b-cc29-44a9-a530-438e50b9a09b	Treatment after default	MDR non XDR	{"Still on treatment"}	Romania	882	f4ebbf21-085f-4fd8-9c5b-4cfad7757448	2.25.253262835464755682285298260087564098892	2.25.187765192959112692609369647669094114198	2.25.231047537939641194387271307233291364207	78c64c9b-cc29-44a9-a530-438e50b9a09b/2.25.253262835464755682285298260087564098892/2.25.187765192959112692609369647669094114198/2.25.231047537939641194387271307233291364207.dcm	XC	amended	MariusNasta	5434
287811b2-23db-4c48-9149-c018915e5045	a8aed9d4-3582-4ef5-a672-d1d95999d07a	New	XDR	{Cured}	Belarus	387	579cb5f7-5236-4b5c-9a30-8d227c374a6e	1.3.6.1.4.1.25403.207732457674374.13668.20141127075841.90	1.3.6.1.4.1.25403.207732457674374.13668.20141127075841.91	1.3.6.1.4.1.25403.207732457674374.13668.20141127075841.92	a8aed9d4-3582-4ef5-a672-d1d95999d07a/1.3.6.1.4.1.25403.207732457674374.13668.20141127075841.90/1.3.6.1.4.1.25403.207732457674374.13668.20141127075841.91/1.3.6.1.4.1.25403.207732457674374.13668.20141127075841.92.dcm	CR	final	RSPCPT	5029
28c1d9a3-4cce-4bd7-8c21-e35c7e103a3d	cc386900-baac-4140-b35b-a79a10c44ef9	New	Mono DR	{Died}	India	2101	3de00ac1-a0fb-4ffd-9b86-48102a411526	2.25.128899165311077750760024483825572792247	2.25.178422805292991493264955275774531359853	2.25.290594899553986682954236675258652104230	cc386900-baac-4140-b35b-a79a10c44ef9/2.25.128899165311077750760024483825572792247/2.25.178422805292991493264955275774531359853/2.25.290594899553986682954236675258652104230.dcm	CR	final	MANIPAL	6381
28c1d9a3-4cce-4bd7-8c21-e35c7e103a3d	cc386900-baac-4140-b35b-a79a10c44ef9	New	Mono DR	{Died}	India	2101	d60325a8-1695-422d-880f-fa614b87ade5	2.25.17041186421161002567446442741954633786	2.25.307908757830449783173767807717449361205	2.25.201167612374559656339301794037295631441	cc386900-baac-4140-b35b-a79a10c44ef9/2.25.17041186421161002567446442741954633786/2.25.307908757830449783173767807717449361205/2.25.201167612374559656339301794037295631441.dcm	CR	final	MANIPAL	6400
28ee370f-ecd5-4ccb-b8a1-23439b4262b6	876af69f-36f4-4cda-9453-af8737625d42	Failure	XDR	{Cured}	Belarus	442	4ce822cb-babf-460c-95be-e494ede46b22	1.3.6.1.4.1.25403.158515237678667.2100.20150226021831.37	1.3.6.1.4.1.25403.158515237678667.2100.20150226021831.38	1.3.6.1.4.1.25403.158515237678667.2100.20150226021831.39	876af69f-36f4-4cda-9453-af8737625d42/1.3.6.1.4.1.25403.158515237678667.2100.20150226021831.37/1.3.6.1.4.1.25403.158515237678667.2100.20150226021831.38/1.3.6.1.4.1.25403.158515237678667.2100.20150226021831.39.dcm	CR	final	RSPCPT	5366
28ee370f-ecd5-4ccb-b8a1-23439b4262b6	876af69f-36f4-4cda-9453-af8737625d42	Failure	XDR	{Cured}	Belarus	442	b2a9c6e3-90b5-4775-8e7a-a96de80fbb11	1.3.6.1.4.1.25403.158515237678667.2100.20150226021831.34	1.3.6.1.4.1.25403.158515237678667.2100.20150226021831.35	1.3.6.1.4.1.25403.158515237678667.2100.20150226021831.36	876af69f-36f4-4cda-9453-af8737625d42/1.3.6.1.4.1.25403.158515237678667.2100.20150226021831.34/1.3.6.1.4.1.25403.158515237678667.2100.20150226021831.35/1.3.6.1.4.1.25403.158515237678667.2100.20150226021831.36.dcm	CR	final	RSPCPT	5364
28fe9a55-58c1-45a7-a399-ecbe74236d02	766c43c4-ed76-4a2d-a437-d78786fc964e	New	Sensitive	{Completed}	Belarus	239	6cc7b2bc-0603-49bf-9ec0-8a08f31480c5	1.3.6.1.4.1.25403.163683357445804.11492.20131121044909.1	1.3.6.1.4.1.25403.163683357445804.11492.20131121044909.2	1.3.6.1.4.1.25403.163683357445804.11492.20131121044909.3	766c43c4-ed76-4a2d-a437-d78786fc964e/1.3.6.1.4.1.25403.163683357445804.11492.20131121044909.1/1.3.6.1.4.1.25403.163683357445804.11492.20131121044909.2/1.3.6.1.4.1.25403.163683357445804.11492.20131121044909.3.dcm	CR	final	RSPCPT	4579
28fe9a55-58c1-45a7-a399-ecbe74236d02	766c43c4-ed76-4a2d-a437-d78786fc964e	New	Sensitive	{Completed}	Belarus	239	87b54f42-9a1c-4c30-9f23-a39ff30d39e2	1.3.6.1.4.1.25403.163683357445804.11492.20131121044909.4	1.3.6.1.4.1.25403.163683357445804.11492.20131121044909.5	1.3.6.1.4.1.25403.163683357445804.11492.20131121044909.6	766c43c4-ed76-4a2d-a437-d78786fc964e/1.3.6.1.4.1.25403.163683357445804.11492.20131121044909.4/1.3.6.1.4.1.25403.163683357445804.11492.20131121044909.5/1.3.6.1.4.1.25403.163683357445804.11492.20131121044909.6.dcm	CR	final	RSPCPT	4603
29461bd0-47da-4fbf-8adc-e67516f376c0	0f776d70-189f-4d0c-8b96-96cd719f93c3	Failure	XDR	{"Still on treatment"}	Romania	1159	24887b82-814b-4fbc-b5f4-582849073545	2.25.150088216010661717461020171042085937999	2.25.59155408868012338671190565419234184400	2.25.62154882717959419063734884021319820656	0f776d70-189f-4d0c-8b96-96cd719f93c3/2.25.150088216010661717461020171042085937999/2.25.59155408868012338671190565419234184400/2.25.62154882717959419063734884021319820656.dcm	XC	amended	MariusNasta	5891
29461bd0-47da-4fbf-8adc-e67516f376c0	0f776d70-189f-4d0c-8b96-96cd719f93c3	Failure	XDR	{"Still on treatment"}	Romania	1159	6daea8ce-c6ed-465d-bd16-d5044ee285f1	2.25.124397456365621436595538178142327614903	2.25.222155465960801757838101434645567685537	2.25.184266634342159491857387629887338618835	0f776d70-189f-4d0c-8b96-96cd719f93c3/2.25.124397456365621436595538178142327614903/2.25.222155465960801757838101434645567685537/2.25.184266634342159491857387629887338618835.dcm	XC	amended	MariusNasta	5841
29461bd0-47da-4fbf-8adc-e67516f376c0	0f776d70-189f-4d0c-8b96-96cd719f93c3	Failure	XDR	{"Still on treatment"}	Romania	1159	8f55f7d7-2b83-4aef-a45f-522558ae988e	2.25.315155372907268593466847761701707208485	2.25.149828463575593360355328715511482496835	2.25.297807614964186824820364802826015573469	0f776d70-189f-4d0c-8b96-96cd719f93c3/2.25.315155372907268593466847761701707208485/2.25.149828463575593360355328715511482496835/2.25.297807614964186824820364802826015573469.dcm	XC	amended	MariusNasta	5749
2a396862-97e1-4228-a6af-d87df22d9a72	c2c016e2-e5f4-4d0a-bbf0-aee2838eed09	New	Sensitive	{Cured}	Belarus	163	d599e21f-049e-4911-ac04-ee059bdcecb7	1.3.6.1.4.1.25403.158515237678667.5060.20130807020444.7	1.3.6.1.4.1.25403.158515237678667.5060.20130807020444.8	1.3.6.1.4.1.25403.158515237678667.5060.20130807020444.9	c2c016e2-e5f4-4d0a-bbf0-aee2838eed09/1.3.6.1.4.1.25403.158515237678667.5060.20130807020444.7/1.3.6.1.4.1.25403.158515237678667.5060.20130807020444.8/1.3.6.1.4.1.25403.158515237678667.5060.20130807020444.9.dcm	CR	final	RSPCPT	4103
2ae64179-a3a7-4892-aacb-2a224b50e0df	cf483cd5-dcfd-4871-aa0e-072f53dfc55b	Failure	XDR	{Default}	Belarus	455	341a591b-2757-431d-9b9f-fb2b1c787542	1.3.6.1.4.1.25403.75984511895.34804.20150526025225.18	1.3.6.1.4.1.25403.75984511895.34804.20150526025225.19	1.3.6.1.4.1.25403.75984511895.34804.20150526025225.20	cf483cd5-dcfd-4871-aa0e-072f53dfc55b/1.3.6.1.4.1.25403.75984511895.34804.20150526025225.18/1.3.6.1.4.1.25403.75984511895.34804.20150526025225.19/1.3.6.1.4.1.25403.75984511895.34804.20150526025225.20.dcm	CR	final	RSPCPT	5397
2ae64179-a3a7-4892-aacb-2a224b50e0df	cf483cd5-dcfd-4871-aa0e-072f53dfc55b	Failure	XDR	{Default}	Belarus	455	5aee2cf4-27a5-4b73-8885-36ab08717a72	1.3.6.1.4.1.25403.75984511895.34804.20150526025225.15	1.3.6.1.4.1.25403.75984511895.34804.20150526025225.16	1.3.6.1.4.1.25403.75984511895.34804.20150526025225.17	cf483cd5-dcfd-4871-aa0e-072f53dfc55b/1.3.6.1.4.1.25403.75984511895.34804.20150526025225.15/1.3.6.1.4.1.25403.75984511895.34804.20150526025225.16/1.3.6.1.4.1.25403.75984511895.34804.20150526025225.17.dcm	CR	final	RSPCPT	5363
2b20e237-7b30-4f77-bfba-358ddc574c56	973fde16-8b36-4ee8-bd5c-6d61a9486741	New	MDR non XDR	{Cured}	Georgia	494	ce516f63-f901-413d-a988-252638e284db	2.25.211250855994420630085109426153638885923	2.25.271862415119671405467235190130307920167	2.25.80033636619123864239859585105663020691	973fde16-8b36-4ee8-bd5c-6d61a9486741/2.25.211250855994420630085109426153638885923/2.25.271862415119671405467235190130307920167/2.25.80033636619123864239859585105663020691.dcm	CR	final	NCTBLD	5352
2b258ca5-bcab-4301-a7ac-4f90a6b97b1b	71ecae0b-8274-49f2-9de7-4a17b3673abd	Failure	MDR non XDR	{Cured}	Azerbaijan	1071	0ca14bb2-7785-4b45-bfdd-7a689f012ab3	2.25.322994474400901934559760673951504162712	2.25.322729022623508014911491120107231905691	2.25.193656096481632849669473413380231701233	71ecae0b-8274-49f2-9de7-4a17b3673abd/2.25.322994474400901934559760673951504162712/2.25.322729022623508014911491120107231905691/2.25.193656096481632849669473413380231701233.dcm	XC	final	AZ	5603
2be7f467-0e7b-4515-aaa7-2101cd88b722	1d70434b-9bdd-4311-91bf-82e0fe722254	New	Mono DR	{Cured}	Belarus	178	089c1525-7e3c-43ec-9917-71b7522f0b2b	1.3.6.1.4.1.25403.158515237678667.5060.20130807020938.1	1.3.6.1.4.1.25403.158515237678667.5060.20130807020938.2	1.3.6.1.4.1.25403.158515237678667.5060.20130807020938.3	1d70434b-9bdd-4311-91bf-82e0fe722254/1.3.6.1.4.1.25403.158515237678667.5060.20130807020938.1/1.3.6.1.4.1.25403.158515237678667.5060.20130807020938.2/1.3.6.1.4.1.25403.158515237678667.5060.20130807020938.3.dcm	CR	final	RSPCPT	4236
2c396a3e-1900-4fb4-bd3a-6763dc3f2ec0	9caa9ff2-448a-4b8d-8b4e-a0458cec7839	New	Sensitive	{Cured}	Belarus	1229	0157b499-62bf-4ad2-85c0-3364b1da8cd0	1.3.6.1.4.1.25403.163683357445804.11492.20131121044923.5	1.3.6.1.4.1.25403.163683357445804.11492.20131121044923.6	1.3.6.1.4.1.25403.163683357445804.11492.20131121044923.7	9caa9ff2-448a-4b8d-8b4e-a0458cec7839/1.3.6.1.4.1.25403.163683357445804.11492.20131121044923.5/1.3.6.1.4.1.25403.163683357445804.11492.20131121044923.6/1.3.6.1.4.1.25403.163683357445804.11492.20131121044923.7.dcm	CR	final	RSPCPT	4557
2c396a3e-1900-4fb4-bd3a-6763dc3f2ec0	9caa9ff2-448a-4b8d-8b4e-a0458cec7839	New	Sensitive	{Cured}	Belarus	1229	3b1df6c8-ac7d-4c27-8b50-a902a5a587c9	1.3.6.1.4.1.25403.163683357445804.11492.20131121044923.10	1.3.6.1.4.1.25403.163683357445804.11492.20131121044923.11	1.3.6.1.4.1.25403.163683357445804.11492.20131121044923.12	9caa9ff2-448a-4b8d-8b4e-a0458cec7839/1.3.6.1.4.1.25403.163683357445804.11492.20131121044923.10/1.3.6.1.4.1.25403.163683357445804.11492.20131121044923.11/1.3.6.1.4.1.25403.163683357445804.11492.20131121044923.12.dcm	CR	final	RSPCPT	4574
2c396a3e-1900-4fb4-bd3a-6763dc3f2ec0	9caa9ff2-448a-4b8d-8b4e-a0458cec7839	New	Sensitive	{Cured}	Belarus	1229	af0e3cf8-4804-45e6-96ef-819c1367a5c1	1.3.6.1.4.1.25403.163683357445804.11492.20131121044923.16	1.3.6.1.4.1.25403.163683357445804.11492.20131121044923.17	1.3.6.1.4.1.25403.163683357445804.11492.20131121044923.18	9caa9ff2-448a-4b8d-8b4e-a0458cec7839/1.3.6.1.4.1.25403.163683357445804.11492.20131121044923.16/1.3.6.1.4.1.25403.163683357445804.11492.20131121044923.17/1.3.6.1.4.1.25403.163683357445804.11492.20131121044923.18.dcm	CR	final	RSPCPT	4705
2c396a3e-1900-4fb4-bd3a-6763dc3f2ec0	9caa9ff2-448a-4b8d-8b4e-a0458cec7839	New	Sensitive	{Cured}	Belarus	1229	b468adc7-e1bc-41b1-98b5-3f27858d1173	1.3.6.1.4.1.25403.163683357445804.11492.20131121044923.22	1.3.6.1.4.1.25403.163683357445804.11492.20131121044923.23	1.3.6.1.4.1.25403.163683357445804.11492.20131121044923.24	9caa9ff2-448a-4b8d-8b4e-a0458cec7839/1.3.6.1.4.1.25403.163683357445804.11492.20131121044923.22/1.3.6.1.4.1.25403.163683357445804.11492.20131121044923.23/1.3.6.1.4.1.25403.163683357445804.11492.20131121044923.24.dcm	CR	final	RSPCPT	4883
2c396a3e-1900-4fb4-bd3a-6763dc3f2ec0	9caa9ff2-448a-4b8d-8b4e-a0458cec7839	New	Sensitive	{Cured}	Belarus	1229	d3b9ceb3-8785-459b-b9c6-569ec4a7395a	1.3.6.1.4.1.25403.163683357445804.11492.20131121044923.19	1.3.6.1.4.1.25403.163683357445804.11492.20131121044923.20	1.3.6.1.4.1.25403.163683357445804.11492.20131121044923.21	9caa9ff2-448a-4b8d-8b4e-a0458cec7839/1.3.6.1.4.1.25403.163683357445804.11492.20131121044923.19/1.3.6.1.4.1.25403.163683357445804.11492.20131121044923.20/1.3.6.1.4.1.25403.163683357445804.11492.20131121044923.21.dcm	CR	final	RSPCPT	4796
2d1c091a-f6b1-4f3f-8762-454dda542c42	3b351919-4a24-4ee6-87c1-f423a6e0dd00	New	Sensitive	{Failure}	Belarus	205	34c8245e-f860-466d-a072-4a912828d330	1.3.6.1.4.1.25403.158515237678667.5060.20130807022329.1	1.3.6.1.4.1.25403.158515237678667.5060.20130807022329.2	1.3.6.1.4.1.25403.158515237678667.5060.20130807022329.3	3b351919-4a24-4ee6-87c1-f423a6e0dd00/1.3.6.1.4.1.25403.158515237678667.5060.20130807022329.1/1.3.6.1.4.1.25403.158515237678667.5060.20130807022329.2/1.3.6.1.4.1.25403.158515237678667.5060.20130807022329.3.dcm	CR	final	RSPCPT	4337
2d1c091a-f6b1-4f3f-8762-454dda542c42	3b351919-4a24-4ee6-87c1-f423a6e0dd00	New	Sensitive	{Failure}	Belarus	205	9db5c500-4933-4c6d-93f9-ea500687b6b2	1.3.6.1.4.1.25403.158515237678667.5060.20130807022328.10	1.3.6.1.4.1.25403.158515237678667.5060.20130807022328.11	1.3.6.1.4.1.25403.158515237678667.5060.20130807022328.12	3b351919-4a24-4ee6-87c1-f423a6e0dd00/1.3.6.1.4.1.25403.158515237678667.5060.20130807022328.10/1.3.6.1.4.1.25403.158515237678667.5060.20130807022328.11/1.3.6.1.4.1.25403.158515237678667.5060.20130807022328.12.dcm	CR	final	RSPCPT	4258
2d1c091a-f6b1-4f3f-8762-454dda542c42	3b351919-4a24-4ee6-87c1-f423a6e0dd00	New	Sensitive	{Failure}	Belarus	205	ac9d44a7-37c0-4b03-96be-4538a007b2b6	1.3.6.1.4.1.25403.158515237678667.5060.20130807022329.4	1.3.6.1.4.1.25403.158515237678667.5060.20130807022329.5	1.3.6.1.4.1.25403.158515237678667.5060.20130807022329.6	3b351919-4a24-4ee6-87c1-f423a6e0dd00/1.3.6.1.4.1.25403.158515237678667.5060.20130807022329.4/1.3.6.1.4.1.25403.158515237678667.5060.20130807022329.5/1.3.6.1.4.1.25403.158515237678667.5060.20130807022329.6.dcm	CR	final	RSPCPT	4417
2d263db3-a900-4a6c-9a82-75524a86aff4	7a659467-793e-425a-bc30-c337e2c73ea0	New	XDR	{Died}	Belarus	219	052b91cb-963b-488e-b7a2-d3faf8521c0e	1.3.6.1.4.1.25403.158515237678667.5060.20130807022022.14	1.3.6.1.4.1.25403.158515237678667.5060.20130807022022.15	1.3.6.1.4.1.25403.158515237678667.5060.20130807022022.16	7a659467-793e-425a-bc30-c337e2c73ea0/1.3.6.1.4.1.25403.158515237678667.5060.20130807022022.14/1.3.6.1.4.1.25403.158515237678667.5060.20130807022022.15/1.3.6.1.4.1.25403.158515237678667.5060.20130807022022.16.dcm	CR	final	RSPCPT	4314
2d263db3-a900-4a6c-9a82-75524a86aff4	7a659467-793e-425a-bc30-c337e2c73ea0	New	XDR	{Died}	Belarus	219	18c9a7d8-3454-4424-b8e6-e63198585c92	1.3.6.1.4.1.25403.158515237678667.5060.20130807022022.8	1.3.6.1.4.1.25403.158515237678667.5060.20130807022022.9	1.3.6.1.4.1.25403.158515237678667.5060.20130807022022.10	7a659467-793e-425a-bc30-c337e2c73ea0/1.3.6.1.4.1.25403.158515237678667.5060.20130807022022.8/1.3.6.1.4.1.25403.158515237678667.5060.20130807022022.9/1.3.6.1.4.1.25403.158515237678667.5060.20130807022022.10.dcm	CR	final	RSPCPT	4272
2d263db3-a900-4a6c-9a82-75524a86aff4	7a659467-793e-425a-bc30-c337e2c73ea0	New	XDR	{Died}	Belarus	219	588ee5d7-6563-4052-8888-36c9315beb9b	1.3.6.1.4.1.25403.158515237678667.5060.20130807022022.11	1.3.6.1.4.1.25403.158515237678667.5060.20130807022022.12	1.3.6.1.4.1.25403.158515237678667.5060.20130807022022.13	7a659467-793e-425a-bc30-c337e2c73ea0/1.3.6.1.4.1.25403.158515237678667.5060.20130807022022.11/1.3.6.1.4.1.25403.158515237678667.5060.20130807022022.12/1.3.6.1.4.1.25403.158515237678667.5060.20130807022022.13.dcm	CR	final	RSPCPT	4281
2d263db3-a900-4a6c-9a82-75524a86aff4	7a659467-793e-425a-bc30-c337e2c73ea0	New	XDR	{Died}	Belarus	219	802640aa-ee57-46d8-add2-61da95a1c40f	1.3.6.1.4.1.25403.158515237678667.5060.20130807022023.1	1.3.6.1.4.1.25403.158515237678667.5060.20130807022023.2	1.3.6.1.4.1.25403.158515237678667.5060.20130807022023.3	7a659467-793e-425a-bc30-c337e2c73ea0/1.3.6.1.4.1.25403.158515237678667.5060.20130807022023.1/1.3.6.1.4.1.25403.158515237678667.5060.20130807022023.2/1.3.6.1.4.1.25403.158515237678667.5060.20130807022023.3.dcm	CR	final	RSPCPT	4316
2d263db3-a900-4a6c-9a82-75524a86aff4	7a659467-793e-425a-bc30-c337e2c73ea0	New	XDR	{Died}	Belarus	219	c8d7ef36-ca00-435b-9b32-6214472d7a21	1.3.6.1.4.1.25403.158515237678667.5060.20130807022022.5	1.3.6.1.4.1.25403.158515237678667.5060.20130807022022.6	1.3.6.1.4.1.25403.158515237678667.5060.20130807022022.7	7a659467-793e-425a-bc30-c337e2c73ea0/1.3.6.1.4.1.25403.158515237678667.5060.20130807022022.5/1.3.6.1.4.1.25403.158515237678667.5060.20130807022022.6/1.3.6.1.4.1.25403.158515237678667.5060.20130807022022.7.dcm	CR	final	RSPCPT	4097
2d3f4f8d-bb00-48d9-be43-7ff376dd19b7	ca1eeb5e-5bc3-4cb6-b595-55db658e441a	New	MDR non XDR	{Cured}	Belarus	283	5775a560-73ee-46c0-a7ff-83ab24e152a6	1.3.6.1.4.1.25403.158515237678667.5060.20130807024741.1	1.3.6.1.4.1.25403.158515237678667.5060.20130807024741.2	1.3.6.1.4.1.25403.158515237678667.5060.20130807024741.3	ca1eeb5e-5bc3-4cb6-b595-55db658e441a/1.3.6.1.4.1.25403.158515237678667.5060.20130807024741.1/1.3.6.1.4.1.25403.158515237678667.5060.20130807024741.2/1.3.6.1.4.1.25403.158515237678667.5060.20130807024741.3.dcm	CR	final	RSPCPT	4603
2dec0bfb-6499-423f-9c39-19e43c19aa41	9fea4886-7b42-4528-ab5b-3d5895fa282e	Not Reported	MDR non XDR	{"Still on treatment"}	Romania	884	81039319-369b-4017-8b12-22305e95ddc4	2.25.258169146510204450613125623612986946809	2.25.259712450694976021531789919774272567314	2.25.76260271474003347886762682357586440861	9fea4886-7b42-4528-ab5b-3d5895fa282e/2.25.258169146510204450613125623612986946809/2.25.259712450694976021531789919774272567314/2.25.76260271474003347886762682357586440861.dcm	XC	amended	MariusNasta	5672
2dec0bfb-6499-423f-9c39-19e43c19aa41	9fea4886-7b42-4528-ab5b-3d5895fa282e	Not Reported	MDR non XDR	{"Still on treatment"}	Romania	884	81820406-5ad3-4a5b-8c54-fc93a1d138cc	2.25.288061807382318219943888926691051954883	2.25.72463645100906813745246074231939470826	2.25.127276507126749332204662725967018671124	9fea4886-7b42-4528-ab5b-3d5895fa282e/2.25.288061807382318219943888926691051954883/2.25.72463645100906813745246074231939470826/2.25.127276507126749332204662725967018671124.dcm	XC	amended	MariusNasta	5528
2dec0bfb-6499-423f-9c39-19e43c19aa41	9fea4886-7b42-4528-ab5b-3d5895fa282e	Not Reported	MDR non XDR	{"Still on treatment"}	Romania	884	928d2fc6-ddc5-459e-9a4c-f589c1bd3265	2.25.48347402345832347123066024684091980895	2.25.25534780137340610711126846929906377216	2.25.200101206383865009194832948418478499340	9fea4886-7b42-4528-ab5b-3d5895fa282e/2.25.48347402345832347123066024684091980895/2.25.25534780137340610711126846929906377216/2.25.200101206383865009194832948418478499340.dcm	XC	amended	MariusNasta	5581
2ebb7a32-5cec-4bde-bba0-d98b65e070f7	9b36bd58-7c1a-411e-98cf-758e7b05f227	New	Poly DR	{Cured}	Belarus	135	d6f0b24c-df58-4f78-a281-14fd304d9d29	1.3.6.1.4.1.25403.158515237678667.5060.20130807020537.12	1.3.6.1.4.1.25403.158515237678667.5060.20130807020537.13	1.3.6.1.4.1.25403.158515237678667.5060.20130807020537.14	9b36bd58-7c1a-411e-98cf-758e7b05f227/1.3.6.1.4.1.25403.158515237678667.5060.20130807020537.12/1.3.6.1.4.1.25403.158515237678667.5060.20130807020537.13/1.3.6.1.4.1.25403.158515237678667.5060.20130807020537.14.dcm	CR	final	RSPCPT	3725
2f118f98-a47b-48ce-bac1-47a6aa23679d	e52454ea-0607-4433-8ddc-3021a1a6b47f	Relapse	MDR non XDR	{"Still on treatment"}	Romania	873	5aa26fe0-919d-4242-bbbd-f72edb455280	2.25.18945240029824409368979442038370583206	2.25.272873395042123843114860451144814299396	2.25.223617526121088070073717143349549873172	e52454ea-0607-4433-8ddc-3021a1a6b47f/2.25.18945240029824409368979442038370583206/2.25.272873395042123843114860451144814299396/2.25.223617526121088070073717143349549873172.dcm	XC	amended	MariusNasta	5678
2f63b50b-d867-4363-a3b6-fb5f04d623a2	fb3d7ba7-72bb-433b-abb8-daadfca233de	New	XDR	{"Still on treatment"}	Romania	1108	2a4ae815-6f7a-4322-b4e3-8dfd9fd37e86	2.25.93850725506634833860714943180187459418	2.25.247651946240200210080917256252820678061	2.25.60444321921036409625929022085397837277	fb3d7ba7-72bb-433b-abb8-daadfca233de/2.25.93850725506634833860714943180187459418/2.25.247651946240200210080917256252820678061/2.25.60444321921036409625929022085397837277.dcm	XC	amended	MariusNasta	5869
2f63b50b-d867-4363-a3b6-fb5f04d623a2	fb3d7ba7-72bb-433b-abb8-daadfca233de	New	XDR	{"Still on treatment"}	Romania	1108	9b09b976-8f45-40d9-a00b-73b0901ab504	2.25.164023291560622120079649989273583236445	2.25.245284959807419827814728028473580127829	2.25.105678705801230774279017313454711476876	fb3d7ba7-72bb-433b-abb8-daadfca233de/2.25.164023291560622120079649989273583236445/2.25.245284959807419827814728028473580127829/2.25.105678705801230774279017313454711476876.dcm	XC	amended	MariusNasta	5778
2fbcc1ce-5b62-426e-97e8-4c7ad9eb1f64	3a4a5a99-b9c7-44bf-a6fb-3f43c4ce31df	Relapse	MDR non XDR	{Completed}	Georgia	983	7873fe18-fa81-4bfa-a7e5-cf22b36a25bc	2.25.93520182084266563912588608042204782569	2.25.274739910671449002023041756044369866839	2.25.51990586971178938527630849346380252241	3a4a5a99-b9c7-44bf-a6fb-3f43c4ce31df/2.25.93520182084266563912588608042204782569/2.25.274739910671449002023041756044369866839/2.25.51990586971178938527630849346380252241.dcm	CR	final	NCTBLD	5660
2ff4b6de-9fe1-4a4f-8496-4ae4af1897a3	844e41ba-f5ba-4e96-8f27-50cb5807307c	New	XDR	{Died}	Belarus	220	1620051a-cb93-4257-8fd3-779b31910e61	1.3.6.1.4.1.25403.158515237678667.5060.20130807022535.4	1.3.6.1.4.1.25403.158515237678667.5060.20130807022535.5	1.3.6.1.4.1.25403.158515237678667.5060.20130807022535.6	844e41ba-f5ba-4e96-8f27-50cb5807307c/1.3.6.1.4.1.25403.158515237678667.5060.20130807022535.4/1.3.6.1.4.1.25403.158515237678667.5060.20130807022535.5/1.3.6.1.4.1.25403.158515237678667.5060.20130807022535.6.dcm	CR	final	RSPCPT	3920
2ff4b6de-9fe1-4a4f-8496-4ae4af1897a3	844e41ba-f5ba-4e96-8f27-50cb5807307c	New	XDR	{Died}	Belarus	220	358d9608-3b33-4346-8c8b-09a0ccf141a3	1.3.6.1.4.1.25403.158515237678667.5060.20130807022535.7	1.3.6.1.4.1.25403.158515237678667.5060.20130807022535.8	1.3.6.1.4.1.25403.158515237678667.5060.20130807022535.9	844e41ba-f5ba-4e96-8f27-50cb5807307c/1.3.6.1.4.1.25403.158515237678667.5060.20130807022535.7/1.3.6.1.4.1.25403.158515237678667.5060.20130807022535.8/1.3.6.1.4.1.25403.158515237678667.5060.20130807022535.9.dcm	CR	final	RSPCPT	3934
2ff4b6de-9fe1-4a4f-8496-4ae4af1897a3	844e41ba-f5ba-4e96-8f27-50cb5807307c	New	XDR	{Died}	Belarus	220	9649386a-08a4-4293-a460-eca113c6aa5a	1.3.6.1.4.1.25403.158515237678667.5060.20130807022535.10	1.3.6.1.4.1.25403.158515237678667.5060.20130807022535.11	1.3.6.1.4.1.25403.158515237678667.5060.20130807022535.12	844e41ba-f5ba-4e96-8f27-50cb5807307c/1.3.6.1.4.1.25403.158515237678667.5060.20130807022535.10/1.3.6.1.4.1.25403.158515237678667.5060.20130807022535.11/1.3.6.1.4.1.25403.158515237678667.5060.20130807022535.12.dcm	CR	final	RSPCPT	3962
30377b0c-adbd-4cdf-83ae-91ba035de471	1c615f2f-b28b-4181-a2b5-0d01e93ce4f3	Relapse	MDR non XDR	{"Still on treatment"}	Romania	961	61b17a6b-eafa-4f06-abb0-cc085f2bcf80	2.25.144182778878273825521219345597106249341	2.25.336659718407169516604537432622487142696	2.25.95263578389200569252892014212267984542	1c615f2f-b28b-4181-a2b5-0d01e93ce4f3/2.25.144182778878273825521219345597106249341/2.25.336659718407169516604537432622487142696/2.25.95263578389200569252892014212267984542.dcm	XC	amended	MariusNasta	5751
314a1c29-33d7-4788-9a17-3d0199644b8d	02d9423c-2ded-4eb6-ba93-7d4e9b2674ca	Failure	XDR	{Unknown}	Romania	1190	80aaa358-7362-41d4-9690-17950efc8aec	2.25.138906759800243014875290218579209109205	2.25.162405815411862381456414981647334934180	2.25.330379577669437961766213032474411226357	02d9423c-2ded-4eb6-ba93-7d4e9b2674ca/2.25.138906759800243014875290218579209109205/2.25.162405815411862381456414981647334934180/2.25.330379577669437961766213032474411226357.dcm	XC	amended	MariusNasta	5618
314a1c29-33d7-4788-9a17-3d0199644b8d	02d9423c-2ded-4eb6-ba93-7d4e9b2674ca	Failure	XDR	{Unknown}	Romania	1190	d88b12c3-4982-47c1-840f-74a25c9eeb95	2.25.167989422283447436562113573442867170543	2.25.49803330838081424028700550857595738093	2.25.137052420135119749977900675633039955408	02d9423c-2ded-4eb6-ba93-7d4e9b2674ca/2.25.167989422283447436562113573442867170543/2.25.49803330838081424028700550857595738093/2.25.137052420135119749977900675633039955408.dcm	XC	amended	MariusNasta	5525
314a1c29-33d7-4788-9a17-3d0199644b8d	02d9423c-2ded-4eb6-ba93-7d4e9b2674ca	Failure	XDR	{Unknown}	Romania	1190	df05bb76-34be-4e64-b4b9-b4f88a5223bc	2.25.131483619856329771174077588186736049967	2.25.271919667938888014380639586302087626074	2.25.316284876957675799490863348712847615051	02d9423c-2ded-4eb6-ba93-7d4e9b2674ca/2.25.131483619856329771174077588186736049967/2.25.271919667938888014380639586302087626074/2.25.316284876957675799490863348712847615051.dcm	XC	amended	MariusNasta	5434
318b4fb4-008f-4c15-a510-24a9f858c7e1	4976bc56-83c1-482d-81ec-3dd812a7aed1	Failure	MDR non XDR	{Cured}	Belarus	461	c044625a-c0c5-4c7d-b586-48184982d48b	1.3.6.1.4.1.25403.75984511895.34804.20150526025245.37	1.3.6.1.4.1.25403.75984511895.34804.20150526025245.38	1.3.6.1.4.1.25403.75984511895.34804.20150526025245.39	4976bc56-83c1-482d-81ec-3dd812a7aed1/1.3.6.1.4.1.25403.75984511895.34804.20150526025245.37/1.3.6.1.4.1.25403.75984511895.34804.20150526025245.38/1.3.6.1.4.1.25403.75984511895.34804.20150526025245.39.dcm	CR	final	RSPCPT	5372
318b4fb4-008f-4c15-a510-24a9f858c7e1	4976bc56-83c1-482d-81ec-3dd812a7aed1	Failure	MDR non XDR	{Cured}	Belarus	461	dcb48184-5c72-46f2-af04-9cbecbb259e8	1.3.6.1.4.1.25403.75984511895.34804.20150526025245.40	1.3.6.1.4.1.25403.75984511895.34804.20150526025245.41	1.3.6.1.4.1.25403.75984511895.34804.20150526025245.42	4976bc56-83c1-482d-81ec-3dd812a7aed1/1.3.6.1.4.1.25403.75984511895.34804.20150526025245.40/1.3.6.1.4.1.25403.75984511895.34804.20150526025245.41/1.3.6.1.4.1.25403.75984511895.34804.20150526025245.42.dcm	CR	final	RSPCPT	5393
31a2b942-187c-4eec-8c50-f1c6553c97bb	1c3ff316-e40a-47eb-a8e4-ed703ff4eb4e	New	MDR non XDR	{Cured}	Georgia	1324	b41d487e-fa62-4329-90bb-d2021918aafb	2.25.91968018572337376271434966268791151669	2.25.185517262082404943960290378241337353651	2.25.237947190652297209259653319790233856953	1c3ff316-e40a-47eb-a8e4-ed703ff4eb4e/2.25.91968018572337376271434966268791151669/2.25.185517262082404943960290378241337353651/2.25.237947190652297209259653319790233856953.dcm	CR	final	NCTBLD	5533
31c10437-8f2a-452a-8a2b-045ad12d2e24	9aa2e8e2-cb77-4798-97ea-a1d47359c53b	New	MDR non XDR	{Default}	Georgia	981	fed7943b-036d-49f6-a5ad-b77c4b051e10	2.25.228688154632743503114629522606770039724	2.25.70409889761002303014621094303762489	2.25.258778255304161720548743557336331970968	9aa2e8e2-cb77-4798-97ea-a1d47359c53b/2.25.228688154632743503114629522606770039724/2.25.70409889761002303014621094303762489/2.25.258778255304161720548743557336331970968.dcm	CR	final	NCTBLD	5765
326b902a-1e5f-4427-8648-077573727220	32512075-25e4-4830-9ad9-be01325f1f57	Relapse	MDR non XDR	{"Still on treatment"}	Romania	1080	01a49598-9e80-4e15-a91d-00984b4aadc3	2.25.166246024886164300260840415829330765104	2.25.280611001846370189289693590404451520942	2.25.10367921498189690357937014834327563538	32512075-25e4-4830-9ad9-be01325f1f57/2.25.166246024886164300260840415829330765104/2.25.280611001846370189289693590404451520942/2.25.10367921498189690357937014834327563538.dcm	XC	amended	MariusNasta	5336
326b902a-1e5f-4427-8648-077573727220	32512075-25e4-4830-9ad9-be01325f1f57	Relapse	MDR non XDR	{"Still on treatment"}	Romania	1080	2d995039-b346-4d69-a82c-1184a82ff9a6	2.25.63719880714455664832689585741861719175	2.25.339136110759819914424782512468068390016	2.25.94240892843868355920522026243243419055	32512075-25e4-4830-9ad9-be01325f1f57/2.25.63719880714455664832689585741861719175/2.25.339136110759819914424782512468068390016/2.25.94240892843868355920522026243243419055.dcm	XC	amended	MariusNasta	5369
326b902a-1e5f-4427-8648-077573727220	32512075-25e4-4830-9ad9-be01325f1f57	Relapse	MDR non XDR	{"Still on treatment"}	Romania	1080	67034573-8e8d-45e7-a94e-cc1183cc5899	2.25.79028257715229772717954804917691542403	2.25.299236872362065206655628131567274751570	2.25.29054662032069324823179514705181519645	32512075-25e4-4830-9ad9-be01325f1f57/2.25.79028257715229772717954804917691542403/2.25.299236872362065206655628131567274751570/2.25.29054662032069324823179514705181519645.dcm	XC	amended	MariusNasta	5369
326b902a-1e5f-4427-8648-077573727220	32512075-25e4-4830-9ad9-be01325f1f57	Relapse	MDR non XDR	{"Still on treatment"}	Romania	1080	bababf68-de24-4d33-a247-15125ac151bc	2.25.185754221362372869925659215613259966662	2.25.244237288269896400987127415526998536299	2.25.140921372132294190547579033576371860116	32512075-25e4-4830-9ad9-be01325f1f57/2.25.185754221362372869925659215613259966662/2.25.244237288269896400987127415526998536299/2.25.140921372132294190547579033576371860116.dcm	XC	amended	MariusNasta	5524
326b902a-1e5f-4427-8648-077573727220	32512075-25e4-4830-9ad9-be01325f1f57	Relapse	MDR non XDR	{"Still on treatment"}	Romania	1080	c84ab759-149f-4ae6-9f01-890e8934c8ef	2.25.27065100394798105036592118982973384056	2.25.13850697875167871475650550353061838522	2.25.113796716360895048166120519626619350845	32512075-25e4-4830-9ad9-be01325f1f57/2.25.27065100394798105036592118982973384056/2.25.13850697875167871475650550353061838522/2.25.113796716360895048166120519626619350845.dcm	XC	amended	MariusNasta	5338
326b902a-1e5f-4427-8648-077573727220	32512075-25e4-4830-9ad9-be01325f1f57	Relapse	MDR non XDR	{"Still on treatment"}	Romania	1080	cdaa0d74-d6fb-4ef0-ab5e-88a24b6dfa7d	2.25.82545215042944584325167529822136930047	2.25.24952757115986039816111735486339363082	2.25.295624861473310910916240908851462899190	32512075-25e4-4830-9ad9-be01325f1f57/2.25.82545215042944584325167529822136930047/2.25.24952757115986039816111735486339363082/2.25.295624861473310910916240908851462899190.dcm	XC	amended	MariusNasta	5392
32efa8b8-bb22-4727-9c81-8d53933cb2d8	9dbacf05-daaf-4f58-a9e9-8a00131e2fe9	New	XDR	{Completed}	Belarus	157	d0aa0310-6beb-4649-a910-b2709c46bd36	1.3.6.1.4.1.25403.158515237678667.5060.20130807025219.5	1.3.6.1.4.1.25403.158515237678667.5060.20130807025219.6	1.3.6.1.4.1.25403.158515237678667.5060.20130807025219.7	9dbacf05-daaf-4f58-a9e9-8a00131e2fe9/1.3.6.1.4.1.25403.158515237678667.5060.20130807025219.5/1.3.6.1.4.1.25403.158515237678667.5060.20130807025219.6/1.3.6.1.4.1.25403.158515237678667.5060.20130807025219.7.dcm	CR	final	RSPCPT	4236
3334a1c4-abab-4ae0-8bc2-a3991002dcbf	53a5af05-8c48-4311-969b-f010cb3d25ba	Relapse	MDR non XDR	{Cured}	Georgia	1650	b2d9b57b-744e-40fa-a501-e41c650d4e58	2.25.304510600661668389728270012496565794251	2.25.122341861976477114857337110610727956429	2.25.48051545798004562478475530931146522018	53a5af05-8c48-4311-969b-f010cb3d25ba/2.25.304510600661668389728270012496565794251/2.25.122341861976477114857337110610727956429/2.25.48051545798004562478475530931146522018.dcm	XC	final	NCTBLD	6175
341bb1b1-ea31-4e95-8d3f-a765179c75a3	ff7a6bab-8134-42b8-b454-9968aea3ae63	New	Sensitive	{Unknown}	Romania	1170	acdd45de-13c8-49e5-b695-8e474b682c1e	2.25.92541473795492267209197168648136841387	2.25.116412096428895924906047558819099273949	2.25.130950786974734946313699177393409655058	ff7a6bab-8134-42b8-b454-9968aea3ae63/2.25.92541473795492267209197168648136841387/2.25.116412096428895924906047558819099273949/2.25.130950786974734946313699177393409655058.dcm	XC	amended	MariusNasta	5552
344fd0bb-bfde-419f-bd5f-171446b76041	4b9fcaf3-6c87-46f5-b13a-0bbc58ef2b7e	New	MDR non XDR	{"Still on treatment"}	India	2127	6f611926-67f2-4e74-91d5-f0b657181f96	2.25.928038624934585562042699404071256854	2.25.171238502977426738159458195511980943901	2.25.234777770609635229925529088961237121359	4b9fcaf3-6c87-46f5-b13a-0bbc58ef2b7e/2.25.928038624934585562042699404071256854/2.25.171238502977426738159458195511980943901/2.25.234777770609635229925529088961237121359.dcm	CR	final	MANIPAL	6637
344fd0bb-bfde-419f-bd5f-171446b76041	4b9fcaf3-6c87-46f5-b13a-0bbc58ef2b7e	New	MDR non XDR	{"Still on treatment"}	India	2127	a4c7b95b-2acd-47d5-a8e1-8057a7d8ee29	2.25.5010201864776680353089933367291314983	2.25.165898664296447160300706965076644768866	2.25.165718329783495288504862855381721161742	4b9fcaf3-6c87-46f5-b13a-0bbc58ef2b7e/2.25.5010201864776680353089933367291314983/2.25.165898664296447160300706965076644768866/2.25.165718329783495288504862855381721161742.dcm	CR	final	MANIPAL	6675
3497df03-3212-409c-a5c6-24757f4c20cf	fcb3282b-0bff-4975-80ca-d7c3aef393ea	New	Sensitive	{Cured}	Belarus	161	30f4b4c2-1fbf-4aed-a8da-e70fd47706b7	1.3.6.1.4.1.25403.158515237678667.5060.20130807021746.4	1.3.6.1.4.1.25403.158515237678667.5060.20130807021746.5	1.3.6.1.4.1.25403.158515237678667.5060.20130807021746.6	fcb3282b-0bff-4975-80ca-d7c3aef393ea/1.3.6.1.4.1.25403.158515237678667.5060.20130807021746.4/1.3.6.1.4.1.25403.158515237678667.5060.20130807021746.5/1.3.6.1.4.1.25403.158515237678667.5060.20130807021746.6.dcm	CR	final	RSPCPT	4313
3497df03-3212-409c-a5c6-24757f4c20cf	fcb3282b-0bff-4975-80ca-d7c3aef393ea	New	Sensitive	{Cured}	Belarus	161	3b6452e0-45dc-4c8d-bbad-577c46c6436d	1.3.6.1.4.1.25403.158515237678667.5060.20130807021746.1	1.3.6.1.4.1.25403.158515237678667.5060.20130807021746.2	1.3.6.1.4.1.25403.158515237678667.5060.20130807021746.3	fcb3282b-0bff-4975-80ca-d7c3aef393ea/1.3.6.1.4.1.25403.158515237678667.5060.20130807021746.1/1.3.6.1.4.1.25403.158515237678667.5060.20130807021746.2/1.3.6.1.4.1.25403.158515237678667.5060.20130807021746.3.dcm	CR	final	RSPCPT	4279
3497df03-3212-409c-a5c6-24757f4c20cf	fcb3282b-0bff-4975-80ca-d7c3aef393ea	New	Sensitive	{Cured}	Belarus	161	5a91330a-f895-4481-a070-2c18a4c1326c	1.3.6.1.4.1.25403.158515237678667.5060.20130807021745.29	1.3.6.1.4.1.25403.158515237678667.5060.20130807021745.30	1.3.6.1.4.1.25403.158515237678667.5060.20130807021745.31	fcb3282b-0bff-4975-80ca-d7c3aef393ea/1.3.6.1.4.1.25403.158515237678667.5060.20130807021745.29/1.3.6.1.4.1.25403.158515237678667.5060.20130807021745.30/1.3.6.1.4.1.25403.158515237678667.5060.20130807021745.31.dcm	CR	final	RSPCPT	4245
349e2f8a-8e73-470b-88b6-e9b95c8546f3	80138e6c-180b-42b0-8ff0-50b84bf39421	New	MDR non XDR	{"Still on treatment"}	Romania	556	1651f9b0-447b-400c-a9d7-152641fa0c3c	2.25.58433699307283589986275971005224438056	2.25.331450436102410719717158266618687281558	2.25.119090588648072501845045801231382193836	80138e6c-180b-42b0-8ff0-50b84bf39421/2.25.58433699307283589986275971005224438056/2.25.331450436102410719717158266618687281558/2.25.119090588648072501845045801231382193836.dcm	XC	amended	MariusNasta	5702
349e2f8a-8e73-470b-88b6-e9b95c8546f3	80138e6c-180b-42b0-8ff0-50b84bf39421	New	MDR non XDR	{"Still on treatment"}	Romania	556	92cd9bbe-ac17-4b34-a713-812d4cdcceb4	2.25.210375507131713092173686110465944552983	2.25.152467527832891831717036575522873391956	2.25.314640068653135491216214032555907276069	80138e6c-180b-42b0-8ff0-50b84bf39421/2.25.210375507131713092173686110465944552983/2.25.152467527832891831717036575522873391956/2.25.314640068653135491216214032555907276069.dcm	XC	amended	MariusNasta	5610
349e2f8a-8e73-470b-88b6-e9b95c8546f3	80138e6c-180b-42b0-8ff0-50b84bf39421	New	MDR non XDR	{"Still on treatment"}	Romania	556	b3bef267-6d3d-4f0c-8460-aab3be4dbc9b	2.25.245241622833881015970275634351986599762	2.25.308366323925440577448754239477654074586	2.25.170048460945272702448723910557790796012	80138e6c-180b-42b0-8ff0-50b84bf39421/2.25.245241622833881015970275634351986599762/2.25.308366323925440577448754239477654074586/2.25.170048460945272702448723910557790796012.dcm	XC	amended	MariusNasta	5551
352e3201-8a90-4579-b0cc-7d1099e69872	8d3bffc0-e1ae-4b92-a10a-e3e7c8e1173f	New	MDR non XDR	{Cured}	Belarus	247	05a6649c-e828-4ca3-a24d-77a9bf9a8639	1.3.6.1.4.1.25403.158515237678667.5060.20130807020818.1	1.3.6.1.4.1.25403.158515237678667.5060.20130807020818.2	1.3.6.1.4.1.25403.158515237678667.5060.20130807020818.3	8d3bffc0-e1ae-4b92-a10a-e3e7c8e1173f/1.3.6.1.4.1.25403.158515237678667.5060.20130807020818.1/1.3.6.1.4.1.25403.158515237678667.5060.20130807020818.2/1.3.6.1.4.1.25403.158515237678667.5060.20130807020818.3.dcm	CR	final	RSPCPT	4739
3588313b-178b-4ae3-a8b9-51a8e07ad41d	3befba8d-dbf8-450a-a53f-ab1b84b0cc1d	Relapse	Sensitive	{Unknown}	India	2132	a0be2543-d089-47ff-8dc3-2109bc79ad9a	2.25.237451328033152867057312092362042796276	2.25.148901833646552451571400984562886532533	2.25.296959913310472053616367131647715885555	3befba8d-dbf8-450a-a53f-ab1b84b0cc1d/2.25.237451328033152867057312092362042796276/2.25.148901833646552451571400984562886532533/2.25.296959913310472053616367131647715885555.dcm	CR	final	MANIPAL	6077
3588313b-178b-4ae3-a8b9-51a8e07ad41d	3befba8d-dbf8-450a-a53f-ab1b84b0cc1d	Relapse	Sensitive	{Unknown}	India	2132	e67c8e5f-2cb1-400b-84d4-51ed7729e42d	2.25.310969766765920520518256606379080818208	2.25.198660323578780391574306205286025114765	2.25.266594345379390030858297566718859081761	3befba8d-dbf8-450a-a53f-ab1b84b0cc1d/2.25.310969766765920520518256606379080818208/2.25.198660323578780391574306205286025114765/2.25.266594345379390030858297566718859081761.dcm	CR	final	MANIPAL	6211
37ab125e-b46e-4b8f-9679-143959706e76	b5fc73c0-7520-480b-a979-fce2a77fd8eb	Relapse	MDR non XDR	{Cured}	Georgia	913	3cf50500-db65-49ad-b09c-94126e385ffb	2.25.107282367829531719938051408752382586244	2.25.285545887337515963193137540797550080316	2.25.62292953763906116519355665994302979699	b5fc73c0-7520-480b-a979-fce2a77fd8eb/2.25.107282367829531719938051408752382586244/2.25.285545887337515963193137540797550080316/2.25.62292953763906116519355665994302979699.dcm	CR	final	NCTBLD	5741
37c1b481-3a30-49d3-aea6-b446fe3435dc	a2876207-574e-4833-8ddf-473dee53b1f2	Relapse	MDR non XDR	{Cured}	Georgia	1335	9477273a-26f6-4bef-ba61-cdf2d1afa982	2.25.106260802678843603137053615828375828504	2.25.14472453377263882246604663593297934669	2.25.27791238910779692676842222838911875519	a2876207-574e-4833-8ddf-473dee53b1f2/2.25.106260802678843603137053615828375828504/2.25.14472453377263882246604663593297934669/2.25.27791238910779692676842222838911875519.dcm	CR	final	NCTBLD	5505
380feda1-ed73-47f3-85ac-33f243e7b1e6	e3f5a690-78d6-4218-b6e1-29d2a7d11118	Relapse	Sensitive	{Cured}	Belarus	263	37798d83-1171-4f60-83cc-7519d9fb3227	1.3.6.1.4.1.25403.163683357445804.11492.20131121044930.8	1.3.6.1.4.1.25403.163683357445804.11492.20131121044930.9	1.3.6.1.4.1.25403.163683357445804.11492.20131121044930.10	e3f5a690-78d6-4218-b6e1-29d2a7d11118/1.3.6.1.4.1.25403.163683357445804.11492.20131121044930.8/1.3.6.1.4.1.25403.163683357445804.11492.20131121044930.9/1.3.6.1.4.1.25403.163683357445804.11492.20131121044930.10.dcm	CR	final	RSPCPT	4714
380feda1-ed73-47f3-85ac-33f243e7b1e6	e3f5a690-78d6-4218-b6e1-29d2a7d11118	Relapse	Sensitive	{Cured}	Belarus	263	df467f8e-e1b6-4b8b-9900-9a1d6be5425d	1.3.6.1.4.1.25403.163683357445804.11492.20131121044930.5	1.3.6.1.4.1.25403.163683357445804.11492.20131121044930.6	1.3.6.1.4.1.25403.163683357445804.11492.20131121044930.7	e3f5a690-78d6-4218-b6e1-29d2a7d11118/1.3.6.1.4.1.25403.163683357445804.11492.20131121044930.5/1.3.6.1.4.1.25403.163683357445804.11492.20131121044930.6/1.3.6.1.4.1.25403.163683357445804.11492.20131121044930.7.dcm	CR	final	RSPCPT	4657
3850f85f-3890-4ed3-9e84-ca1d9c0c05c5	721024f3-6cfc-45fa-a88b-421d7ae989be	New	Mono DR	{"Still on treatment"}	Romania	960	760dfb3f-48ec-4279-a365-f809922ce083	2.25.62766087738057264482779707573098035510	2.25.186999343159995948074816126374681402825	2.25.329329880586859992154694344954612439775	721024f3-6cfc-45fa-a88b-421d7ae989be/2.25.62766087738057264482779707573098035510/2.25.186999343159995948074816126374681402825/2.25.329329880586859992154694344954612439775.dcm	XC	amended	MariusNasta	5379
3850f85f-3890-4ed3-9e84-ca1d9c0c05c5	721024f3-6cfc-45fa-a88b-421d7ae989be	New	Mono DR	{"Still on treatment"}	Romania	960	80c41ddb-c4e8-4e48-82e2-ce4a12ae1370	2.25.196005301634446337265445153120483464188	2.25.137917724794200021374109660843698158649	2.25.209079675378842700839959553238131049156	721024f3-6cfc-45fa-a88b-421d7ae989be/2.25.196005301634446337265445153120483464188/2.25.137917724794200021374109660843698158649/2.25.209079675378842700839959553238131049156.dcm	XC	amended	MariusNasta	5670
389c8f31-86be-40f0-bbf8-0472b3459a5b	213b78b5-1c5d-4aa7-8173-45095c0320a3	Failure	XDR	{Died}	Georgia	67	1f5c573a-3837-4873-9a8d-3c69c727e72c	2.25.45651435060886996538808700891918985844	2.25.49950346815498552548315266020256972434	2.25.71237389327198168908333923344846911904	213b78b5-1c5d-4aa7-8173-45095c0320a3/2.25.45651435060886996538808700891918985844/2.25.49950346815498552548315266020256972434/2.25.71237389327198168908333923344846911904.dcm	CR	final	NCTBLD	5380
38cc66fe-7972-4408-8cfb-3af404fc7de4	a0768ddb-4659-47ef-b65d-e2c15ede3066	Relapse	Poly DR	{Default}	Georgia	64	9fb358f6-5491-4f27-b98f-d840c4429ce2	2.25.34719660344269976860432702753911159766	2.25.72588815202953085629605731705199415115	2.25.207259740371484817030043213133241880239	a0768ddb-4659-47ef-b65d-e2c15ede3066/2.25.34719660344269976860432702753911159766/2.25.72588815202953085629605731705199415115/2.25.207259740371484817030043213133241880239.dcm	CR	final	NCTBLD	5497
38d817e4-54b9-4ade-bdf7-636e9bb800a5	cd1e4add-8c78-4480-bfa7-9f8cbe98ad36	New	MDR non XDR	{Unknown}	Belarus	189	41b5a4a6-b5c3-4bc2-b8e7-37563a05b1f1	1.3.6.1.4.1.25403.158515237678667.5060.20130807025021.7	1.3.6.1.4.1.25403.158515237678667.5060.20130807025021.8	1.3.6.1.4.1.25403.158515237678667.5060.20130807025021.9	cd1e4add-8c78-4480-bfa7-9f8cbe98ad36/1.3.6.1.4.1.25403.158515237678667.5060.20130807025021.7/1.3.6.1.4.1.25403.158515237678667.5060.20130807025021.8/1.3.6.1.4.1.25403.158515237678667.5060.20130807025021.9.dcm	CR	final	RSPCPT	4277
38d817e4-54b9-4ade-bdf7-636e9bb800a5	cd1e4add-8c78-4480-bfa7-9f8cbe98ad36	New	MDR non XDR	{Unknown}	Belarus	189	86263e1e-1a62-43a4-9222-f1c01ee6a37f	1.3.6.1.4.1.25403.158515237678667.5060.20130807025020.13	1.3.6.1.4.1.25403.158515237678667.5060.20130807025020.14	1.3.6.1.4.1.25403.158515237678667.5060.20130807025020.15	cd1e4add-8c78-4480-bfa7-9f8cbe98ad36/1.3.6.1.4.1.25403.158515237678667.5060.20130807025020.13/1.3.6.1.4.1.25403.158515237678667.5060.20130807025020.14/1.3.6.1.4.1.25403.158515237678667.5060.20130807025020.15.dcm	CR	final	RSPCPT	4151
38d817e4-54b9-4ade-bdf7-636e9bb800a5	cd1e4add-8c78-4480-bfa7-9f8cbe98ad36	New	MDR non XDR	{Unknown}	Belarus	189	c7becf21-3a95-413a-99be-aa312d6d26b2	1.3.6.1.4.1.25403.158515237678667.5060.20130807025021.4	1.3.6.1.4.1.25403.158515237678667.5060.20130807025021.5	1.3.6.1.4.1.25403.158515237678667.5060.20130807025021.6	cd1e4add-8c78-4480-bfa7-9f8cbe98ad36/1.3.6.1.4.1.25403.158515237678667.5060.20130807025021.4/1.3.6.1.4.1.25403.158515237678667.5060.20130807025021.5/1.3.6.1.4.1.25403.158515237678667.5060.20130807025021.6.dcm	CR	final	RSPCPT	4180
38d817e4-54b9-4ade-bdf7-636e9bb800a5	cd1e4add-8c78-4480-bfa7-9f8cbe98ad36	New	MDR non XDR	{Unknown}	Belarus	189	d4118a1e-0666-4840-af58-3e47497b0438	1.3.6.1.4.1.25403.158515237678667.5060.20130807025021.1	1.3.6.1.4.1.25403.158515237678667.5060.20130807025021.2	1.3.6.1.4.1.25403.158515237678667.5060.20130807025021.3	cd1e4add-8c78-4480-bfa7-9f8cbe98ad36/1.3.6.1.4.1.25403.158515237678667.5060.20130807025021.1/1.3.6.1.4.1.25403.158515237678667.5060.20130807025021.2/1.3.6.1.4.1.25403.158515237678667.5060.20130807025021.3.dcm	CR	final	RSPCPT	4158
3935a577-09a4-4d81-8c16-6f0ee40c7ec0	e4676b67-74b8-404f-8850-2e2a5d477b9e	New	XDR	{Cured}	Belarus	608	5bda8596-06c4-4012-a411-00b9bc866319	1.2.840.114062.2.192.168.196.13.2015.11.20.11.47.51.687171.1	1.2.840.114062.2.192.168.196.13.2015.11.20.11.48.34.730171.2	1.2.840.114062.2.192.168.196.13.2015.11.20.11.48.34.730171	e4676b67-74b8-404f-8850-2e2a5d477b9e/1.2.840.114062.2.192.168.196.13.2015.11.20.11.47.51.687171.1/1.2.840.114062.2.192.168.196.13.2015.11.20.11.48.34.730171.2/1.2.840.114062.2.192.168.196.13.2015.11.20.11.48.34.730171.dcm	CR	final	RSPCPT	5646
39840913-b98d-4207-b32b-b70db4312e92	d773c99f-839e-4858-a368-8bf5290c91ab	Relapse	MDR non XDR	{Completed}	Belarus	221	4b3e6d47-a878-46e6-8a94-570aad78678a	1.3.6.1.4.1.25403.158515237678667.5060.20130807024411.14	1.3.6.1.4.1.25403.158515237678667.5060.20130807024411.15	1.3.6.1.4.1.25403.158515237678667.5060.20130807024411.16	d773c99f-839e-4858-a368-8bf5290c91ab/1.3.6.1.4.1.25403.158515237678667.5060.20130807024411.14/1.3.6.1.4.1.25403.158515237678667.5060.20130807024411.15/1.3.6.1.4.1.25403.158515237678667.5060.20130807024411.16.dcm	CR	final	RSPCPT	4250
39840913-b98d-4207-b32b-b70db4312e92	d773c99f-839e-4858-a368-8bf5290c91ab	Relapse	MDR non XDR	{Completed}	Belarus	221	67c71fd1-075e-4efa-b98c-54582c2b936a	1.3.6.1.4.1.25403.158515237678667.5060.20130807024412.1	1.3.6.1.4.1.25403.158515237678667.5060.20130807024412.2	1.3.6.1.4.1.25403.158515237678667.5060.20130807024412.3	d773c99f-839e-4858-a368-8bf5290c91ab/1.3.6.1.4.1.25403.158515237678667.5060.20130807024412.1/1.3.6.1.4.1.25403.158515237678667.5060.20130807024412.2/1.3.6.1.4.1.25403.158515237678667.5060.20130807024412.3.dcm	CR	final	RSPCPT	4299
39840913-b98d-4207-b32b-b70db4312e92	d773c99f-839e-4858-a368-8bf5290c91ab	Relapse	MDR non XDR	{Completed}	Belarus	221	cd624f6d-9d82-412e-8492-f1fdad795eef	1.3.6.1.4.1.25403.158515237678667.5060.20130807024411.11	1.3.6.1.4.1.25403.158515237678667.5060.20130807024411.12	1.3.6.1.4.1.25403.158515237678667.5060.20130807024411.13	d773c99f-839e-4858-a368-8bf5290c91ab/1.3.6.1.4.1.25403.158515237678667.5060.20130807024411.11/1.3.6.1.4.1.25403.158515237678667.5060.20130807024411.12/1.3.6.1.4.1.25403.158515237678667.5060.20130807024411.13.dcm	CR	final	RSPCPT	4186
39d011cf-e3e1-47e3-8a72-b98e8503bbae	6a3ceb2a-0651-4b66-9b00-156d15c8ccfe	New	MDR non XDR	{Unknown}	Romania	1199	135cba22-b6c9-4d3b-9a97-3e9111b08b2a	2.25.144748714660395427714730755721579279763	2.25.91334554193346794080742791542540882373	2.25.286537188509482684751899698251340516037	6a3ceb2a-0651-4b66-9b00-156d15c8ccfe/2.25.144748714660395427714730755721579279763/2.25.91334554193346794080742791542540882373/2.25.286537188509482684751899698251340516037.dcm	XC	amended	MariusNasta	6037
3a7357b5-06a5-48d1-95a4-89e3a32d9628	3c654bd4-556e-4fbe-9c81-f3051821b05e	New	MDR non XDR	{Cured}	Belarus	977	7fd9d1ab-3baa-4a94-abfa-4a8691478508	1.2.840.114062.2.192.168.196.13.2016.3.9.12.15.57.14505046.1	1.2.840.114062.2.192.168.196.13.2016.3.9.12.16.41.14549078.2	1.2.840.114062.2.192.168.196.13.2016.3.9.12.16.41.14549078	3c654bd4-556e-4fbe-9c81-f3051821b05e/1.2.840.114062.2.192.168.196.13.2016.3.9.12.15.57.14505046.1/1.2.840.114062.2.192.168.196.13.2016.3.9.12.16.41.14549078.2/1.2.840.114062.2.192.168.196.13.2016.3.9.12.16.41.14549078.dcm	CR	final	RSPCPT	5756
3a7357b5-06a5-48d1-95a4-89e3a32d9628	3c654bd4-556e-4fbe-9c81-f3051821b05e	New	MDR non XDR	{Cured}	Belarus	977	eeea9c97-bae9-4a3f-95fa-23a9521e883f	1.2.840.114062.2.192.168.196.13.2016.5.5.10.21.39.6530375.1	1.2.840.114062.2.192.168.196.13.2016.5.5.10.24.5.6675687.2	1.2.840.114062.2.192.168.196.13.2016.5.5.10.24.5.6675687	3c654bd4-556e-4fbe-9c81-f3051821b05e/1.2.840.114062.2.192.168.196.13.2016.5.5.10.21.39.6530375.1/1.2.840.114062.2.192.168.196.13.2016.5.5.10.24.5.6675687.2/1.2.840.114062.2.192.168.196.13.2016.5.5.10.24.5.6675687.dcm	CR	final	RSPCPT	5813
3a7723fb-5f54-420b-bf1e-4961847caf6c	25ace1d5-0a04-496d-839a-9d78a1075573	Failure	XDR	{Cured}	Belarus	479	802b761e-71d0-4e11-81bd-80b1d3be91bc	1.3.6.1.4.1.25403.207732457674374.27968.20150929060050.19	1.3.6.1.4.1.25403.207732457674374.27968.20150929060050.20	1.3.6.1.4.1.25403.207732457674374.27968.20150929060050.21	25ace1d5-0a04-496d-839a-9d78a1075573/1.3.6.1.4.1.25403.207732457674374.27968.20150929060050.19/1.3.6.1.4.1.25403.207732457674374.27968.20150929060050.20/1.3.6.1.4.1.25403.207732457674374.27968.20150929060050.21.dcm	CR	final	RSPCPT	5496
3a7723fb-5f54-420b-bf1e-4961847caf6c	25ace1d5-0a04-496d-839a-9d78a1075573	Failure	XDR	{Cured}	Belarus	479	fc0b7d6f-2be7-4499-aced-41912d859ea4	1.3.6.1.4.1.25403.207732457674374.27968.20150929060050.22	1.3.6.1.4.1.25403.207732457674374.27968.20150929060050.23	1.3.6.1.4.1.25403.207732457674374.27968.20150929060050.24	25ace1d5-0a04-496d-839a-9d78a1075573/1.3.6.1.4.1.25403.207732457674374.27968.20150929060050.22/1.3.6.1.4.1.25403.207732457674374.27968.20150929060050.23/1.3.6.1.4.1.25403.207732457674374.27968.20150929060050.24.dcm	CR	final	RSPCPT	5558
3ac2dd04-f8fd-4daf-b257-05cdf6f1ea84	1b960e50-612d-4148-9eeb-ffdaa5aa5bc3	Relapse	Sensitive	{Cured}	Belarus	119	cb0009e1-05f4-4670-b97e-6946e831d6bd	1.3.6.1.4.1.25403.158515237678667.5060.20130807024028.9	1.3.6.1.4.1.25403.158515237678667.5060.20130807024028.10	1.3.6.1.4.1.25403.158515237678667.5060.20130807024028.11	1b960e50-612d-4148-9eeb-ffdaa5aa5bc3/1.3.6.1.4.1.25403.158515237678667.5060.20130807024028.9/1.3.6.1.4.1.25403.158515237678667.5060.20130807024028.10/1.3.6.1.4.1.25403.158515237678667.5060.20130807024028.11.dcm	CR	final	RSPCPT	3637
3ac2dd04-f8fd-4daf-b257-05cdf6f1ea84	1b960e50-612d-4148-9eeb-ffdaa5aa5bc3	Relapse	Sensitive	{Cured}	Belarus	119	eebc3f3f-207a-4bd1-b7a3-68d505641c9b	1.3.6.1.4.1.25403.158515237678667.5060.20130807024029.1	1.3.6.1.4.1.25403.158515237678667.5060.20130807024029.2	1.3.6.1.4.1.25403.158515237678667.5060.20130807024029.3	1b960e50-612d-4148-9eeb-ffdaa5aa5bc3/1.3.6.1.4.1.25403.158515237678667.5060.20130807024029.1/1.3.6.1.4.1.25403.158515237678667.5060.20130807024029.2/1.3.6.1.4.1.25403.158515237678667.5060.20130807024029.3.dcm	CR	final	RSPCPT	3698
3bb43e79-dd4b-4707-b26e-396cd2a6aafc	0a8e6780-ebcf-4cab-a33f-010f1ce5dd8d	Failure	MDR non XDR	{Unknown}	Azerbaijan	1070	99041cfb-1737-4c62-b3e8-97efbe98ec25	2.25.2535937160294349654631541461059384754	2.25.102179501102060631050769723427668445633	2.25.335321245503567691195766164965281503813	0a8e6780-ebcf-4cab-a33f-010f1ce5dd8d/2.25.2535937160294349654631541461059384754/2.25.102179501102060631050769723427668445633/2.25.335321245503567691195766164965281503813.dcm	XC	final	AZ	5894
3bb43e79-dd4b-4707-b26e-396cd2a6aafc	0a8e6780-ebcf-4cab-a33f-010f1ce5dd8d	Failure	MDR non XDR	{Unknown}	Azerbaijan	1070	b9a01fd4-63b2-4fe2-b019-5700d16bc2a4	2.25.133250359230828003815277705080522697860	2.25.12384151714233500175377104570177425717	2.25.211212149997228286654045432587476002409	0a8e6780-ebcf-4cab-a33f-010f1ce5dd8d/2.25.133250359230828003815277705080522697860/2.25.12384151714233500175377104570177425717/2.25.211212149997228286654045432587476002409.dcm	XC	final	AZ	5562
3bbbc7ec-57bf-4d46-a964-a97fb1aa0aac	ca751f85-cd84-4278-babf-513058997400	Failure	XDR	{"Still on treatment"}	Romania	1155	879c812c-267b-41a1-b1ef-7f5942d6d5a4	2.25.245505980562925294227574728675066003604	2.25.287220457365341889595774895519021960673	2.25.49412049240159214523782663500882989748	ca751f85-cd84-4278-babf-513058997400/2.25.245505980562925294227574728675066003604/2.25.287220457365341889595774895519021960673/2.25.49412049240159214523782663500882989748.dcm	XC	amended	MariusNasta	5916
3bbbc7ec-57bf-4d46-a964-a97fb1aa0aac	ca751f85-cd84-4278-babf-513058997400	Failure	XDR	{"Still on treatment"}	Romania	1155	b14bf9b7-87f0-40ea-b63d-78d3bdac6bba	2.25.312062976970278424331373207915314429734	2.25.283878648382812340833807048170279046696	2.25.257149711269010488303617191976368257839	ca751f85-cd84-4278-babf-513058997400/2.25.312062976970278424331373207915314429734/2.25.283878648382812340833807048170279046696/2.25.257149711269010488303617191976368257839.dcm	XC	amended	MariusNasta	5856
3cf36460-ba51-479b-81ab-c510c07deb27	0c6a9db0-f26e-41bb-8480-e81f9bfc67aa	New	MDR non XDR	{Cured}	Belarus	226	5abe321f-0324-40e9-b9e6-2c95644a3e83	1.3.6.1.4.1.25403.158515237678667.5060.20130807024229.9	1.3.6.1.4.1.25403.158515237678667.5060.20130807024229.10	1.3.6.1.4.1.25403.158515237678667.5060.20130807024229.11	0c6a9db0-f26e-41bb-8480-e81f9bfc67aa/1.3.6.1.4.1.25403.158515237678667.5060.20130807024229.9/1.3.6.1.4.1.25403.158515237678667.5060.20130807024229.10/1.3.6.1.4.1.25403.158515237678667.5060.20130807024229.11.dcm	CR	final	RSPCPT	4616
3cf36460-ba51-479b-81ab-c510c07deb27	0c6a9db0-f26e-41bb-8480-e81f9bfc67aa	New	MDR non XDR	{Cured}	Belarus	226	6636384b-bd26-4da6-afb4-77842c4a5fec	1.3.6.1.4.1.25403.158515237678667.5060.20130807024229.12	1.3.6.1.4.1.25403.158515237678667.5060.20130807024229.13	1.3.6.1.4.1.25403.158515237678667.5060.20130807024229.14	0c6a9db0-f26e-41bb-8480-e81f9bfc67aa/1.3.6.1.4.1.25403.158515237678667.5060.20130807024229.12/1.3.6.1.4.1.25403.158515237678667.5060.20130807024229.13/1.3.6.1.4.1.25403.158515237678667.5060.20130807024229.14.dcm	CR	final	RSPCPT	4697
3cf36460-ba51-479b-81ab-c510c07deb27	0c6a9db0-f26e-41bb-8480-e81f9bfc67aa	New	MDR non XDR	{Cured}	Belarus	226	70800444-d39b-40b2-84ab-b6c7a0eb80d3	1.3.6.1.4.1.25403.158515237678667.5060.20130807024229.6	1.3.6.1.4.1.25403.158515237678667.5060.20130807024229.7	1.3.6.1.4.1.25403.158515237678667.5060.20130807024229.8	0c6a9db0-f26e-41bb-8480-e81f9bfc67aa/1.3.6.1.4.1.25403.158515237678667.5060.20130807024229.6/1.3.6.1.4.1.25403.158515237678667.5060.20130807024229.7/1.3.6.1.4.1.25403.158515237678667.5060.20130807024229.8.dcm	CR	final	RSPCPT	4588
3d06f2e2-9d37-4880-89ce-75ce1ecd87eb	194775c1-cdb9-422a-8b09-ac392e8be13e	New	MDR non XDR	{Cured}	Belarus	313	a2444026-1ba3-4145-a23a-876071e5d4b0	1.3.6.1.4.1.25403.163683357445804.11044.20131119114351.10	1.3.6.1.4.1.25403.163683357445804.11044.20131119114351.11	1.3.6.1.4.1.25403.163683357445804.11044.20131119114351.12	194775c1-cdb9-422a-8b09-ac392e8be13e/1.3.6.1.4.1.25403.163683357445804.11044.20131119114351.10/1.3.6.1.4.1.25403.163683357445804.11044.20131119114351.11/1.3.6.1.4.1.25403.163683357445804.11044.20131119114351.12.dcm	CR	final	RSPCPT	4852
3d840c75-8e1d-4d43-a4ee-5d617a6be4cf	d01b6432-1751-499e-bc91-4be304c54b22	Failure	MDR non XDR	{Completed}	Georgia	1326	f5feedda-ec04-482e-a623-1cc3701e7638	2.25.21541767473451267600425541620235793808	2.25.144158803294593488632460145700519526923	2.25.246888154862071758645458792281444700356	d01b6432-1751-499e-bc91-4be304c54b22/2.25.21541767473451267600425541620235793808/2.25.144158803294593488632460145700519526923/2.25.246888154862071758645458792281444700356.dcm	CR	final	NCTBLD	5462
3e9c70da-bd11-428c-80c4-37ca245e7a21	94f3b2ed-5bca-4b9a-9578-fb0a0ffc147b	New	MDR non XDR	{Completed}	Belarus	462	654a0f9c-36c6-4c02-9e37-cc4cf0ac8f60	1.3.6.1.4.1.25403.75984511895.34804.20150526025142.21	1.3.6.1.4.1.25403.75984511895.34804.20150526025142.22	1.3.6.1.4.1.25403.75984511895.34804.20150526025142.23	94f3b2ed-5bca-4b9a-9578-fb0a0ffc147b/1.3.6.1.4.1.25403.75984511895.34804.20150526025142.21/1.3.6.1.4.1.25403.75984511895.34804.20150526025142.22/1.3.6.1.4.1.25403.75984511895.34804.20150526025142.23.dcm	CR	final	RSPCPT	5370
3e9c70da-bd11-428c-80c4-37ca245e7a21	94f3b2ed-5bca-4b9a-9578-fb0a0ffc147b	New	MDR non XDR	{Completed}	Belarus	462	83666f91-85e6-4a63-9c63-0f0ca3226319	1.3.6.1.4.1.25403.75984511895.34804.20150526025142.24	1.3.6.1.4.1.25403.75984511895.34804.20150526025142.25	1.3.6.1.4.1.25403.75984511895.34804.20150526025142.26	94f3b2ed-5bca-4b9a-9578-fb0a0ffc147b/1.3.6.1.4.1.25403.75984511895.34804.20150526025142.24/1.3.6.1.4.1.25403.75984511895.34804.20150526025142.25/1.3.6.1.4.1.25403.75984511895.34804.20150526025142.26.dcm	CR	final	RSPCPT	5308
3e9c70da-bd11-428c-80c4-37ca245e7a21	94f3b2ed-5bca-4b9a-9578-fb0a0ffc147b	New	MDR non XDR	{Completed}	Belarus	462	bdda9234-6c55-499b-82c3-4dce60cc22da	1.3.6.1.4.1.25403.75984511895.34804.20150526025142.18	1.3.6.1.4.1.25403.75984511895.34804.20150526025142.19	1.3.6.1.4.1.25403.75984511895.34804.20150526025142.20	94f3b2ed-5bca-4b9a-9578-fb0a0ffc147b/1.3.6.1.4.1.25403.75984511895.34804.20150526025142.18/1.3.6.1.4.1.25403.75984511895.34804.20150526025142.19/1.3.6.1.4.1.25403.75984511895.34804.20150526025142.20.dcm	CR	final	RSPCPT	5334
3edec552-b5d5-4dad-b8c2-3b8ab661ffca	0f4acc79-c0df-4d01-b8b2-074de18f95d6	New	MDR non XDR	{Completed}	Belarus	83	d3b334dd-b376-4511-9cc8-91746c065042	1.3.6.1.4.1.25403.158515237678667.5060.20130807022430.6	1.3.6.1.4.1.25403.158515237678667.5060.20130807022430.7	1.3.6.1.4.1.25403.158515237678667.5060.20130807022430.8	0f4acc79-c0df-4d01-b8b2-074de18f95d6/1.3.6.1.4.1.25403.158515237678667.5060.20130807022430.6/1.3.6.1.4.1.25403.158515237678667.5060.20130807022430.7/1.3.6.1.4.1.25403.158515237678667.5060.20130807022430.8.dcm	CR	final	RSPCPT	3752
3edec552-b5d5-4dad-b8c2-3b8ab661ffca	0f4acc79-c0df-4d01-b8b2-074de18f95d6	New	MDR non XDR	{Completed}	Belarus	83	d84e0de8-bff6-454d-a577-fd6123540fd8	1.3.6.1.4.1.25403.158515237678667.5060.20130807022430.3	1.3.6.1.4.1.25403.158515237678667.5060.20130807022430.4	1.3.6.1.4.1.25403.158515237678667.5060.20130807022430.5	0f4acc79-c0df-4d01-b8b2-074de18f95d6/1.3.6.1.4.1.25403.158515237678667.5060.20130807022430.3/1.3.6.1.4.1.25403.158515237678667.5060.20130807022430.4/1.3.6.1.4.1.25403.158515237678667.5060.20130807022430.5.dcm	CR	final	RSPCPT	3665
3f2a55cf-1ab6-44d5-bd7f-1a393e708535	2e9d9b81-3a47-4be5-b406-1ffd14f6a250	New	MDR non XDR	{Died}	Belarus	191	67bb1c87-bb80-438c-a687-cb767f0a23a3	1.3.6.1.4.1.25403.158515237678667.5060.20130807021419.6	1.3.6.1.4.1.25403.158515237678667.5060.20130807021419.7	1.3.6.1.4.1.25403.158515237678667.5060.20130807021419.8	2e9d9b81-3a47-4be5-b406-1ffd14f6a250/1.3.6.1.4.1.25403.158515237678667.5060.20130807021419.6/1.3.6.1.4.1.25403.158515237678667.5060.20130807021419.7/1.3.6.1.4.1.25403.158515237678667.5060.20130807021419.8.dcm	CR	final	RSPCPT	3614
3f2a55cf-1ab6-44d5-bd7f-1a393e708535	2e9d9b81-3a47-4be5-b406-1ffd14f6a250	New	MDR non XDR	{Died}	Belarus	191	864ca061-e7de-499f-b5d2-7ff3bb832c9e	1.3.6.1.4.1.25403.158515237678667.5060.20130807021419.9	1.3.6.1.4.1.25403.158515237678667.5060.20130807021419.10	1.3.6.1.4.1.25403.158515237678667.5060.20130807021419.11	2e9d9b81-3a47-4be5-b406-1ffd14f6a250/1.3.6.1.4.1.25403.158515237678667.5060.20130807021419.9/1.3.6.1.4.1.25403.158515237678667.5060.20130807021419.10/1.3.6.1.4.1.25403.158515237678667.5060.20130807021419.11.dcm	CR	final	RSPCPT	3675
3f3771da-7b2d-4ccf-842c-37e41ba0d05f	9c7b853e-443d-4ff9-9d17-72a42b1710c0	New	MDR non XDR	{Died}	Belarus	402	06db49ba-b97d-42f4-bcbc-3c7e92dcea3c	1.3.6.1.4.1.25403.158515237678667.114596.20150303122002.17	1.3.6.1.4.1.25403.158515237678667.114596.20150303122002.18	1.3.6.1.4.1.25403.158515237678667.114596.20150303122002.19	9c7b853e-443d-4ff9-9d17-72a42b1710c0/1.3.6.1.4.1.25403.158515237678667.114596.20150303122002.17/1.3.6.1.4.1.25403.158515237678667.114596.20150303122002.18/1.3.6.1.4.1.25403.158515237678667.114596.20150303122002.19.dcm	CR	final	RSPCPT	5201
3fbb41f7-f96e-42ca-b1bf-446b2b6494e8	e0a085a7-a9d5-4e11-8352-a71d233eb477	Relapse	MDR non XDR	{Completed}	Belarus	289	0ef47baf-9cd6-47aa-8e84-642e92cc4eb1	1.3.6.1.4.1.25403.158515237678667.5060.20130807021626.13	1.3.6.1.4.1.25403.158515237678667.5060.20130807021626.14	1.3.6.1.4.1.25403.158515237678667.5060.20130807021626.15	e0a085a7-a9d5-4e11-8352-a71d233eb477/1.3.6.1.4.1.25403.158515237678667.5060.20130807021626.13/1.3.6.1.4.1.25403.158515237678667.5060.20130807021626.14/1.3.6.1.4.1.25403.158515237678667.5060.20130807021626.15.dcm	CR	final	RSPCPT	4650
3fbb41f7-f96e-42ca-b1bf-446b2b6494e8	e0a085a7-a9d5-4e11-8352-a71d233eb477	Relapse	MDR non XDR	{Completed}	Belarus	289	b1d81855-7510-4022-84b5-27ff706ecdce	1.3.6.1.4.1.25403.158515237678667.5060.20130807021626.7	1.3.6.1.4.1.25403.158515237678667.5060.20130807021626.8	1.3.6.1.4.1.25403.158515237678667.5060.20130807021626.9	e0a085a7-a9d5-4e11-8352-a71d233eb477/1.3.6.1.4.1.25403.158515237678667.5060.20130807021626.7/1.3.6.1.4.1.25403.158515237678667.5060.20130807021626.8/1.3.6.1.4.1.25403.158515237678667.5060.20130807021626.9.dcm	CR	final	RSPCPT	4043
3fbb41f7-f96e-42ca-b1bf-446b2b6494e8	e0a085a7-a9d5-4e11-8352-a71d233eb477	Relapse	MDR non XDR	{Completed}	Belarus	289	b918f84d-3b6d-43fb-8005-75d4bf9693ab	1.3.6.1.4.1.25403.158515237678667.5060.20130807021626.16	1.3.6.1.4.1.25403.158515237678667.5060.20130807021626.17	1.3.6.1.4.1.25403.158515237678667.5060.20130807021626.18	e0a085a7-a9d5-4e11-8352-a71d233eb477/1.3.6.1.4.1.25403.158515237678667.5060.20130807021626.16/1.3.6.1.4.1.25403.158515237678667.5060.20130807021626.17/1.3.6.1.4.1.25403.158515237678667.5060.20130807021626.18.dcm	CR	final	RSPCPT	4711
3fbb41f7-f96e-42ca-b1bf-446b2b6494e8	e0a085a7-a9d5-4e11-8352-a71d233eb477	Relapse	MDR non XDR	{Completed}	Belarus	289	e6449b66-c579-40e8-beb7-00099327ca76	1.3.6.1.4.1.25403.158515237678667.5060.20130807021626.4	1.3.6.1.4.1.25403.158515237678667.5060.20130807021626.5	1.3.6.1.4.1.25403.158515237678667.5060.20130807021626.6	e0a085a7-a9d5-4e11-8352-a71d233eb477/1.3.6.1.4.1.25403.158515237678667.5060.20130807021626.4/1.3.6.1.4.1.25403.158515237678667.5060.20130807021626.5/1.3.6.1.4.1.25403.158515237678667.5060.20130807021626.6.dcm	CR	final	RSPCPT	3983
3fbb41f7-f96e-42ca-b1bf-446b2b6494e8	e0a085a7-a9d5-4e11-8352-a71d233eb477	Relapse	MDR non XDR	{Completed}	Belarus	289	eeb636bc-783f-453a-aacd-7ef61c52960c	1.3.6.1.4.1.25403.158515237678667.5060.20130807021626.10	1.3.6.1.4.1.25403.158515237678667.5060.20130807021626.11	1.3.6.1.4.1.25403.158515237678667.5060.20130807021626.12	e0a085a7-a9d5-4e11-8352-a71d233eb477/1.3.6.1.4.1.25403.158515237678667.5060.20130807021626.10/1.3.6.1.4.1.25403.158515237678667.5060.20130807021626.11/1.3.6.1.4.1.25403.158515237678667.5060.20130807021626.12.dcm	CR	final	RSPCPT	4601
40289407-0665-44b1-8858-a828bb5a77bc	315db73d-8bee-478b-9c77-1b3e9b2d9eb7	Failure	MDR non XDR	{"Still on treatment"}	Romania	1130	f2bf7419-f258-4827-9565-81fafb89c8f2	2.25.176567421813969692065246861135243244096	2.25.34723903330419180252971436110766079463	2.25.71832046506608820876757949351660025234	315db73d-8bee-478b-9c77-1b3e9b2d9eb7/2.25.176567421813969692065246861135243244096/2.25.34723903330419180252971436110766079463/2.25.71832046506608820876757949351660025234.dcm	XC	amended	MariusNasta	5783
418caa3c-a86e-4bfa-9a0a-09571f1521e3	1c1268f2-8d99-49a9-bb4a-ceeb558ec736	New	Sensitive	{Cured}	Belarus	273	177d2df7-bedf-439c-9cf5-3e365790dac2	1.3.6.1.4.1.25403.158515237678667.5060.20130807020550.13	1.3.6.1.4.1.25403.158515237678667.5060.20130807020550.14	1.3.6.1.4.1.25403.158515237678667.5060.20130807020550.15	1c1268f2-8d99-49a9-bb4a-ceeb558ec736/1.3.6.1.4.1.25403.158515237678667.5060.20130807020550.13/1.3.6.1.4.1.25403.158515237678667.5060.20130807020550.14/1.3.6.1.4.1.25403.158515237678667.5060.20130807020550.15.dcm	CR	final	RSPCPT	4680
418caa3c-a86e-4bfa-9a0a-09571f1521e3	1c1268f2-8d99-49a9-bb4a-ceeb558ec736	New	Sensitive	{Cured}	Belarus	273	708945fa-11f4-4915-a30f-1dcf2c85a968	1.3.6.1.4.1.25403.158515237678667.5060.20130807020550.10	1.3.6.1.4.1.25403.158515237678667.5060.20130807020550.11	1.3.6.1.4.1.25403.158515237678667.5060.20130807020550.12	1c1268f2-8d99-49a9-bb4a-ceeb558ec736/1.3.6.1.4.1.25403.158515237678667.5060.20130807020550.10/1.3.6.1.4.1.25403.158515237678667.5060.20130807020550.11/1.3.6.1.4.1.25403.158515237678667.5060.20130807020550.12.dcm	CR	final	RSPCPT	4587
41fb09b8-84ee-4005-a046-a68099eebc88	3222ff59-7164-4381-aadf-7c6283379cd0	New	Mono DR	{"Still on treatment"}	Romania	1161	1b948268-ee6f-4cca-b215-48c7c0648c06	1.2.840.113845.13.2561.3694820875.277479868584	1.2.840.113845.13.2561.3694820875.277479869217	1.2.840.113845.13.2561.3694820875.277479228747	3222ff59-7164-4381-aadf-7c6283379cd0/1.2.840.113845.13.2561.3694820875.277479868584/1.2.840.113845.13.2561.3694820875.277479869217/1.2.840.113845.13.2561.3694820875.277479228747.2016	CR	amended	MariusNasta	5884
41fb09b8-84ee-4005-a046-a68099eebc88	3222ff59-7164-4381-aadf-7c6283379cd0	New	Mono DR	{"Still on treatment"}	Romania	1161	dac894c2-ba42-4f97-ae10-343a231d801c	2.25.21836248169789363550230834168255224029	2.25.137335825435534748508627286007200299410	2.25.327187410266871153028110373388092262745	3222ff59-7164-4381-aadf-7c6283379cd0/2.25.21836248169789363550230834168255224029/2.25.137335825435534748508627286007200299410/2.25.327187410266871153028110373388092262745.dcm	XC	amended	MariusNasta	5895
424c4d67-c809-40c9-8f78-c1e01c58847b	0e8f6f3d-340b-47b3-a1d3-a96bc5fe6b03	Other	XDR	{Cured}	Belarus	838	0a89f66a-f7ea-45e6-9344-09cdcc398a3a	1.2.840.114062.2.192.168.196.13.2015.10.22.11.31.13.8798937.1	1.2.840.114062.2.192.168.196.13.2015.10.22.11.32.2.8847984.2	1.2.840.114062.2.192.168.196.13.2015.10.22.11.32.2.8847984	0e8f6f3d-340b-47b3-a1d3-a96bc5fe6b03/1.2.840.114062.2.192.168.196.13.2015.10.22.11.31.13.8798937.1/1.2.840.114062.2.192.168.196.13.2015.10.22.11.32.2.8847984.2/1.2.840.114062.2.192.168.196.13.2015.10.22.11.32.2.8847984.dcm	CR	final	RSPCPT	5617
4272f962-42a9-437b-a9ae-6179b37dc532	ccaf4b3c-d1bd-428a-a704-4108d159aa43	New	Mono DR	{"Still on treatment"}	India	2307	426199c7-2b65-4fdd-a865-acd698edc2fa	2.25.155404039462602317672738253699638882216	2.25.230987116645871073463589815139014898371	2.25.230206529008919417163082074180321800926	ccaf4b3c-d1bd-428a-a704-4108d159aa43/2.25.155404039462602317672738253699638882216/2.25.230987116645871073463589815139014898371/2.25.230206529008919417163082074180321800926.dcm	CR	final	MANIPAL	6642
42c96ab7-d38d-45ce-83ab-66b299bef0af	547489f5-9f2b-479d-90e6-f93caf484957	New	MDR non XDR	{Cured}	Belarus	74	05f33278-e58f-4239-9c6d-54f7cd113aeb	1.3.6.1.4.1.25403.158515237678667.5060.20130807021647.10	1.3.6.1.4.1.25403.158515237678667.5060.20130807021647.11	1.3.6.1.4.1.25403.158515237678667.5060.20130807021647.12	547489f5-9f2b-479d-90e6-f93caf484957/1.3.6.1.4.1.25403.158515237678667.5060.20130807021647.10/1.3.6.1.4.1.25403.158515237678667.5060.20130807021647.11/1.3.6.1.4.1.25403.158515237678667.5060.20130807021647.12.dcm	CR	final	RSPCPT	4025
42c96ab7-d38d-45ce-83ab-66b299bef0af	547489f5-9f2b-479d-90e6-f93caf484957	New	MDR non XDR	{Cured}	Belarus	74	0ff08b84-ae00-4fd3-b163-25fb21a609e7	1.3.6.1.4.1.25403.158515237678667.5060.20130807021648.1	1.3.6.1.4.1.25403.158515237678667.5060.20130807021648.2	1.3.6.1.4.1.25403.158515237678667.5060.20130807021648.3	547489f5-9f2b-479d-90e6-f93caf484957/1.3.6.1.4.1.25403.158515237678667.5060.20130807021648.1/1.3.6.1.4.1.25403.158515237678667.5060.20130807021648.2/1.3.6.1.4.1.25403.158515237678667.5060.20130807021648.3.dcm	CR	final	RSPCPT	4102
42c96ab7-d38d-45ce-83ab-66b299bef0af	547489f5-9f2b-479d-90e6-f93caf484957	New	MDR non XDR	{Cured}	Belarus	74	144bde3d-dace-4867-b12a-2964c83447e9	1.3.6.1.4.1.25403.158515237678667.5060.20130807021648.4	1.3.6.1.4.1.25403.158515237678667.5060.20130807021648.5	1.3.6.1.4.1.25403.158515237678667.5060.20130807021648.6	547489f5-9f2b-479d-90e6-f93caf484957/1.3.6.1.4.1.25403.158515237678667.5060.20130807021648.4/1.3.6.1.4.1.25403.158515237678667.5060.20130807021648.5/1.3.6.1.4.1.25403.158515237678667.5060.20130807021648.6.dcm	CR	final	RSPCPT	4187
42c96ab7-d38d-45ce-83ab-66b299bef0af	547489f5-9f2b-479d-90e6-f93caf484957	New	MDR non XDR	{Cured}	Belarus	74	331ca8a8-134b-4da9-b93b-1598058c38d5	1.3.6.1.4.1.25403.158515237678667.5060.20130807021648.7	1.3.6.1.4.1.25403.158515237678667.5060.20130807021648.8	1.3.6.1.4.1.25403.158515237678667.5060.20130807021648.9	547489f5-9f2b-479d-90e6-f93caf484957/1.3.6.1.4.1.25403.158515237678667.5060.20130807021648.7/1.3.6.1.4.1.25403.158515237678667.5060.20130807021648.8/1.3.6.1.4.1.25403.158515237678667.5060.20130807021648.9.dcm	CR	final	RSPCPT	4272
42c96ab7-d38d-45ce-83ab-66b299bef0af	547489f5-9f2b-479d-90e6-f93caf484957	New	MDR non XDR	{Cured}	Belarus	74	5b72cb86-b794-4c29-8c64-b850c09090cf	1.3.6.1.4.1.25403.158515237678667.5060.20130807021647.7	1.3.6.1.4.1.25403.158515237678667.5060.20130807021647.8	1.3.6.1.4.1.25403.158515237678667.5060.20130807021647.9	547489f5-9f2b-479d-90e6-f93caf484957/1.3.6.1.4.1.25403.158515237678667.5060.20130807021647.7/1.3.6.1.4.1.25403.158515237678667.5060.20130807021647.8/1.3.6.1.4.1.25403.158515237678667.5060.20130807021647.9.dcm	CR	final	RSPCPT	3958
42c96ab7-d38d-45ce-83ab-66b299bef0af	547489f5-9f2b-479d-90e6-f93caf484957	New	MDR non XDR	{Cured}	Belarus	74	9badd45b-5d71-47cf-ac3d-26096421e812	1.3.6.1.4.1.25403.158515237678667.5060.20130807021647.4	1.3.6.1.4.1.25403.158515237678667.5060.20130807021647.5	1.3.6.1.4.1.25403.158515237678667.5060.20130807021647.6	547489f5-9f2b-479d-90e6-f93caf484957/1.3.6.1.4.1.25403.158515237678667.5060.20130807021647.4/1.3.6.1.4.1.25403.158515237678667.5060.20130807021647.5/1.3.6.1.4.1.25403.158515237678667.5060.20130807021647.6.dcm	CR	final	RSPCPT	3906
42c96ab7-d38d-45ce-83ab-66b299bef0af	547489f5-9f2b-479d-90e6-f93caf484957	New	MDR non XDR	{Cured}	Belarus	74	e90e53aa-13c1-4de3-859c-c82b88076e76	1.3.6.1.4.1.25403.158515237678667.5060.20130807021647.1	1.3.6.1.4.1.25403.158515237678667.5060.20130807021647.2	1.3.6.1.4.1.25403.158515237678667.5060.20130807021647.3	547489f5-9f2b-479d-90e6-f93caf484957/1.3.6.1.4.1.25403.158515237678667.5060.20130807021647.1/1.3.6.1.4.1.25403.158515237678667.5060.20130807021647.2/1.3.6.1.4.1.25403.158515237678667.5060.20130807021647.3.dcm	CR	final	RSPCPT	3843
42fece82-f299-4694-9ee9-03389f3b432a	fe8d6e0c-1755-428a-aff4-31c606eb94ea	New	MDR non XDR	{Cured}	Romania	965	647ac5a5-9732-40d9-aae9-5cb40cafaec2	2.25.39078558888905369206733082779619251291	2.25.192166147245680465191557059827931963849	2.25.174752274525727681661178084139046616721	fe8d6e0c-1755-428a-aff4-31c606eb94ea/2.25.39078558888905369206733082779619251291/2.25.192166147245680465191557059827931963849/2.25.174752274525727681661178084139046616721.dcm	XC	amended	MariusNasta	5744
43c1e281-b3e2-4dd5-8c69-197cdb49d7d1	9f9e3d49-95d8-4987-98a7-2b45c5e3f16b	Relapse	Sensitive	{Completed}	Belarus	230	3cf3e6b3-0a98-4c3b-89c8-858d6785b548	1.3.6.1.4.1.25403.158515237678667.5060.20130807024751.9	1.3.6.1.4.1.25403.158515237678667.5060.20130807024751.10	1.3.6.1.4.1.25403.158515237678667.5060.20130807024751.11	9f9e3d49-95d8-4987-98a7-2b45c5e3f16b/1.3.6.1.4.1.25403.158515237678667.5060.20130807024751.9/1.3.6.1.4.1.25403.158515237678667.5060.20130807024751.10/1.3.6.1.4.1.25403.158515237678667.5060.20130807024751.11.dcm	CR	final	RSPCPT	4571
441853a0-d577-4ca2-a6c8-0a1d08b40e39	d9ccef74-5584-4ad2-ba8f-e11281466411	New	Sensitive	{Cured}	Belarus	212	67e0d462-3fb7-4b2e-bda9-726b2519692b	1.3.6.1.4.1.25403.158515237678667.5060.20130807024128.15	1.3.6.1.4.1.25403.158515237678667.5060.20130807024128.16	1.3.6.1.4.1.25403.158515237678667.5060.20130807024128.17	d9ccef74-5584-4ad2-ba8f-e11281466411/1.3.6.1.4.1.25403.158515237678667.5060.20130807024128.15/1.3.6.1.4.1.25403.158515237678667.5060.20130807024128.16/1.3.6.1.4.1.25403.158515237678667.5060.20130807024128.17.dcm	CR	final	RSPCPT	4330
441853a0-d577-4ca2-a6c8-0a1d08b40e39	d9ccef74-5584-4ad2-ba8f-e11281466411	New	Sensitive	{Cured}	Belarus	212	74d940e2-c931-4b53-a5da-70db53293031	1.3.6.1.4.1.25403.158515237678667.5060.20130807024128.12	1.3.6.1.4.1.25403.158515237678667.5060.20130807024128.13	1.3.6.1.4.1.25403.158515237678667.5060.20130807024128.14	d9ccef74-5584-4ad2-ba8f-e11281466411/1.3.6.1.4.1.25403.158515237678667.5060.20130807024128.12/1.3.6.1.4.1.25403.158515237678667.5060.20130807024128.13/1.3.6.1.4.1.25403.158515237678667.5060.20130807024128.14.dcm	CR	final	RSPCPT	4298
441853a0-d577-4ca2-a6c8-0a1d08b40e39	d9ccef74-5584-4ad2-ba8f-e11281466411	New	Sensitive	{Cured}	Belarus	212	931e29f6-5448-40c6-8b1b-eceb286f40b6	1.3.6.1.4.1.25403.158515237678667.5060.20130807024128.6	1.3.6.1.4.1.25403.158515237678667.5060.20130807024128.7	1.3.6.1.4.1.25403.158515237678667.5060.20130807024128.8	d9ccef74-5584-4ad2-ba8f-e11281466411/1.3.6.1.4.1.25403.158515237678667.5060.20130807024128.6/1.3.6.1.4.1.25403.158515237678667.5060.20130807024128.7/1.3.6.1.4.1.25403.158515237678667.5060.20130807024128.8.dcm	CR	final	RSPCPT	4222
441853a0-d577-4ca2-a6c8-0a1d08b40e39	d9ccef74-5584-4ad2-ba8f-e11281466411	New	Sensitive	{Cured}	Belarus	212	a2ecb717-f290-45a4-8e89-d2c1cfefdd2f	1.3.6.1.4.1.25403.158515237678667.5060.20130807024128.9	1.3.6.1.4.1.25403.158515237678667.5060.20130807024128.10	1.3.6.1.4.1.25403.158515237678667.5060.20130807024128.11	d9ccef74-5584-4ad2-ba8f-e11281466411/1.3.6.1.4.1.25403.158515237678667.5060.20130807024128.9/1.3.6.1.4.1.25403.158515237678667.5060.20130807024128.10/1.3.6.1.4.1.25403.158515237678667.5060.20130807024128.11.dcm	CR	final	RSPCPT	4284
44614d46-b7f4-47dd-b562-d353ec848a85	0f1628ad-c7b9-4379-b134-fda6556584a3	New	XDR	{Cured}	Belarus	976	b608b9df-4887-4eed-b7bc-2e587b37a724	1.2.840.114062.2.192.168.196.14.2016.5.16.9.42.44.2282015.1	1.2.840.114062.2.192.168.196.14.2016.5.16.9.43.24.2322593.2	1.2.840.114062.2.192.168.196.14.2016.5.16.9.43.24.2322593	0f1628ad-c7b9-4379-b134-fda6556584a3/1.2.840.114062.2.192.168.196.14.2016.5.16.9.42.44.2282015.1/1.2.840.114062.2.192.168.196.14.2016.5.16.9.43.24.2322593.2/1.2.840.114062.2.192.168.196.14.2016.5.16.9.43.24.2322593.dcm	CR	final	RSPCPT	5824
44614d46-b7f4-47dd-b562-d353ec848a85	0f1628ad-c7b9-4379-b134-fda6556584a3	New	XDR	{Cured}	Belarus	976	ba36c5eb-1300-435c-b390-f5d154754fb3	1.2.840.114062.2.192.168.196.187.2016.1.28.9.34.59.793156.1	1.2.840.114062.2.192.168.196.187.2016.1.28.9.35.40.834734.2	1.2.840.114062.2.192.168.196.187.2016.1.28.9.35.40.834734	0f1628ad-c7b9-4379-b134-fda6556584a3/1.2.840.114062.2.192.168.196.187.2016.1.28.9.34.59.793156.1/1.2.840.114062.2.192.168.196.187.2016.1.28.9.35.40.834734.2/1.2.840.114062.2.192.168.196.187.2016.1.28.9.35.40.834734.dcm	CR	final	RSPCPT	5715
44614d46-b7f4-47dd-b562-d353ec848a85	0f1628ad-c7b9-4379-b134-fda6556584a3	New	XDR	{Cured}	Belarus	976	ee7c1320-d17f-4508-bac9-93744382cc93	1.2.840.114062.2.192.168.196.14.2016.3.21.9.59.19.6221687.1	1.2.840.114062.2.192.168.196.14.2016.3.21.10.1.44.6367296.2	1.2.840.114062.2.192.168.196.14.2016.3.21.10.1.44.6367296	0f1628ad-c7b9-4379-b134-fda6556584a3/1.2.840.114062.2.192.168.196.14.2016.3.21.9.59.19.6221687.1/1.2.840.114062.2.192.168.196.14.2016.3.21.10.1.44.6367296.2/1.2.840.114062.2.192.168.196.14.2016.3.21.10.1.44.6367296.dcm	CR	final	RSPCPT	5768
44f64238-2c13-415c-bb4d-90d7931e09bd	0d85fc6d-90bb-40c7-9966-320ed61853f6	Failure	MDR non XDR	{Died}	Georgia	557	16fb6ed4-c8ee-4c82-b6d3-8371835a8840	2.25.148154594976436267693502979363538016521	2.25.306340583282108482946959543082115567264	2.25.134799849658797654965274843094241099239	0d85fc6d-90bb-40c7-9966-320ed61853f6/2.25.148154594976436267693502979363538016521/2.25.306340583282108482946959543082115567264/2.25.134799849658797654965274843094241099239.dcm	CR	final	NCTBLD	5534
45cda888-1fa6-4329-9e28-f4bdf97e4941	d6ec935a-bdbe-4afb-bcf8-46516e795738	New	Sensitive	{Cured}	Belarus	243	17a76bdb-8e32-4634-a9e8-aa88531f19b1	1.3.6.1.4.1.25403.158515237678667.5060.20130807023701.4	1.3.6.1.4.1.25403.158515237678667.5060.20130807023701.5	1.3.6.1.4.1.25403.158515237678667.5060.20130807023701.6	d6ec935a-bdbe-4afb-bcf8-46516e795738/1.3.6.1.4.1.25403.158515237678667.5060.20130807023701.4/1.3.6.1.4.1.25403.158515237678667.5060.20130807023701.5/1.3.6.1.4.1.25403.158515237678667.5060.20130807023701.6.dcm	CR	final	RSPCPT	4608
45cda888-1fa6-4329-9e28-f4bdf97e4941	d6ec935a-bdbe-4afb-bcf8-46516e795738	New	Sensitive	{Cured}	Belarus	243	33a2f5eb-3813-49f7-bd98-01543157aada	1.3.6.1.4.1.25403.158515237678667.5060.20130807023701.7	1.3.6.1.4.1.25403.158515237678667.5060.20130807023701.8	1.3.6.1.4.1.25403.158515237678667.5060.20130807023701.9	d6ec935a-bdbe-4afb-bcf8-46516e795738/1.3.6.1.4.1.25403.158515237678667.5060.20130807023701.7/1.3.6.1.4.1.25403.158515237678667.5060.20130807023701.8/1.3.6.1.4.1.25403.158515237678667.5060.20130807023701.9.dcm	CR	final	RSPCPT	4664
468705fa-5033-496f-8539-3d60516de459	fdc8379a-d164-4ed0-a6a6-1709864c0664	Relapse	XDR	{Completed}	Belarus	483	e44d34ea-e047-4c43-9edd-96cd3e21c413	1.3.6.1.4.1.25403.207732457674374.27968.20150929060041.6	1.3.6.1.4.1.25403.207732457674374.27968.20150929060041.7	1.3.6.1.4.1.25403.207732457674374.27968.20150929060041.8	fdc8379a-d164-4ed0-a6a6-1709864c0664/1.3.6.1.4.1.25403.207732457674374.27968.20150929060041.6/1.3.6.1.4.1.25403.207732457674374.27968.20150929060041.7/1.3.6.1.4.1.25403.207732457674374.27968.20150929060041.8.dcm	CR	final	RSPCPT	5513
468705fa-5033-496f-8539-3d60516de459	fdc8379a-d164-4ed0-a6a6-1709864c0664	Relapse	XDR	{Completed}	Belarus	483	ff8fee7f-062c-45d7-9e06-1e78c88b28a0	1.3.6.1.4.1.25403.207732457674374.27968.20150929060041.9	1.3.6.1.4.1.25403.207732457674374.27968.20150929060041.10	1.3.6.1.4.1.25403.207732457674374.27968.20150929060041.11	fdc8379a-d164-4ed0-a6a6-1709864c0664/1.3.6.1.4.1.25403.207732457674374.27968.20150929060041.9/1.3.6.1.4.1.25403.207732457674374.27968.20150929060041.10/1.3.6.1.4.1.25403.207732457674374.27968.20150929060041.11.dcm	CR	final	RSPCPT	5580
46f4a3de-8731-4272-a886-b075bf70c00a	8e7f038f-7118-4be3-afc4-d6cf7cd9e8bf	Failure	XDR	{Completed}	Belarus	585	a33a4d58-88f8-42ad-badc-be40c3942f8a	1.2.840.114062.2.192.168.196.13.2015.8.26.11.7.15.7484640.1	1.2.840.114062.2.192.168.196.13.2015.8.26.11.8.8.7537531.2	1.2.840.114062.2.192.168.196.13.2015.8.26.11.8.8.7537546	8e7f038f-7118-4be3-afc4-d6cf7cd9e8bf/1.2.840.114062.2.192.168.196.13.2015.8.26.11.7.15.7484640.1/1.2.840.114062.2.192.168.196.13.2015.8.26.11.8.8.7537531.2/1.2.840.114062.2.192.168.196.13.2015.8.26.11.8.8.7537546.dcm	CR	final	RSPCPT	5560
46f4a3de-8731-4272-a886-b075bf70c00a	8e7f038f-7118-4be3-afc4-d6cf7cd9e8bf	Failure	XDR	{Completed}	Belarus	585	b4aeb9ca-1890-42e5-bda9-fe1709a60abf	1.2.840.114062.2.192.168.196.13.2015.6.26.11.4.41.6886875.1	1.2.840.114062.2.192.168.196.13.2015.6.26.11.5.21.6927625.2	1.2.840.114062.2.192.168.196.13.2015.6.26.11.5.21.6927640	8e7f038f-7118-4be3-afc4-d6cf7cd9e8bf/1.2.840.114062.2.192.168.196.13.2015.6.26.11.4.41.6886875.1/1.2.840.114062.2.192.168.196.13.2015.6.26.11.5.21.6927625.2/1.2.840.114062.2.192.168.196.13.2015.6.26.11.5.21.6927640.dcm	CR	final	RSPCPT	5499
46ff3374-5106-4d3e-a0af-f5697bd8d110	1dcf13ee-100e-4bcd-96b1-ea28645af253	Relapse	MDR non XDR	{Completed}	Belarus	333	2a85692f-f3cd-4b7d-848e-4387b6702ee3	1.3.6.1.4.1.25403.163683357445804.11044.20131119114407.22	1.3.6.1.4.1.25403.163683357445804.11044.20131119114407.23	1.3.6.1.4.1.25403.163683357445804.11044.20131119114407.24	1dcf13ee-100e-4bcd-96b1-ea28645af253/1.3.6.1.4.1.25403.163683357445804.11044.20131119114407.22/1.3.6.1.4.1.25403.163683357445804.11044.20131119114407.23/1.3.6.1.4.1.25403.163683357445804.11044.20131119114407.24.dcm	CR	final	RSPCPT	4806
46ff3374-5106-4d3e-a0af-f5697bd8d110	1dcf13ee-100e-4bcd-96b1-ea28645af253	Relapse	MDR non XDR	{Completed}	Belarus	333	d7cf6882-b891-4d4a-91f8-3171264a4ff4	1.3.6.1.4.1.25403.163683357445804.11044.20131119114407.25	1.3.6.1.4.1.25403.163683357445804.11044.20131119114407.26	1.3.6.1.4.1.25403.163683357445804.11044.20131119114407.27	1dcf13ee-100e-4bcd-96b1-ea28645af253/1.3.6.1.4.1.25403.163683357445804.11044.20131119114407.25/1.3.6.1.4.1.25403.163683357445804.11044.20131119114407.26/1.3.6.1.4.1.25403.163683357445804.11044.20131119114407.27.dcm	CR	final	RSPCPT	4866
46ff3374-5106-4d3e-a0af-f5697bd8d110	1dcf13ee-100e-4bcd-96b1-ea28645af253	Relapse	MDR non XDR	{Completed}	Belarus	333	fd9919b3-7e46-4343-a5d7-ae9a8f33c5e6	1.3.6.1.4.1.25403.163683357445804.11044.20131119114407.19	1.3.6.1.4.1.25403.163683357445804.11044.20131119114407.20	1.3.6.1.4.1.25403.163683357445804.11044.20131119114407.21	1dcf13ee-100e-4bcd-96b1-ea28645af253/1.3.6.1.4.1.25403.163683357445804.11044.20131119114407.19/1.3.6.1.4.1.25403.163683357445804.11044.20131119114407.20/1.3.6.1.4.1.25403.163683357445804.11044.20131119114407.21.dcm	CR	final	RSPCPT	4742
48346541-5cb6-4ce0-9d1c-db8b7693a935	d537cccd-4359-4bb3-9793-939ae2645c7d	Relapse	XDR	{"Still on treatment"}	Romania	1153	0a0e854d-5ee0-4c9a-9a82-f18d340c4931	1.2.840.113845.13.2469.3694820875.3309288824	1.2.840.113845.13.2469.3694820875.3309289464	1.2.840.113845.13.2469.3694820875.3308626843	d537cccd-4359-4bb3-9793-939ae2645c7d/1.2.840.113845.13.2469.3694820875.3309288824/1.2.840.113845.13.2469.3694820875.3309289464/1.2.840.113845.13.2469.3694820875.3308626843.2016	CR	amended	MariusNasta	5892
48346541-5cb6-4ce0-9d1c-db8b7693a935	d537cccd-4359-4bb3-9793-939ae2645c7d	Relapse	XDR	{"Still on treatment"}	Romania	1153	1a6b830d-8f73-4aa9-8b14-4d0bd970934c	2.25.295961606289463326904260757264577281732	2.25.290247405586196730474239087184892603406	2.25.55037453359689083770853176312342457421	d537cccd-4359-4bb3-9793-939ae2645c7d/2.25.295961606289463326904260757264577281732/2.25.290247405586196730474239087184892603406/2.25.55037453359689083770853176312342457421.dcm	XC	amended	MariusNasta	5187
48346541-5cb6-4ce0-9d1c-db8b7693a935	d537cccd-4359-4bb3-9793-939ae2645c7d	Relapse	XDR	{"Still on treatment"}	Romania	1153	2757729e-bf81-4a87-83b1-80d3b283844c	2.25.50256492209061919521311707649862989816	2.25.207667662838466447862877358105170914726	2.25.329615232761803360406121309746685663337	d537cccd-4359-4bb3-9793-939ae2645c7d/2.25.50256492209061919521311707649862989816/2.25.207667662838466447862877358105170914726/2.25.329615232761803360406121309746685663337.dcm	XC	amended	MariusNasta	4782
48346541-5cb6-4ce0-9d1c-db8b7693a935	d537cccd-4359-4bb3-9793-939ae2645c7d	Relapse	XDR	{"Still on treatment"}	Romania	1153	392d2638-1b60-4a89-8b0b-902b59a9f976	2.25.220669152419173390516224507788905860520	2.25.74353490738799784081437233590424341965	2.25.167662642764885270411448558875709919855	d537cccd-4359-4bb3-9793-939ae2645c7d/2.25.220669152419173390516224507788905860520/2.25.74353490738799784081437233590424341965/2.25.167662642764885270411448558875709919855.dcm	XC	amended	MariusNasta	4480
48346541-5cb6-4ce0-9d1c-db8b7693a935	d537cccd-4359-4bb3-9793-939ae2645c7d	Relapse	XDR	{"Still on treatment"}	Romania	1153	50ca0dc4-5f19-469c-905e-08577510892c	2.25.121095433108559330979073515036048776089	2.25.25493491339218726787882763703882916433	2.25.245965547150942583351622963210705103308	d537cccd-4359-4bb3-9793-939ae2645c7d/2.25.121095433108559330979073515036048776089/2.25.25493491339218726787882763703882916433/2.25.245965547150942583351622963210705103308.dcm	XC	amended	MariusNasta	5856
48346541-5cb6-4ce0-9d1c-db8b7693a935	d537cccd-4359-4bb3-9793-939ae2645c7d	Relapse	XDR	{"Still on treatment"}	Romania	1153	511c2b4e-1d1e-405b-a8c0-44f50e4edf63	2.25.11778875582600374913104784453734596484	2.25.337754526691472684521671915839651011603	2.25.256080342980023503712382471270293210496	d537cccd-4359-4bb3-9793-939ae2645c7d/2.25.11778875582600374913104784453734596484/2.25.337754526691472684521671915839651011603/2.25.256080342980023503712382471270293210496.dcm	XC	amended	MariusNasta	5947
483fb227-c384-4f43-8d61-724d55c32a1b	497e59db-990b-43c6-a413-040fa525c1b3	Treatment after default	MDR non XDR	{Cured}	Georgia	17	aca32cd0-800a-484e-ac10-1adcba67d408	2.25.102086348563848711137054405573047046775	2.25.314476633180435329909124539629857020818	2.25.59085067204872581918344079587961319931	497e59db-990b-43c6-a413-040fa525c1b3/2.25.102086348563848711137054405573047046775/2.25.314476633180435329909124539629857020818/2.25.59085067204872581918344079587961319931.dcm	CR	final	NCTBLD	5364
48499ada-f043-4222-afa5-7a9bd1f8d0fb	6888dea7-b5db-4de4-bc04-547551106c86	New	Mono DR	{"Still on treatment"}	India	2211	0c2a8f6d-ac07-434e-98d9-6a5dcf8bd705	2.25.146851367087046077688210604816475063407	2.25.110198711150684361633206473968797455324	2.25.141363788426250247009758828217522177120	6888dea7-b5db-4de4-bc04-547551106c86/2.25.146851367087046077688210604816475063407/2.25.110198711150684361633206473968797455324/2.25.141363788426250247009758828217522177120.dcm	CR	final	MANIPAL	6614
48499ada-f043-4222-afa5-7a9bd1f8d0fb	6888dea7-b5db-4de4-bc04-547551106c86	New	Mono DR	{"Still on treatment"}	India	2211	1a1fbd1f-81a1-4e74-9a56-7848d7953b9f	2.25.67328753579232373049909568853105034963	2.25.143114227922700853771135709861539717630	2.25.312322276182733381600316976336870710891	6888dea7-b5db-4de4-bc04-547551106c86/2.25.67328753579232373049909568853105034963/2.25.143114227922700853771135709861539717630/2.25.312322276182733381600316976336870710891.dcm	CR	final	MANIPAL	6631
48499ada-f043-4222-afa5-7a9bd1f8d0fb	6888dea7-b5db-4de4-bc04-547551106c86	New	Mono DR	{"Still on treatment"}	India	2211	53b772cf-6e51-43ae-8b83-d9a5215da05d	2.25.127571824773778093382500341095640468998	2.25.284813212972528779078189332330529393677	2.25.167778380872610704905100841148577870722	6888dea7-b5db-4de4-bc04-547551106c86/2.25.127571824773778093382500341095640468998/2.25.284813212972528779078189332330529393677/2.25.167778380872610704905100841148577870722.dcm	CR	final	MANIPAL	6622
48499ada-f043-4222-afa5-7a9bd1f8d0fb	6888dea7-b5db-4de4-bc04-547551106c86	New	Mono DR	{"Still on treatment"}	India	2211	9fca215a-c943-4a5c-ba15-580dbf6937e0	2.25.187858871551805853238949734179970152524	2.25.182778846796505359677698445242990386490	2.25.196296975723870836182613455514942114922	6888dea7-b5db-4de4-bc04-547551106c86/2.25.187858871551805853238949734179970152524/2.25.182778846796505359677698445242990386490/2.25.196296975723870836182613455514942114922.dcm	CR	final	MANIPAL	6611
484efcc8-f18a-422b-ad95-1cbb9ae2fb88	4a8da3da-b6eb-4111-bc7b-68776d9dcdb4	New	Sensitive	{Cured}	Belarus	78	83fc6789-2a1f-4e67-9c11-cc0fe0ed34d6	1.3.6.1.4.1.25403.158515237678667.5060.20130807022718.2	1.3.6.1.4.1.25403.158515237678667.5060.20130807022718.3	1.3.6.1.4.1.25403.158515237678667.5060.20130807022718.4	4a8da3da-b6eb-4111-bc7b-68776d9dcdb4/1.3.6.1.4.1.25403.158515237678667.5060.20130807022718.2/1.3.6.1.4.1.25403.158515237678667.5060.20130807022718.3/1.3.6.1.4.1.25403.158515237678667.5060.20130807022718.4.dcm	CR	final	RSPCPT	3663
48ed5332-2fa9-4faf-8dfa-ba22a0d5ec00	af21adb4-a1f6-4ac9-82a9-ada30afde899	Failure	XDR	{Cured}	Belarus	481	bac72370-9437-435f-8efb-334029fd51fd	1.3.6.1.4.1.25403.207732457674374.27968.20150929060043.37	1.3.6.1.4.1.25403.207732457674374.27968.20150929060043.38	1.3.6.1.4.1.25403.207732457674374.27968.20150929060043.39	af21adb4-a1f6-4ac9-82a9-ada30afde899/1.3.6.1.4.1.25403.207732457674374.27968.20150929060043.37/1.3.6.1.4.1.25403.207732457674374.27968.20150929060043.38/1.3.6.1.4.1.25403.207732457674374.27968.20150929060043.39.dcm	CR	final	RSPCPT	5503
48ed5332-2fa9-4faf-8dfa-ba22a0d5ec00	af21adb4-a1f6-4ac9-82a9-ada30afde899	Failure	XDR	{Cured}	Belarus	481	e9a1e975-82cb-46cd-b6ca-3afb9704a3f7	1.3.6.1.4.1.25403.207732457674374.27968.20150929060043.34	1.3.6.1.4.1.25403.207732457674374.27968.20150929060043.35	1.3.6.1.4.1.25403.207732457674374.27968.20150929060043.36	af21adb4-a1f6-4ac9-82a9-ada30afde899/1.3.6.1.4.1.25403.207732457674374.27968.20150929060043.34/1.3.6.1.4.1.25403.207732457674374.27968.20150929060043.35/1.3.6.1.4.1.25403.207732457674374.27968.20150929060043.36.dcm	CR	final	RSPCPT	5562
48f7d9da-dbcf-4714-8909-7240b63ac080	a74e10ae-b956-4401-837a-8b73b606e5be	Relapse	XDR	{"Still on treatment"}	Romania	1149	29a6ece0-152b-4065-8710-0be1f5125541	1.2.840.113845.13.3669.3694820875.1911927075670	1.2.840.113845.13.3669.3694820875.1911927076316	1.2.840.113845.13.3669.3694820875.1911926396686	a74e10ae-b956-4401-837a-8b73b606e5be/1.2.840.113845.13.3669.3694820875.1911927075670/1.2.840.113845.13.3669.3694820875.1911927076316/1.2.840.113845.13.3669.3694820875.1911926396686.2016	CR	amended	MariusNasta	5920
48f7d9da-dbcf-4714-8909-7240b63ac080	a74e10ae-b956-4401-837a-8b73b606e5be	Relapse	XDR	{"Still on treatment"}	Romania	1149	94fe867d-126d-489b-b12f-5de5a74d1147	2.25.195244601722274904094290393214831072100	2.25.35420938900801417525172870391310098120	2.25.105825232711998125735977056919431492242	a74e10ae-b956-4401-837a-8b73b606e5be/2.25.195244601722274904094290393214831072100/2.25.35420938900801417525172870391310098120/2.25.105825232711998125735977056919431492242.dcm	XC	amended	MariusNasta	5917
48f7d9da-dbcf-4714-8909-7240b63ac080	a74e10ae-b956-4401-837a-8b73b606e5be	Relapse	XDR	{"Still on treatment"}	Romania	1149	b2294609-27fc-4cc8-b34e-bb72130a4482	2.25.334318186108630738740720261198336564095	2.25.140017314116092762625446027795804237056	2.25.91193586178533079538484546137651296176	a74e10ae-b956-4401-837a-8b73b606e5be/2.25.334318186108630738740720261198336564095/2.25.140017314116092762625446027795804237056/2.25.91193586178533079538484546137651296176.dcm	XC	amended	MariusNasta	5826
491ce5e0-8180-401c-9461-4c5eeb9e2593	03cdb061-5452-473f-bcf9-ebc4336304f9	New	Sensitive	{Failure}	Belarus	110	3a2d331a-9f7a-4420-884d-0b665192f5ab	1.3.6.1.4.1.25403.158515237678667.5060.20130807020900.9	1.3.6.1.4.1.25403.158515237678667.5060.20130807020900.10	1.3.6.1.4.1.25403.158515237678667.5060.20130807020900.11	03cdb061-5452-473f-bcf9-ebc4336304f9/1.3.6.1.4.1.25403.158515237678667.5060.20130807020900.9/1.3.6.1.4.1.25403.158515237678667.5060.20130807020900.10/1.3.6.1.4.1.25403.158515237678667.5060.20130807020900.11.dcm	CR	final	RSPCPT	3734
491ce5e0-8180-401c-9461-4c5eeb9e2593	03cdb061-5452-473f-bcf9-ebc4336304f9	New	Sensitive	{Failure}	Belarus	110	ac34e4e2-c0fd-40ea-9540-bc3a7faa4b35	1.3.6.1.4.1.25403.158515237678667.5060.20130807020900.6	1.3.6.1.4.1.25403.158515237678667.5060.20130807020900.7	1.3.6.1.4.1.25403.158515237678667.5060.20130807020900.8	03cdb061-5452-473f-bcf9-ebc4336304f9/1.3.6.1.4.1.25403.158515237678667.5060.20130807020900.6/1.3.6.1.4.1.25403.158515237678667.5060.20130807020900.7/1.3.6.1.4.1.25403.158515237678667.5060.20130807020900.8.dcm	CR	final	RSPCPT	3614
491d2f7a-0dfc-40bb-8284-73902049b0ea	4ce87844-b847-45b9-b0e5-275ffbcc548a	Relapse	XDR	{"Still on treatment"}	Romania	876	87d5c395-71c3-45a5-9dc9-de2b18c57529	2.25.153262318579835107907695953661511512199	2.25.289094332501815326724612151336549709005	2.25.132167740570645611722241748464892077578	4ce87844-b847-45b9-b0e5-275ffbcc548a/2.25.153262318579835107907695953661511512199/2.25.289094332501815326724612151336549709005/2.25.132167740570645611722241748464892077578.dcm	XC	amended	MariusNasta	5603
491d2f7a-0dfc-40bb-8284-73902049b0ea	4ce87844-b847-45b9-b0e5-275ffbcc548a	Relapse	XDR	{"Still on treatment"}	Romania	876	fd5bf938-aac0-48f6-8301-6ae4db341d87	2.25.138338412035574089473205165204286288113	2.25.272036390970842360742040385662838951645	2.25.240209543551072414775463320536735544992	4ce87844-b847-45b9-b0e5-275ffbcc548a/2.25.138338412035574089473205165204286288113/2.25.272036390970842360742040385662838951645/2.25.240209543551072414775463320536735544992.dcm	XC	amended	MariusNasta	5695
4926aff9-ccea-4f6d-aeac-3c034e9c6148	7722513c-ed55-4f63-8199-d1da561ad298	New	MDR non XDR	{Cured}	Belarus	176	0a066c98-d610-4e03-93b4-a655df7dc4ba	1.3.6.1.4.1.25403.158515237678667.5060.20130807021436.1	1.3.6.1.4.1.25403.158515237678667.5060.20130807021436.2	1.3.6.1.4.1.25403.158515237678667.5060.20130807021436.3	7722513c-ed55-4f63-8199-d1da561ad298/1.3.6.1.4.1.25403.158515237678667.5060.20130807021436.1/1.3.6.1.4.1.25403.158515237678667.5060.20130807021436.2/1.3.6.1.4.1.25403.158515237678667.5060.20130807021436.3.dcm	CR	final	RSPCPT	4067
4926aff9-ccea-4f6d-aeac-3c034e9c6148	7722513c-ed55-4f63-8199-d1da561ad298	New	MDR non XDR	{Cured}	Belarus	176	0c2c76a3-ec91-4d38-815f-80e319b945e9	1.3.6.1.4.1.25403.158515237678667.5060.20130807021435.6	1.3.6.1.4.1.25403.158515237678667.5060.20130807021435.7	1.3.6.1.4.1.25403.158515237678667.5060.20130807021435.8	7722513c-ed55-4f63-8199-d1da561ad298/1.3.6.1.4.1.25403.158515237678667.5060.20130807021435.6/1.3.6.1.4.1.25403.158515237678667.5060.20130807021435.7/1.3.6.1.4.1.25403.158515237678667.5060.20130807021435.8.dcm	CR	final	RSPCPT	3944
4926aff9-ccea-4f6d-aeac-3c034e9c6148	7722513c-ed55-4f63-8199-d1da561ad298	New	MDR non XDR	{Cured}	Belarus	176	845478aa-f0d6-4362-8352-002f79c3afcf	1.3.6.1.4.1.25403.158515237678667.5060.20130807021435.9	1.3.6.1.4.1.25403.158515237678667.5060.20130807021435.10	1.3.6.1.4.1.25403.158515237678667.5060.20130807021435.11	7722513c-ed55-4f63-8199-d1da561ad298/1.3.6.1.4.1.25403.158515237678667.5060.20130807021435.9/1.3.6.1.4.1.25403.158515237678667.5060.20130807021435.10/1.3.6.1.4.1.25403.158515237678667.5060.20130807021435.11.dcm	CR	final	RSPCPT	4007
4a1d7642-0d52-4453-af8e-f98c346d69f2	4541699e-7c52-4f24-ad15-c2d97ca5cc49	Relapse	Sensitive	{Unknown}	Romania	888	78cb2709-f448-4e83-ac7e-1d510243846a	2.25.82728340573686241670590878381573738351	2.25.243083499515913893375194527220219566206	2.25.176869714281536389143643866268090634954	4541699e-7c52-4f24-ad15-c2d97ca5cc49/2.25.82728340573686241670590878381573738351/2.25.243083499515913893375194527220219566206/2.25.176869714281536389143643866268090634954.dcm	XC	amended	MariusNasta	5455
4a58518f-d689-44de-a7a7-16f6ba71ead0	b7fb0507-3971-4f13-806b-e75832333ced	Treatment after default	XDR	{Failure}	Georgia	504	39a8f304-1077-4083-9d28-aeaa5e42e363	2.25.43137675249541488452868100504030309228	2.25.280798384866101054923740969036632171163	2.25.232396469225354174366306475765735526791	b7fb0507-3971-4f13-806b-e75832333ced/2.25.43137675249541488452868100504030309228/2.25.280798384866101054923740969036632171163/2.25.232396469225354174366306475765735526791.dcm	CR	final	NCTBLD	5525
4b17d437-188b-400a-a050-65db1a00de63	b4ace486-d1d1-4046-b9f1-e145265b8aed	Failure	MDR non XDR	{Cured}	Belarus	465	40d8a31d-a54a-4795-965c-8c5fdd790a28	1.3.6.1.4.1.25403.75984511895.34804.20150526025214.1	1.3.6.1.4.1.25403.75984511895.34804.20150526025214.2	1.3.6.1.4.1.25403.75984511895.34804.20150526025214.3	b4ace486-d1d1-4046-b9f1-e145265b8aed/1.3.6.1.4.1.25403.75984511895.34804.20150526025214.1/1.3.6.1.4.1.25403.75984511895.34804.20150526025214.2/1.3.6.1.4.1.25403.75984511895.34804.20150526025214.3.dcm	CR	final	RSPCPT	4988
4b17d437-188b-400a-a050-65db1a00de63	b4ace486-d1d1-4046-b9f1-e145265b8aed	Failure	MDR non XDR	{Cured}	Belarus	465	be1c2d20-824b-427c-8e38-3911781012dc	1.3.6.1.4.1.25403.75984511895.34804.20150526025213.27	1.3.6.1.4.1.25403.75984511895.34804.20150526025213.28	1.3.6.1.4.1.25403.75984511895.34804.20150526025213.29	b4ace486-d1d1-4046-b9f1-e145265b8aed/1.3.6.1.4.1.25403.75984511895.34804.20150526025213.27/1.3.6.1.4.1.25403.75984511895.34804.20150526025213.28/1.3.6.1.4.1.25403.75984511895.34804.20150526025213.29.dcm	CR	final	RSPCPT	5001
4b55c13b-0541-4717-8071-8a45deb01994	aea4f12c-c945-4ee0-98e3-45581237210e	Relapse	MDR non XDR	{Default}	Belarus	341	7d6e1f18-1563-4f72-a379-32fb678c9ea8	1.3.6.1.4.1.25403.163683357445804.11044.20131119114431.18	1.3.6.1.4.1.25403.163683357445804.11044.20131119114431.19	1.3.6.1.4.1.25403.163683357445804.11044.20131119114431.20	aea4f12c-c945-4ee0-98e3-45581237210e/1.3.6.1.4.1.25403.163683357445804.11044.20131119114431.18/1.3.6.1.4.1.25403.163683357445804.11044.20131119114431.19/1.3.6.1.4.1.25403.163683357445804.11044.20131119114431.20.dcm	CR	final	RSPCPT	4747
4b55c13b-0541-4717-8071-8a45deb01994	aea4f12c-c945-4ee0-98e3-45581237210e	Relapse	MDR non XDR	{Default}	Belarus	341	cea2fbcf-6c04-4f49-993c-117a5a1ac82e	1.3.6.1.4.1.25403.163683357445804.11044.20131119114431.21	1.3.6.1.4.1.25403.163683357445804.11044.20131119114431.22	1.3.6.1.4.1.25403.163683357445804.11044.20131119114431.23	aea4f12c-c945-4ee0-98e3-45581237210e/1.3.6.1.4.1.25403.163683357445804.11044.20131119114431.21/1.3.6.1.4.1.25403.163683357445804.11044.20131119114431.22/1.3.6.1.4.1.25403.163683357445804.11044.20131119114431.23.dcm	CR	final	RSPCPT	4852
4b84937c-1cf6-48b3-87b2-bbf998ef16e1	cdf40d4b-dac7-4cca-839c-42c594af187b	Relapse	MDR non XDR	{Completed}	Belarus	162	7d795cff-5710-4b15-9098-40ee5a1d9265	1.3.6.1.4.1.25403.158515237678667.5060.20130807023001.1	1.3.6.1.4.1.25403.158515237678667.5060.20130807023001.2	1.3.6.1.4.1.25403.158515237678667.5060.20130807023001.3	cdf40d4b-dac7-4cca-839c-42c594af187b/1.3.6.1.4.1.25403.158515237678667.5060.20130807023001.1/1.3.6.1.4.1.25403.158515237678667.5060.20130807023001.2/1.3.6.1.4.1.25403.158515237678667.5060.20130807023001.3.dcm	CR	final	RSPCPT	4111
4c038b15-0c7d-40b0-b5bc-6b527c45e450	0a1b493c-d52e-4f30-bbda-a36ce25a6d2e	Treatment after default	MDR non XDR	{Failure}	Belarus	105	81419bb9-e290-4dc7-abb2-6691415387dc	1.3.6.1.4.1.25403.163683357445804.11044.20131119114251.98	1.3.6.1.4.1.25403.163683357445804.11044.20131119114251.99	1.3.6.1.4.1.25403.163683357445804.11044.20131119114251.100	0a1b493c-d52e-4f30-bbda-a36ce25a6d2e/1.3.6.1.4.1.25403.163683357445804.11044.20131119114251.98/1.3.6.1.4.1.25403.163683357445804.11044.20131119114251.99/1.3.6.1.4.1.25403.163683357445804.11044.20131119114251.100.dcm	CR	final	RSPCPT	3746
4c99bfc5-39c3-4ee0-b7fc-c983781f426a	9e3b5c2a-7345-466d-94fd-1da86ac39b31	Relapse	Mono DR	{Cured}	Belarus	106	fabd9965-08f3-484d-8779-b4d5eee5e163	1.3.6.1.4.1.25403.158515237678667.5060.20130807024505.7	1.3.6.1.4.1.25403.158515237678667.5060.20130807024505.8	1.3.6.1.4.1.25403.158515237678667.5060.20130807024505.9	9e3b5c2a-7345-466d-94fd-1da86ac39b31/1.3.6.1.4.1.25403.158515237678667.5060.20130807024505.7/1.3.6.1.4.1.25403.158515237678667.5060.20130807024505.8/1.3.6.1.4.1.25403.158515237678667.5060.20130807024505.9.dcm	CR	final	RSPCPT	3691
4cb36938-b9b9-4f67-a600-52fe7e90e879	92fba231-d374-43ae-8578-6b72fbaf58f4	New	MDR non XDR	{Cured}	Belarus	272	47a7fb12-9ede-40ed-babd-897df443b8a4	1.3.6.1.4.1.25403.158515237678667.5060.20130807025310.13	1.3.6.1.4.1.25403.158515237678667.5060.20130807025310.14	1.3.6.1.4.1.25403.158515237678667.5060.20130807025310.15	92fba231-d374-43ae-8578-6b72fbaf58f4/1.3.6.1.4.1.25403.158515237678667.5060.20130807025310.13/1.3.6.1.4.1.25403.158515237678667.5060.20130807025310.14/1.3.6.1.4.1.25403.158515237678667.5060.20130807025310.15.dcm	CR	final	RSPCPT	4671
4cb36938-b9b9-4f67-a600-52fe7e90e879	92fba231-d374-43ae-8578-6b72fbaf58f4	New	MDR non XDR	{Cured}	Belarus	272	5204fdf7-f6a9-4500-bef7-55e50b598fd7	1.3.6.1.4.1.25403.158515237678667.5060.20130807025311.1	1.3.6.1.4.1.25403.158515237678667.5060.20130807025311.2	1.3.6.1.4.1.25403.158515237678667.5060.20130807025311.3	92fba231-d374-43ae-8578-6b72fbaf58f4/1.3.6.1.4.1.25403.158515237678667.5060.20130807025311.1/1.3.6.1.4.1.25403.158515237678667.5060.20130807025311.2/1.3.6.1.4.1.25403.158515237678667.5060.20130807025311.3.dcm	CR	final	RSPCPT	4732
4cba6e2d-b88c-4640-b2fa-0b0210d5a01e	d2d09fb1-d3e1-43e3-938d-e6119db5284a	New	Poly DR	{Failure}	Belarus	77	45deba25-591b-460f-bcad-20fe9fe057c6	1.3.6.1.4.1.25403.158515237678667.5060.20130807020852.4	1.3.6.1.4.1.25403.158515237678667.5060.20130807020852.5	1.3.6.1.4.1.25403.158515237678667.5060.20130807020852.6	d2d09fb1-d3e1-43e3-938d-e6119db5284a/1.3.6.1.4.1.25403.158515237678667.5060.20130807020852.4/1.3.6.1.4.1.25403.158515237678667.5060.20130807020852.5/1.3.6.1.4.1.25403.158515237678667.5060.20130807020852.6.dcm	CR	final	RSPCPT	3712
4cba6e2d-b88c-4640-b2fa-0b0210d5a01e	d2d09fb1-d3e1-43e3-938d-e6119db5284a	New	Poly DR	{Failure}	Belarus	77	c3533c77-9d5d-4de3-8870-4a4a2635f56a	1.3.6.1.4.1.25403.158515237678667.5060.20130807020852.1	1.3.6.1.4.1.25403.158515237678667.5060.20130807020852.2	1.3.6.1.4.1.25403.158515237678667.5060.20130807020852.3	d2d09fb1-d3e1-43e3-938d-e6119db5284a/1.3.6.1.4.1.25403.158515237678667.5060.20130807020852.1/1.3.6.1.4.1.25403.158515237678667.5060.20130807020852.2/1.3.6.1.4.1.25403.158515237678667.5060.20130807020852.3.dcm	CR	final	RSPCPT	3663
4ea919dc-c9ab-4922-a379-eae7ab535454	5327c2f6-476c-416c-b1fe-4b37a8bc3298	New	MDR non XDR	{"Still on treatment"}	Romania	1124	1c46e8ec-a18d-4b32-85e3-6e1e829febaa	1.2.840.113845.13.3029.3694820875.9151089159956	1.2.840.113845.13.3029.3694820875.9151089160616	1.2.840.113845.13.3029.3694820875.9151088496519	5327c2f6-476c-416c-b1fe-4b37a8bc3298/1.2.840.113845.13.3029.3694820875.9151089159956/1.2.840.113845.13.3029.3694820875.9151089160616/1.2.840.113845.13.3029.3694820875.9151088496519.2016	CR	amended	MariusNasta	5952
4f26331a-0f97-48c1-8d14-fcf70485c94e	0980db11-96a4-4dc2-84bd-cfd7c9e92269	Failure	MDR non XDR	{Default}	Belarus	338	90e6273a-ac37-4232-bedb-7b0c953ffc61	1.3.6.1.4.1.25403.163683357445804.11044.20131119114401.38	1.3.6.1.4.1.25403.163683357445804.11044.20131119114401.39	1.3.6.1.4.1.25403.163683357445804.11044.20131119114401.40	0980db11-96a4-4dc2-84bd-cfd7c9e92269/1.3.6.1.4.1.25403.163683357445804.11044.20131119114401.38/1.3.6.1.4.1.25403.163683357445804.11044.20131119114401.39/1.3.6.1.4.1.25403.163683357445804.11044.20131119114401.40.dcm	CR	final	RSPCPT	4139
4f47c19f-bf2f-4095-afaf-e8886f3c6431	3cea653a-2463-4125-93a4-da56dfb7385c	New	XDR	{Completed}	Belarus	256	d8ae52d4-48a4-46c9-b12e-3aab81da6411	1.3.6.1.4.1.25403.158515237678667.5060.20130807021841.4	1.3.6.1.4.1.25403.158515237678667.5060.20130807021841.5	1.3.6.1.4.1.25403.158515237678667.5060.20130807021841.6	3cea653a-2463-4125-93a4-da56dfb7385c/1.3.6.1.4.1.25403.158515237678667.5060.20130807021841.4/1.3.6.1.4.1.25403.158515237678667.5060.20130807021841.5/1.3.6.1.4.1.25403.158515237678667.5060.20130807021841.6.dcm	CR	final	RSPCPT	4699
4f6c33db-e70c-4349-a431-b287741ff44b	b2a39372-3ca6-4d76-a3ee-f2c07a0cb197	Treatment after default	MDR non XDR	{"Still on treatment"}	Romania	606	d405f1c3-ce05-4c47-91c0-b74231bb69bf	2.25.313494233730001046908631967424091320452	2.25.286253570374732271044492316130241461359	2.25.340059320057985174132329384401354273126	b2a39372-3ca6-4d76-a3ee-f2c07a0cb197/2.25.313494233730001046908631967424091320452/2.25.286253570374732271044492316130241461359/2.25.340059320057985174132329384401354273126.dcm	XC	amended	MariusNasta	5503
4f6c33db-e70c-4349-a431-b287741ff44b	b2a39372-3ca6-4d76-a3ee-f2c07a0cb197	Treatment after default	MDR non XDR	{"Still on treatment"}	Romania	606	f4310aba-d1da-4336-8dc1-dccc5aafb9fe	2.25.102105033471900754528365303459868678247	2.25.68347848019049085342878289944067710205	2.25.129339215086043493738224462947269432953	b2a39372-3ca6-4d76-a3ee-f2c07a0cb197/2.25.102105033471900754528365303459868678247/2.25.68347848019049085342878289944067710205/2.25.129339215086043493738224462947269432953.dcm	XC	amended	MariusNasta	5933
4f6c33db-e70c-4349-a431-b287741ff44b	b2a39372-3ca6-4d76-a3ee-f2c07a0cb197	Treatment after default	MDR non XDR	{"Still on treatment"}	Romania	606	f62b12d1-bbf4-4e57-b92e-4806d120955c	2.25.211605326484865266589050639813246597622	2.25.34643539246142794279704444793007848855	2.25.208831743306678883886718855287499095515	b2a39372-3ca6-4d76-a3ee-f2c07a0cb197/2.25.211605326484865266589050639813246597622/2.25.34643539246142794279704444793007848855/2.25.208831743306678883886718855287499095515.dcm	XC	amended	MariusNasta	5601
4fe6e75b-f15e-4b4d-ab65-fa844fda3a7d	7fa16327-95b5-436e-bb6e-2fc5a43c2328	New	MDR non XDR	{Died}	Georgia	61	15481200-e9c3-4747-801d-a7dffd720496	2.25.225846975275841746175131236070230327316	2.25.178178795228719018246958700382817153490	2.25.131802026130748008382131243703862229227	7fa16327-95b5-436e-bb6e-2fc5a43c2328/2.25.225846975275841746175131236070230327316/2.25.178178795228719018246958700382817153490/2.25.131802026130748008382131243703862229227.dcm	CR	final	NCTBLD	5532
5016ee38-e166-4460-bbbb-3b8773824a5f	00069df2-2406-43b6-8c58-5f5e164c7e35	Failure	XDR	{Failure}	Belarus	350	0ee10492-8adb-4c43-8b08-56952d0cc9a6	1.3.6.1.4.1.25403.163683357445804.11044.20131119114628.1	1.3.6.1.4.1.25403.163683357445804.11044.20131119114628.2	1.3.6.1.4.1.25403.163683357445804.11044.20131119114628.3	00069df2-2406-43b6-8c58-5f5e164c7e35/1.3.6.1.4.1.25403.163683357445804.11044.20131119114628.1/1.3.6.1.4.1.25403.163683357445804.11044.20131119114628.2/1.3.6.1.4.1.25403.163683357445804.11044.20131119114628.3.dcm	CR	final	RSPCPT	4516
5016ee38-e166-4460-bbbb-3b8773824a5f	00069df2-2406-43b6-8c58-5f5e164c7e35	Failure	XDR	{Failure}	Belarus	350	19f63a9c-1075-424f-b37d-5ac16bae4cd3	1.3.6.1.4.1.25403.163683357445804.11044.20131119114627.13	1.3.6.1.4.1.25403.163683357445804.11044.20131119114627.14	1.3.6.1.4.1.25403.163683357445804.11044.20131119114627.15	00069df2-2406-43b6-8c58-5f5e164c7e35/1.3.6.1.4.1.25403.163683357445804.11044.20131119114627.13/1.3.6.1.4.1.25403.163683357445804.11044.20131119114627.14/1.3.6.1.4.1.25403.163683357445804.11044.20131119114627.15.dcm	CR	final	RSPCPT	4111
5016ee38-e166-4460-bbbb-3b8773824a5f	00069df2-2406-43b6-8c58-5f5e164c7e35	Failure	XDR	{Failure}	Belarus	350	3e8017e7-3a8a-4aa8-bdd5-29e5bf11fd6e	1.3.6.1.4.1.25403.163683357445804.11044.20131119114630.1	1.3.6.1.4.1.25403.163683357445804.11044.20131119114630.2	1.3.6.1.4.1.25403.163683357445804.11044.20131119114630.3	00069df2-2406-43b6-8c58-5f5e164c7e35/1.3.6.1.4.1.25403.163683357445804.11044.20131119114630.1/1.3.6.1.4.1.25403.163683357445804.11044.20131119114630.2/1.3.6.1.4.1.25403.163683357445804.11044.20131119114630.3.dcm	CR	final	RSPCPT	4894
5016ee38-e166-4460-bbbb-3b8773824a5f	00069df2-2406-43b6-8c58-5f5e164c7e35	Failure	XDR	{Failure}	Belarus	350	53859edb-9888-4b13-ac58-08bd63c2055e	1.3.6.1.4.1.25403.163683357445804.11044.20131119114627.28	1.3.6.1.4.1.25403.163683357445804.11044.20131119114627.29	1.3.6.1.4.1.25403.163683357445804.11044.20131119114627.30	00069df2-2406-43b6-8c58-5f5e164c7e35/1.3.6.1.4.1.25403.163683357445804.11044.20131119114627.28/1.3.6.1.4.1.25403.163683357445804.11044.20131119114627.29/1.3.6.1.4.1.25403.163683357445804.11044.20131119114627.30.dcm	CR	final	RSPCPT	4452
5016ee38-e166-4460-bbbb-3b8773824a5f	00069df2-2406-43b6-8c58-5f5e164c7e35	Failure	XDR	{Failure}	Belarus	350	757fcd05-5edd-4a37-b577-b12d4995150d	1.3.6.1.4.1.25403.163683357445804.11044.20131119114627.22	1.3.6.1.4.1.25403.163683357445804.11044.20131119114627.23	1.3.6.1.4.1.25403.163683357445804.11044.20131119114627.24	00069df2-2406-43b6-8c58-5f5e164c7e35/1.3.6.1.4.1.25403.163683357445804.11044.20131119114627.22/1.3.6.1.4.1.25403.163683357445804.11044.20131119114627.23/1.3.6.1.4.1.25403.163683357445804.11044.20131119114627.24.dcm	CR	final	RSPCPT	4274
5016ee38-e166-4460-bbbb-3b8773824a5f	00069df2-2406-43b6-8c58-5f5e164c7e35	Failure	XDR	{Failure}	Belarus	350	758350a4-2436-4e96-9980-891c09513195	1.3.6.1.4.1.25403.163683357445804.11044.20131119114629.10	1.3.6.1.4.1.25403.163683357445804.11044.20131119114629.11	1.3.6.1.4.1.25403.163683357445804.11044.20131119114629.12	00069df2-2406-43b6-8c58-5f5e164c7e35/1.3.6.1.4.1.25403.163683357445804.11044.20131119114629.10/1.3.6.1.4.1.25403.163683357445804.11044.20131119114629.11/1.3.6.1.4.1.25403.163683357445804.11044.20131119114629.12.dcm	CR	final	RSPCPT	4652
5016ee38-e166-4460-bbbb-3b8773824a5f	00069df2-2406-43b6-8c58-5f5e164c7e35	Failure	XDR	{Failure}	Belarus	350	9560f9c6-9d32-42b2-be87-a5d796ff9cae	1.3.6.1.4.1.25403.163683357445804.11044.20131119114627.19	1.3.6.1.4.1.25403.163683357445804.11044.20131119114627.20	1.3.6.1.4.1.25403.163683357445804.11044.20131119114627.21	00069df2-2406-43b6-8c58-5f5e164c7e35/1.3.6.1.4.1.25403.163683357445804.11044.20131119114627.19/1.3.6.1.4.1.25403.163683357445804.11044.20131119114627.20/1.3.6.1.4.1.25403.163683357445804.11044.20131119114627.21.dcm	CR	final	RSPCPT	4208
5016ee38-e166-4460-bbbb-3b8773824a5f	00069df2-2406-43b6-8c58-5f5e164c7e35	Failure	XDR	{Failure}	Belarus	350	9eac87f4-449b-4d2a-9788-052793da16be	1.3.6.1.4.1.25403.163683357445804.11044.20131119114629.1	1.3.6.1.4.1.25403.163683357445804.11044.20131119114629.2	1.3.6.1.4.1.25403.163683357445804.11044.20131119114629.3	00069df2-2406-43b6-8c58-5f5e164c7e35/1.3.6.1.4.1.25403.163683357445804.11044.20131119114629.1/1.3.6.1.4.1.25403.163683357445804.11044.20131119114629.2/1.3.6.1.4.1.25403.163683357445804.11044.20131119114629.3.dcm	CR	final	RSPCPT	4625
5016ee38-e166-4460-bbbb-3b8773824a5f	00069df2-2406-43b6-8c58-5f5e164c7e35	Failure	XDR	{Failure}	Belarus	350	afcab810-1d7f-4943-9686-5bac3cccbea6	1.3.6.1.4.1.25403.163683357445804.11044.20131119114628.4	1.3.6.1.4.1.25403.163683357445804.11044.20131119114628.5	1.3.6.1.4.1.25403.163683357445804.11044.20131119114628.6	00069df2-2406-43b6-8c58-5f5e164c7e35/1.3.6.1.4.1.25403.163683357445804.11044.20131119114628.4/1.3.6.1.4.1.25403.163683357445804.11044.20131119114628.5/1.3.6.1.4.1.25403.163683357445804.11044.20131119114628.6.dcm	CR	final	RSPCPT	4578
5016ee38-e166-4460-bbbb-3b8773824a5f	00069df2-2406-43b6-8c58-5f5e164c7e35	Failure	XDR	{Failure}	Belarus	350	b13861d4-1d1d-4d5f-b86c-d4c880c2f961	1.3.6.1.4.1.25403.163683357445804.11044.20131119114627.10	1.3.6.1.4.1.25403.163683357445804.11044.20131119114627.11	1.3.6.1.4.1.25403.163683357445804.11044.20131119114627.12	00069df2-2406-43b6-8c58-5f5e164c7e35/1.3.6.1.4.1.25403.163683357445804.11044.20131119114627.10/1.3.6.1.4.1.25403.163683357445804.11044.20131119114627.11/1.3.6.1.4.1.25403.163683357445804.11044.20131119114627.12.dcm	CR	final	RSPCPT	4048
5016ee38-e166-4460-bbbb-3b8773824a5f	00069df2-2406-43b6-8c58-5f5e164c7e35	Failure	XDR	{Failure}	Belarus	350	b31e8d48-e258-45a9-8736-eb9bf32f55a8	1.3.6.1.4.1.25403.163683357445804.11044.20131119114627.25	1.3.6.1.4.1.25403.163683357445804.11044.20131119114627.26	1.3.6.1.4.1.25403.163683357445804.11044.20131119114627.27	00069df2-2406-43b6-8c58-5f5e164c7e35/1.3.6.1.4.1.25403.163683357445804.11044.20131119114627.25/1.3.6.1.4.1.25403.163683357445804.11044.20131119114627.26/1.3.6.1.4.1.25403.163683357445804.11044.20131119114627.27.dcm	CR	final	RSPCPT	4384
5016ee38-e166-4460-bbbb-3b8773824a5f	00069df2-2406-43b6-8c58-5f5e164c7e35	Failure	XDR	{Failure}	Belarus	350	cc3d77c5-2b1f-4bf5-b1a0-7b72555a91e5	1.3.6.1.4.1.25403.163683357445804.11044.20131119114627.16	1.3.6.1.4.1.25403.163683357445804.11044.20131119114627.17	1.3.6.1.4.1.25403.163683357445804.11044.20131119114627.18	00069df2-2406-43b6-8c58-5f5e164c7e35/1.3.6.1.4.1.25403.163683357445804.11044.20131119114627.16/1.3.6.1.4.1.25403.163683357445804.11044.20131119114627.17/1.3.6.1.4.1.25403.163683357445804.11044.20131119114627.18.dcm	CR	final	RSPCPT	4152
5016ee38-e166-4460-bbbb-3b8773824a5f	00069df2-2406-43b6-8c58-5f5e164c7e35	Failure	XDR	{Failure}	Belarus	350	da6fc9b9-bf07-4b8b-9fd5-76f60ea11ef5	1.3.6.1.4.1.25403.163683357445804.11044.20131119114628.7	1.3.6.1.4.1.25403.163683357445804.11044.20131119114628.8	1.3.6.1.4.1.25403.163683357445804.11044.20131119114628.9	00069df2-2406-43b6-8c58-5f5e164c7e35/1.3.6.1.4.1.25403.163683357445804.11044.20131119114628.7/1.3.6.1.4.1.25403.163683357445804.11044.20131119114628.8/1.3.6.1.4.1.25403.163683357445804.11044.20131119114628.9.dcm	CR	final	RSPCPT	4624
5016ee38-e166-4460-bbbb-3b8773824a5f	00069df2-2406-43b6-8c58-5f5e164c7e35	Failure	XDR	{Failure}	Belarus	350	e7cd8a66-9c82-4874-9f10-7cff96647bce	1.3.6.1.4.1.25403.163683357445804.11044.20131119114629.16	1.3.6.1.4.1.25403.163683357445804.11044.20131119114629.17	1.3.6.1.4.1.25403.163683357445804.11044.20131119114629.18	00069df2-2406-43b6-8c58-5f5e164c7e35/1.3.6.1.4.1.25403.163683357445804.11044.20131119114629.16/1.3.6.1.4.1.25403.163683357445804.11044.20131119114629.17/1.3.6.1.4.1.25403.163683357445804.11044.20131119114629.18.dcm	CR	final	RSPCPT	4748
508c6a5e-707d-4285-b282-a5389c1044f7	5a210703-a671-4f1a-b913-d002894637c4	New	MDR non XDR	{Cured}	Belarus	443	761f3949-a138-46da-94c9-b86bf0499a3d	1.3.6.1.4.1.25403.158515237678667.2100.20150226021801.39	1.3.6.1.4.1.25403.158515237678667.2100.20150226021801.40	1.3.6.1.4.1.25403.158515237678667.2100.20150226021801.41	5a210703-a671-4f1a-b913-d002894637c4/1.3.6.1.4.1.25403.158515237678667.2100.20150226021801.39/1.3.6.1.4.1.25403.158515237678667.2100.20150226021801.40/1.3.6.1.4.1.25403.158515237678667.2100.20150226021801.41.dcm	CR	final	RSPCPT	5350
51088280-3574-47dc-8725-97628b0b6f2d	1aaf148d-c6e2-4fd7-a35e-dc299e35aeff	Relapse	XDR	{Cured}	Belarus	625	a8b0735d-b3d9-411f-8016-c7fc1f0b0ad0	1.2.840.114062.2.192.168.196.14.2016.2.8.10.9.34.5516203.1	1.2.840.114062.2.192.168.196.14.2016.2.8.10.12.9.5671578.2	1.2.840.114062.2.192.168.196.14.2016.2.8.10.12.9.5671578	1aaf148d-c6e2-4fd7-a35e-dc299e35aeff/1.2.840.114062.2.192.168.196.14.2016.2.8.10.9.34.5516203.1/1.2.840.114062.2.192.168.196.14.2016.2.8.10.12.9.5671578.2/1.2.840.114062.2.192.168.196.14.2016.2.8.10.12.9.5671578.dcm	CR	final	RSPCPT	5726
51088280-3574-47dc-8725-97628b0b6f2d	1aaf148d-c6e2-4fd7-a35e-dc299e35aeff	Relapse	XDR	{Cured}	Belarus	625	d4825ee1-75eb-4ebd-827e-23bb5406cd5f	1.2.840.114062.2.192.168.196.14.2016.1.12.9.45.18.5503328.1	1.2.840.114062.2.192.168.196.14.2016.1.12.9.46.18.5562765.2	1.2.840.114062.2.192.168.196.14.2016.1.12.9.46.18.5562765	1aaf148d-c6e2-4fd7-a35e-dc299e35aeff/1.2.840.114062.2.192.168.196.14.2016.1.12.9.45.18.5503328.1/1.2.840.114062.2.192.168.196.14.2016.1.12.9.46.18.5562765.2/1.2.840.114062.2.192.168.196.14.2016.1.12.9.46.18.5562765.dcm	CR	final	RSPCPT	5699
51255c6a-abe0-440e-8dcf-e6b1170380e7	f0b1ba62-5fb8-4196-bcda-d0c2293818e7	Failure	XDR	{Cured}	Belarus	471	5611d38f-c0f0-41bd-986e-3fb328f62efb	1.3.6.1.4.1.25403.75984511895.34804.20150526025132.100	1.3.6.1.4.1.25403.75984511895.34804.20150526025132.101	1.3.6.1.4.1.25403.75984511895.34804.20150526025132.102	f0b1ba62-5fb8-4196-bcda-d0c2293818e7/1.3.6.1.4.1.25403.75984511895.34804.20150526025132.100/1.3.6.1.4.1.25403.75984511895.34804.20150526025132.101/1.3.6.1.4.1.25403.75984511895.34804.20150526025132.102.dcm	CR	final	RSPCPT	5286
51255c6a-abe0-440e-8dcf-e6b1170380e7	f0b1ba62-5fb8-4196-bcda-d0c2293818e7	Failure	XDR	{Cured}	Belarus	471	a1767d43-c573-4d5c-959c-6b324f0a39a8	1.3.6.1.4.1.25403.75984511895.34804.20150526025132.94	1.3.6.1.4.1.25403.75984511895.34804.20150526025132.95	1.3.6.1.4.1.25403.75984511895.34804.20150526025132.96	f0b1ba62-5fb8-4196-bcda-d0c2293818e7/1.3.6.1.4.1.25403.75984511895.34804.20150526025132.94/1.3.6.1.4.1.25403.75984511895.34804.20150526025132.95/1.3.6.1.4.1.25403.75984511895.34804.20150526025132.96.dcm	CR	final	RSPCPT	5245
51255c6a-abe0-440e-8dcf-e6b1170380e7	f0b1ba62-5fb8-4196-bcda-d0c2293818e7	Failure	XDR	{Cured}	Belarus	471	af2cb0c1-9d1d-4469-bbff-695a77203e1f	1.3.6.1.4.1.25403.75984511895.34804.20150526025132.88	1.3.6.1.4.1.25403.75984511895.34804.20150526025132.89	1.3.6.1.4.1.25403.75984511895.34804.20150526025132.90	f0b1ba62-5fb8-4196-bcda-d0c2293818e7/1.3.6.1.4.1.25403.75984511895.34804.20150526025132.88/1.3.6.1.4.1.25403.75984511895.34804.20150526025132.89/1.3.6.1.4.1.25403.75984511895.34804.20150526025132.90.dcm	CR	final	RSPCPT	5180
51255c6a-abe0-440e-8dcf-e6b1170380e7	f0b1ba62-5fb8-4196-bcda-d0c2293818e7	Failure	XDR	{Cured}	Belarus	471	c0d8329f-e5f7-4625-bed1-092e1bca5c82	1.3.6.1.4.1.25403.75984511895.34804.20150526025132.97	1.3.6.1.4.1.25403.75984511895.34804.20150526025132.98	1.3.6.1.4.1.25403.75984511895.34804.20150526025132.99	f0b1ba62-5fb8-4196-bcda-d0c2293818e7/1.3.6.1.4.1.25403.75984511895.34804.20150526025132.97/1.3.6.1.4.1.25403.75984511895.34804.20150526025132.98/1.3.6.1.4.1.25403.75984511895.34804.20150526025132.99.dcm	CR	final	RSPCPT	5309
51255c6a-abe0-440e-8dcf-e6b1170380e7	f0b1ba62-5fb8-4196-bcda-d0c2293818e7	Failure	XDR	{Cured}	Belarus	471	ec364de0-3577-4e81-a45d-b638279d2bad	1.3.6.1.4.1.25403.75984511895.34804.20150526025132.91	1.3.6.1.4.1.25403.75984511895.34804.20150526025132.92	1.3.6.1.4.1.25403.75984511895.34804.20150526025132.93	f0b1ba62-5fb8-4196-bcda-d0c2293818e7/1.3.6.1.4.1.25403.75984511895.34804.20150526025132.91/1.3.6.1.4.1.25403.75984511895.34804.20150526025132.92/1.3.6.1.4.1.25403.75984511895.34804.20150526025132.93.dcm	CR	final	RSPCPT	5336
51424bab-f3cb-4e8c-81ef-9affcce71ac4	5b6cea2b-f473-4165-93ac-5e03eaf7ef01	New	MDR non XDR	{Cured}	Belarus	1003	d67f5147-b550-4943-b23b-b96ebb6cba17	1.2.840.114062.2.192.168.196.14.2016.5.25.9.46.58.2815453.1	1.2.840.114062.2.192.168.196.14.2016.5.25.9.47.54.2870765.2	1.2.840.114062.2.192.168.196.14.2016.5.25.9.47.54.2870765	5b6cea2b-f473-4165-93ac-5e03eaf7ef01/1.2.840.114062.2.192.168.196.14.2016.5.25.9.46.58.2815453.1/1.2.840.114062.2.192.168.196.14.2016.5.25.9.47.54.2870765.2/1.2.840.114062.2.192.168.196.14.2016.5.25.9.47.54.2870765.dcm	CR	final	RSPCPT	5833
524dd6ff-dc3a-4ce2-8965-4caaac13bbe5	39067090-6b56-4585-8c60-13e57464372c	New	MDR non XDR	{Completed}	Belarus	377	54f01f72-4b9e-4578-ba3a-1bde62f5b69c	1.3.6.1.4.1.25403.163683357445804.11044.20131119114513.61	1.3.6.1.4.1.25403.163683357445804.11044.20131119114513.62	1.3.6.1.4.1.25403.163683357445804.11044.20131119114513.63	39067090-6b56-4585-8c60-13e57464372c/1.3.6.1.4.1.25403.163683357445804.11044.20131119114513.61/1.3.6.1.4.1.25403.163683357445804.11044.20131119114513.62/1.3.6.1.4.1.25403.163683357445804.11044.20131119114513.63.dcm	CR	final	RSPCPT	4859
524dd6ff-dc3a-4ce2-8965-4caaac13bbe5	39067090-6b56-4585-8c60-13e57464372c	New	MDR non XDR	{Completed}	Belarus	377	94c79150-e578-4fb9-bc5b-ef0dd158a27f	1.3.6.1.4.1.25403.163683357445804.11044.20131119114513.58	1.3.6.1.4.1.25403.163683357445804.11044.20131119114513.59	1.3.6.1.4.1.25403.163683357445804.11044.20131119114513.60	39067090-6b56-4585-8c60-13e57464372c/1.3.6.1.4.1.25403.163683357445804.11044.20131119114513.58/1.3.6.1.4.1.25403.163683357445804.11044.20131119114513.59/1.3.6.1.4.1.25403.163683357445804.11044.20131119114513.60.dcm	CR	final	RSPCPT	4827
5300bd4f-e09a-4512-965d-2a5a58ecdd35	8afd7bd9-e498-4b12-8e62-5c275c68e66b	Failure	MDR non XDR	{Default}	Belarus	240	18318dc1-7c57-4395-b89a-f3443a4a9487	1.3.6.1.4.1.25403.158515237678667.5060.20130807021810.7	1.3.6.1.4.1.25403.158515237678667.5060.20130807021810.8	1.3.6.1.4.1.25403.158515237678667.5060.20130807021810.9	8afd7bd9-e498-4b12-8e62-5c275c68e66b/1.3.6.1.4.1.25403.158515237678667.5060.20130807021810.7/1.3.6.1.4.1.25403.158515237678667.5060.20130807021810.8/1.3.6.1.4.1.25403.158515237678667.5060.20130807021810.9.dcm	CR	final	RSPCPT	4571
5300bd4f-e09a-4512-965d-2a5a58ecdd35	8afd7bd9-e498-4b12-8e62-5c275c68e66b	Failure	MDR non XDR	{Default}	Belarus	240	301296b0-e8cf-4958-a37e-42c0fc8552bc	1.3.6.1.4.1.25403.158515237678667.5060.20130807021809.13	1.3.6.1.4.1.25403.158515237678667.5060.20130807021809.14	1.3.6.1.4.1.25403.158515237678667.5060.20130807021809.15	8afd7bd9-e498-4b12-8e62-5c275c68e66b/1.3.6.1.4.1.25403.158515237678667.5060.20130807021809.13/1.3.6.1.4.1.25403.158515237678667.5060.20130807021809.14/1.3.6.1.4.1.25403.158515237678667.5060.20130807021809.15.dcm	CR	final	RSPCPT	4312
5300bd4f-e09a-4512-965d-2a5a58ecdd35	8afd7bd9-e498-4b12-8e62-5c275c68e66b	Failure	MDR non XDR	{Default}	Belarus	240	5a4ca1ef-ee5b-4398-98ee-c3594426970f	1.3.6.1.4.1.25403.158515237678667.5060.20130807021809.4	1.3.6.1.4.1.25403.158515237678667.5060.20130807021809.5	1.3.6.1.4.1.25403.158515237678667.5060.20130807021809.6	8afd7bd9-e498-4b12-8e62-5c275c68e66b/1.3.6.1.4.1.25403.158515237678667.5060.20130807021809.4/1.3.6.1.4.1.25403.158515237678667.5060.20130807021809.5/1.3.6.1.4.1.25403.158515237678667.5060.20130807021809.6.dcm	CR	final	RSPCPT	3962
5300bd4f-e09a-4512-965d-2a5a58ecdd35	8afd7bd9-e498-4b12-8e62-5c275c68e66b	Failure	MDR non XDR	{Default}	Belarus	240	641b46ca-aab7-46ce-b244-cad0c5925f4f	1.3.6.1.4.1.25403.158515237678667.5060.20130807021810.1	1.3.6.1.4.1.25403.158515237678667.5060.20130807021810.2	1.3.6.1.4.1.25403.158515237678667.5060.20130807021810.3	8afd7bd9-e498-4b12-8e62-5c275c68e66b/1.3.6.1.4.1.25403.158515237678667.5060.20130807021810.1/1.3.6.1.4.1.25403.158515237678667.5060.20130807021810.2/1.3.6.1.4.1.25403.158515237678667.5060.20130807021810.3.dcm	CR	final	RSPCPT	4431
5300bd4f-e09a-4512-965d-2a5a58ecdd35	8afd7bd9-e498-4b12-8e62-5c275c68e66b	Failure	MDR non XDR	{Default}	Belarus	240	6aa1099d-dff2-480c-b279-ea8417a4d526	1.3.6.1.4.1.25403.158515237678667.5060.20130807021810.4	1.3.6.1.4.1.25403.158515237678667.5060.20130807021810.5	1.3.6.1.4.1.25403.158515237678667.5060.20130807021810.6	8afd7bd9-e498-4b12-8e62-5c275c68e66b/1.3.6.1.4.1.25403.158515237678667.5060.20130807021810.4/1.3.6.1.4.1.25403.158515237678667.5060.20130807021810.5/1.3.6.1.4.1.25403.158515237678667.5060.20130807021810.6.dcm	CR	final	RSPCPT	4543
5300bd4f-e09a-4512-965d-2a5a58ecdd35	8afd7bd9-e498-4b12-8e62-5c275c68e66b	Failure	MDR non XDR	{Default}	Belarus	240	70665164-f487-4db7-b10e-e743fadecc8f	1.3.6.1.4.1.25403.158515237678667.5060.20130807021809.10	1.3.6.1.4.1.25403.158515237678667.5060.20130807021809.11	1.3.6.1.4.1.25403.158515237678667.5060.20130807021809.12	8afd7bd9-e498-4b12-8e62-5c275c68e66b/1.3.6.1.4.1.25403.158515237678667.5060.20130807021809.10/1.3.6.1.4.1.25403.158515237678667.5060.20130807021809.11/1.3.6.1.4.1.25403.158515237678667.5060.20130807021809.12.dcm	CR	final	RSPCPT	4141
5300bd4f-e09a-4512-965d-2a5a58ecdd35	8afd7bd9-e498-4b12-8e62-5c275c68e66b	Failure	MDR non XDR	{Default}	Belarus	240	7f5fd590-cb13-4d2f-8109-bd56e6aa999f	1.3.6.1.4.1.25403.158515237678667.5060.20130807021809.7	1.3.6.1.4.1.25403.158515237678667.5060.20130807021809.8	1.3.6.1.4.1.25403.158515237678667.5060.20130807021809.9	8afd7bd9-e498-4b12-8e62-5c275c68e66b/1.3.6.1.4.1.25403.158515237678667.5060.20130807021809.7/1.3.6.1.4.1.25403.158515237678667.5060.20130807021809.8/1.3.6.1.4.1.25403.158515237678667.5060.20130807021809.9.dcm	CR	final	RSPCPT	4111
5353b7b1-5eb9-477e-a1d6-9837c6652e40	0bda187a-e034-490b-8ec2-7813060aae57	Failure	XDR	{Cured}	Belarus	670	b89f2a7e-ac86-4cde-855a-3c0561dd94de	1.2.840.114062.2.192.168.196.13.2016.1.6.11.3.54.7227531.1	1.2.840.114062.2.192.168.196.13.2016.1.6.11.4.38.7271218.2	1.2.840.114062.2.192.168.196.13.2016.1.6.11.4.38.7271218	0bda187a-e034-490b-8ec2-7813060aae57/1.2.840.114062.2.192.168.196.13.2016.1.6.11.3.54.7227531.1/1.2.840.114062.2.192.168.196.13.2016.1.6.11.4.38.7271218.2/1.2.840.114062.2.192.168.196.13.2016.1.6.11.4.38.7271218.dcm	CR	final	RSPCPT	5693
5353b7b1-5eb9-477e-a1d6-9837c6652e40	0bda187a-e034-490b-8ec2-7813060aae57	Failure	XDR	{Cured}	Belarus	670	dbafe6a6-17ac-49b7-844d-98f5c3025607	1.2.840.114062.2.192.168.196.13.2015.11.30.15.5.46.22244500.1	1.2.840.114062.2.192.168.196.13.2015.11.30.15.7.3.22321046.2	1.2.840.114062.2.192.168.196.13.2015.11.30.15.7.3.22321046	0bda187a-e034-490b-8ec2-7813060aae57/1.2.840.114062.2.192.168.196.13.2015.11.30.15.5.46.22244500.1/1.2.840.114062.2.192.168.196.13.2015.11.30.15.7.3.22321046.2/1.2.840.114062.2.192.168.196.13.2015.11.30.15.7.3.22321046.dcm	CR	final	RSPCPT	5656
53821961-7775-4c31-9ee6-64981239b7bf	d01a9ebe-ac57-4d69-a653-9c5206b3ae61	New	Sensitive	{Completed}	Belarus	264	0d516868-372f-4505-ab5b-5c9841b9f795	1.3.6.1.4.1.25403.158515237678667.5060.20130807021348.14	1.3.6.1.4.1.25403.158515237678667.5060.20130807021348.15	1.3.6.1.4.1.25403.158515237678667.5060.20130807021348.16	d01a9ebe-ac57-4d69-a653-9c5206b3ae61/1.3.6.1.4.1.25403.158515237678667.5060.20130807021348.14/1.3.6.1.4.1.25403.158515237678667.5060.20130807021348.15/1.3.6.1.4.1.25403.158515237678667.5060.20130807021348.16.dcm	CR	final	RSPCPT	4453
53821961-7775-4c31-9ee6-64981239b7bf	d01a9ebe-ac57-4d69-a653-9c5206b3ae61	New	Sensitive	{Completed}	Belarus	264	2ba24bdd-5a75-4c5e-9b86-8edd218bc18f	1.3.6.1.4.1.25403.158515237678667.5060.20130807021349.7	1.3.6.1.4.1.25403.158515237678667.5060.20130807021349.8	1.3.6.1.4.1.25403.158515237678667.5060.20130807021349.9	d01a9ebe-ac57-4d69-a653-9c5206b3ae61/1.3.6.1.4.1.25403.158515237678667.5060.20130807021349.7/1.3.6.1.4.1.25403.158515237678667.5060.20130807021349.8/1.3.6.1.4.1.25403.158515237678667.5060.20130807021349.9.dcm	CR	final	RSPCPT	4609
53821961-7775-4c31-9ee6-64981239b7bf	d01a9ebe-ac57-4d69-a653-9c5206b3ae61	New	Sensitive	{Completed}	Belarus	264	5268eac8-1d79-4083-bc3d-df5cb7927cc5	1.3.6.1.4.1.25403.158515237678667.5060.20130807021349.10	1.3.6.1.4.1.25403.158515237678667.5060.20130807021349.11	1.3.6.1.4.1.25403.158515237678667.5060.20130807021349.12	d01a9ebe-ac57-4d69-a653-9c5206b3ae61/1.3.6.1.4.1.25403.158515237678667.5060.20130807021349.10/1.3.6.1.4.1.25403.158515237678667.5060.20130807021349.11/1.3.6.1.4.1.25403.158515237678667.5060.20130807021349.12.dcm	CR	final	RSPCPT	4658
53821961-7775-4c31-9ee6-64981239b7bf	d01a9ebe-ac57-4d69-a653-9c5206b3ae61	New	Sensitive	{Completed}	Belarus	264	5e3f60e3-4e88-4774-82e1-21b223bae477	1.3.6.1.4.1.25403.158515237678667.5060.20130807021349.4	1.3.6.1.4.1.25403.158515237678667.5060.20130807021349.5	1.3.6.1.4.1.25403.158515237678667.5060.20130807021349.6	d01a9ebe-ac57-4d69-a653-9c5206b3ae61/1.3.6.1.4.1.25403.158515237678667.5060.20130807021349.4/1.3.6.1.4.1.25403.158515237678667.5060.20130807021349.5/1.3.6.1.4.1.25403.158515237678667.5060.20130807021349.6.dcm	CR	final	RSPCPT	4571
53821961-7775-4c31-9ee6-64981239b7bf	d01a9ebe-ac57-4d69-a653-9c5206b3ae61	New	Sensitive	{Completed}	Belarus	264	ac1ffb6c-933e-4203-adb4-bcf9e097a76d	1.3.6.1.4.1.25403.158515237678667.5060.20130807021348.11	1.3.6.1.4.1.25403.158515237678667.5060.20130807021348.12	1.3.6.1.4.1.25403.158515237678667.5060.20130807021348.13	d01a9ebe-ac57-4d69-a653-9c5206b3ae61/1.3.6.1.4.1.25403.158515237678667.5060.20130807021348.11/1.3.6.1.4.1.25403.158515237678667.5060.20130807021348.12/1.3.6.1.4.1.25403.158515237678667.5060.20130807021348.13.dcm	CR	final	RSPCPT	4449
53821961-7775-4c31-9ee6-64981239b7bf	d01a9ebe-ac57-4d69-a653-9c5206b3ae61	New	Sensitive	{Completed}	Belarus	264	f7a14f6c-e5f5-4669-a6cc-b492de78c380	1.3.6.1.4.1.25403.158515237678667.5060.20130807021349.1	1.3.6.1.4.1.25403.158515237678667.5060.20130807021349.2	1.3.6.1.4.1.25403.158515237678667.5060.20130807021349.3	d01a9ebe-ac57-4d69-a653-9c5206b3ae61/1.3.6.1.4.1.25403.158515237678667.5060.20130807021349.1/1.3.6.1.4.1.25403.158515237678667.5060.20130807021349.2/1.3.6.1.4.1.25403.158515237678667.5060.20130807021349.3.dcm	CR	final	RSPCPT	4515
544cd65f-81ca-4539-836e-13970625ce7c	7ef62c9d-0e6b-405f-bf62-bae046da3aaa	New	MDR non XDR	{Cured}	Belarus	445	90024235-b7b1-4951-a0ac-27c8e46efd6e	1.3.6.1.4.1.25403.158515237678667.2100.20150226021859.4	1.3.6.1.4.1.25403.158515237678667.2100.20150226021859.5	1.3.6.1.4.1.25403.158515237678667.2100.20150226021859.6	7ef62c9d-0e6b-405f-bf62-bae046da3aaa/1.3.6.1.4.1.25403.158515237678667.2100.20150226021859.4/1.3.6.1.4.1.25403.158515237678667.2100.20150226021859.5/1.3.6.1.4.1.25403.158515237678667.2100.20150226021859.6.dcm	CR	final	RSPCPT	5229
544cd65f-81ca-4539-836e-13970625ce7c	7ef62c9d-0e6b-405f-bf62-bae046da3aaa	New	MDR non XDR	{Cured}	Belarus	445	b2458169-defd-4eb5-8b03-27e042411b94	1.3.6.1.4.1.25403.158515237678667.2100.20150226021859.1	1.3.6.1.4.1.25403.158515237678667.2100.20150226021859.2	1.3.6.1.4.1.25403.158515237678667.2100.20150226021859.3	7ef62c9d-0e6b-405f-bf62-bae046da3aaa/1.3.6.1.4.1.25403.158515237678667.2100.20150226021859.1/1.3.6.1.4.1.25403.158515237678667.2100.20150226021859.2/1.3.6.1.4.1.25403.158515237678667.2100.20150226021859.3.dcm	CR	final	RSPCPT	5287
544cd65f-81ca-4539-836e-13970625ce7c	7ef62c9d-0e6b-405f-bf62-bae046da3aaa	New	MDR non XDR	{Cured}	Belarus	445	e9b1d182-596a-4918-872d-e8c146a22f14	1.3.6.1.4.1.25403.158515237678667.2100.20150226021858.47	1.3.6.1.4.1.25403.158515237678667.2100.20150226021858.48	1.3.6.1.4.1.25403.158515237678667.2100.20150226021858.49	7ef62c9d-0e6b-405f-bf62-bae046da3aaa/1.3.6.1.4.1.25403.158515237678667.2100.20150226021858.47/1.3.6.1.4.1.25403.158515237678667.2100.20150226021858.48/1.3.6.1.4.1.25403.158515237678667.2100.20150226021858.49.dcm	CR	final	RSPCPT	5348
5636d877-f040-4cb0-97d4-4585fb99121a	5822c6a5-816c-4534-8e10-c4baebd007ec	New	MDR non XDR	{Cured}	Georgia	1004	04a7fe4a-0be4-405f-9488-3765a7bd5d2e	2.25.666508158857447821047242647224736044	2.25.14449605182344665590968688307325683329	2.25.147539403140872819441962534845011975065	5822c6a5-816c-4534-8e10-c4baebd007ec/2.25.666508158857447821047242647224736044/2.25.14449605182344665590968688307325683329/2.25.147539403140872819441962534845011975065.dcm	XC	final	NCTBLD	5614
5636d877-f040-4cb0-97d4-4585fb99121a	5822c6a5-816c-4534-8e10-c4baebd007ec	New	MDR non XDR	{Cured}	Georgia	1004	9a9b77ed-6232-4ffb-a616-2f30aad6f9f2	2.25.272896262368470636643417683321753757411	2.25.333904910201689592069052114750510325091	2.25.162280977615388592584094859406848794500	5822c6a5-816c-4534-8e10-c4baebd007ec/2.25.272896262368470636643417683321753757411/2.25.333904910201689592069052114750510325091/2.25.162280977615388592584094859406848794500.dcm	XC	final	NCTBLD	5614
5636d877-f040-4cb0-97d4-4585fb99121a	5822c6a5-816c-4534-8e10-c4baebd007ec	New	MDR non XDR	{Cured}	Georgia	1004	c15c532a-0cdf-4750-a790-0d21e9e9cca9	2.25.315304150486578804463747092987957538643	2.25.241368865405782257578357397365897862005	2.25.155416100509434901777143538437729061336	5822c6a5-816c-4534-8e10-c4baebd007ec/2.25.315304150486578804463747092987957538643/2.25.241368865405782257578357397365897862005/2.25.155416100509434901777143538437729061336.dcm	XC	final	NCTBLD	5614
56f5f536-efea-4210-a793-e07ae271ce07	7945427c-7a59-4ccf-b213-ce0a1fd08bb8	New	MDR non XDR	{Cured}	Belarus	342	a7966c20-a4fb-422a-ae2e-7f362dc6d4e8	1.3.6.1.4.1.25403.163683357445804.11044.20131119114636.4	1.3.6.1.4.1.25403.163683357445804.11044.20131119114636.5	1.3.6.1.4.1.25403.163683357445804.11044.20131119114636.6	7945427c-7a59-4ccf-b213-ce0a1fd08bb8/1.3.6.1.4.1.25403.163683357445804.11044.20131119114636.4/1.3.6.1.4.1.25403.163683357445804.11044.20131119114636.5/1.3.6.1.4.1.25403.163683357445804.11044.20131119114636.6.dcm	CR	final	RSPCPT	4888
5701a4d9-c57a-421b-89c8-c30ed58e0b90	72a9acba-93d7-46cc-b50e-e3fdde8e619b	Relapse	MDR non XDR	{Cured}	Belarus	374	9e4dddf1-fb53-41f2-b408-4c06c3e3335a	1.3.6.1.4.1.25403.163683357445804.11044.20131119114405.1	1.3.6.1.4.1.25403.163683357445804.11044.20131119114405.2	1.3.6.1.4.1.25403.163683357445804.11044.20131119114405.3	72a9acba-93d7-46cc-b50e-e3fdde8e619b/1.3.6.1.4.1.25403.163683357445804.11044.20131119114405.1/1.3.6.1.4.1.25403.163683357445804.11044.20131119114405.2/1.3.6.1.4.1.25403.163683357445804.11044.20131119114405.3.dcm	CR	final	RSPCPT	4861
5701a4d9-c57a-421b-89c8-c30ed58e0b90	72a9acba-93d7-46cc-b50e-e3fdde8e619b	Relapse	MDR non XDR	{Cured}	Belarus	374	a8700f01-b877-4e75-bf8a-7fbcbca10bb3	1.3.6.1.4.1.25403.163683357445804.11044.20131119114404.14	1.3.6.1.4.1.25403.163683357445804.11044.20131119114404.15	1.3.6.1.4.1.25403.163683357445804.11044.20131119114404.16	72a9acba-93d7-46cc-b50e-e3fdde8e619b/1.3.6.1.4.1.25403.163683357445804.11044.20131119114404.14/1.3.6.1.4.1.25403.163683357445804.11044.20131119114404.15/1.3.6.1.4.1.25403.163683357445804.11044.20131119114404.16.dcm	CR	final	RSPCPT	4736
57accbd8-3358-4da1-b462-58fad21baa1f	4cbb8265-b237-4731-9162-a3d539c63b4a	New	XDR	{"Still on treatment"}	Romania	554	31265319-7487-4597-b2ca-ba554a51cc12	2.25.285173480463199557975485617317498022963	2.25.11386431660569737239792160389573298796	2.25.4634594084283533544210135778407519490	4cbb8265-b237-4731-9162-a3d539c63b4a/2.25.285173480463199557975485617317498022963/2.25.11386431660569737239792160389573298796/2.25.4634594084283533544210135778407519490.dcm	XC	amended	MariusNasta	5776
57accbd8-3358-4da1-b462-58fad21baa1f	4cbb8265-b237-4731-9162-a3d539c63b4a	New	XDR	{"Still on treatment"}	Romania	554	32d4f3e4-84b6-469d-a2a9-9859c3247be4	2.25.51122621117619995472404391987765370042	2.25.180009957753416037594441307789842819923	2.25.184235510326172838019372108901150233377	4cbb8265-b237-4731-9162-a3d539c63b4a/2.25.51122621117619995472404391987765370042/2.25.180009957753416037594441307789842819923/2.25.184235510326172838019372108901150233377.dcm	XC	amended	MariusNasta	5658
57accbd8-3358-4da1-b462-58fad21baa1f	4cbb8265-b237-4731-9162-a3d539c63b4a	New	XDR	{"Still on treatment"}	Romania	554	b101f126-5949-4d9a-b7dc-89b0e925e5b5	2.25.39239877747687736225761251215080047835	2.25.19902652105726025521722961736269146502	2.25.5347631476015404125174119002143195818	4cbb8265-b237-4731-9162-a3d539c63b4a/2.25.39239877747687736225761251215080047835/2.25.19902652105726025521722961736269146502/2.25.5347631476015404125174119002143195818.dcm	XC	amended	MariusNasta	5567
57accbd8-3358-4da1-b462-58fad21baa1f	4cbb8265-b237-4731-9162-a3d539c63b4a	New	XDR	{"Still on treatment"}	Romania	554	c79f2358-aeaa-4d53-99ed-4894d4aad0dc	1.3.12.2.1107.5.3.57.10697.1.20160621100731	1.3.12.2.1107.5.3.57.10697.2.201606211008570078	1.3.12.2.1107.5.3.57.10697.11.201606211008570078	4cbb8265-b237-4731-9162-a3d539c63b4a/1.3.12.2.1107.5.3.57.10697.1.20160621100731/1.3.12.2.1107.5.3.57.10697.2.201606211008570078/1.3.12.2.1107.5.3.57.10697.11.201606211008570078.IM1	CR	amended	MariusNasta	5860
57fecd8a-c87c-400b-b18e-189dad4372ab	570b8dc8-78ea-4711-b652-b432c13bd9e0	New	MDR non XDR	{Completed}	Belarus	184	037e6487-be4f-40a6-8560-1c9e3fe79537	1.3.6.1.4.1.25403.158515237678667.5060.20130807023900.12	1.3.6.1.4.1.25403.158515237678667.5060.20130807023900.13	1.3.6.1.4.1.25403.158515237678667.5060.20130807023900.14	570b8dc8-78ea-4711-b652-b432c13bd9e0/1.3.6.1.4.1.25403.158515237678667.5060.20130807023900.12/1.3.6.1.4.1.25403.158515237678667.5060.20130807023900.13/1.3.6.1.4.1.25403.158515237678667.5060.20130807023900.14.dcm	CR	final	RSPCPT	4351
57fecd8a-c87c-400b-b18e-189dad4372ab	570b8dc8-78ea-4711-b652-b432c13bd9e0	New	MDR non XDR	{Completed}	Belarus	184	c94f7c54-94c7-4afe-85c4-25463b3fef72	1.3.6.1.4.1.25403.158515237678667.5060.20130807023901.1	1.3.6.1.4.1.25403.158515237678667.5060.20130807023901.2	1.3.6.1.4.1.25403.158515237678667.5060.20130807023901.3	570b8dc8-78ea-4711-b652-b432c13bd9e0/1.3.6.1.4.1.25403.158515237678667.5060.20130807023901.1/1.3.6.1.4.1.25403.158515237678667.5060.20130807023901.2/1.3.6.1.4.1.25403.158515237678667.5060.20130807023901.3.dcm	CR	final	RSPCPT	4412
57fecd8a-c87c-400b-b18e-189dad4372ab	570b8dc8-78ea-4711-b652-b432c13bd9e0	New	MDR non XDR	{Completed}	Belarus	184	fa29c622-119a-4b3b-b84b-3f89cba38633	1.3.6.1.4.1.25403.158515237678667.5060.20130807023900.9	1.3.6.1.4.1.25403.158515237678667.5060.20130807023900.10	1.3.6.1.4.1.25403.158515237678667.5060.20130807023900.11	570b8dc8-78ea-4711-b652-b432c13bd9e0/1.3.6.1.4.1.25403.158515237678667.5060.20130807023900.9/1.3.6.1.4.1.25403.158515237678667.5060.20130807023900.10/1.3.6.1.4.1.25403.158515237678667.5060.20130807023900.11.dcm	CR	final	RSPCPT	4265
580b2a7f-5d81-44d7-b617-f823d7d5ab6d	9c7429a8-8865-4093-8ffd-23a56c884881	Treatment after default	MDR non XDR	{Died}	Azerbaijan	1068	3d663248-4de1-4506-8207-29c55275a994	2.25.247218950892674381640898365578915756738	2.25.36884776943991031589724948330284217743	2.25.36820592446356169331248002389196326213	9c7429a8-8865-4093-8ffd-23a56c884881/2.25.247218950892674381640898365578915756738/2.25.36884776943991031589724948330284217743/2.25.36820592446356169331248002389196326213.dcm	XC	final	AZ	5607
580b2a7f-5d81-44d7-b617-f823d7d5ab6d	9c7429a8-8865-4093-8ffd-23a56c884881	Treatment after default	MDR non XDR	{Died}	Azerbaijan	1068	580ce4f5-d192-4394-8c35-48e75ba3a4a4	2.25.68638718836165337207442562366510068761	2.25.252579282241784363208536185972186004503	2.25.70720349114987420594087323073863875633	9c7429a8-8865-4093-8ffd-23a56c884881/2.25.68638718836165337207442562366510068761/2.25.252579282241784363208536185972186004503/2.25.70720349114987420594087323073863875633.dcm	XC	final	AZ	5838
584e437d-800e-4bc7-b3f9-66cf1016cc15	4e7de945-64b8-4ea9-918f-deb383a565eb	New	MDR non XDR	{"Still on treatment"}	Romania	891	01a8772a-3adb-47c6-9e15-c49452bc19de	2.25.233275847931690037891887910829464399818	2.25.286730603899896950392741727906207738519	2.25.36729407034237739452820281608504561494	4e7de945-64b8-4ea9-918f-deb383a565eb/2.25.233275847931690037891887910829464399818/2.25.286730603899896950392741727906207738519/2.25.36729407034237739452820281608504561494.dcm	XC	amended	MariusNasta	5866
584e437d-800e-4bc7-b3f9-66cf1016cc15	4e7de945-64b8-4ea9-918f-deb383a565eb	New	MDR non XDR	{"Still on treatment"}	Romania	891	892dd616-2473-4d98-b1bc-7d249a0e24b9	2.25.313788278503147088398892097679036256548	2.25.25561243103831641879013695914707859987	2.25.139588353308070574099011705949215847048	4e7de945-64b8-4ea9-918f-deb383a565eb/2.25.313788278503147088398892097679036256548/2.25.25561243103831641879013695914707859987/2.25.139588353308070574099011705949215847048.dcm	XC	amended	MariusNasta	5961
5869d679-6e6a-4321-b6a5-c3f7ade974f7	615209fe-bad5-4da8-9f2a-15407fc03d94	New	MDR non XDR	{Cured}	Azerbaijan	1062	9c03f22d-4e49-4f6d-abb9-f5c31d5cf9a5	2.25.233497025422814178443540525468490710319	2.25.295488725307620996112437124575986845174	2.25.288753948731870623890045590143427374668	615209fe-bad5-4da8-9f2a-15407fc03d94/2.25.233497025422814178443540525468490710319/2.25.295488725307620996112437124575986845174/2.25.288753948731870623890045590143427374668.dcm	XC	final	AZ	5357
5869d679-6e6a-4321-b6a5-c3f7ade974f7	615209fe-bad5-4da8-9f2a-15407fc03d94	New	MDR non XDR	{Cured}	Azerbaijan	1062	ea023c0b-7844-4588-9367-83dde133f665	2.25.203931701177771829600743117959573207232	2.25.304019637984839510212681622923912674481	2.25.272507157416289013863093752927190155680	615209fe-bad5-4da8-9f2a-15407fc03d94/2.25.203931701177771829600743117959573207232/2.25.304019637984839510212681622923912674481/2.25.272507157416289013863093752927190155680.dcm	XC	final	AZ	4967
586e8106-0337-4bdb-b88e-432c65e4d80d	1c5f0fd2-ccaf-47e4-aa74-37c4f43bcc32	New	MDR non XDR	{Default}	Georgia	1210	51dba750-93e9-46eb-8839-23d00bf953af	2.25.6226224838092588369872139436722972697	2.25.89223445174200076886667773464186386293	2.25.61329636242552873579548092030845283292	1c5f0fd2-ccaf-47e4-aa74-37c4f43bcc32/2.25.6226224838092588369872139436722972697/2.25.89223445174200076886667773464186386293/2.25.61329636242552873579548092030845283292.dcm	CR	final	NCTBLD	5806
599ce9ff-8af7-4843-bc76-d22b6fb131ba	5937f317-23a0-48bd-980b-0bd042769da0	New	Poly DR	{"Still on treatment"}	India	2349	5faac776-a2f7-4e4d-b7d6-6d0809a3833c	2.25.202389992462810517847180845706912004903	2.25.176059871543355658476002111134737065893	2.25.216326988550322129642046376921132553639	5937f317-23a0-48bd-980b-0bd042769da0/2.25.202389992462810517847180845706912004903/2.25.176059871543355658476002111134737065893/2.25.216326988550322129642046376921132553639.dcm	CR	final	MANIPAL	6609
599ce9ff-8af7-4843-bc76-d22b6fb131ba	5937f317-23a0-48bd-980b-0bd042769da0	New	Poly DR	{"Still on treatment"}	India	2349	94ba48c6-233e-4c16-bc7a-175425efa655	2.25.45723943961904250861022165256897172074	2.25.133509085807555211253308593911299512269	2.25.51763064783569785564317815313886636684	5937f317-23a0-48bd-980b-0bd042769da0/2.25.45723943961904250861022165256897172074/2.25.133509085807555211253308593911299512269/2.25.51763064783569785564317815313886636684.dcm	CR	final	MANIPAL	6659
599ce9ff-8af7-4843-bc76-d22b6fb131ba	5937f317-23a0-48bd-980b-0bd042769da0	New	Poly DR	{"Still on treatment"}	India	2349	f4dd63e0-fb47-43c2-99fb-ae7bf5452183	2.25.209991782499115206146431146877620106810	2.25.189892309254028556663407525976199512093	2.25.49632023003555874814164588674583701756	5937f317-23a0-48bd-980b-0bd042769da0/2.25.209991782499115206146431146877620106810/2.25.189892309254028556663407525976199512093/2.25.49632023003555874814164588674583701756.dcm	CR	final	MANIPAL	6678
5ab023f6-2e9e-4db9-8014-0d7b636312af	e1b8d3d4-7c44-4a38-b98a-6127e49152ee	New	Sensitive	{Cured}	Belarus	204	04f7ada0-26da-4255-97b7-f73eeb844bf7	1.3.6.1.4.1.25403.158515237678667.5060.20130807022300.1	1.3.6.1.4.1.25403.158515237678667.5060.20130807022300.2	1.3.6.1.4.1.25403.158515237678667.5060.20130807022300.3	e1b8d3d4-7c44-4a38-b98a-6127e49152ee/1.3.6.1.4.1.25403.158515237678667.5060.20130807022300.1/1.3.6.1.4.1.25403.158515237678667.5060.20130807022300.2/1.3.6.1.4.1.25403.158515237678667.5060.20130807022300.3.dcm	CR	final	RSPCPT	4355
5ab023f6-2e9e-4db9-8014-0d7b636312af	e1b8d3d4-7c44-4a38-b98a-6127e49152ee	New	Sensitive	{Cured}	Belarus	204	3ff5116a-3cd6-453c-9441-dd8d9fb28b5c	1.3.6.1.4.1.25403.158515237678667.5060.20130807022300.4	1.3.6.1.4.1.25403.158515237678667.5060.20130807022300.5	1.3.6.1.4.1.25403.158515237678667.5060.20130807022300.6	e1b8d3d4-7c44-4a38-b98a-6127e49152ee/1.3.6.1.4.1.25403.158515237678667.5060.20130807022300.4/1.3.6.1.4.1.25403.158515237678667.5060.20130807022300.5/1.3.6.1.4.1.25403.158515237678667.5060.20130807022300.6.dcm	CR	final	RSPCPT	4414
5ac28469-b3f3-4983-b763-bb7412379176	1469534b-b5bd-4d57-91ab-f26931b64eeb	New	MDR non XDR	{Cured}	Belarus	182	be728ece-bad7-4a43-840c-33b49f2e57d5	1.3.6.1.4.1.25403.158515237678667.5060.20130807020751.4	1.3.6.1.4.1.25403.158515237678667.5060.20130807020751.5	1.3.6.1.4.1.25403.158515237678667.5060.20130807020751.6	1469534b-b5bd-4d57-91ab-f26931b64eeb/1.3.6.1.4.1.25403.158515237678667.5060.20130807020751.4/1.3.6.1.4.1.25403.158515237678667.5060.20130807020751.5/1.3.6.1.4.1.25403.158515237678667.5060.20130807020751.6.dcm	CR	final	RSPCPT	4280
5ac28469-b3f3-4983-b763-bb7412379176	1469534b-b5bd-4d57-91ab-f26931b64eeb	New	MDR non XDR	{Cured}	Belarus	182	d7106717-eae7-4337-83e1-ae1fdc30ea6a	1.3.6.1.4.1.25403.158515237678667.5060.20130807020751.7	1.3.6.1.4.1.25403.158515237678667.5060.20130807020751.8	1.3.6.1.4.1.25403.158515237678667.5060.20130807020751.9	1469534b-b5bd-4d57-91ab-f26931b64eeb/1.3.6.1.4.1.25403.158515237678667.5060.20130807020751.7/1.3.6.1.4.1.25403.158515237678667.5060.20130807020751.8/1.3.6.1.4.1.25403.158515237678667.5060.20130807020751.9.dcm	CR	final	RSPCPT	4361
5ac28469-b3f3-4983-b763-bb7412379176	1469534b-b5bd-4d57-91ab-f26931b64eeb	New	MDR non XDR	{Cured}	Belarus	182	ff2475af-8c49-4b56-8b6f-8afa382ff480	1.3.6.1.4.1.25403.158515237678667.5060.20130807020751.1	1.3.6.1.4.1.25403.158515237678667.5060.20130807020751.2	1.3.6.1.4.1.25403.158515237678667.5060.20130807020751.3	1469534b-b5bd-4d57-91ab-f26931b64eeb/1.3.6.1.4.1.25403.158515237678667.5060.20130807020751.1/1.3.6.1.4.1.25403.158515237678667.5060.20130807020751.2/1.3.6.1.4.1.25403.158515237678667.5060.20130807020751.3.dcm	CR	final	RSPCPT	3942
5b1a6960-cb43-4c3b-8c23-8f9070645ec2	8dcb96a6-4217-4b96-b455-fb4fcede0740	New	Sensitive	{Completed}	Belarus	128	d464cd74-9448-48ea-86de-46d0f3eb80f4	1.3.6.1.4.1.25403.158515237678667.5060.20130807024515.8	1.3.6.1.4.1.25403.158515237678667.5060.20130807024515.9	1.3.6.1.4.1.25403.158515237678667.5060.20130807024515.10	8dcb96a6-4217-4b96-b455-fb4fcede0740/1.3.6.1.4.1.25403.158515237678667.5060.20130807024515.8/1.3.6.1.4.1.25403.158515237678667.5060.20130807024515.9/1.3.6.1.4.1.25403.158515237678667.5060.20130807024515.10.dcm	CR	final	RSPCPT	3752
5b1a6960-cb43-4c3b-8c23-8f9070645ec2	8dcb96a6-4217-4b96-b455-fb4fcede0740	New	Sensitive	{Completed}	Belarus	128	f098b4ae-29e4-4be8-bf04-0c3010ed875e	1.3.6.1.4.1.25403.158515237678667.5060.20130807024515.5	1.3.6.1.4.1.25403.158515237678667.5060.20130807024515.6	1.3.6.1.4.1.25403.158515237678667.5060.20130807024515.7	8dcb96a6-4217-4b96-b455-fb4fcede0740/1.3.6.1.4.1.25403.158515237678667.5060.20130807024515.5/1.3.6.1.4.1.25403.158515237678667.5060.20130807024515.6/1.3.6.1.4.1.25403.158515237678667.5060.20130807024515.7.dcm	CR	final	RSPCPT	3705
5b8fc60a-1b1e-407e-8baa-595daf5cc4ae	b8a71e21-1789-4ecf-a80b-8e7cbcb46a59	Relapse	MDR non XDR	{Cured}	Georgia	7	21133273-7d0f-45b5-ada8-9f23e94c175d	2.25.43929755280858655279142945210539538135	2.25.128144089511410191423391449212368776490	2.25.152840722878321206569989743757602418371	b8a71e21-1789-4ecf-a80b-8e7cbcb46a59/2.25.43929755280858655279142945210539538135/2.25.128144089511410191423391449212368776490/2.25.152840722878321206569989743757602418371.dcm	CR	final	NCTBLD	5440
5bc56d9e-909e-4dce-abe4-e07fc5c15266	12b0878f-bbec-4064-ac89-25cc11d58263	New	Sensitive	{Cured}	Belarus	137	d880c9b9-d1a8-446a-ab7e-6ad431b8cb8d	1.3.6.1.4.1.25403.158515237678667.5060.20130807024118.1	1.3.6.1.4.1.25403.158515237678667.5060.20130807024118.2	1.3.6.1.4.1.25403.158515237678667.5060.20130807024118.3	12b0878f-bbec-4064-ac89-25cc11d58263/1.3.6.1.4.1.25403.158515237678667.5060.20130807024118.1/1.3.6.1.4.1.25403.158515237678667.5060.20130807024118.2/1.3.6.1.4.1.25403.158515237678667.5060.20130807024118.3.dcm	CR	final	RSPCPT	4167
5c149b9e-c1c1-4f44-8b17-6f5e8c1e6c9b	3e93ed4d-e709-4459-ac05-c8e5aa3a4c59	Failure	MDR non XDR	{Completed}	Belarus	327	6e55a593-cf6e-4491-a0a9-26014ff0434c	1.3.6.1.4.1.25403.163683357445804.11044.20131119114323.15	1.3.6.1.4.1.25403.163683357445804.11044.20131119114323.16	1.3.6.1.4.1.25403.163683357445804.11044.20131119114323.17	3e93ed4d-e709-4459-ac05-c8e5aa3a4c59/1.3.6.1.4.1.25403.163683357445804.11044.20131119114323.15/1.3.6.1.4.1.25403.163683357445804.11044.20131119114323.16/1.3.6.1.4.1.25403.163683357445804.11044.20131119114323.17.dcm	CR	final	RSPCPT	4687
5c149b9e-c1c1-4f44-8b17-6f5e8c1e6c9b	3e93ed4d-e709-4459-ac05-c8e5aa3a4c59	Failure	MDR non XDR	{Completed}	Belarus	327	780c9b7d-0a0e-4694-b2fb-d6f024f57d6e	1.3.6.1.4.1.25403.163683357445804.11044.20131119114323.18	1.3.6.1.4.1.25403.163683357445804.11044.20131119114323.19	1.3.6.1.4.1.25403.163683357445804.11044.20131119114323.20	3e93ed4d-e709-4459-ac05-c8e5aa3a4c59/1.3.6.1.4.1.25403.163683357445804.11044.20131119114323.18/1.3.6.1.4.1.25403.163683357445804.11044.20131119114323.19/1.3.6.1.4.1.25403.163683357445804.11044.20131119114323.20.dcm	CR	final	RSPCPT	4747
5c149b9e-c1c1-4f44-8b17-6f5e8c1e6c9b	3e93ed4d-e709-4459-ac05-c8e5aa3a4c59	Failure	MDR non XDR	{Completed}	Belarus	327	e97d9e8a-3701-46f5-bfb6-bd0510fa3a69	1.3.6.1.4.1.25403.163683357445804.11044.20131119114323.21	1.3.6.1.4.1.25403.163683357445804.11044.20131119114323.22	1.3.6.1.4.1.25403.163683357445804.11044.20131119114323.23	3e93ed4d-e709-4459-ac05-c8e5aa3a4c59/1.3.6.1.4.1.25403.163683357445804.11044.20131119114323.21/1.3.6.1.4.1.25403.163683357445804.11044.20131119114323.22/1.3.6.1.4.1.25403.163683357445804.11044.20131119114323.23.dcm	CR	final	RSPCPT	4816
5deb8262-9a1c-4a4f-98d7-c05a38b321fe	d52181c8-3149-47fe-bf0f-9988fa61963b	New	Mono DR	{Died}	Belarus	208	16d9e091-91d6-464d-a6ed-8dc1ce0ced85	1.3.6.1.4.1.25403.158515237678667.5060.20130807023020.1	1.3.6.1.4.1.25403.158515237678667.5060.20130807023020.2	1.3.6.1.4.1.25403.158515237678667.5060.20130807023020.3	d52181c8-3149-47fe-bf0f-9988fa61963b/1.3.6.1.4.1.25403.158515237678667.5060.20130807023020.1/1.3.6.1.4.1.25403.158515237678667.5060.20130807023020.2/1.3.6.1.4.1.25403.158515237678667.5060.20130807023020.3.dcm	CR	final	RSPCPT	4266
5deb8262-9a1c-4a4f-98d7-c05a38b321fe	d52181c8-3149-47fe-bf0f-9988fa61963b	New	Mono DR	{Died}	Belarus	208	5ba7ec65-fb2f-4f4a-9407-d7b2dc85df0d	1.3.6.1.4.1.25403.158515237678667.5060.20130807023020.4	1.3.6.1.4.1.25403.158515237678667.5060.20130807023020.5	1.3.6.1.4.1.25403.158515237678667.5060.20130807023020.6	d52181c8-3149-47fe-bf0f-9988fa61963b/1.3.6.1.4.1.25403.158515237678667.5060.20130807023020.4/1.3.6.1.4.1.25403.158515237678667.5060.20130807023020.5/1.3.6.1.4.1.25403.158515237678667.5060.20130807023020.6.dcm	CR	final	RSPCPT	4321
5deb8262-9a1c-4a4f-98d7-c05a38b321fe	d52181c8-3149-47fe-bf0f-9988fa61963b	New	Mono DR	{Died}	Belarus	208	a914c717-ae83-4bb4-a32d-9d6362d77f95	1.3.6.1.4.1.25403.158515237678667.5060.20130807023020.7	1.3.6.1.4.1.25403.158515237678667.5060.20130807023020.8	1.3.6.1.4.1.25403.158515237678667.5060.20130807023020.9	d52181c8-3149-47fe-bf0f-9988fa61963b/1.3.6.1.4.1.25403.158515237678667.5060.20130807023020.7/1.3.6.1.4.1.25403.158515237678667.5060.20130807023020.8/1.3.6.1.4.1.25403.158515237678667.5060.20130807023020.9.dcm	CR	final	RSPCPT	4379
5e149c98-755e-4436-9241-4ea9bec13c0b	b82635ce-d991-4072-8be9-92bcab640beb	New	Mono DR	{"Still on treatment"}	India	2049	01f776a4-4409-4be7-a709-a205ab7256a2	2.25.28667509685945506376904086333081932157	2.25.27109990549108430576227920251743206244	2.25.230157259907313868678484551356609642202	b82635ce-d991-4072-8be9-92bcab640beb/2.25.28667509685945506376904086333081932157/2.25.27109990549108430576227920251743206244/2.25.230157259907313868678484551356609642202.dcm	CR	final	MANIPAL	6622
5e2d30ca-6fe3-4d6d-9ffc-6daaa6cb7cc4	747e9a38-7088-41fd-b2b7-e519e7a11edb	Failure	XDR	{Completed}	Belarus	489	cfb0431c-6fb1-4a84-a44b-82374ae4672a	1.3.6.1.4.1.25403.207732457674374.27968.20150929060053.14	1.3.6.1.4.1.25403.207732457674374.27968.20150929060053.15	1.3.6.1.4.1.25403.207732457674374.27968.20150929060053.16	747e9a38-7088-41fd-b2b7-e519e7a11edb/1.3.6.1.4.1.25403.207732457674374.27968.20150929060053.14/1.3.6.1.4.1.25403.207732457674374.27968.20150929060053.15/1.3.6.1.4.1.25403.207732457674374.27968.20150929060053.16.dcm	CR	final	RSPCPT	5496
5e2d30ca-6fe3-4d6d-9ffc-6daaa6cb7cc4	747e9a38-7088-41fd-b2b7-e519e7a11edb	Failure	XDR	{Completed}	Belarus	489	f3d1a0b0-3dd1-4ae7-aa43-c65e85a2d607	1.3.6.1.4.1.25403.207732457674374.27968.20150929060053.11	1.3.6.1.4.1.25403.207732457674374.27968.20150929060053.12	1.3.6.1.4.1.25403.207732457674374.27968.20150929060053.13	747e9a38-7088-41fd-b2b7-e519e7a11edb/1.3.6.1.4.1.25403.207732457674374.27968.20150929060053.11/1.3.6.1.4.1.25403.207732457674374.27968.20150929060053.12/1.3.6.1.4.1.25403.207732457674374.27968.20150929060053.13.dcm	CR	final	RSPCPT	5567
5e4744c9-3647-49da-ac52-2f2ff204e800	4af33e36-f486-440f-8d88-2efaca8fb8fe	New	Poly DR	{Cured}	Belarus	139	6e3fb698-0179-4541-86a4-b13a69c847c1	1.3.6.1.4.1.25403.158515237678667.5060.20130807023729.11	1.3.6.1.4.1.25403.158515237678667.5060.20130807023729.12	1.3.6.1.4.1.25403.158515237678667.5060.20130807023729.13	4af33e36-f486-440f-8d88-2efaca8fb8fe/1.3.6.1.4.1.25403.158515237678667.5060.20130807023729.11/1.3.6.1.4.1.25403.158515237678667.5060.20130807023729.12/1.3.6.1.4.1.25403.158515237678667.5060.20130807023729.13.dcm	CR	final	RSPCPT	4167
5eb926ce-b138-4cb6-84f8-f9805724339d	93ab8d05-c57b-4e88-8a26-35a05604dcbe	New	Sensitive	{Cured}	Belarus	98	3c289fab-1574-4e5a-8aec-a9f763762965	1.3.6.1.4.1.25403.158515237678667.5060.20130807020605.17	1.3.6.1.4.1.25403.158515237678667.5060.20130807020605.18	1.3.6.1.4.1.25403.158515237678667.5060.20130807020605.19	93ab8d05-c57b-4e88-8a26-35a05604dcbe/1.3.6.1.4.1.25403.158515237678667.5060.20130807020605.17/1.3.6.1.4.1.25403.158515237678667.5060.20130807020605.18/1.3.6.1.4.1.25403.158515237678667.5060.20130807020605.19.dcm	CR	final	RSPCPT	3637
5eb926ce-b138-4cb6-84f8-f9805724339d	93ab8d05-c57b-4e88-8a26-35a05604dcbe	New	Sensitive	{Cured}	Belarus	98	717ea139-d3d0-489a-af13-515d9657941d	1.3.6.1.4.1.25403.158515237678667.5060.20130807020605.20	1.3.6.1.4.1.25403.158515237678667.5060.20130807020605.21	1.3.6.1.4.1.25403.158515237678667.5060.20130807020605.22	93ab8d05-c57b-4e88-8a26-35a05604dcbe/1.3.6.1.4.1.25403.158515237678667.5060.20130807020605.20/1.3.6.1.4.1.25403.158515237678667.5060.20130807020605.21/1.3.6.1.4.1.25403.158515237678667.5060.20130807020605.22.dcm	CR	final	RSPCPT	3755
5ec19c60-fe34-4e4d-89d2-486e77d3bbdc	5e1107f7-a96d-48e8-83a6-3510473a0d21	New	MDR non XDR	{Default}	Belarus	320	865e57e6-5909-45a3-baf5-ca1747adce99	1.3.6.1.4.1.25403.163683357445804.11044.20131119114320.48	1.3.6.1.4.1.25403.163683357445804.11044.20131119114320.49	1.3.6.1.4.1.25403.163683357445804.11044.20131119114320.50	5e1107f7-a96d-48e8-83a6-3510473a0d21/1.3.6.1.4.1.25403.163683357445804.11044.20131119114320.48/1.3.6.1.4.1.25403.163683357445804.11044.20131119114320.49/1.3.6.1.4.1.25403.163683357445804.11044.20131119114320.50.dcm	CR	final	RSPCPT	4775
5ec19c60-fe34-4e4d-89d2-486e77d3bbdc	5e1107f7-a96d-48e8-83a6-3510473a0d21	New	MDR non XDR	{Default}	Belarus	320	d946e940-b93d-433e-826f-0923f896a263	1.3.6.1.4.1.25403.163683357445804.11044.20131119114320.51	1.3.6.1.4.1.25403.163683357445804.11044.20131119114320.52	1.3.6.1.4.1.25403.163683357445804.11044.20131119114320.53	5e1107f7-a96d-48e8-83a6-3510473a0d21/1.3.6.1.4.1.25403.163683357445804.11044.20131119114320.51/1.3.6.1.4.1.25403.163683357445804.11044.20131119114320.52/1.3.6.1.4.1.25403.163683357445804.11044.20131119114320.53.dcm	CR	final	RSPCPT	4852
5ef1905e-bfde-4699-a6b7-bcf53bb15a37	fb53c855-7eb5-475f-b513-4d0ceabde58a	Relapse	Sensitive	{Cured}	Georgia	30	83f31c72-b1f8-4643-bcfa-2fde34d13c11	2.25.76895171736492679889838500412535518666	2.25.83610031643149331673305800531396771181	2.25.78406095443080275659388156785864489364	fb53c855-7eb5-475f-b513-4d0ceabde58a/2.25.76895171736492679889838500412535518666/2.25.83610031643149331673305800531396771181/2.25.78406095443080275659388156785864489364.dcm	CR	final	NCTBLD	5357
5fd7092c-529b-4e6c-90fe-43f9122c031e	a56e79f6-9ba6-43e0-a8c6-6b6c68f563a0	New	MDR non XDR	{"Still on treatment"}	Romania	880	96568d79-adb7-46f9-a1e8-29c7512eb7e7	2.25.303607059895487689851037541585499980196	2.25.247822401584720224280305388705763463218	2.25.126202113404649042938027712384849646238	a56e79f6-9ba6-43e0-a8c6-6b6c68f563a0/2.25.303607059895487689851037541585499980196/2.25.247822401584720224280305388705763463218/2.25.126202113404649042938027712384849646238.dcm	XC	amended	MariusNasta	5618
5fd7092c-529b-4e6c-90fe-43f9122c031e	a56e79f6-9ba6-43e0-a8c6-6b6c68f563a0	New	MDR non XDR	{"Still on treatment"}	Romania	880	bd74dafe-5548-4262-98bd-87123266ad23	2.25.2745536699288536761656846197488515567	2.25.139282357147387144081282706001761708126	2.25.45997790965415227748127216988156294878	a56e79f6-9ba6-43e0-a8c6-6b6c68f563a0/2.25.2745536699288536761656846197488515567/2.25.139282357147387144081282706001761708126/2.25.45997790965415227748127216988156294878.dcm	XC	amended	MariusNasta	5709
5fdc7178-7845-4dff-8482-43fca5c5e325	396b7818-234e-4d73-9de7-e826fe795bc3	New	MDR non XDR	{Failure}	Azerbaijan	1086	56b3c374-b622-4444-8230-9132409ab814	2.25.6495551762781267599818667232452771110	2.25.104929480763879900308131956911614073757	2.25.25422558910412294042114682762901800096	396b7818-234e-4d73-9de7-e826fe795bc3/2.25.6495551762781267599818667232452771110/2.25.104929480763879900308131956911614073757/2.25.25422558910412294042114682762901800096.dcm	XC	final	AZ	5379
5fdc7178-7845-4dff-8482-43fca5c5e325	396b7818-234e-4d73-9de7-e826fe795bc3	New	MDR non XDR	{Failure}	Azerbaijan	1086	91bacd35-a899-41ae-9fcf-3c5345d02ce8	2.25.204341761660891823240267199989290501641	2.25.297568081839471204307314480267045376464	2.25.63240157152179139397475098103520872962	396b7818-234e-4d73-9de7-e826fe795bc3/2.25.204341761660891823240267199989290501641/2.25.297568081839471204307314480267045376464/2.25.63240157152179139397475098103520872962.dcm	XC	final	AZ	5050
5fdc7178-7845-4dff-8482-43fca5c5e325	396b7818-234e-4d73-9de7-e826fe795bc3	New	MDR non XDR	{Failure}	Azerbaijan	1086	9637538c-e29b-4983-8f30-d5c9691f9492	2.25.261907567923332988254341254451577225486	2.25.118799543234517736802347828357439858004	2.25.21558056164243223779085860334388344485	396b7818-234e-4d73-9de7-e826fe795bc3/2.25.261907567923332988254341254451577225486/2.25.118799543234517736802347828357439858004/2.25.21558056164243223779085860334388344485.dcm	XC	final	AZ	4972
6003c024-7b91-42a7-bec6-64d368d401c9	e795f22a-0f86-4f22-84d7-e0d27a2a3aeb	New	MDR non XDR	{Unknown}	Georgia	16	5ab86436-1a14-4bcd-9583-139a53953965	2.25.258996356562606568813483331788074900749	2.25.127135403921350488688169341824989949941	2.25.51663793078485231604511045355229398637	e795f22a-0f86-4f22-84d7-e0d27a2a3aeb/2.25.258996356562606568813483331788074900749/2.25.127135403921350488688169341824989949941/2.25.51663793078485231604511045355229398637.dcm	CR	final	NCTBLD	5450
6012bd3f-cc10-487a-923e-ad05e7fe80b9	2568e161-1631-4c95-ae3c-1855b2d80eec	Relapse	MDR non XDR	{Failure}	Belarus	390	896f1d8a-bf61-4120-84ba-e0f41dd877c0	1.3.6.1.4.1.25403.158515237678667.114596.20150303122009.16	1.3.6.1.4.1.25403.158515237678667.114596.20150303122009.17	1.3.6.1.4.1.25403.158515237678667.114596.20150303122009.18	2568e161-1631-4c95-ae3c-1855b2d80eec/1.3.6.1.4.1.25403.158515237678667.114596.20150303122009.16/1.3.6.1.4.1.25403.158515237678667.114596.20150303122009.17/1.3.6.1.4.1.25403.158515237678667.114596.20150303122009.18.dcm	CR	final	RSPCPT	5026
6012bd3f-cc10-487a-923e-ad05e7fe80b9	2568e161-1631-4c95-ae3c-1855b2d80eec	Relapse	MDR non XDR	{Failure}	Belarus	390	9d74807b-d58c-4b21-8e8f-fe87a2a35abe	1.3.6.1.4.1.25403.158515237678667.114596.20150303122009.10	1.3.6.1.4.1.25403.158515237678667.114596.20150303122009.11	1.3.6.1.4.1.25403.158515237678667.114596.20150303122009.12	2568e161-1631-4c95-ae3c-1855b2d80eec/1.3.6.1.4.1.25403.158515237678667.114596.20150303122009.10/1.3.6.1.4.1.25403.158515237678667.114596.20150303122009.11/1.3.6.1.4.1.25403.158515237678667.114596.20150303122009.12.dcm	CR	final	RSPCPT	4936
6012bd3f-cc10-487a-923e-ad05e7fe80b9	2568e161-1631-4c95-ae3c-1855b2d80eec	Relapse	MDR non XDR	{Failure}	Belarus	390	bedb410d-66d2-471c-b11d-db66dd699c98	1.3.6.1.4.1.25403.158515237678667.114596.20150303122009.13	1.3.6.1.4.1.25403.158515237678667.114596.20150303122009.14	1.3.6.1.4.1.25403.158515237678667.114596.20150303122009.15	2568e161-1631-4c95-ae3c-1855b2d80eec/1.3.6.1.4.1.25403.158515237678667.114596.20150303122009.13/1.3.6.1.4.1.25403.158515237678667.114596.20150303122009.14/1.3.6.1.4.1.25403.158515237678667.114596.20150303122009.15.dcm	CR	final	RSPCPT	4963
6047c319-f6e2-4218-a458-aedd7e1410c7	d7a5448b-6922-4e27-9224-e7564d228f16	Other	XDR	{Completed}	Belarus	619	d0ee0d9e-8b17-4b3a-8920-37ff7f735c2a	1.2.840.114062.2.192.168.196.13.2015.10.23.11.32.6.8261953.1	1.2.840.114062.2.192.168.196.13.2015.10.23.11.32.44.8300640.2	1.2.840.114062.2.192.168.196.13.2015.10.23.11.32.44.8300640	d7a5448b-6922-4e27-9224-e7564d228f16/1.2.840.114062.2.192.168.196.13.2015.10.23.11.32.6.8261953.1/1.2.840.114062.2.192.168.196.13.2015.10.23.11.32.44.8300640.2/1.2.840.114062.2.192.168.196.13.2015.10.23.11.32.44.8300640.dcm	CR	final	RSPCPT	5618
61d6bf64-f3a2-455c-a510-a77ef412012e	5986ed30-dfb4-48fc-91aa-d5f341deaaaa	Relapse	Sensitive	{Cured}	Belarus	262	4e053c2b-6fbb-4245-af2e-4316ea0668b2	1.3.6.1.4.1.25403.158515237678667.5060.20130807024709.14	1.3.6.1.4.1.25403.158515237678667.5060.20130807024709.15	1.3.6.1.4.1.25403.158515237678667.5060.20130807024709.16	5986ed30-dfb4-48fc-91aa-d5f341deaaaa/1.3.6.1.4.1.25403.158515237678667.5060.20130807024709.14/1.3.6.1.4.1.25403.158515237678667.5060.20130807024709.15/1.3.6.1.4.1.25403.158515237678667.5060.20130807024709.16.dcm	CR	final	RSPCPT	4705
63b545fa-22b6-428e-9b9e-7fecedaf9211	806326d4-9570-46ab-900a-97e28bc0463c	Other	XDR	{Default}	Georgia	1204	223bb8c0-249a-4788-80e3-a5090d229836	2.25.245727482350487216083405476998060560138	2.25.251355911273425116191965435116303473772	2.25.285092084120610951673796763383858941945	806326d4-9570-46ab-900a-97e28bc0463c/2.25.245727482350487216083405476998060560138/2.25.251355911273425116191965435116303473772/2.25.285092084120610951673796763383858941945.dcm	CR	final	NCTBLD	5681
63b62950-4683-44a6-88e9-ccb07dc77c30	5218263a-8d9e-455a-b28d-62dec246553b	Treatment after default	MDR non XDR	{Completed}	Azerbaijan	1074	28af04cf-1e91-42e7-978e-c652d9549894	2.25.180579238980411415111400725577443328625	2.25.182873407433360151064407651741801565247	2.25.153728828786127311266879820335140544188	5218263a-8d9e-455a-b28d-62dec246553b/2.25.180579238980411415111400725577443328625/2.25.182873407433360151064407651741801565247/2.25.153728828786127311266879820335140544188.dcm	XC	final	AZ	5037
63b62950-4683-44a6-88e9-ccb07dc77c30	5218263a-8d9e-455a-b28d-62dec246553b	Treatment after default	MDR non XDR	{Completed}	Azerbaijan	1074	4711bac0-76d8-4699-aee9-eebaf5020b0f	2.25.243226832238421861074059738693813162593	2.25.53419502781710259003228036773011025	2.25.241546041361295355008049672820726703571	5218263a-8d9e-455a-b28d-62dec246553b/2.25.243226832238421861074059738693813162593/2.25.53419502781710259003228036773011025/2.25.241546041361295355008049672820726703571.dcm	XC	final	AZ	5329
63b62950-4683-44a6-88e9-ccb07dc77c30	5218263a-8d9e-455a-b28d-62dec246553b	Treatment after default	MDR non XDR	{Completed}	Azerbaijan	1074	8e4cd62f-0808-46f0-b37b-b6af552dec2a	2.25.172222249595438575101122017953061158736	2.25.98040549263344116702344321415590586278	2.25.230158093123043944354006620111876506387	5218263a-8d9e-455a-b28d-62dec246553b/2.25.172222249595438575101122017953061158736/2.25.98040549263344116702344321415590586278/2.25.230158093123043944354006620111876506387.dcm	XC	final	AZ	5179
63dd6b89-3e9e-4357-b2f3-eb511eeba272	fe433b90-c517-42f3-bdbf-6ae6c2fe6dd0	New	Sensitive	{Cured}	Belarus	138	a3522804-9f83-4c66-ba1c-22759e81730d	1.3.6.1.4.1.25403.158515237678667.5060.20130807023746.11	1.3.6.1.4.1.25403.158515237678667.5060.20130807023746.12	1.3.6.1.4.1.25403.158515237678667.5060.20130807023746.13	fe433b90-c517-42f3-bdbf-6ae6c2fe6dd0/1.3.6.1.4.1.25403.158515237678667.5060.20130807023746.11/1.3.6.1.4.1.25403.158515237678667.5060.20130807023746.12/1.3.6.1.4.1.25403.158515237678667.5060.20130807023746.13.dcm	CR	final	RSPCPT	4116
63f09c28-d230-45c9-8661-fffa9c551325	77e0ee83-517a-41cc-9679-a189343696a8	Treatment after default	MDR non XDR	{Cured}	Azerbaijan	1067	45cbc4de-6398-4069-9775-0c97766e4fc5	2.25.277401206885206503729698868922427918346	2.25.165895210131209701684708428980512213695	2.25.211702676055725588820603748855912897146	77e0ee83-517a-41cc-9679-a189343696a8/2.25.277401206885206503729698868922427918346/2.25.165895210131209701684708428980512213695/2.25.211702676055725588820603748855912897146.dcm	XC	final	AZ	5838
63f09c28-d230-45c9-8661-fffa9c551325	77e0ee83-517a-41cc-9679-a189343696a8	Treatment after default	MDR non XDR	{Cured}	Azerbaijan	1067	62fcb45a-682f-4c37-91cf-b4775d5d0aef	2.25.239719993713473908226698286963083189035	2.25.299099093375624504052415414219541188371	2.25.300541450775920180849905383096845688205	77e0ee83-517a-41cc-9679-a189343696a8/2.25.239719993713473908226698286963083189035/2.25.299099093375624504052415414219541188371/2.25.300541450775920180849905383096845688205.dcm	XC	final	AZ	5594
63f09c28-d230-45c9-8661-fffa9c551325	77e0ee83-517a-41cc-9679-a189343696a8	Treatment after default	MDR non XDR	{Cured}	Azerbaijan	1067	67d7b517-d040-4d1d-b754-cd405fc1d9bf	2.25.36558984670797830674174664110372287944	2.25.215397343151736709596820911049235392617	2.25.313555435823761142115350893017571049594	77e0ee83-517a-41cc-9679-a189343696a8/2.25.36558984670797830674174664110372287944/2.25.215397343151736709596820911049235392617/2.25.313555435823761142115350893017571049594.dcm	XC	final	AZ	5293
64c19005-e41f-4ef2-bcca-5272931b0c6f	0b04d972-0be7-4481-82e9-5662de915746	Relapse	Poly DR	{"Still on treatment"}	India	2114	29c6a9f4-b471-4cbb-af7b-0fb67888eceb	2.25.150259187251349430678280682865693852616	2.25.163744348646364466108649523273831124958	2.25.148107216547836491614368553041940989288	0b04d972-0be7-4481-82e9-5662de915746/2.25.150259187251349430678280682865693852616/2.25.163744348646364466108649523273831124958/2.25.148107216547836491614368553041940989288.dcm	CR	final	MANIPAL	6604
64c19005-e41f-4ef2-bcca-5272931b0c6f	0b04d972-0be7-4481-82e9-5662de915746	Relapse	Poly DR	{"Still on treatment"}	India	2114	5edbc243-b77c-4649-be36-208b9fe3db14	2.25.286933838928985800358932771922888158882	2.25.330149412094209607484564224645968223096	2.25.44981247209515609238314899777217393792	0b04d972-0be7-4481-82e9-5662de915746/2.25.286933838928985800358932771922888158882/2.25.330149412094209607484564224645968223096/2.25.44981247209515609238314899777217393792.dcm	CR	final	MANIPAL	6570
64c19005-e41f-4ef2-bcca-5272931b0c6f	0b04d972-0be7-4481-82e9-5662de915746	Relapse	Poly DR	{"Still on treatment"}	India	2114	b364fca3-0f2f-4d6f-8f29-6d9969c8b36e	2.25.99955716868499351951633794913416631994	2.25.187648964558904848368747423155029031980	2.25.251168463975046827918858751079898249512	0b04d972-0be7-4481-82e9-5662de915746/2.25.99955716868499351951633794913416631994/2.25.187648964558904848368747423155029031980/2.25.251168463975046827918858751079898249512.dcm	CR	final	MANIPAL	6547
64c19005-e41f-4ef2-bcca-5272931b0c6f	0b04d972-0be7-4481-82e9-5662de915746	Relapse	Poly DR	{"Still on treatment"}	India	2114	c3ae6efc-e0f7-47b1-9c96-4306e4ede736	2.25.229201890947757508213515790986640590532	2.25.276147181857041929520917891123191076604	2.25.289571513385905146370239314085725110799	0b04d972-0be7-4481-82e9-5662de915746/2.25.229201890947757508213515790986640590532/2.25.276147181857041929520917891123191076604/2.25.289571513385905146370239314085725110799.dcm	CR	final	MANIPAL	6626
64ce6659-b22f-4c9d-9c93-897689d66b83	2594975f-a767-41ea-b446-171153f32c71	New	Sensitive	{"Still on treatment"}	India	2201	10d8c20b-3ab2-491a-8bf4-486b4ca5da23	2.25.9344226331119167594629802230154199883	2.25.37171417786703949009735484207383094436	2.25.27087481326014392658753650944327216707	2594975f-a767-41ea-b446-171153f32c71/2.25.9344226331119167594629802230154199883/2.25.37171417786703949009735484207383094436/2.25.27087481326014392658753650944327216707.dcm	CR	final	MANIPAL	6675
64ce6659-b22f-4c9d-9c93-897689d66b83	2594975f-a767-41ea-b446-171153f32c71	New	Sensitive	{"Still on treatment"}	India	2201	a8c4d0b5-b4d3-45a0-97e0-bfc5c969b3c2	2.25.302635881851187878752901615383984748367	2.25.216591724869910386399955366170416648896	2.25.57542975287918658204596925745707049811	2594975f-a767-41ea-b446-171153f32c71/2.25.302635881851187878752901615383984748367/2.25.216591724869910386399955366170416648896/2.25.57542975287918658204596925745707049811.dcm	CR	final	MANIPAL	6640
66576ee9-1397-4184-835f-873a75ae56c2	a4f9595a-54fd-4bab-86e8-2932ca7e73b8	New	MDR non XDR	{"Still on treatment"}	Romania	993	76076dcd-a326-4905-b4f2-7856c32c2131	2.25.179526093339425862997350785109203659668	2.25.109108023588288053398796516012181691334	2.25.278113568186584591126780412797097602032	a4f9595a-54fd-4bab-86e8-2932ca7e73b8/2.25.179526093339425862997350785109203659668/2.25.109108023588288053398796516012181691334/2.25.278113568186584591126780412797097602032.dcm	XC	amended	MariusNasta	5664
66576ee9-1397-4184-835f-873a75ae56c2	a4f9595a-54fd-4bab-86e8-2932ca7e73b8	New	MDR non XDR	{"Still on treatment"}	Romania	993	84206e79-dcb9-4a80-be6e-4d855bb753a8	2.25.11901046855406301912110566035549337089	2.25.29217551607240962248998642955523169668	2.25.128851307871994670503629363782135687538	a4f9595a-54fd-4bab-86e8-2932ca7e73b8/2.25.11901046855406301912110566035549337089/2.25.29217551607240962248998642955523169668/2.25.128851307871994670503629363782135687538.dcm	XC	amended	MariusNasta	5758
66576ee9-1397-4184-835f-873a75ae56c2	a4f9595a-54fd-4bab-86e8-2932ca7e73b8	New	MDR non XDR	{"Still on treatment"}	Romania	993	d3e5047c-c21f-4e31-8688-4ab7a1c45155	2.25.5436394104302135846651151201240787002	2.25.82820415964111453226021468605378532285	2.25.91446518704438416554786510412219804646	a4f9595a-54fd-4bab-86e8-2932ca7e73b8/2.25.5436394104302135846651151201240787002/2.25.82820415964111453226021468605378532285/2.25.91446518704438416554786510412219804646.dcm	XC	amended	MariusNasta	5820
66730f88-3909-4503-84bc-b60c8c14acb7	44642cc6-e43c-44d4-83dc-afaeeb55686e	New	Mono DR	{Cured}	Belarus	145	bb6e7f4f-20df-45df-b0c3-e8655bd7b66e	1.3.6.1.4.1.25403.158515237678667.5060.20130807024259.10	1.3.6.1.4.1.25403.158515237678667.5060.20130807024259.11	1.3.6.1.4.1.25403.158515237678667.5060.20130807024259.12	44642cc6-e43c-44d4-83dc-afaeeb55686e/1.3.6.1.4.1.25403.158515237678667.5060.20130807024259.10/1.3.6.1.4.1.25403.158515237678667.5060.20130807024259.11/1.3.6.1.4.1.25403.158515237678667.5060.20130807024259.12.dcm	CR	final	RSPCPT	4032
6696565c-2f68-44f7-baec-4d6198a1d3c1	ed69e90b-b739-4ca9-84c3-484fa9abb8e1	Treatment after default	MDR non XDR	{Died}	Belarus	308	00b5e853-4f1c-4bba-ac8d-7f1cb29c6fda	1.3.6.1.4.1.25403.163683357445804.7376.20131217010845.12	1.3.6.1.4.1.25403.163683357445804.7376.20131217010845.13	1.3.6.1.4.1.25403.163683357445804.7376.20131217010845.14	ed69e90b-b739-4ca9-84c3-484fa9abb8e1/1.3.6.1.4.1.25403.163683357445804.7376.20131217010845.12/1.3.6.1.4.1.25403.163683357445804.7376.20131217010845.13/1.3.6.1.4.1.25403.163683357445804.7376.20131217010845.14.dcm	CR	final	RSPCPT	4809
6696565c-2f68-44f7-baec-4d6198a1d3c1	ed69e90b-b739-4ca9-84c3-484fa9abb8e1	Treatment after default	MDR non XDR	{Died}	Belarus	308	740c05e4-f31f-491a-b75e-125be1bf0e32	1.3.6.1.4.1.25403.163683357445804.7376.20131217010845.6	1.3.6.1.4.1.25403.163683357445804.7376.20131217010845.7	1.3.6.1.4.1.25403.163683357445804.7376.20131217010845.8	ed69e90b-b739-4ca9-84c3-484fa9abb8e1/1.3.6.1.4.1.25403.163683357445804.7376.20131217010845.6/1.3.6.1.4.1.25403.163683357445804.7376.20131217010845.7/1.3.6.1.4.1.25403.163683357445804.7376.20131217010845.8.dcm	CR	final	RSPCPT	4209
6696565c-2f68-44f7-baec-4d6198a1d3c1	ed69e90b-b739-4ca9-84c3-484fa9abb8e1	Treatment after default	MDR non XDR	{Died}	Belarus	308	8b00a470-13c3-4ec2-bd72-258fb428b10c	1.3.6.1.4.1.25403.163683357445804.7376.20131217010845.3	1.3.6.1.4.1.25403.163683357445804.7376.20131217010845.4	1.3.6.1.4.1.25403.163683357445804.7376.20131217010845.5	ed69e90b-b739-4ca9-84c3-484fa9abb8e1/1.3.6.1.4.1.25403.163683357445804.7376.20131217010845.3/1.3.6.1.4.1.25403.163683357445804.7376.20131217010845.4/1.3.6.1.4.1.25403.163683357445804.7376.20131217010845.5.dcm	CR	final	RSPCPT	4201
6696565c-2f68-44f7-baec-4d6198a1d3c1	ed69e90b-b739-4ca9-84c3-484fa9abb8e1	Treatment after default	MDR non XDR	{Died}	Belarus	308	c3ebbd9a-e70b-45dd-8dd1-d8746e358df3	1.3.6.1.4.1.25403.163683357445804.7376.20131217010845.9	1.3.6.1.4.1.25403.163683357445804.7376.20131217010845.10	1.3.6.1.4.1.25403.163683357445804.7376.20131217010845.11	ed69e90b-b739-4ca9-84c3-484fa9abb8e1/1.3.6.1.4.1.25403.163683357445804.7376.20131217010845.9/1.3.6.1.4.1.25403.163683357445804.7376.20131217010845.10/1.3.6.1.4.1.25403.163683357445804.7376.20131217010845.11.dcm	CR	final	RSPCPT	4271
66ecc132-bbd1-486e-bf15-99a43486688d	0f081730-3f9d-4244-a88f-59af27a6808e	New	MDR non XDR	{Cured}	Belarus	386	85f801c6-446c-48d3-bf27-cce784049c4f	1.3.6.1.4.1.25403.207732457674374.13668.20141127075940.31	1.3.6.1.4.1.25403.207732457674374.13668.20141127075940.32	1.3.6.1.4.1.25403.207732457674374.13668.20141127075940.33	0f081730-3f9d-4244-a88f-59af27a6808e/1.3.6.1.4.1.25403.207732457674374.13668.20141127075940.31/1.3.6.1.4.1.25403.207732457674374.13668.20141127075940.32/1.3.6.1.4.1.25403.207732457674374.13668.20141127075940.33.dcm	CR	final	RSPCPT	5002
66ecc132-bbd1-486e-bf15-99a43486688d	0f081730-3f9d-4244-a88f-59af27a6808e	New	MDR non XDR	{Cured}	Belarus	386	b6e26af4-4ae4-4d58-9102-788342dcdc36	1.3.6.1.4.1.25403.207732457674374.13668.20141127075940.25	1.3.6.1.4.1.25403.207732457674374.13668.20141127075940.26	1.3.6.1.4.1.25403.207732457674374.13668.20141127075940.27	0f081730-3f9d-4244-a88f-59af27a6808e/1.3.6.1.4.1.25403.207732457674374.13668.20141127075940.25/1.3.6.1.4.1.25403.207732457674374.13668.20141127075940.26/1.3.6.1.4.1.25403.207732457674374.13668.20141127075940.27.dcm	CR	final	RSPCPT	5082
66ecc132-bbd1-486e-bf15-99a43486688d	0f081730-3f9d-4244-a88f-59af27a6808e	New	MDR non XDR	{Cured}	Belarus	386	fa281ec3-0faf-4809-935c-55c3a46e7bdf	1.3.6.1.4.1.25403.207732457674374.13668.20141127075940.28	1.3.6.1.4.1.25403.207732457674374.13668.20141127075940.29	1.3.6.1.4.1.25403.207732457674374.13668.20141127075940.30	0f081730-3f9d-4244-a88f-59af27a6808e/1.3.6.1.4.1.25403.207732457674374.13668.20141127075940.28/1.3.6.1.4.1.25403.207732457674374.13668.20141127075940.29/1.3.6.1.4.1.25403.207732457674374.13668.20141127075940.30.dcm	CR	final	RSPCPT	5145
66ecc132-bbd1-486e-bf15-99a43486688d	0f081730-3f9d-4244-a88f-59af27a6808e	New	MDR non XDR	{Cured}	Belarus	386	fe709f12-af0e-4a61-b2da-1b95fc89941a	1.3.6.1.4.1.25403.207732457674374.13668.20141127075940.22	1.3.6.1.4.1.25403.207732457674374.13668.20141127075940.23	1.3.6.1.4.1.25403.207732457674374.13668.20141127075940.24	0f081730-3f9d-4244-a88f-59af27a6808e/1.3.6.1.4.1.25403.207732457674374.13668.20141127075940.22/1.3.6.1.4.1.25403.207732457674374.13668.20141127075940.23/1.3.6.1.4.1.25403.207732457674374.13668.20141127075940.24.dcm	CR	final	RSPCPT	5020
6781e0b7-ca61-4071-90cd-77336e58c00a	8861ca40-ccf3-4a70-9342-42799602f470	Failure	MDR non XDR	{Failure}	Georgia	1029	3f7f8829-cb09-4613-8ef1-849fea0b340a	2.25.94663263023020278044782291337145784191	2.25.279639942742436567805522264444438155201	2.25.185434538085100601581303811710639758374	8861ca40-ccf3-4a70-9342-42799602f470/2.25.94663263023020278044782291337145784191/2.25.279639942742436567805522264444438155201/2.25.185434538085100601581303811710639758374.dcm	CR	final	NCTBLD	5002
67edeb25-6895-48c0-b3e4-9b2ce8625a88	e551bc0e-67a1-495a-8ef1-4b007b53c475	Other	MDR non XDR	{"Still on treatment"}	Romania	1091	7403eb13-eb64-4c85-8e11-28044a74bc10	2.25.248309112266094179492519457405688543237	2.25.212684211374006454439017506648701195190	2.25.14210295796259087786935205390030337261	e551bc0e-67a1-495a-8ef1-4b007b53c475/2.25.248309112266094179492519457405688543237/2.25.212684211374006454439017506648701195190/2.25.14210295796259087786935205390030337261.dcm	XC	amended	MariusNasta	5803
67f05305-c197-4993-8628-9a0a005f51a4	33e5dfd7-113c-4b48-8af2-60d9f5491897	Failure	XDR	{Died}	Georgia	928	046e41d4-37b9-457a-9026-15300fb1ade2	2.25.228574418166833546568460016408556929263	2.25.127437533374447347685487627550610831630	2.25.56310971267482703124037479133877410655	33e5dfd7-113c-4b48-8af2-60d9f5491897/2.25.228574418166833546568460016408556929263/2.25.127437533374447347685487627550610831630/2.25.56310971267482703124037479133877410655.dcm	CR	final	NCTBLD	5608
68174f40-e372-4892-bc65-3718e8990352	cedfbb99-3474-4fd7-8198-4263c1cd1b63	New	XDR	{Cured}	Belarus	319	02cabd58-93ea-4b51-8a73-45eba87bb4c9	1.3.6.1.4.1.25403.163683357445804.11044.20131119114256.65	1.3.6.1.4.1.25403.163683357445804.11044.20131119114256.66	1.3.6.1.4.1.25403.163683357445804.11044.20131119114256.67	cedfbb99-3474-4fd7-8198-4263c1cd1b63/1.3.6.1.4.1.25403.163683357445804.11044.20131119114256.65/1.3.6.1.4.1.25403.163683357445804.11044.20131119114256.66/1.3.6.1.4.1.25403.163683357445804.11044.20131119114256.67.dcm	CR	final	RSPCPT	4809
68174f40-e372-4892-bc65-3718e8990352	cedfbb99-3474-4fd7-8198-4263c1cd1b63	New	XDR	{Cured}	Belarus	319	16c05d0a-48c2-4990-b3e7-0f3025478bb3	1.3.6.1.4.1.25403.163683357445804.11044.20131119114256.62	1.3.6.1.4.1.25403.163683357445804.11044.20131119114256.63	1.3.6.1.4.1.25403.163683357445804.11044.20131119114256.64	cedfbb99-3474-4fd7-8198-4263c1cd1b63/1.3.6.1.4.1.25403.163683357445804.11044.20131119114256.62/1.3.6.1.4.1.25403.163683357445804.11044.20131119114256.63/1.3.6.1.4.1.25403.163683357445804.11044.20131119114256.64.dcm	CR	final	RSPCPT	4746
68174f40-e372-4892-bc65-3718e8990352	cedfbb99-3474-4fd7-8198-4263c1cd1b63	New	XDR	{Cured}	Belarus	319	9976bb04-6f0c-4a48-ac46-0658c82ea99d	1.3.6.1.4.1.25403.163683357445804.11044.20131119114256.59	1.3.6.1.4.1.25403.163683357445804.11044.20131119114256.60	1.3.6.1.4.1.25403.163683357445804.11044.20131119114256.61	cedfbb99-3474-4fd7-8198-4263c1cd1b63/1.3.6.1.4.1.25403.163683357445804.11044.20131119114256.59/1.3.6.1.4.1.25403.163683357445804.11044.20131119114256.60/1.3.6.1.4.1.25403.163683357445804.11044.20131119114256.61.dcm	CR	final	RSPCPT	4684
68174f40-e372-4892-bc65-3718e8990352	cedfbb99-3474-4fd7-8198-4263c1cd1b63	New	XDR	{Cured}	Belarus	319	fafda66f-a864-4378-a117-b4bcb95bcdea	1.3.6.1.4.1.25403.163683357445804.11044.20131119114256.56	1.3.6.1.4.1.25403.163683357445804.11044.20131119114256.57	1.3.6.1.4.1.25403.163683357445804.11044.20131119114256.58	cedfbb99-3474-4fd7-8198-4263c1cd1b63/1.3.6.1.4.1.25403.163683357445804.11044.20131119114256.56/1.3.6.1.4.1.25403.163683357445804.11044.20131119114256.57/1.3.6.1.4.1.25403.163683357445804.11044.20131119114256.58.dcm	CR	final	RSPCPT	4645
6885f146-82b5-4550-9fc8-cc3f390bd575	fa502139-af36-44e9-b5ed-e64f60ca216f	Failure	MDR non XDR	{Completed}	Belarus	291	0438f55b-12b9-4497-a1b8-7ea184a1c128	1.3.6.1.4.1.25403.158515237678667.5060.20130807022113.9	1.3.6.1.4.1.25403.158515237678667.5060.20130807022113.10	1.3.6.1.4.1.25403.158515237678667.5060.20130807022113.11	fa502139-af36-44e9-b5ed-e64f60ca216f/1.3.6.1.4.1.25403.158515237678667.5060.20130807022113.9/1.3.6.1.4.1.25403.158515237678667.5060.20130807022113.10/1.3.6.1.4.1.25403.158515237678667.5060.20130807022113.11.dcm	CR	final	RSPCPT	4685
6885f146-82b5-4550-9fc8-cc3f390bd575	fa502139-af36-44e9-b5ed-e64f60ca216f	Failure	MDR non XDR	{Completed}	Belarus	291	43a374f3-7759-4768-a6d1-37b6d2237c66	1.3.6.1.4.1.25403.158515237678667.5060.20130807022114.7	1.3.6.1.4.1.25403.158515237678667.5060.20130807022114.8	1.3.6.1.4.1.25403.158515237678667.5060.20130807022114.9	fa502139-af36-44e9-b5ed-e64f60ca216f/1.3.6.1.4.1.25403.158515237678667.5060.20130807022114.7/1.3.6.1.4.1.25403.158515237678667.5060.20130807022114.8/1.3.6.1.4.1.25403.158515237678667.5060.20130807022114.9.dcm	CR	final	RSPCPT	4692
6885f146-82b5-4550-9fc8-cc3f390bd575	fa502139-af36-44e9-b5ed-e64f60ca216f	Failure	MDR non XDR	{Completed}	Belarus	291	8214b59b-07b8-45a5-a4bc-44dce6f16bed	1.3.6.1.4.1.25403.158515237678667.5060.20130807022115.4	1.3.6.1.4.1.25403.158515237678667.5060.20130807022115.5	1.3.6.1.4.1.25403.158515237678667.5060.20130807022115.6	fa502139-af36-44e9-b5ed-e64f60ca216f/1.3.6.1.4.1.25403.158515237678667.5060.20130807022115.4/1.3.6.1.4.1.25403.158515237678667.5060.20130807022115.5/1.3.6.1.4.1.25403.158515237678667.5060.20130807022115.6.dcm	CR	final	RSPCPT	4699
6885f146-82b5-4550-9fc8-cc3f390bd575	fa502139-af36-44e9-b5ed-e64f60ca216f	Failure	MDR non XDR	{Completed}	Belarus	291	8e4a5750-228a-4ad6-b015-f4a41522278f	1.3.6.1.4.1.25403.158515237678667.5060.20130807022114.1	1.3.6.1.4.1.25403.158515237678667.5060.20130807022114.2	1.3.6.1.4.1.25403.158515237678667.5060.20130807022114.3	fa502139-af36-44e9-b5ed-e64f60ca216f/1.3.6.1.4.1.25403.158515237678667.5060.20130807022114.1/1.3.6.1.4.1.25403.158515237678667.5060.20130807022114.2/1.3.6.1.4.1.25403.158515237678667.5060.20130807022114.3.dcm	CR	final	RSPCPT	4688
6885f146-82b5-4550-9fc8-cc3f390bd575	fa502139-af36-44e9-b5ed-e64f60ca216f	Failure	MDR non XDR	{Completed}	Belarus	291	a30f639a-413e-49b2-95f7-f74f996353d0	1.3.6.1.4.1.25403.158515237678667.5060.20130807022113.6	1.3.6.1.4.1.25403.158515237678667.5060.20130807022113.7	1.3.6.1.4.1.25403.158515237678667.5060.20130807022113.8	fa502139-af36-44e9-b5ed-e64f60ca216f/1.3.6.1.4.1.25403.158515237678667.5060.20130807022113.6/1.3.6.1.4.1.25403.158515237678667.5060.20130807022113.7/1.3.6.1.4.1.25403.158515237678667.5060.20130807022113.8.dcm	CR	final	RSPCPT	4636
6885f146-82b5-4550-9fc8-cc3f390bd575	fa502139-af36-44e9-b5ed-e64f60ca216f	Failure	MDR non XDR	{Completed}	Belarus	291	bf120f39-d547-4f75-adab-54912ac8883a	1.3.6.1.4.1.25403.158515237678667.5060.20130807022115.1	1.3.6.1.4.1.25403.158515237678667.5060.20130807022115.2	1.3.6.1.4.1.25403.158515237678667.5060.20130807022115.3	fa502139-af36-44e9-b5ed-e64f60ca216f/1.3.6.1.4.1.25403.158515237678667.5060.20130807022115.1/1.3.6.1.4.1.25403.158515237678667.5060.20130807022115.2/1.3.6.1.4.1.25403.158515237678667.5060.20130807022115.3.dcm	CR	final	RSPCPT	4698
6885f146-82b5-4550-9fc8-cc3f390bd575	fa502139-af36-44e9-b5ed-e64f60ca216f	Failure	MDR non XDR	{Completed}	Belarus	291	c200ba42-15bc-4724-8786-ac6a756f1155	1.3.6.1.4.1.25403.158515237678667.5060.20130807022114.4	1.3.6.1.4.1.25403.158515237678667.5060.20130807022114.5	1.3.6.1.4.1.25403.158515237678667.5060.20130807022114.6	fa502139-af36-44e9-b5ed-e64f60ca216f/1.3.6.1.4.1.25403.158515237678667.5060.20130807022114.4/1.3.6.1.4.1.25403.158515237678667.5060.20130807022114.5/1.3.6.1.4.1.25403.158515237678667.5060.20130807022114.6.dcm	CR	final	RSPCPT	4690
6885f146-82b5-4550-9fc8-cc3f390bd575	fa502139-af36-44e9-b5ed-e64f60ca216f	Failure	MDR non XDR	{Completed}	Belarus	291	f79fc1f6-2c1d-4f55-8709-2b2f63301336	1.3.6.1.4.1.25403.158515237678667.5060.20130807022115.7	1.3.6.1.4.1.25403.158515237678667.5060.20130807022115.8	1.3.6.1.4.1.25403.158515237678667.5060.20130807022115.9	fa502139-af36-44e9-b5ed-e64f60ca216f/1.3.6.1.4.1.25403.158515237678667.5060.20130807022115.7/1.3.6.1.4.1.25403.158515237678667.5060.20130807022115.8/1.3.6.1.4.1.25403.158515237678667.5060.20130807022115.9.dcm	CR	final	RSPCPT	4711
6885f146-82b5-4550-9fc8-cc3f390bd575	fa502139-af36-44e9-b5ed-e64f60ca216f	Failure	MDR non XDR	{Completed}	Belarus	291	ffa1368d-4d0d-4a0f-a167-aeb4ad7f6e38	1.3.6.1.4.1.25403.158515237678667.5060.20130807022113.12	1.3.6.1.4.1.25403.158515237678667.5060.20130807022113.13	1.3.6.1.4.1.25403.158515237678667.5060.20130807022113.14	fa502139-af36-44e9-b5ed-e64f60ca216f/1.3.6.1.4.1.25403.158515237678667.5060.20130807022113.12/1.3.6.1.4.1.25403.158515237678667.5060.20130807022113.13/1.3.6.1.4.1.25403.158515237678667.5060.20130807022113.14.dcm	CR	final	RSPCPT	4687
68cfcd48-c9e1-4a02-b7f6-b7be4cb85eec	41bc0273-e629-4240-9288-0742a81a16a6	Treatment after default	MDR non XDR	{Cured}	Azerbaijan	1049	36118f22-da2f-4bbb-b441-04a8102deb04	2.25.42710716689922930866615663202376032236	2.25.210521451714477638965093760469088243691	2.25.309718727325857872769671172100931906045	41bc0273-e629-4240-9288-0742a81a16a6/2.25.42710716689922930866615663202376032236/2.25.210521451714477638965093760469088243691/2.25.309718727325857872769671172100931906045.dcm	XC	final	AZ	5800
68cfcd48-c9e1-4a02-b7f6-b7be4cb85eec	41bc0273-e629-4240-9288-0742a81a16a6	Treatment after default	MDR non XDR	{Cured}	Azerbaijan	1049	c101d189-9323-4b43-9f66-6ed46bcdd81f	2.25.91232860047129576745628937598453251236	2.25.18918416242528972873136012629452021400	2.25.58509151228939948129077364585917682943	41bc0273-e629-4240-9288-0742a81a16a6/2.25.91232860047129576745628937598453251236/2.25.18918416242528972873136012629452021400/2.25.58509151228939948129077364585917682943.dcm	XC	final	AZ	5852
68dad47c-e012-439e-b903-d6a2179790f6	9320edba-847e-4872-a595-388adbf480fa	New	MDR non XDR	{"Still on treatment"}	Romania	1188	1124faf5-e680-4ee5-b94c-418eb939ac1b	2.25.294238050583964205597184351151033687061	2.25.68123168633779927662312376491528110049	2.25.331621532209921307159791456326032232193	9320edba-847e-4872-a595-388adbf480fa/2.25.294238050583964205597184351151033687061/2.25.68123168633779927662312376491528110049/2.25.331621532209921307159791456326032232193.dcm	XC	amended	MariusNasta	5625
6982bd81-f9bc-4263-887d-0b89c047b695	9addb84c-dbfb-4569-8666-8af5ba80ad8d	New	Sensitive	{Cured}	Belarus	133	346656e1-4b2d-43ba-a622-a5e24c603376	1.3.6.1.4.1.25403.158515237678667.5060.20130807024936.13	1.3.6.1.4.1.25403.158515237678667.5060.20130807024936.14	1.3.6.1.4.1.25403.158515237678667.5060.20130807024936.15	9addb84c-dbfb-4569-8666-8af5ba80ad8d/1.3.6.1.4.1.25403.158515237678667.5060.20130807024936.13/1.3.6.1.4.1.25403.158515237678667.5060.20130807024936.14/1.3.6.1.4.1.25403.158515237678667.5060.20130807024936.15.dcm	CR	final	RSPCPT	3787
6982bd81-f9bc-4263-887d-0b89c047b695	9addb84c-dbfb-4569-8666-8af5ba80ad8d	New	Sensitive	{Cured}	Belarus	133	b2797d3f-a058-459b-8ace-52d9728a6c42	1.3.6.1.4.1.25403.158515237678667.5060.20130807024936.16	1.3.6.1.4.1.25403.158515237678667.5060.20130807024936.17	1.3.6.1.4.1.25403.158515237678667.5060.20130807024936.18	9addb84c-dbfb-4569-8666-8af5ba80ad8d/1.3.6.1.4.1.25403.158515237678667.5060.20130807024936.16/1.3.6.1.4.1.25403.158515237678667.5060.20130807024936.17/1.3.6.1.4.1.25403.158515237678667.5060.20130807024936.18.dcm	CR	final	RSPCPT	3816
6a1afb49-761e-4801-9dfe-63a3edfdf7ea	77c1b5e1-871c-45d8-9cc4-4d0154f87d0b	New	Sensitive	{Cured}	Belarus	160	d391aea7-c373-4b22-8615-4a76f5d3bda5	1.3.6.1.4.1.25403.158515237678667.5060.20130807020843.7	1.3.6.1.4.1.25403.158515237678667.5060.20130807020843.8	1.3.6.1.4.1.25403.158515237678667.5060.20130807020843.9	77c1b5e1-871c-45d8-9cc4-4d0154f87d0b/1.3.6.1.4.1.25403.158515237678667.5060.20130807020843.7/1.3.6.1.4.1.25403.158515237678667.5060.20130807020843.8/1.3.6.1.4.1.25403.158515237678667.5060.20130807020843.9.dcm	CR	final	RSPCPT	4222
6a1afb49-761e-4801-9dfe-63a3edfdf7ea	77c1b5e1-871c-45d8-9cc4-4d0154f87d0b	New	Sensitive	{Cured}	Belarus	160	d7dd61df-1528-4bd3-940d-e9aad53530da	1.3.6.1.4.1.25403.158515237678667.5060.20130807020843.10	1.3.6.1.4.1.25403.158515237678667.5060.20130807020843.11	1.3.6.1.4.1.25403.158515237678667.5060.20130807020843.12	77c1b5e1-871c-45d8-9cc4-4d0154f87d0b/1.3.6.1.4.1.25403.158515237678667.5060.20130807020843.10/1.3.6.1.4.1.25403.158515237678667.5060.20130807020843.11/1.3.6.1.4.1.25403.158515237678667.5060.20130807020843.12.dcm	CR	final	RSPCPT	4252
6a1afb49-761e-4801-9dfe-63a3edfdf7ea	77c1b5e1-871c-45d8-9cc4-4d0154f87d0b	New	Sensitive	{Cured}	Belarus	160	f4b6c53d-419f-4024-8340-378e6d2d9529	1.3.6.1.4.1.25403.158515237678667.5060.20130807020843.4	1.3.6.1.4.1.25403.158515237678667.5060.20130807020843.5	1.3.6.1.4.1.25403.158515237678667.5060.20130807020843.6	77c1b5e1-871c-45d8-9cc4-4d0154f87d0b/1.3.6.1.4.1.25403.158515237678667.5060.20130807020843.4/1.3.6.1.4.1.25403.158515237678667.5060.20130807020843.5/1.3.6.1.4.1.25403.158515237678667.5060.20130807020843.6.dcm	CR	final	RSPCPT	4167
6b170525-c508-487e-8f5b-96b2ea1becd8	fba67fbf-0275-4bb8-b7e7-ae2dc66c1392	Relapse	MDR non XDR	{Cured}	Belarus	209	1c15c8c5-bd27-4b1d-a702-400cccf03a7f	1.3.6.1.4.1.25403.158515237678667.5060.20130807025149.12	1.3.6.1.4.1.25403.158515237678667.5060.20130807025149.13	1.3.6.1.4.1.25403.158515237678667.5060.20130807025149.14	fba67fbf-0275-4bb8-b7e7-ae2dc66c1392/1.3.6.1.4.1.25403.158515237678667.5060.20130807025149.12/1.3.6.1.4.1.25403.158515237678667.5060.20130807025149.13/1.3.6.1.4.1.25403.158515237678667.5060.20130807025149.14.dcm	CR	final	RSPCPT	4130
6b170525-c508-487e-8f5b-96b2ea1becd8	fba67fbf-0275-4bb8-b7e7-ae2dc66c1392	Relapse	MDR non XDR	{Cured}	Belarus	209	2bd1c1bf-66da-4b82-9aef-248300374116	1.3.6.1.4.1.25403.158515237678667.5060.20130807025150.4	1.3.6.1.4.1.25403.158515237678667.5060.20130807025150.5	1.3.6.1.4.1.25403.158515237678667.5060.20130807025150.6	fba67fbf-0275-4bb8-b7e7-ae2dc66c1392/1.3.6.1.4.1.25403.158515237678667.5060.20130807025150.4/1.3.6.1.4.1.25403.158515237678667.5060.20130807025150.5/1.3.6.1.4.1.25403.158515237678667.5060.20130807025150.6.dcm	CR	final	RSPCPT	4237
6b170525-c508-487e-8f5b-96b2ea1becd8	fba67fbf-0275-4bb8-b7e7-ae2dc66c1392	Relapse	MDR non XDR	{Cured}	Belarus	209	775bb30f-ea83-4958-8c13-7e34879d11ac	1.3.6.1.4.1.25403.158515237678667.5060.20130807025149.3	1.3.6.1.4.1.25403.158515237678667.5060.20130807025149.4	1.3.6.1.4.1.25403.158515237678667.5060.20130807025149.5	fba67fbf-0275-4bb8-b7e7-ae2dc66c1392/1.3.6.1.4.1.25403.158515237678667.5060.20130807025149.3/1.3.6.1.4.1.25403.158515237678667.5060.20130807025149.4/1.3.6.1.4.1.25403.158515237678667.5060.20130807025149.5.dcm	CR	final	RSPCPT	3948
6b170525-c508-487e-8f5b-96b2ea1becd8	fba67fbf-0275-4bb8-b7e7-ae2dc66c1392	Relapse	MDR non XDR	{Cured}	Belarus	209	86178de0-ea91-4ad6-8973-8e8ddbf321a8	1.3.6.1.4.1.25403.158515237678667.5060.20130807025149.6	1.3.6.1.4.1.25403.158515237678667.5060.20130807025149.7	1.3.6.1.4.1.25403.158515237678667.5060.20130807025149.8	fba67fbf-0275-4bb8-b7e7-ae2dc66c1392/1.3.6.1.4.1.25403.158515237678667.5060.20130807025149.6/1.3.6.1.4.1.25403.158515237678667.5060.20130807025149.7/1.3.6.1.4.1.25403.158515237678667.5060.20130807025149.8.dcm	CR	final	RSPCPT	4005
6b170525-c508-487e-8f5b-96b2ea1becd8	fba67fbf-0275-4bb8-b7e7-ae2dc66c1392	Relapse	MDR non XDR	{Cured}	Belarus	209	ab369a96-ee55-4853-840b-8f41b78ed3f8	1.3.6.1.4.1.25403.158515237678667.5060.20130807025150.7	1.3.6.1.4.1.25403.158515237678667.5060.20130807025150.8	1.3.6.1.4.1.25403.158515237678667.5060.20130807025150.9	fba67fbf-0275-4bb8-b7e7-ae2dc66c1392/1.3.6.1.4.1.25403.158515237678667.5060.20130807025150.7/1.3.6.1.4.1.25403.158515237678667.5060.20130807025150.8/1.3.6.1.4.1.25403.158515237678667.5060.20130807025150.9.dcm	CR	final	RSPCPT	4362
6b170525-c508-487e-8f5b-96b2ea1becd8	fba67fbf-0275-4bb8-b7e7-ae2dc66c1392	Relapse	MDR non XDR	{Cured}	Belarus	209	e501257a-18e5-47f7-a01a-337674bd289d	1.3.6.1.4.1.25403.158515237678667.5060.20130807025149.9	1.3.6.1.4.1.25403.158515237678667.5060.20130807025149.10	1.3.6.1.4.1.25403.158515237678667.5060.20130807025149.11	fba67fbf-0275-4bb8-b7e7-ae2dc66c1392/1.3.6.1.4.1.25403.158515237678667.5060.20130807025149.9/1.3.6.1.4.1.25403.158515237678667.5060.20130807025149.10/1.3.6.1.4.1.25403.158515237678667.5060.20130807025149.11.dcm	CR	final	RSPCPT	4068
6b170525-c508-487e-8f5b-96b2ea1becd8	fba67fbf-0275-4bb8-b7e7-ae2dc66c1392	Relapse	MDR non XDR	{Cured}	Belarus	209	fce1c011-3bbd-4c7a-9db0-5ff0f4be335a	1.3.6.1.4.1.25403.158515237678667.5060.20130807025150.1	1.3.6.1.4.1.25403.158515237678667.5060.20130807025150.2	1.3.6.1.4.1.25403.158515237678667.5060.20130807025150.3	fba67fbf-0275-4bb8-b7e7-ae2dc66c1392/1.3.6.1.4.1.25403.158515237678667.5060.20130807025150.1/1.3.6.1.4.1.25403.158515237678667.5060.20130807025150.2/1.3.6.1.4.1.25403.158515237678667.5060.20130807025150.3.dcm	CR	final	RSPCPT	4223
6b4a0542-da1b-428f-9f33-3fd61fa733c7	5a592bd2-1c90-42e3-bf59-ee60c76b0660	New	XDR	{"Still on treatment"}	Romania	863	61b392d1-91ce-435d-9b4d-1202e9831ffd	1.2.840.113845.13.2469.3694820875.2852763918	1.2.840.113845.13.2469.3694820875.2852764574	1.2.840.113845.13.2469.3694820875.2852101878	5a592bd2-1c90-42e3-bf59-ee60c76b0660/1.2.840.113845.13.2469.3694820875.2852763918/1.2.840.113845.13.2469.3694820875.2852764574/1.2.840.113845.13.2469.3694820875.2852101878.2016	CR	amended	MariusNasta	5983
6b4a0542-da1b-428f-9f33-3fd61fa733c7	5a592bd2-1c90-42e3-bf59-ee60c76b0660	New	XDR	{"Still on treatment"}	Romania	863	84ff6bd5-4996-461f-872f-e0beed123ef4	2.25.247283406602554274913650083330449647256	2.25.44906112058739810932558486093420505813	2.25.238761603148577590429599046685852768666	5a592bd2-1c90-42e3-bf59-ee60c76b0660/2.25.247283406602554274913650083330449647256/2.25.44906112058739810932558486093420505813/2.25.238761603148577590429599046685852768666.dcm	XC	amended	MariusNasta	5737
6b4a0542-da1b-428f-9f33-3fd61fa733c7	5a592bd2-1c90-42e3-bf59-ee60c76b0660	New	XDR	{"Still on treatment"}	Romania	863	92ba620d-f8a6-4b8c-8f52-85509cf42fb4	2.25.292535775940681621773978219337428086608	2.25.331736969972292541565656062497932857032	2.25.291981669832078146785763610119610617106	5a592bd2-1c90-42e3-bf59-ee60c76b0660/2.25.292535775940681621773978219337428086608/2.25.331736969972292541565656062497932857032/2.25.291981669832078146785763610119610617106.dcm	XC	amended	MariusNasta	5645
6b5f830f-1ce5-455e-b51e-3f2c3f2d5403	3f8f8d0d-72e8-4273-8afb-bbc08cc33220	New	Mono DR	{Cured}	Romania	634	0fbb230a-5522-4688-af48-975970c90656	2.25.251565979435651184281473355801556600585	2.25.176228399920565458501476072190306145215	2.25.56941724122864172672502794401604669116	3f8f8d0d-72e8-4273-8afb-bbc08cc33220/2.25.251565979435651184281473355801556600585/2.25.176228399920565458501476072190306145215/2.25.56941724122864172672502794401604669116.dcm	XC	amended	MariusNasta	5482
6b5f830f-1ce5-455e-b51e-3f2c3f2d5403	3f8f8d0d-72e8-4273-8afb-bbc08cc33220	New	Mono DR	{Cured}	Romania	634	2744d232-3472-4ee7-91ad-fd0dde868811	2.25.287855741368209323419603570681023179098	2.25.244865827477620724055928558141018424411	2.25.44173674206768080867226078765045060738	3f8f8d0d-72e8-4273-8afb-bbc08cc33220/2.25.287855741368209323419603570681023179098/2.25.244865827477620724055928558141018424411/2.25.44173674206768080867226078765045060738.dcm	XC	amended	MariusNasta	5537
6b5f830f-1ce5-455e-b51e-3f2c3f2d5403	3f8f8d0d-72e8-4273-8afb-bbc08cc33220	New	Mono DR	{Cured}	Romania	634	56ad9646-ca14-4340-9968-1870307542d7	2.25.122172551158421592194632095107460252269	2.25.277223850105431144456251822340632646006	2.25.301880131635817676818722802214609776991	3f8f8d0d-72e8-4273-8afb-bbc08cc33220/2.25.122172551158421592194632095107460252269/2.25.277223850105431144456251822340632646006/2.25.301880131635817676818722802214609776991.dcm	XC	amended	MariusNasta	5609
6bf06859-55e9-4f98-b360-980dd68b0bff	de6b5291-03c5-4f27-af7b-1136f16d5b53	Treatment after default	MDR non XDR	{Completed}	Georgia	9	0d66fd20-30a2-4b4e-b739-c6fa7776218b	2.25.319954045278807635050122340715445502000	2.25.100195998161494796983845523898523501353	2.25.298463433980671879106714100076183937625	de6b5291-03c5-4f27-af7b-1136f16d5b53/2.25.319954045278807635050122340715445502000/2.25.100195998161494796983845523898523501353/2.25.298463433980671879106714100076183937625.dcm	CR	final	NCTBLD	5524
6c1c2e35-f797-4c89-ad99-0219563cb7f7	5cc74aad-e33b-4ac2-97b8-c4c056fd726b	New	MDR non XDR	{"Still on treatment"}	India	2123	1968aba7-9ba8-488f-a8bb-8a628ba96652	2.25.117482171738509491895415555988845038569	2.25.305985264698405362149784229676648338937	2.25.307017910908823227211657659001731595541	5cc74aad-e33b-4ac2-97b8-c4c056fd726b/2.25.117482171738509491895415555988845038569/2.25.305985264698405362149784229676648338937/2.25.307017910908823227211657659001731595541.dcm	CR	final	MANIPAL	6566
6c319211-9dcc-4abb-8922-2523d37809ef	9f73a409-4ab0-45e9-8221-893f2d2d3499	Relapse	Poly DR	{Failure}	Belarus	186	5211c85c-cc03-4c49-b29c-692d17e90548	1.3.6.1.4.1.25403.158515237678667.5060.20130807022101.8	1.3.6.1.4.1.25403.158515237678667.5060.20130807022101.9	1.3.6.1.4.1.25403.158515237678667.5060.20130807022101.10	9f73a409-4ab0-45e9-8221-893f2d2d3499/1.3.6.1.4.1.25403.158515237678667.5060.20130807022101.8/1.3.6.1.4.1.25403.158515237678667.5060.20130807022101.9/1.3.6.1.4.1.25403.158515237678667.5060.20130807022101.10.dcm	CR	final	RSPCPT	4292
6c319211-9dcc-4abb-8922-2523d37809ef	9f73a409-4ab0-45e9-8221-893f2d2d3499	Relapse	Poly DR	{Failure}	Belarus	186	ffbc3765-7901-43c0-94c5-80346566929a	1.3.6.1.4.1.25403.158515237678667.5060.20130807022101.11	1.3.6.1.4.1.25403.158515237678667.5060.20130807022101.12	1.3.6.1.4.1.25403.158515237678667.5060.20130807022101.13	9f73a409-4ab0-45e9-8221-893f2d2d3499/1.3.6.1.4.1.25403.158515237678667.5060.20130807022101.11/1.3.6.1.4.1.25403.158515237678667.5060.20130807022101.12/1.3.6.1.4.1.25403.158515237678667.5060.20130807022101.13.dcm	CR	final	RSPCPT	4335
6e10cbc1-8109-422d-bd8a-06de689da423	35ab07e5-d5cb-4ead-9b23-016028dd163d	Relapse	XDR	{Failure}	Georgia	1319	e24e3cbc-0a81-45d2-86c6-91f1fbab3322	2.25.328548377398606075894378768583081003739	2.25.61965654321418717690508825423791924511	2.25.82986206770432157981729239702572928951	35ab07e5-d5cb-4ead-9b23-016028dd163d/2.25.328548377398606075894378768583081003739/2.25.61965654321418717690508825423791924511/2.25.82986206770432157981729239702572928951.dcm	CR	final	NCTBLD	5587
6e49d6b2-4e14-41ef-af39-ff2861725856	90fdd612-42a8-47da-83ba-0306aed7e7c7	New	MDR non XDR	{Cured}	Belarus	281	1c3f0065-1d3c-4c95-8e2c-25fc9f3aec9e	1.3.6.1.4.1.25403.163683357445804.11044.20131119114545.27	1.3.6.1.4.1.25403.163683357445804.11044.20131119114545.28	1.3.6.1.4.1.25403.163683357445804.11044.20131119114545.29	90fdd612-42a8-47da-83ba-0306aed7e7c7/1.3.6.1.4.1.25403.163683357445804.11044.20131119114545.27/1.3.6.1.4.1.25403.163683357445804.11044.20131119114545.28/1.3.6.1.4.1.25403.163683357445804.11044.20131119114545.29.dcm	CR	final	RSPCPT	4746
6e49d6b2-4e14-41ef-af39-ff2861725856	90fdd612-42a8-47da-83ba-0306aed7e7c7	New	MDR non XDR	{Cured}	Belarus	281	2c634217-1f04-476d-8f19-86598146c325	1.3.6.1.4.1.25403.163683357445804.11044.20131119114545.24	1.3.6.1.4.1.25403.163683357445804.11044.20131119114545.25	1.3.6.1.4.1.25403.163683357445804.11044.20131119114545.26	90fdd612-42a8-47da-83ba-0306aed7e7c7/1.3.6.1.4.1.25403.163683357445804.11044.20131119114545.24/1.3.6.1.4.1.25403.163683357445804.11044.20131119114545.25/1.3.6.1.4.1.25403.163683357445804.11044.20131119114545.26.dcm	CR	final	RSPCPT	4664
6eb7fc13-fcd4-46de-92d2-629e3efc956b	beb65a8e-fdc4-4f7d-b103-c0ac56b6cdc3	New	MDR non XDR	{Completed}	Belarus	318	0584f06d-ae81-44c4-9fc0-07ebe7fba4e8	1.3.6.1.4.1.25403.163683357445804.11044.20131119114423.34	1.3.6.1.4.1.25403.163683357445804.11044.20131119114423.35	1.3.6.1.4.1.25403.163683357445804.11044.20131119114423.36	beb65a8e-fdc4-4f7d-b103-c0ac56b6cdc3/1.3.6.1.4.1.25403.163683357445804.11044.20131119114423.34/1.3.6.1.4.1.25403.163683357445804.11044.20131119114423.35/1.3.6.1.4.1.25403.163683357445804.11044.20131119114423.36.dcm	CR	final	RSPCPT	4707
6eb7fc13-fcd4-46de-92d2-629e3efc956b	beb65a8e-fdc4-4f7d-b103-c0ac56b6cdc3	New	MDR non XDR	{Completed}	Belarus	318	cedcf350-eeaa-461c-b117-8b918668384f	1.3.6.1.4.1.25403.163683357445804.11044.20131119114423.37	1.3.6.1.4.1.25403.163683357445804.11044.20131119114423.38	1.3.6.1.4.1.25403.163683357445804.11044.20131119114423.39	beb65a8e-fdc4-4f7d-b103-c0ac56b6cdc3/1.3.6.1.4.1.25403.163683357445804.11044.20131119114423.37/1.3.6.1.4.1.25403.163683357445804.11044.20131119114423.38/1.3.6.1.4.1.25403.163683357445804.11044.20131119114423.39.dcm	CR	final	RSPCPT	4818
7061f3f5-f711-49e3-8db6-472c78e2c07c	15bbea2e-2010-4732-a586-b71a83c1450e	Failure	XDR	{Cured}	Georgia	1320	933823da-3f70-42a2-832f-add4e7f4d2de	2.25.83276033308669129278921998758134174047	2.25.172827366542992600900552463593804191464	2.25.224105837505191152056473989754714676497	15bbea2e-2010-4732-a586-b71a83c1450e/2.25.83276033308669129278921998758134174047/2.25.172827366542992600900552463593804191464/2.25.224105837505191152056473989754714676497.dcm	CR	final	NCTBLD	5464
707f92ad-9a73-4750-933c-2ab40dfbaa5d	bb131991-2622-4142-bc72-50d717fb1593	New	Sensitive	{Cured}	Belarus	215	b01a650f-7b63-475a-a319-77417483beb0	1.3.6.1.4.1.25403.158515237678667.5060.20130807025050.11	1.3.6.1.4.1.25403.158515237678667.5060.20130807025050.12	1.3.6.1.4.1.25403.158515237678667.5060.20130807025050.13	bb131991-2622-4142-bc72-50d717fb1593/1.3.6.1.4.1.25403.158515237678667.5060.20130807025050.11/1.3.6.1.4.1.25403.158515237678667.5060.20130807025050.12/1.3.6.1.4.1.25403.158515237678667.5060.20130807025050.13.dcm	CR	final	RSPCPT	4390
72172f2f-173a-44d2-858b-f39257813b5f	a1eeb2c3-6c62-44a8-83a7-749a64e025b9	New	XDR	{Cured}	Belarus	671	48d6eee6-de9d-44a3-a5cb-6dfa83d0fed6	1.2.840.114062.2.192.168.196.187.2015.12.23.9.47.3.2038796.1	1.2.840.114062.2.192.168.196.187.2015.12.23.9.47.51.2086812.2	1.2.840.114062.2.192.168.196.187.2015.12.23.9.47.51.2086828	a1eeb2c3-6c62-44a8-83a7-749a64e025b9/1.2.840.114062.2.192.168.196.187.2015.12.23.9.47.3.2038796.1/1.2.840.114062.2.192.168.196.187.2015.12.23.9.47.51.2086812.2/1.2.840.114062.2.192.168.196.187.2015.12.23.9.47.51.2086828.dcm	CR	final	RSPCPT	5679
72172f2f-173a-44d2-858b-f39257813b5f	a1eeb2c3-6c62-44a8-83a7-749a64e025b9	New	XDR	{Cured}	Belarus	671	4f652610-9b68-4733-9dbe-c05da2448ce6	1.2.840.114062.2.192.168.196.14.2015.12.16.15.23.35.24104343.1	1.2.840.114062.2.192.168.196.14.2015.12.16.15.24.28.24157375.2	1.2.840.114062.2.192.168.196.14.2015.12.16.15.24.28.24157375	a1eeb2c3-6c62-44a8-83a7-749a64e025b9/1.2.840.114062.2.192.168.196.14.2015.12.16.15.23.35.24104343.1/1.2.840.114062.2.192.168.196.14.2015.12.16.15.24.28.24157375.2/1.2.840.114062.2.192.168.196.14.2015.12.16.15.24.28.24157375.dcm	CR	final	RSPCPT	5672
72949cc5-45c3-4fb2-896a-269e3e700bd9	5e05309a-49a0-47b3-91da-5bd6e8ed1151	New	XDR	{Cured}	Belarus	417	5267841d-7b06-4c6c-a6b9-f1c7fb0ce3a8	1.3.6.1.4.1.25403.158515237678667.2100.20150226021842.11	1.3.6.1.4.1.25403.158515237678667.2100.20150226021842.12	1.3.6.1.4.1.25403.158515237678667.2100.20150226021842.13	5e05309a-49a0-47b3-91da-5bd6e8ed1151/1.3.6.1.4.1.25403.158515237678667.2100.20150226021842.11/1.3.6.1.4.1.25403.158515237678667.2100.20150226021842.12/1.3.6.1.4.1.25403.158515237678667.2100.20150226021842.13.dcm	CR	final	RSPCPT	5202
72949cc5-45c3-4fb2-896a-269e3e700bd9	5e05309a-49a0-47b3-91da-5bd6e8ed1151	New	XDR	{Cured}	Belarus	417	73b4736a-83c5-4a67-af3c-a85e026dd21a	1.3.6.1.4.1.25403.158515237678667.2100.20150226021842.14	1.3.6.1.4.1.25403.158515237678667.2100.20150226021842.15	1.3.6.1.4.1.25403.158515237678667.2100.20150226021842.16	5e05309a-49a0-47b3-91da-5bd6e8ed1151/1.3.6.1.4.1.25403.158515237678667.2100.20150226021842.14/1.3.6.1.4.1.25403.158515237678667.2100.20150226021842.15/1.3.6.1.4.1.25403.158515237678667.2100.20150226021842.16.dcm	CR	final	RSPCPT	5054
72c3e7b8-3173-49a1-9b80-1873ca85c9c1	32c4c46c-1b17-4499-97ec-5901abed8900	New	Sensitive	{Completed}	Belarus	234	07026148-0c6b-4827-b1ca-93451bb8f1d7	1.3.6.1.4.1.25403.158515237678667.5060.20130807023452.4	1.3.6.1.4.1.25403.158515237678667.5060.20130807023452.5	1.3.6.1.4.1.25403.158515237678667.5060.20130807023452.6	32c4c46c-1b17-4499-97ec-5901abed8900/1.3.6.1.4.1.25403.158515237678667.5060.20130807023452.4/1.3.6.1.4.1.25403.158515237678667.5060.20130807023452.5/1.3.6.1.4.1.25403.158515237678667.5060.20130807023452.6.dcm	CR	final	RSPCPT	4616
72e75ebd-7cab-4260-af94-665360d6e868	6cd8e9fd-76aa-470b-9169-7a652d13ba12	New	Poly DR	{Cured}	Belarus	76	6c316b52-ccad-4d6e-a7e8-2baa6b4bf971	1.3.6.1.4.1.25403.158515237678667.5060.20130807022832.5	1.3.6.1.4.1.25403.158515237678667.5060.20130807022832.6	1.3.6.1.4.1.25403.158515237678667.5060.20130807022832.7	6cd8e9fd-76aa-470b-9169-7a652d13ba12/1.3.6.1.4.1.25403.158515237678667.5060.20130807022832.5/1.3.6.1.4.1.25403.158515237678667.5060.20130807022832.6/1.3.6.1.4.1.25403.158515237678667.5060.20130807022832.7.dcm	CR	final	RSPCPT	3665
735f6230-d7c2-4656-a17a-803baebe36a7	c4eb8819-0698-4cfe-bdc6-603f6d8ede7c	Treatment after default	MDR non XDR	{Default}	Azerbaijan	1066	e91d43fb-22a6-4ec5-b742-f20a9a44457e	2.25.162320967872000000269458773363656695685	2.25.335844653749417034851662974130298535994	2.25.250347654472930380831082815506197639195	c4eb8819-0698-4cfe-bdc6-603f6d8ede7c/2.25.162320967872000000269458773363656695685/2.25.335844653749417034851662974130298535994/2.25.250347654472930380831082815506197639195.dcm	XC	final	AZ	5334
735f6230-d7c2-4656-a17a-803baebe36a7	c4eb8819-0698-4cfe-bdc6-603f6d8ede7c	Treatment after default	MDR non XDR	{Default}	Azerbaijan	1066	fb22c429-c66f-4c7b-ae95-be440382f5b3	2.25.24127780442560688492888364694992987314	2.25.274934591404183952258073266886813544150	2.25.82946910173153774749850933550829033359	c4eb8819-0698-4cfe-bdc6-603f6d8ede7c/2.25.24127780442560688492888364694992987314/2.25.274934591404183952258073266886813544150/2.25.82946910173153774749850933550829033359.dcm	XC	final	AZ	5576
74107b74-523b-45e8-9e9a-229251065463	f4d8bdd3-b4cb-479f-8279-83751d755d7e	New	MDR non XDR	{Died}	Belarus	345	1d6ec1a4-b8e8-4239-83cb-e3e74b33f6e5	1.3.6.1.4.1.25403.163683357445804.11044.20131119114312.5	1.3.6.1.4.1.25403.163683357445804.11044.20131119114312.6	1.3.6.1.4.1.25403.163683357445804.11044.20131119114312.7	f4d8bdd3-b4cb-479f-8279-83751d755d7e/1.3.6.1.4.1.25403.163683357445804.11044.20131119114312.5/1.3.6.1.4.1.25403.163683357445804.11044.20131119114312.6/1.3.6.1.4.1.25403.163683357445804.11044.20131119114312.7.dcm	CR	final	RSPCPT	4795
74107b74-523b-45e8-9e9a-229251065463	f4d8bdd3-b4cb-479f-8279-83751d755d7e	New	MDR non XDR	{Died}	Belarus	345	ef954aee-8050-4aa9-b81b-e4aa8e4896d4	1.3.6.1.4.1.25403.163683357445804.11044.20131119114312.8	1.3.6.1.4.1.25403.163683357445804.11044.20131119114312.9	1.3.6.1.4.1.25403.163683357445804.11044.20131119114312.10	f4d8bdd3-b4cb-479f-8279-83751d755d7e/1.3.6.1.4.1.25403.163683357445804.11044.20131119114312.8/1.3.6.1.4.1.25403.163683357445804.11044.20131119114312.9/1.3.6.1.4.1.25403.163683357445804.11044.20131119114312.10.dcm	CR	final	RSPCPT	4858
743867c4-4b14-4cd0-b572-b97178408742	2f49961b-3a29-4293-a280-5106ee8d997c	Relapse	MDR non XDR	{Default}	Belarus	1186	07bb2f70-702c-4541-b18a-15c6adcf0470	1.2.840.114062.2.192.168.196.13.2016.10.5.11.19.42.10682421.1	1.2.840.114062.2.192.168.196.13.2016.10.5.11.27.1.11120875.2	1.2.840.114062.2.192.168.196.13.2016.10.5.11.27.1.11120875	2f49961b-3a29-4293-a280-5106ee8d997c/1.2.840.114062.2.192.168.196.13.2016.10.5.11.19.42.10682421.1/1.2.840.114062.2.192.168.196.13.2016.10.5.11.27.1.11120875.2/1.2.840.114062.2.192.168.196.13.2016.10.5.11.27.1.11120875.dcm	CR	final	RSPCPT	5966
74829ddf-9a1e-44b0-9e03-92ce16a3f5b5	7b25e3af-a0e4-4dd5-95be-41477c50ff7e	New	Sensitive	{Completed}	Belarus	270	73c51219-fb27-49d7-b9c3-d788ab2bed69	1.3.6.1.4.1.25403.158515237678667.5060.20130807020412.16	1.3.6.1.4.1.25403.158515237678667.5060.20130807020412.17	1.3.6.1.4.1.25403.158515237678667.5060.20130807020412.18	7b25e3af-a0e4-4dd5-95be-41477c50ff7e/1.3.6.1.4.1.25403.158515237678667.5060.20130807020412.16/1.3.6.1.4.1.25403.158515237678667.5060.20130807020412.17/1.3.6.1.4.1.25403.158515237678667.5060.20130807020412.18.dcm	CR	final	RSPCPT	4719
74829ddf-9a1e-44b0-9e03-92ce16a3f5b5	7b25e3af-a0e4-4dd5-95be-41477c50ff7e	New	Sensitive	{Completed}	Belarus	270	c1885646-1c7c-4d10-91b8-ebcaabf5a1d4	1.3.6.1.4.1.25403.158515237678667.5060.20130807020412.10	1.3.6.1.4.1.25403.158515237678667.5060.20130807020412.11	1.3.6.1.4.1.25403.158515237678667.5060.20130807020412.12	7b25e3af-a0e4-4dd5-95be-41477c50ff7e/1.3.6.1.4.1.25403.158515237678667.5060.20130807020412.10/1.3.6.1.4.1.25403.158515237678667.5060.20130807020412.11/1.3.6.1.4.1.25403.158515237678667.5060.20130807020412.12.dcm	CR	final	RSPCPT	4606
74829ddf-9a1e-44b0-9e03-92ce16a3f5b5	7b25e3af-a0e4-4dd5-95be-41477c50ff7e	New	Sensitive	{Completed}	Belarus	270	ce2806a2-6c4e-4021-b1ad-674d62d5afbc	1.3.6.1.4.1.25403.158515237678667.5060.20130807020412.13	1.3.6.1.4.1.25403.158515237678667.5060.20130807020412.14	1.3.6.1.4.1.25403.158515237678667.5060.20130807020412.15	7b25e3af-a0e4-4dd5-95be-41477c50ff7e/1.3.6.1.4.1.25403.158515237678667.5060.20130807020412.13/1.3.6.1.4.1.25403.158515237678667.5060.20130807020412.14/1.3.6.1.4.1.25403.158515237678667.5060.20130807020412.15.dcm	CR	final	RSPCPT	4670
74d6990d-ca97-4134-ba97-46f987a3d80a	39d5ccfb-fe11-4fc3-80c6-8293c7cba4d6	Failure	XDR	{Cured}	Belarus	472	44df1b7f-5feb-470f-b507-ee44ba484d9d	1.3.6.1.4.1.25403.75984511895.34804.20150526025139.41	1.3.6.1.4.1.25403.75984511895.34804.20150526025139.42	1.3.6.1.4.1.25403.75984511895.34804.20150526025139.43	39d5ccfb-fe11-4fc3-80c6-8293c7cba4d6/1.3.6.1.4.1.25403.75984511895.34804.20150526025139.41/1.3.6.1.4.1.25403.75984511895.34804.20150526025139.42/1.3.6.1.4.1.25403.75984511895.34804.20150526025139.43.dcm	CR	final	RSPCPT	5421
74d6990d-ca97-4134-ba97-46f987a3d80a	39d5ccfb-fe11-4fc3-80c6-8293c7cba4d6	Failure	XDR	{Cured}	Belarus	472	829788f6-cc1d-421c-a54f-1baa73e40a5a	1.3.6.1.4.1.25403.75984511895.34804.20150526025139.38	1.3.6.1.4.1.25403.75984511895.34804.20150526025139.39	1.3.6.1.4.1.25403.75984511895.34804.20150526025139.40	39d5ccfb-fe11-4fc3-80c6-8293c7cba4d6/1.3.6.1.4.1.25403.75984511895.34804.20150526025139.38/1.3.6.1.4.1.25403.75984511895.34804.20150526025139.39/1.3.6.1.4.1.25403.75984511895.34804.20150526025139.40.dcm	CR	final	RSPCPT	5383
74d6990d-ca97-4134-ba97-46f987a3d80a	39d5ccfb-fe11-4fc3-80c6-8293c7cba4d6	Failure	XDR	{Cured}	Belarus	472	9f384e22-3433-4c9f-9f75-4292372fbb80	1.3.6.1.4.1.25403.75984511895.34804.20150526025140.1	1.3.6.1.4.1.25403.75984511895.34804.20150526025140.2	1.3.6.1.4.1.25403.75984511895.34804.20150526025140.3	39d5ccfb-fe11-4fc3-80c6-8293c7cba4d6/1.3.6.1.4.1.25403.75984511895.34804.20150526025140.1/1.3.6.1.4.1.25403.75984511895.34804.20150526025140.2/1.3.6.1.4.1.25403.75984511895.34804.20150526025140.3.dcm	CR	final	RSPCPT	5336
74d6990d-ca97-4134-ba97-46f987a3d80a	39d5ccfb-fe11-4fc3-80c6-8293c7cba4d6	Failure	XDR	{Cured}	Belarus	472	dccfef7f-9a13-42b9-961f-dfb45eee7350	1.3.6.1.4.1.25403.75984511895.34804.20150526025139.35	1.3.6.1.4.1.25403.75984511895.34804.20150526025139.36	1.3.6.1.4.1.25403.75984511895.34804.20150526025139.37	39d5ccfb-fe11-4fc3-80c6-8293c7cba4d6/1.3.6.1.4.1.25403.75984511895.34804.20150526025139.35/1.3.6.1.4.1.25403.75984511895.34804.20150526025139.36/1.3.6.1.4.1.25403.75984511895.34804.20150526025139.37.dcm	CR	final	RSPCPT	5355
74d6990d-ca97-4134-ba97-46f987a3d80a	39d5ccfb-fe11-4fc3-80c6-8293c7cba4d6	Failure	XDR	{Cured}	Belarus	472	ea93ed0b-5c5f-435c-91e1-818599797f54	1.3.6.1.4.1.25403.75984511895.34804.20150526025139.44	1.3.6.1.4.1.25403.75984511895.34804.20150526025139.45	1.3.6.1.4.1.25403.75984511895.34804.20150526025139.46	39d5ccfb-fe11-4fc3-80c6-8293c7cba4d6/1.3.6.1.4.1.25403.75984511895.34804.20150526025139.44/1.3.6.1.4.1.25403.75984511895.34804.20150526025139.45/1.3.6.1.4.1.25403.75984511895.34804.20150526025139.46.dcm	CR	final	RSPCPT	5453
753eb5ad-d0c5-4a68-b91d-ff47a0bc926e	1ef9d31b-4f78-43af-976d-3b3de0fa948b	Failure	XDR	{Cured}	Belarus	287	dacff26f-5970-48eb-a6d5-30039bfa2b14	1.3.6.1.4.1.25403.158515237678667.5060.20130807024642.2	1.3.6.1.4.1.25403.158515237678667.5060.20130807024642.3	1.3.6.1.4.1.25403.158515237678667.5060.20130807024642.4	1ef9d31b-4f78-43af-976d-3b3de0fa948b/1.3.6.1.4.1.25403.158515237678667.5060.20130807024642.2/1.3.6.1.4.1.25403.158515237678667.5060.20130807024642.3/1.3.6.1.4.1.25403.158515237678667.5060.20130807024642.4.dcm	CR	final	RSPCPT	4635
7579d4c5-52c2-4e11-9fc1-7dc07ec2a35d	d077e557-07f4-4d3e-b182-824b838c283d	Relapse	Sensitive	{Unknown}	Romania	1167	207ef24e-d843-48aa-b03e-a69d1b977aa0	2.25.198380161919082227387027115762215597687	2.25.137063579337423244032013986051503443327	2.25.122829902808956226413555267784062439102	d077e557-07f4-4d3e-b182-824b838c283d/2.25.198380161919082227387027115762215597687/2.25.137063579337423244032013986051503443327/2.25.122829902808956226413555267784062439102.dcm	XC	amended	MariusNasta	5503
75dd08d0-65f4-4892-96ca-faec53a6aa3a	134eb1b9-44c8-40ea-ba5d-346601296b64	New	MDR non XDR	{Cured}	Georgia	1131	dc123029-5c46-47aa-89d1-144186cab166	2.25.265615393798128084845622927702439114693	2.25.97483483745276911834952461241432831729	2.25.12485593830921937745912334467827858848	134eb1b9-44c8-40ea-ba5d-346601296b64/2.25.265615393798128084845622927702439114693/2.25.97483483745276911834952461241432831729/2.25.12485593830921937745912334467827858848.dcm	CR	final	NCTBLD	5335
76a519ea-a5c5-4cb0-87f0-e90d6234c456	77109050-a8ff-41a7-ba07-813cb65df3ef	Treatment after default	MDR non XDR	{Cured}	Azerbaijan	1053	32e2a8ce-dfbe-4ba4-bdbc-5cce6ea718c9	2.25.203463317621473033618299017746300869207	2.25.200340030113241724663411069655064916272	2.25.329427443994481314087478740497415273569	77109050-a8ff-41a7-ba07-813cb65df3ef/2.25.203463317621473033618299017746300869207/2.25.200340030113241724663411069655064916272/2.25.329427443994481314087478740497415273569.dcm	XC	final	AZ	5641
76a519ea-a5c5-4cb0-87f0-e90d6234c456	77109050-a8ff-41a7-ba07-813cb65df3ef	Treatment after default	MDR non XDR	{Cured}	Azerbaijan	1053	63090dd5-74ba-495e-a432-8074e0a27969	2.25.52022463721825495796023631783248676201	2.25.252565864535629834250347464927182677229	2.25.313296221066982433111771690121447823907	77109050-a8ff-41a7-ba07-813cb65df3ef/2.25.52022463721825495796023631783248676201/2.25.252565864535629834250347464927182677229/2.25.313296221066982433111771690121447823907.dcm	XC	final	AZ	5232
76d26f1e-2e71-4b0d-bae5-e75b30339d77	068eebc5-22dd-473c-857e-be325c16e2fd	Other	MDR non XDR	{Completed}	Belarus	464	79507744-1cd3-41a2-b375-b4dfa0788963	1.3.6.1.4.1.25403.75984511895.34804.20150526025227.44	1.3.6.1.4.1.25403.75984511895.34804.20150526025227.45	1.3.6.1.4.1.25403.75984511895.34804.20150526025227.46	068eebc5-22dd-473c-857e-be325c16e2fd/1.3.6.1.4.1.25403.75984511895.34804.20150526025227.44/1.3.6.1.4.1.25403.75984511895.34804.20150526025227.45/1.3.6.1.4.1.25403.75984511895.34804.20150526025227.46.dcm	CR	final	RSPCPT	4995
76d26f1e-2e71-4b0d-bae5-e75b30339d77	068eebc5-22dd-473c-857e-be325c16e2fd	Other	MDR non XDR	{Completed}	Belarus	464	c0fbaece-1dd3-418e-8b26-5dede572aa8f	1.3.6.1.4.1.25403.75984511895.34804.20150526025227.47	1.3.6.1.4.1.25403.75984511895.34804.20150526025227.48	1.3.6.1.4.1.25403.75984511895.34804.20150526025227.49	068eebc5-22dd-473c-857e-be325c16e2fd/1.3.6.1.4.1.25403.75984511895.34804.20150526025227.47/1.3.6.1.4.1.25403.75984511895.34804.20150526025227.48/1.3.6.1.4.1.25403.75984511895.34804.20150526025227.49.dcm	CR	final	RSPCPT	4987
77570b26-7a39-4ff2-9d10-e89735a035c0	bdc9c398-c6c6-4101-add2-85f1b13db870	New	MDR non XDR	{Default}	Georgia	6	caab6f01-fd73-4048-a1ac-87f68243ea88	2.25.224401776773405420578159229407543739753	2.25.87603066232054466722804346139176759907	2.25.5871713374023139953558641168991505875	bdc9c398-c6c6-4101-add2-85f1b13db870/2.25.224401776773405420578159229407543739753/2.25.87603066232054466722804346139176759907/2.25.5871713374023139953558641168991505875.dcm	CR	final	NCTBLD	5509
7783ff3e-d206-420d-a082-5e35866470db	ed61eb24-a8f2-4b24-9996-fb7fef19e5d0	Failure	XDR	{Failure}	Belarus	275	274ecbae-4545-4df8-8fb0-5c14b6c1bf55	1.3.6.1.4.1.25403.158515237678667.5060.20130807021212.1	1.3.6.1.4.1.25403.158515237678667.5060.20130807021212.2	1.3.6.1.4.1.25403.158515237678667.5060.20130807021212.3	ed61eb24-a8f2-4b24-9996-fb7fef19e5d0/1.3.6.1.4.1.25403.158515237678667.5060.20130807021212.1/1.3.6.1.4.1.25403.158515237678667.5060.20130807021212.2/1.3.6.1.4.1.25403.158515237678667.5060.20130807021212.3.dcm	CR	final	RSPCPT	4449
7783ff3e-d206-420d-a082-5e35866470db	ed61eb24-a8f2-4b24-9996-fb7fef19e5d0	Failure	XDR	{Failure}	Belarus	275	45b38c1b-9049-4e39-ac7b-7195b918f69c	1.3.6.1.4.1.25403.158515237678667.5060.20130807021211.7	1.3.6.1.4.1.25403.158515237678667.5060.20130807021211.8	1.3.6.1.4.1.25403.158515237678667.5060.20130807021211.9	ed61eb24-a8f2-4b24-9996-fb7fef19e5d0/1.3.6.1.4.1.25403.158515237678667.5060.20130807021211.7/1.3.6.1.4.1.25403.158515237678667.5060.20130807021211.8/1.3.6.1.4.1.25403.158515237678667.5060.20130807021211.9.dcm	CR	final	RSPCPT	3952
7783ff3e-d206-420d-a082-5e35866470db	ed61eb24-a8f2-4b24-9996-fb7fef19e5d0	Failure	XDR	{Failure}	Belarus	275	4726777e-945e-4875-9159-3c094259177c	1.3.6.1.4.1.25403.158515237678667.5060.20130807021210.14	1.3.6.1.4.1.25403.158515237678667.5060.20130807021210.15	1.3.6.1.4.1.25403.158515237678667.5060.20130807021210.16	ed61eb24-a8f2-4b24-9996-fb7fef19e5d0/1.3.6.1.4.1.25403.158515237678667.5060.20130807021210.14/1.3.6.1.4.1.25403.158515237678667.5060.20130807021210.15/1.3.6.1.4.1.25403.158515237678667.5060.20130807021210.16.dcm	CR	final	RSPCPT	3774
7783ff3e-d206-420d-a082-5e35866470db	ed61eb24-a8f2-4b24-9996-fb7fef19e5d0	Failure	XDR	{Failure}	Belarus	275	5acbc60c-3540-4dc5-b175-c2e80c921eb6	1.3.6.1.4.1.25403.158515237678667.5060.20130807021211.10	1.3.6.1.4.1.25403.158515237678667.5060.20130807021211.11	1.3.6.1.4.1.25403.158515237678667.5060.20130807021211.12	ed61eb24-a8f2-4b24-9996-fb7fef19e5d0/1.3.6.1.4.1.25403.158515237678667.5060.20130807021211.10/1.3.6.1.4.1.25403.158515237678667.5060.20130807021211.11/1.3.6.1.4.1.25403.158515237678667.5060.20130807021211.12.dcm	CR	final	RSPCPT	4020
7783ff3e-d206-420d-a082-5e35866470db	ed61eb24-a8f2-4b24-9996-fb7fef19e5d0	Failure	XDR	{Failure}	Belarus	275	76224ff1-4073-4342-bbd4-11cb277f07c4	1.3.6.1.4.1.25403.158515237678667.5060.20130807021211.4	1.3.6.1.4.1.25403.158515237678667.5060.20130807021211.5	1.3.6.1.4.1.25403.158515237678667.5060.20130807021211.6	ed61eb24-a8f2-4b24-9996-fb7fef19e5d0/1.3.6.1.4.1.25403.158515237678667.5060.20130807021211.4/1.3.6.1.4.1.25403.158515237678667.5060.20130807021211.5/1.3.6.1.4.1.25403.158515237678667.5060.20130807021211.6.dcm	CR	final	RSPCPT	3894
7783ff3e-d206-420d-a082-5e35866470db	ed61eb24-a8f2-4b24-9996-fb7fef19e5d0	Failure	XDR	{Failure}	Belarus	275	93252ec2-eef0-4b9c-bd6b-8a809c439aa0	1.3.6.1.4.1.25403.158515237678667.5060.20130807021211.1	1.3.6.1.4.1.25403.158515237678667.5060.20130807021211.2	1.3.6.1.4.1.25403.158515237678667.5060.20130807021211.3	ed61eb24-a8f2-4b24-9996-fb7fef19e5d0/1.3.6.1.4.1.25403.158515237678667.5060.20130807021211.1/1.3.6.1.4.1.25403.158515237678667.5060.20130807021211.2/1.3.6.1.4.1.25403.158515237678667.5060.20130807021211.3.dcm	CR	final	RSPCPT	3830
7783ff3e-d206-420d-a082-5e35866470db	ed61eb24-a8f2-4b24-9996-fb7fef19e5d0	Failure	XDR	{Failure}	Belarus	275	b46b874d-a9c4-4dd7-a509-8c5d793d4a01	1.3.6.1.4.1.25403.158515237678667.5060.20130807021211.13	1.3.6.1.4.1.25403.158515237678667.5060.20130807021211.14	1.3.6.1.4.1.25403.158515237678667.5060.20130807021211.15	ed61eb24-a8f2-4b24-9996-fb7fef19e5d0/1.3.6.1.4.1.25403.158515237678667.5060.20130807021211.13/1.3.6.1.4.1.25403.158515237678667.5060.20130807021211.14/1.3.6.1.4.1.25403.158515237678667.5060.20130807021211.15.dcm	CR	final	RSPCPT	4398
7783ff3e-d206-420d-a082-5e35866470db	ed61eb24-a8f2-4b24-9996-fb7fef19e5d0	Failure	XDR	{Failure}	Belarus	275	d8677ef0-0077-4228-8013-c7e7a2bfff4d	1.3.6.1.4.1.25403.158515237678667.5060.20130807021212.7	1.3.6.1.4.1.25403.158515237678667.5060.20130807021212.8	1.3.6.1.4.1.25403.158515237678667.5060.20130807021212.9	ed61eb24-a8f2-4b24-9996-fb7fef19e5d0/1.3.6.1.4.1.25403.158515237678667.5060.20130807021212.7/1.3.6.1.4.1.25403.158515237678667.5060.20130807021212.8/1.3.6.1.4.1.25403.158515237678667.5060.20130807021212.9.dcm	CR	final	RSPCPT	4718
7783ff3e-d206-420d-a082-5e35866470db	ed61eb24-a8f2-4b24-9996-fb7fef19e5d0	Failure	XDR	{Failure}	Belarus	275	fedbbd40-5cfe-4d95-85b3-7fb06fc957ce	1.3.6.1.4.1.25403.158515237678667.5060.20130807021212.4	1.3.6.1.4.1.25403.158515237678667.5060.20130807021212.5	1.3.6.1.4.1.25403.158515237678667.5060.20130807021212.6	ed61eb24-a8f2-4b24-9996-fb7fef19e5d0/1.3.6.1.4.1.25403.158515237678667.5060.20130807021212.4/1.3.6.1.4.1.25403.158515237678667.5060.20130807021212.5/1.3.6.1.4.1.25403.158515237678667.5060.20130807021212.6.dcm	CR	final	RSPCPT	4651
77d8d32b-c1ee-4839-8ee0-37596384da78	77b338c4-6271-401f-8289-9dca2cbfedd5	New	Sensitive	{Completed}	Belarus	100	16c55547-c794-4b4a-bec6-c5009c0f8c41	1.3.6.1.4.1.25403.158515237678667.5060.20130807022744.10	1.3.6.1.4.1.25403.158515237678667.5060.20130807022744.11	1.3.6.1.4.1.25403.158515237678667.5060.20130807022744.12	77b338c4-6271-401f-8289-9dca2cbfedd5/1.3.6.1.4.1.25403.158515237678667.5060.20130807022744.10/1.3.6.1.4.1.25403.158515237678667.5060.20130807022744.11/1.3.6.1.4.1.25403.158515237678667.5060.20130807022744.12.dcm	CR	final	RSPCPT	4034
77d8d32b-c1ee-4839-8ee0-37596384da78	77b338c4-6271-401f-8289-9dca2cbfedd5	New	Sensitive	{Completed}	Belarus	100	1e2fe5cd-4d88-4333-890b-5a5a792188dc	1.3.6.1.4.1.25403.158515237678667.5060.20130807022744.4	1.3.6.1.4.1.25403.158515237678667.5060.20130807022744.5	1.3.6.1.4.1.25403.158515237678667.5060.20130807022744.6	77b338c4-6271-401f-8289-9dca2cbfedd5/1.3.6.1.4.1.25403.158515237678667.5060.20130807022744.4/1.3.6.1.4.1.25403.158515237678667.5060.20130807022744.5/1.3.6.1.4.1.25403.158515237678667.5060.20130807022744.6.dcm	CR	final	RSPCPT	3719
77d8d32b-c1ee-4839-8ee0-37596384da78	77b338c4-6271-401f-8289-9dca2cbfedd5	New	Sensitive	{Completed}	Belarus	100	757fe65d-6ec0-46ad-84f1-fd9f1e78c34c	1.3.6.1.4.1.25403.158515237678667.5060.20130807022744.7	1.3.6.1.4.1.25403.158515237678667.5060.20130807022744.8	1.3.6.1.4.1.25403.158515237678667.5060.20130807022744.9	77b338c4-6271-401f-8289-9dca2cbfedd5/1.3.6.1.4.1.25403.158515237678667.5060.20130807022744.7/1.3.6.1.4.1.25403.158515237678667.5060.20130807022744.8/1.3.6.1.4.1.25403.158515237678667.5060.20130807022744.9.dcm	CR	final	RSPCPT	3826
77d8d32b-c1ee-4839-8ee0-37596384da78	77b338c4-6271-401f-8289-9dca2cbfedd5	New	Sensitive	{Completed}	Belarus	100	bbc692e8-4263-429d-b45c-e0230cc07652	1.3.6.1.4.1.25403.158515237678667.5060.20130807022744.1	1.3.6.1.4.1.25403.158515237678667.5060.20130807022744.2	1.3.6.1.4.1.25403.158515237678667.5060.20130807022744.3	77b338c4-6271-401f-8289-9dca2cbfedd5/1.3.6.1.4.1.25403.158515237678667.5060.20130807022744.1/1.3.6.1.4.1.25403.158515237678667.5060.20130807022744.2/1.3.6.1.4.1.25403.158515237678667.5060.20130807022744.3.dcm	CR	final	RSPCPT	3656
7878bc62-ef4d-497e-a3c9-b4e4d84b6b96	740ffce3-80d5-4b4f-be43-e73e6abf75ae	Failure	MDR non XDR	{Failure}	Belarus	1000	58c89ee5-dbd0-4ae7-8122-769a9cd59530	1.2.840.114062.2.192.168.196.14.2016.5.12.9.36.8.2816296.1	1.2.840.114062.2.192.168.196.14.2016.5.12.9.36.50.2858218.2	1.2.840.114062.2.192.168.196.14.2016.5.12.9.36.50.2858218	740ffce3-80d5-4b4f-be43-e73e6abf75ae/1.2.840.114062.2.192.168.196.14.2016.5.12.9.36.8.2816296.1/1.2.840.114062.2.192.168.196.14.2016.5.12.9.36.50.2858218.2/1.2.840.114062.2.192.168.196.14.2016.5.12.9.36.50.2858218.dcm	CR	final	RSPCPT	5820
7878bc62-ef4d-497e-a3c9-b4e4d84b6b96	740ffce3-80d5-4b4f-be43-e73e6abf75ae	Failure	MDR non XDR	{Failure}	Belarus	1000	a3280f2a-9610-4a70-9623-747ad3c20a54	1.2.840.114062.2.192.168.196.14.2016.4.8.10.15.44.5159421.1	1.2.840.114062.2.192.168.196.14.2016.4.8.10.16.32.5207421.2	1.2.840.114062.2.192.168.196.14.2016.4.8.10.16.32.5207421	740ffce3-80d5-4b4f-be43-e73e6abf75ae/1.2.840.114062.2.192.168.196.14.2016.4.8.10.15.44.5159421.1/1.2.840.114062.2.192.168.196.14.2016.4.8.10.16.32.5207421.2/1.2.840.114062.2.192.168.196.14.2016.4.8.10.16.32.5207421.dcm	CR	final	RSPCPT	5786
788481e4-7a83-45da-91c7-418ba2a2e92f	c7500e59-35a7-4111-b281-592285211aef	New	MDR non XDR	{"Still on treatment"}	Romania	1096	011ee320-eaa5-4abf-a040-deb382d05528	2.25.336044628957272133219626521132618776026	2.25.288465585922922743073090076739889266128	2.25.81658950903974550267351767397467951373	c7500e59-35a7-4111-b281-592285211aef/2.25.336044628957272133219626521132618776026/2.25.288465585922922743073090076739889266128/2.25.81658950903974550267351767397467951373.dcm	XC	amended	MariusNasta	5595
788481e4-7a83-45da-91c7-418ba2a2e92f	c7500e59-35a7-4111-b281-592285211aef	New	MDR non XDR	{"Still on treatment"}	Romania	1096	b731c355-442a-41de-bd19-7238d4a0ba3f	2.25.242082507285404013718561603124450638457	2.25.76416962810544662490864348186338533719	2.25.22382955128700357824888180262498122102	c7500e59-35a7-4111-b281-592285211aef/2.25.242082507285404013718561603124450638457/2.25.76416962810544662490864348186338533719/2.25.22382955128700357824888180262498122102.dcm	XC	amended	MariusNasta	5713
788481e4-7a83-45da-91c7-418ba2a2e92f	c7500e59-35a7-4111-b281-592285211aef	New	MDR non XDR	{"Still on treatment"}	Romania	1096	b8564b64-6280-464e-8ddb-ffe9b7a4bfa2	2.25.305129456152231744636703365533083765064	2.25.254779081324951768732241646612587016065	2.25.269339537640580087192028147098911970378	c7500e59-35a7-4111-b281-592285211aef/2.25.305129456152231744636703365533083765064/2.25.254779081324951768732241646612587016065/2.25.269339537640580087192028147098911970378.dcm	XC	amended	MariusNasta	5581
78bf8ddb-dacf-4fd5-8b8e-0178aab5c140	263b56ad-a3d2-4818-ab5d-3b6e4a70f8ae	Treatment after default	XDR	{Died}	Azerbaijan	1043	3ec7a18e-6547-40a5-8a93-b6020615a515	2.25.202756238200093957074783084126327586887	2.25.243294459727406779153631441861695838954	2.25.173125962660968208206209592775648281971	263b56ad-a3d2-4818-ab5d-3b6e4a70f8ae/2.25.202756238200093957074783084126327586887/2.25.243294459727406779153631441861695838954/2.25.173125962660968208206209592775648281971.dcm	XC	final	AZ	5731
78bf8ddb-dacf-4fd5-8b8e-0178aab5c140	263b56ad-a3d2-4818-ab5d-3b6e4a70f8ae	Treatment after default	XDR	{Died}	Azerbaijan	1043	a219ac8a-e9c2-4b5a-9f59-63c31471e354	2.25.141620067233205962832475876532692011859	2.25.76726434067073419319081601079206322503	2.25.122433176853016415501398110939140828623	263b56ad-a3d2-4818-ab5d-3b6e4a70f8ae/2.25.141620067233205962832475876532692011859/2.25.76726434067073419319081601079206322503/2.25.122433176853016415501398110939140828623.dcm	XC	final	AZ	5796
79173851-f695-4ac5-a3b4-0dd3b51a802e	f6738313-27c4-44dd-8f72-950660ac177b	New	MDR non XDR	{Failure}	Georgia	563	ede35447-06de-4690-8011-544e95e2f5bc	2.25.178588969674213824608281261303377193290	2.25.93283036088306151163759107143103097398	2.25.44785961926207996303377458336193656070	f6738313-27c4-44dd-8f72-950660ac177b/2.25.178588969674213824608281261303377193290/2.25.93283036088306151163759107143103097398/2.25.44785961926207996303377458336193656070.dcm	CR	final	NCTBLD	5388
791f9b3b-6c19-4a26-9f4e-4e1c606eddad	7c6b7d76-9e5b-4b9f-b624-53e48185aeef	New	Sensitive	{Cured}	Belarus	252	d329200d-43de-40dc-b450-05f78c6883d0	1.3.6.1.4.1.25403.158515237678667.5060.20130807024342.7	1.3.6.1.4.1.25403.158515237678667.5060.20130807024342.8	1.3.6.1.4.1.25403.158515237678667.5060.20130807024342.9	7c6b7d76-9e5b-4b9f-b624-53e48185aeef/1.3.6.1.4.1.25403.158515237678667.5060.20130807024342.7/1.3.6.1.4.1.25403.158515237678667.5060.20130807024342.8/1.3.6.1.4.1.25403.158515237678667.5060.20130807024342.9.dcm	CR	final	RSPCPT	4718
79686c4c-33de-443c-8e49-b172834902b6	21f0bdb0-70a5-4343-a6df-514f86e7502d	New	MDR non XDR	{Failure}	Georgia	929	9134bb74-c584-4cc4-be0b-469091b86b5d	2.25.133413549243707216312553007334148490261	2.25.254871246679712317868334804430926330428	2.25.105797258592468617671925864902433371966	21f0bdb0-70a5-4343-a6df-514f86e7502d/2.25.133413549243707216312553007334148490261/2.25.254871246679712317868334804430926330428/2.25.105797258592468617671925864902433371966.dcm	CR	final	NCTBLD	5638
7a8b977f-817b-4be1-95c4-57a74cd8d950	3a547397-76cf-408b-b9cd-f7b2a1b1bc27	Relapse	MDR non XDR	{Completed}	Belarus	107	597cebaf-14f4-4838-8103-3dd648e73b0f	1.3.6.1.4.1.25403.158515237678667.5060.20130807023207.10	1.3.6.1.4.1.25403.158515237678667.5060.20130807023207.11	1.3.6.1.4.1.25403.158515237678667.5060.20130807023207.12	3a547397-76cf-408b-b9cd-f7b2a1b1bc27/1.3.6.1.4.1.25403.158515237678667.5060.20130807023207.10/1.3.6.1.4.1.25403.158515237678667.5060.20130807023207.11/1.3.6.1.4.1.25403.158515237678667.5060.20130807023207.12.dcm	CR	final	RSPCPT	3913
7a8b977f-817b-4be1-95c4-57a74cd8d950	3a547397-76cf-408b-b9cd-f7b2a1b1bc27	Relapse	MDR non XDR	{Completed}	Belarus	107	9ac2dd59-fde0-4a58-9801-8d0c1abc77c0	1.3.6.1.4.1.25403.158515237678667.5060.20130807023207.4	1.3.6.1.4.1.25403.158515237678667.5060.20130807023207.5	1.3.6.1.4.1.25403.158515237678667.5060.20130807023207.6	3a547397-76cf-408b-b9cd-f7b2a1b1bc27/1.3.6.1.4.1.25403.158515237678667.5060.20130807023207.4/1.3.6.1.4.1.25403.158515237678667.5060.20130807023207.5/1.3.6.1.4.1.25403.158515237678667.5060.20130807023207.6.dcm	CR	final	RSPCPT	3761
7a8b977f-817b-4be1-95c4-57a74cd8d950	3a547397-76cf-408b-b9cd-f7b2a1b1bc27	Relapse	MDR non XDR	{Completed}	Belarus	107	a4b9e81d-8e83-4fc3-b29e-0db6781c015a	1.3.6.1.4.1.25403.158515237678667.5060.20130807023207.7	1.3.6.1.4.1.25403.158515237678667.5060.20130807023207.8	1.3.6.1.4.1.25403.158515237678667.5060.20130807023207.9	3a547397-76cf-408b-b9cd-f7b2a1b1bc27/1.3.6.1.4.1.25403.158515237678667.5060.20130807023207.7/1.3.6.1.4.1.25403.158515237678667.5060.20130807023207.8/1.3.6.1.4.1.25403.158515237678667.5060.20130807023207.9.dcm	CR	final	RSPCPT	3829
7a8b977f-817b-4be1-95c4-57a74cd8d950	3a547397-76cf-408b-b9cd-f7b2a1b1bc27	Relapse	MDR non XDR	{Completed}	Belarus	107	a8539f81-a427-4f3e-98fe-090df6b9a7ea	1.3.6.1.4.1.25403.158515237678667.5060.20130807023208.1	1.3.6.1.4.1.25403.158515237678667.5060.20130807023208.2	1.3.6.1.4.1.25403.158515237678667.5060.20130807023208.3	3a547397-76cf-408b-b9cd-f7b2a1b1bc27/1.3.6.1.4.1.25403.158515237678667.5060.20130807023208.1/1.3.6.1.4.1.25403.158515237678667.5060.20130807023208.2/1.3.6.1.4.1.25403.158515237678667.5060.20130807023208.3.dcm	CR	final	RSPCPT	4020
7a8b977f-817b-4be1-95c4-57a74cd8d950	3a547397-76cf-408b-b9cd-f7b2a1b1bc27	Relapse	MDR non XDR	{Completed}	Belarus	107	c841ecae-cb7d-47f2-a291-ced6ea095afe	1.3.6.1.4.1.25403.158515237678667.5060.20130807023207.1	1.3.6.1.4.1.25403.158515237678667.5060.20130807023207.2	1.3.6.1.4.1.25403.158515237678667.5060.20130807023207.3	3a547397-76cf-408b-b9cd-f7b2a1b1bc27/1.3.6.1.4.1.25403.158515237678667.5060.20130807023207.1/1.3.6.1.4.1.25403.158515237678667.5060.20130807023207.2/1.3.6.1.4.1.25403.158515237678667.5060.20130807023207.3.dcm	CR	final	RSPCPT	3691
7a8b977f-817b-4be1-95c4-57a74cd8d950	3a547397-76cf-408b-b9cd-f7b2a1b1bc27	Relapse	MDR non XDR	{Completed}	Belarus	107	eccfb6cf-d19d-4680-ad4e-e1b22a03d8aa	1.3.6.1.4.1.25403.158515237678667.5060.20130807023206.13	1.3.6.1.4.1.25403.158515237678667.5060.20130807023206.14	1.3.6.1.4.1.25403.158515237678667.5060.20130807023206.15	3a547397-76cf-408b-b9cd-f7b2a1b1bc27/1.3.6.1.4.1.25403.158515237678667.5060.20130807023206.13/1.3.6.1.4.1.25403.158515237678667.5060.20130807023206.14/1.3.6.1.4.1.25403.158515237678667.5060.20130807023206.15.dcm	CR	final	RSPCPT	3621
7b323cb9-8277-4411-817c-fa33a38071d9	2fa3f7bd-540b-434b-8c74-a5b95ffcd29d	New	MDR non XDR	{Cured}	Belarus	82	738dfa0b-d756-4a0b-ab94-5a3b3f2631df	1.3.6.1.4.1.25403.158515237678667.5060.20130807021313.1	1.3.6.1.4.1.25403.158515237678667.5060.20130807021313.2	1.3.6.1.4.1.25403.158515237678667.5060.20130807021313.3	2fa3f7bd-540b-434b-8c74-a5b95ffcd29d/1.3.6.1.4.1.25403.158515237678667.5060.20130807021313.1/1.3.6.1.4.1.25403.158515237678667.5060.20130807021313.2/1.3.6.1.4.1.25403.158515237678667.5060.20130807021313.3.dcm	CR	final	RSPCPT	4014
7b9f1571-8381-426d-a308-3a41dc4bba32	21d8b6d6-3b67-4157-9bea-33caf99d82a0	New	Sensitive	{Completed}	Belarus	295	1445e71c-414a-4b62-9c70-6dfebd96ae84	1.3.6.1.4.1.25403.158515237678667.5060.20130807024809.10	1.3.6.1.4.1.25403.158515237678667.5060.20130807024809.11	1.3.6.1.4.1.25403.158515237678667.5060.20130807024809.12	21d8b6d6-3b67-4157-9bea-33caf99d82a0/1.3.6.1.4.1.25403.158515237678667.5060.20130807024809.10/1.3.6.1.4.1.25403.158515237678667.5060.20130807024809.11/1.3.6.1.4.1.25403.158515237678667.5060.20130807024809.12.dcm	CR	final	RSPCPT	4509
7b9f1571-8381-426d-a308-3a41dc4bba32	21d8b6d6-3b67-4157-9bea-33caf99d82a0	New	Sensitive	{Completed}	Belarus	295	295985f7-b5cb-4d47-9ef7-fde27bed308a	1.3.6.1.4.1.25403.158515237678667.5060.20130807024809.16	1.3.6.1.4.1.25403.158515237678667.5060.20130807024809.17	1.3.6.1.4.1.25403.158515237678667.5060.20130807024809.18	21d8b6d6-3b67-4157-9bea-33caf99d82a0/1.3.6.1.4.1.25403.158515237678667.5060.20130807024809.16/1.3.6.1.4.1.25403.158515237678667.5060.20130807024809.17/1.3.6.1.4.1.25403.158515237678667.5060.20130807024809.18.dcm	CR	final	RSPCPT	4673
7b9f1571-8381-426d-a308-3a41dc4bba32	21d8b6d6-3b67-4157-9bea-33caf99d82a0	New	Sensitive	{Completed}	Belarus	295	59a93dbb-6a86-4dfd-a2f7-bb1b9e8a958c	1.3.6.1.4.1.25403.158515237678667.5060.20130807024809.7	1.3.6.1.4.1.25403.158515237678667.5060.20130807024809.8	1.3.6.1.4.1.25403.158515237678667.5060.20130807024809.9	21d8b6d6-3b67-4157-9bea-33caf99d82a0/1.3.6.1.4.1.25403.158515237678667.5060.20130807024809.7/1.3.6.1.4.1.25403.158515237678667.5060.20130807024809.8/1.3.6.1.4.1.25403.158515237678667.5060.20130807024809.9.dcm	CR	final	RSPCPT	4382
7b9f1571-8381-426d-a308-3a41dc4bba32	21d8b6d6-3b67-4157-9bea-33caf99d82a0	New	Sensitive	{Completed}	Belarus	295	5fc75b0a-41bf-445b-942d-9f3561f15109	1.3.6.1.4.1.25403.158515237678667.5060.20130807024809.1	1.3.6.1.4.1.25403.158515237678667.5060.20130807024809.2	1.3.6.1.4.1.25403.158515237678667.5060.20130807024809.3	21d8b6d6-3b67-4157-9bea-33caf99d82a0/1.3.6.1.4.1.25403.158515237678667.5060.20130807024809.1/1.3.6.1.4.1.25403.158515237678667.5060.20130807024809.2/1.3.6.1.4.1.25403.158515237678667.5060.20130807024809.3.dcm	CR	final	RSPCPT	4232
7b9f1571-8381-426d-a308-3a41dc4bba32	21d8b6d6-3b67-4157-9bea-33caf99d82a0	New	Sensitive	{Completed}	Belarus	295	77372611-c736-4c19-a260-2bf57c2c7454	1.3.6.1.4.1.25403.158515237678667.5060.20130807024809.13	1.3.6.1.4.1.25403.158515237678667.5060.20130807024809.14	1.3.6.1.4.1.25403.158515237678667.5060.20130807024809.15	21d8b6d6-3b67-4157-9bea-33caf99d82a0/1.3.6.1.4.1.25403.158515237678667.5060.20130807024809.13/1.3.6.1.4.1.25403.158515237678667.5060.20130807024809.14/1.3.6.1.4.1.25403.158515237678667.5060.20130807024809.15.dcm	CR	final	RSPCPT	4615
7b9f1571-8381-426d-a308-3a41dc4bba32	21d8b6d6-3b67-4157-9bea-33caf99d82a0	New	Sensitive	{Completed}	Belarus	295	da9c1bf2-b1e5-4f8b-8f33-15a6739dfeb5	1.3.6.1.4.1.25403.158515237678667.5060.20130807024809.4	1.3.6.1.4.1.25403.158515237678667.5060.20130807024809.5	1.3.6.1.4.1.25403.158515237678667.5060.20130807024809.6	21d8b6d6-3b67-4157-9bea-33caf99d82a0/1.3.6.1.4.1.25403.158515237678667.5060.20130807024809.4/1.3.6.1.4.1.25403.158515237678667.5060.20130807024809.5/1.3.6.1.4.1.25403.158515237678667.5060.20130807024809.6.dcm	CR	final	RSPCPT	4285
7bc92d3b-0278-451e-aa6a-5cde4da5a053	4e972ea8-016e-488d-a8a7-5f152005ac04	Relapse	Mono DR	{Cured}	Belarus	490	23e8740a-1c8f-49a6-a140-6297c545caf3	1.3.6.1.4.1.25403.207732457674374.27968.20150929060037.53	1.3.6.1.4.1.25403.207732457674374.27968.20150929060037.54	1.3.6.1.4.1.25403.207732457674374.27968.20150929060037.55	4e972ea8-016e-488d-a8a7-5f152005ac04/1.3.6.1.4.1.25403.207732457674374.27968.20150929060037.53/1.3.6.1.4.1.25403.207732457674374.27968.20150929060037.54/1.3.6.1.4.1.25403.207732457674374.27968.20150929060037.55.dcm	CR	final	RSPCPT	5551
7c619cf3-dcf2-49bf-ad2f-e9391c8fbc29	d8514e22-6baa-46c0-9065-815714ff4065	Failure	MDR non XDR	{Cured}	Azerbaijan	1069	a762f41f-7b13-48f5-9642-c0eac296fec5	2.25.183435357093443879402715198813600538408	2.25.214763888752868751417834441575978535312	2.25.30568261702762419606346689833570606703	d8514e22-6baa-46c0-9065-815714ff4065/2.25.183435357093443879402715198813600538408/2.25.214763888752868751417834441575978535312/2.25.30568261702762419606346689833570606703.dcm	XC	final	AZ	5240
7c7dd91e-cef6-4748-ad75-c4b84926d4bf	49f99268-4acd-4706-97b9-51c7c71a75e4	New	MDR non XDR	{"Still on treatment"}	Romania	1041	093baad7-56bb-43f8-9843-8f67879d13a9	2.25.275744116390328499409915803154372295104	2.25.71312923062860987851738945230118687173	2.25.63363903694630231298454176362793675792	49f99268-4acd-4706-97b9-51c7c71a75e4/2.25.275744116390328499409915803154372295104/2.25.71312923062860987851738945230118687173/2.25.63363903694630231298454176362793675792.dcm	XC	amended	MariusNasta	6111
7c7dd91e-cef6-4748-ad75-c4b84926d4bf	49f99268-4acd-4706-97b9-51c7c71a75e4	New	MDR non XDR	{"Still on treatment"}	Romania	1041	2cc85ea3-0b2a-42b3-b642-09eeac2df9f6	2.25.120390096069130598754627464252387966231	2.25.274895743069049745643432926966413033306	2.25.262259050010904713215348359723163746785	49f99268-4acd-4706-97b9-51c7c71a75e4/2.25.120390096069130598754627464252387966231/2.25.274895743069049745643432926966413033306/2.25.262259050010904713215348359723163746785.dcm	XC	amended	MariusNasta	6044
7c9aa196-fa9f-4d9c-b0d1-f15494c02743	e21ae4fd-2e52-4ab7-a3d5-202c2756e465	Treatment after default	MDR non XDR	{Cured}	Azerbaijan	1055	0dc39b96-2104-4519-a761-1a6827a53d85	2.25.192449576276355363940296387402912596729	2.25.234902170733752478633557105301484432492	2.25.147416840525789188818729644344276346422	e21ae4fd-2e52-4ab7-a3d5-202c2756e465/2.25.192449576276355363940296387402912596729/2.25.234902170733752478633557105301484432492/2.25.147416840525789188818729644344276346422.dcm	XC	final	AZ	5845
7c9aa196-fa9f-4d9c-b0d1-f15494c02743	e21ae4fd-2e52-4ab7-a3d5-202c2756e465	Treatment after default	MDR non XDR	{Cured}	Azerbaijan	1055	1e737fbf-c34c-434e-a91c-440771ba0893	2.25.204888435581846393405890120328974770699	2.25.263241368343357089627071432302057175335	2.25.331990769743803205138406716511311516008	e21ae4fd-2e52-4ab7-a3d5-202c2756e465/2.25.204888435581846393405890120328974770699/2.25.263241368343357089627071432302057175335/2.25.331990769743803205138406716511311516008.dcm	XC	final	AZ	5647
7cf300b1-3765-4f55-8a21-c4519227647e	817242c7-c6ff-4a71-adbd-bc6cf1cba13f	New	Sensitive	{Cured}	Belarus	251	f50378f9-6df1-4c94-a4b8-ca9239886d0e	1.3.6.1.4.1.25403.158515237678667.5060.20130807024448.6	1.3.6.1.4.1.25403.158515237678667.5060.20130807024448.7	1.3.6.1.4.1.25403.158515237678667.5060.20130807024448.8	817242c7-c6ff-4a71-adbd-bc6cf1cba13f/1.3.6.1.4.1.25403.158515237678667.5060.20130807024448.6/1.3.6.1.4.1.25403.158515237678667.5060.20130807024448.7/1.3.6.1.4.1.25403.158515237678667.5060.20130807024448.8.dcm	CR	final	RSPCPT	4733
7d4de462-8e6a-4540-8b4b-7acc084ee374	7407c1c6-643b-43d8-9f95-35ad01a31c71	New	MDR non XDR	{Failure}	Belarus	260	f604225b-d57b-4462-a499-90b2d0a7e12b	1.3.6.1.4.1.25403.158515237678667.5060.20130807024056.1	1.3.6.1.4.1.25403.158515237678667.5060.20130807024056.2	1.3.6.1.4.1.25403.158515237678667.5060.20130807024056.3	7407c1c6-643b-43d8-9f95-35ad01a31c71/1.3.6.1.4.1.25403.158515237678667.5060.20130807024056.1/1.3.6.1.4.1.25403.158515237678667.5060.20130807024056.2/1.3.6.1.4.1.25403.158515237678667.5060.20130807024056.3.dcm	CR	final	RSPCPT	4711
7dadb752-7e54-46ee-aa8e-86641e220831	73728abc-69cd-4e1d-839f-65e5b123ad90	New	Sensitive	{Completed}	Belarus	101	2220c85e-8d45-4280-b85b-a27c2227a867	1.3.6.1.4.1.25403.158515237678667.5060.20130807025109.9	1.3.6.1.4.1.25403.158515237678667.5060.20130807025109.10	1.3.6.1.4.1.25403.158515237678667.5060.20130807025109.11	73728abc-69cd-4e1d-839f-65e5b123ad90/1.3.6.1.4.1.25403.158515237678667.5060.20130807025109.9/1.3.6.1.4.1.25403.158515237678667.5060.20130807025109.10/1.3.6.1.4.1.25403.158515237678667.5060.20130807025109.11.dcm	CR	final	RSPCPT	3769
7dadb752-7e54-46ee-aa8e-86641e220831	73728abc-69cd-4e1d-839f-65e5b123ad90	New	Sensitive	{Completed}	Belarus	101	7223273a-6711-4621-b468-c519542c87c6	1.3.6.1.4.1.25403.158515237678667.5060.20130807025109.6	1.3.6.1.4.1.25403.158515237678667.5060.20130807025109.7	1.3.6.1.4.1.25403.158515237678667.5060.20130807025109.8	73728abc-69cd-4e1d-839f-65e5b123ad90/1.3.6.1.4.1.25403.158515237678667.5060.20130807025109.6/1.3.6.1.4.1.25403.158515237678667.5060.20130807025109.7/1.3.6.1.4.1.25403.158515237678667.5060.20130807025109.8.dcm	CR	final	RSPCPT	3704
7dadb752-7e54-46ee-aa8e-86641e220831	73728abc-69cd-4e1d-839f-65e5b123ad90	New	Sensitive	{Completed}	Belarus	101	88a6f661-dc68-4c06-9a68-6d3c92db3f07	1.3.6.1.4.1.25403.158515237678667.5060.20130807025109.15	1.3.6.1.4.1.25403.158515237678667.5060.20130807025109.16	1.3.6.1.4.1.25403.158515237678667.5060.20130807025109.17	73728abc-69cd-4e1d-839f-65e5b123ad90/1.3.6.1.4.1.25403.158515237678667.5060.20130807025109.15/1.3.6.1.4.1.25403.158515237678667.5060.20130807025109.16/1.3.6.1.4.1.25403.158515237678667.5060.20130807025109.17.dcm	CR	final	RSPCPT	4244
7dadb752-7e54-46ee-aa8e-86641e220831	73728abc-69cd-4e1d-839f-65e5b123ad90	New	Sensitive	{Completed}	Belarus	101	acf93a5e-3ee3-4d40-931b-f282568740e8	1.3.6.1.4.1.25403.158515237678667.5060.20130807025109.12	1.3.6.1.4.1.25403.158515237678667.5060.20130807025109.13	1.3.6.1.4.1.25403.158515237678667.5060.20130807025109.14	73728abc-69cd-4e1d-839f-65e5b123ad90/1.3.6.1.4.1.25403.158515237678667.5060.20130807025109.12/1.3.6.1.4.1.25403.158515237678667.5060.20130807025109.13/1.3.6.1.4.1.25403.158515237678667.5060.20130807025109.14.dcm	CR	final	RSPCPT	4033
7e80dc8e-b0fd-44b8-a1bb-74b46e373e3f	99ea3f6a-6fd7-4894-8cc6-c19a33b39c94	Failure	XDR	{Cured}	Georgia	1328	5b732e8b-8b43-4de4-9738-aa697822cf53	2.25.202254396008870682832742334861118777355	2.25.108049638794919987527486251454224282938	2.25.163898809598365823033626547251160385148	99ea3f6a-6fd7-4894-8cc6-c19a33b39c94/2.25.202254396008870682832742334861118777355/2.25.108049638794919987527486251454224282938/2.25.163898809598365823033626547251160385148.dcm	CR	final	NCTBLD	5433
7ea02d8f-2ece-435b-a8e2-316f453a81af	85ecdcc1-272a-4f97-b7dd-5f49b85faf68	Failure	XDR	{Failure}	Belarus	426	0352f177-6cbe-4594-a66e-b26405f9bd94	1.3.6.1.4.1.25403.158515237678667.2100.20150226021908.11	1.3.6.1.4.1.25403.158515237678667.2100.20150226021908.12	1.3.6.1.4.1.25403.158515237678667.2100.20150226021908.13	85ecdcc1-272a-4f97-b7dd-5f49b85faf68/1.3.6.1.4.1.25403.158515237678667.2100.20150226021908.11/1.3.6.1.4.1.25403.158515237678667.2100.20150226021908.12/1.3.6.1.4.1.25403.158515237678667.2100.20150226021908.13.dcm	CR	final	RSPCPT	4840
7ea02d8f-2ece-435b-a8e2-316f453a81af	85ecdcc1-272a-4f97-b7dd-5f49b85faf68	Failure	XDR	{Failure}	Belarus	426	04f09426-e4b0-4732-977d-017e05967a80	1.3.6.1.4.1.25403.158515237678667.2100.20150226021908.8	1.3.6.1.4.1.25403.158515237678667.2100.20150226021908.9	1.3.6.1.4.1.25403.158515237678667.2100.20150226021908.10	85ecdcc1-272a-4f97-b7dd-5f49b85faf68/1.3.6.1.4.1.25403.158515237678667.2100.20150226021908.8/1.3.6.1.4.1.25403.158515237678667.2100.20150226021908.9/1.3.6.1.4.1.25403.158515237678667.2100.20150226021908.10.dcm	CR	final	RSPCPT	5079
7ea02d8f-2ece-435b-a8e2-316f453a81af	85ecdcc1-272a-4f97-b7dd-5f49b85faf68	Failure	XDR	{Failure}	Belarus	426	62cee67a-9dd2-4a39-bef9-d336cbb82b55	1.3.6.1.4.1.25403.158515237678667.2100.20150226021909.1	1.3.6.1.4.1.25403.158515237678667.2100.20150226021909.2	1.3.6.1.4.1.25403.158515237678667.2100.20150226021909.3	85ecdcc1-272a-4f97-b7dd-5f49b85faf68/1.3.6.1.4.1.25403.158515237678667.2100.20150226021909.1/1.3.6.1.4.1.25403.158515237678667.2100.20150226021909.2/1.3.6.1.4.1.25403.158515237678667.2100.20150226021909.3.dcm	CR	final	RSPCPT	4550
7ea02d8f-2ece-435b-a8e2-316f453a81af	85ecdcc1-272a-4f97-b7dd-5f49b85faf68	Failure	XDR	{Failure}	Belarus	426	95beef88-883a-4de3-97a0-bc2156b4327d	1.3.6.1.4.1.25403.158515237678667.2100.20150226021909.7	1.3.6.1.4.1.25403.158515237678667.2100.20150226021909.8	1.3.6.1.4.1.25403.158515237678667.2100.20150226021909.9	85ecdcc1-272a-4f97-b7dd-5f49b85faf68/1.3.6.1.4.1.25403.158515237678667.2100.20150226021909.7/1.3.6.1.4.1.25403.158515237678667.2100.20150226021909.8/1.3.6.1.4.1.25403.158515237678667.2100.20150226021909.9.dcm	CR	final	RSPCPT	4978
7ea02d8f-2ece-435b-a8e2-316f453a81af	85ecdcc1-272a-4f97-b7dd-5f49b85faf68	Failure	XDR	{Failure}	Belarus	426	9f3d0c84-7087-4882-88e4-282904df4c0e	1.3.6.1.4.1.25403.158515237678667.2100.20150226021909.4	1.3.6.1.4.1.25403.158515237678667.2100.20150226021909.5	1.3.6.1.4.1.25403.158515237678667.2100.20150226021909.6	85ecdcc1-272a-4f97-b7dd-5f49b85faf68/1.3.6.1.4.1.25403.158515237678667.2100.20150226021909.4/1.3.6.1.4.1.25403.158515237678667.2100.20150226021909.5/1.3.6.1.4.1.25403.158515237678667.2100.20150226021909.6.dcm	CR	final	RSPCPT	4763
7ea02d8f-2ece-435b-a8e2-316f453a81af	85ecdcc1-272a-4f97-b7dd-5f49b85faf68	Failure	XDR	{Failure}	Belarus	426	a4288e27-630e-40ee-89ef-8f0e4758510c	1.3.6.1.4.1.25403.158515237678667.2100.20150226021908.14	1.3.6.1.4.1.25403.158515237678667.2100.20150226021908.15	1.3.6.1.4.1.25403.158515237678667.2100.20150226021908.16	85ecdcc1-272a-4f97-b7dd-5f49b85faf68/1.3.6.1.4.1.25403.158515237678667.2100.20150226021908.14/1.3.6.1.4.1.25403.158515237678667.2100.20150226021908.15/1.3.6.1.4.1.25403.158515237678667.2100.20150226021908.16.dcm	CR	final	RSPCPT	5058
7ea02d8f-2ece-435b-a8e2-316f453a81af	85ecdcc1-272a-4f97-b7dd-5f49b85faf68	Failure	XDR	{Failure}	Belarus	426	b99734e2-c9cd-48d0-aa51-303c831a4a91	1.3.6.1.4.1.25403.158515237678667.2100.20150226021909.10	1.3.6.1.4.1.25403.158515237678667.2100.20150226021909.11	1.3.6.1.4.1.25403.158515237678667.2100.20150226021909.12	85ecdcc1-272a-4f97-b7dd-5f49b85faf68/1.3.6.1.4.1.25403.158515237678667.2100.20150226021909.10/1.3.6.1.4.1.25403.158515237678667.2100.20150226021909.11/1.3.6.1.4.1.25403.158515237678667.2100.20150226021909.12.dcm	CR	final	RSPCPT	4895
7ea02d8f-2ece-435b-a8e2-316f453a81af	85ecdcc1-272a-4f97-b7dd-5f49b85faf68	Failure	XDR	{Failure}	Belarus	426	d2a0ee6a-04a5-48a8-b897-fbb88e042636	1.3.6.1.4.1.25403.158515237678667.2100.20150226021908.17	1.3.6.1.4.1.25403.158515237678667.2100.20150226021908.18	1.3.6.1.4.1.25403.158515237678667.2100.20150226021908.19	85ecdcc1-272a-4f97-b7dd-5f49b85faf68/1.3.6.1.4.1.25403.158515237678667.2100.20150226021908.17/1.3.6.1.4.1.25403.158515237678667.2100.20150226021908.18/1.3.6.1.4.1.25403.158515237678667.2100.20150226021908.19.dcm	CR	final	RSPCPT	5156
7ed25783-2da6-4a95-9e3d-3e00a64239ed	745895f1-8717-4330-9a20-9a4aa72c9e4c	Relapse	Sensitive	{Cured}	Belarus	329	1375e789-9ff9-4e9e-ad71-d9dfc681de0b	1.3.6.1.4.1.25403.163683357445804.11492.20131121045002.29	1.3.6.1.4.1.25403.163683357445804.11492.20131121045002.30	1.3.6.1.4.1.25403.163683357445804.11492.20131121045002.31	745895f1-8717-4330-9a20-9a4aa72c9e4c/1.3.6.1.4.1.25403.163683357445804.11492.20131121045002.29/1.3.6.1.4.1.25403.163683357445804.11492.20131121045002.30/1.3.6.1.4.1.25403.163683357445804.11492.20131121045002.31.dcm	CR	final	RSPCPT	4735
7ed25783-2da6-4a95-9e3d-3e00a64239ed	745895f1-8717-4330-9a20-9a4aa72c9e4c	Relapse	Sensitive	{Cured}	Belarus	329	42b0f12f-e989-452f-a5be-be38b13da282	1.3.6.1.4.1.25403.163683357445804.11492.20131121045002.32	1.3.6.1.4.1.25403.163683357445804.11492.20131121045002.33	1.3.6.1.4.1.25403.163683357445804.11492.20131121045002.34	745895f1-8717-4330-9a20-9a4aa72c9e4c/1.3.6.1.4.1.25403.163683357445804.11492.20131121045002.32/1.3.6.1.4.1.25403.163683357445804.11492.20131121045002.33/1.3.6.1.4.1.25403.163683357445804.11492.20131121045002.34.dcm	CR	final	RSPCPT	4799
7ed25783-2da6-4a95-9e3d-3e00a64239ed	745895f1-8717-4330-9a20-9a4aa72c9e4c	Relapse	Sensitive	{Cured}	Belarus	329	7537c666-f988-41eb-a05c-fe552f7832fe	1.3.6.1.4.1.25403.163683357445804.11492.20131121045002.26	1.3.6.1.4.1.25403.163683357445804.11492.20131121045002.27	1.3.6.1.4.1.25403.163683357445804.11492.20131121045002.28	745895f1-8717-4330-9a20-9a4aa72c9e4c/1.3.6.1.4.1.25403.163683357445804.11492.20131121045002.26/1.3.6.1.4.1.25403.163683357445804.11492.20131121045002.27/1.3.6.1.4.1.25403.163683357445804.11492.20131121045002.28.dcm	CR	final	RSPCPT	4006
7ed25783-2da6-4a95-9e3d-3e00a64239ed	745895f1-8717-4330-9a20-9a4aa72c9e4c	Relapse	Sensitive	{Cured}	Belarus	329	b801d17b-32d6-49bb-b487-fa791981946e	1.3.6.1.4.1.25403.163683357445804.11492.20131121045002.23	1.3.6.1.4.1.25403.163683357445804.11492.20131121045002.24	1.3.6.1.4.1.25403.163683357445804.11492.20131121045002.25	745895f1-8717-4330-9a20-9a4aa72c9e4c/1.3.6.1.4.1.25403.163683357445804.11492.20131121045002.23/1.3.6.1.4.1.25403.163683357445804.11492.20131121045002.24/1.3.6.1.4.1.25403.163683357445804.11492.20131121045002.25.dcm	CR	final	RSPCPT	3992
7ed25783-2da6-4a95-9e3d-3e00a64239ed	745895f1-8717-4330-9a20-9a4aa72c9e4c	Relapse	Sensitive	{Cured}	Belarus	329	fd3027e1-98ae-4903-a153-ea11c51da626	1.3.6.1.4.1.25403.163683357445804.11492.20131121045002.35	1.3.6.1.4.1.25403.163683357445804.11492.20131121045002.36	1.3.6.1.4.1.25403.163683357445804.11492.20131121045002.37	745895f1-8717-4330-9a20-9a4aa72c9e4c/1.3.6.1.4.1.25403.163683357445804.11492.20131121045002.35/1.3.6.1.4.1.25403.163683357445804.11492.20131121045002.36/1.3.6.1.4.1.25403.163683357445804.11492.20131121045002.37.dcm	CR	final	RSPCPT	4859
7fa5dfc3-d5de-4644-8d75-5ae4103f26d7	bb84ddc4-307f-4b4d-b47c-e5464164a219	Treatment after default	MDR non XDR	{Default}	Georgia	577	5f93ebab-eb83-4483-b67a-061bafa2e213	2.25.87976205445574427957880383302693931243	2.25.242064968152861721271166174857871455395	2.25.162112032807271413599901200560893624757	bb84ddc4-307f-4b4d-b47c-e5464164a219/2.25.87976205445574427957880383302693931243/2.25.242064968152861721271166174857871455395/2.25.162112032807271413599901200560893624757.dcm	CR	final	NCTBLD	5594
7fe890b7-ba54-4184-bff9-0939c83908fa	946128de-1f26-4f9d-ad8d-6c6577821c0e	New	XDR	{Failure}	Belarus	360	1ceb02ef-47d5-4e38-aace-923ed483f178	1.3.6.1.4.1.25403.163683357445804.11044.20131119114426.4	1.3.6.1.4.1.25403.163683357445804.11044.20131119114426.5	1.3.6.1.4.1.25403.163683357445804.11044.20131119114426.6	946128de-1f26-4f9d-ad8d-6c6577821c0e/1.3.6.1.4.1.25403.163683357445804.11044.20131119114426.4/1.3.6.1.4.1.25403.163683357445804.11044.20131119114426.5/1.3.6.1.4.1.25403.163683357445804.11044.20131119114426.6.dcm	CR	final	RSPCPT	4876
7fe890b7-ba54-4184-bff9-0939c83908fa	946128de-1f26-4f9d-ad8d-6c6577821c0e	New	XDR	{Failure}	Belarus	360	5473b8bd-efab-455c-8e72-5642ef61c3f1	1.3.6.1.4.1.25403.163683357445804.11044.20131119114426.7	1.3.6.1.4.1.25403.163683357445804.11044.20131119114426.8	1.3.6.1.4.1.25403.163683357445804.11044.20131119114426.9	946128de-1f26-4f9d-ad8d-6c6577821c0e/1.3.6.1.4.1.25403.163683357445804.11044.20131119114426.7/1.3.6.1.4.1.25403.163683357445804.11044.20131119114426.8/1.3.6.1.4.1.25403.163683357445804.11044.20131119114426.9.dcm	CR	final	RSPCPT	4879
7fe890b7-ba54-4184-bff9-0939c83908fa	946128de-1f26-4f9d-ad8d-6c6577821c0e	New	XDR	{Failure}	Belarus	360	b96945e6-27e0-4c62-b143-308718ec382f	1.3.6.1.4.1.25403.163683357445804.11044.20131119114426.1	1.3.6.1.4.1.25403.163683357445804.11044.20131119114426.2	1.3.6.1.4.1.25403.163683357445804.11044.20131119114426.3	946128de-1f26-4f9d-ad8d-6c6577821c0e/1.3.6.1.4.1.25403.163683357445804.11044.20131119114426.1/1.3.6.1.4.1.25403.163683357445804.11044.20131119114426.2/1.3.6.1.4.1.25403.163683357445804.11044.20131119114426.3.dcm	CR	final	RSPCPT	4875
7fe890b7-ba54-4184-bff9-0939c83908fa	946128de-1f26-4f9d-ad8d-6c6577821c0e	New	XDR	{Failure}	Belarus	360	f65c0c32-37ae-415a-824f-e173ee0b66aa	1.3.6.1.4.1.25403.163683357445804.11044.20131119114425.74	1.3.6.1.4.1.25403.163683357445804.11044.20131119114425.75	1.3.6.1.4.1.25403.163683357445804.11044.20131119114425.76	946128de-1f26-4f9d-ad8d-6c6577821c0e/1.3.6.1.4.1.25403.163683357445804.11044.20131119114425.74/1.3.6.1.4.1.25403.163683357445804.11044.20131119114425.75/1.3.6.1.4.1.25403.163683357445804.11044.20131119114425.76.dcm	CR	final	RSPCPT	4872
80b057f5-603d-4486-9af3-1af5ce69d03b	567b0655-ede1-47ac-90d9-09f7239e26d8	New	MDR non XDR	{"Still on treatment"}	Romania	1120	189e57e1-c049-4f29-b1c1-41b686d55242	2.25.76719461380399606537463354339658254955	2.25.21520210145335234805765336419293888206	2.25.80823481308151896383660704288397268617	567b0655-ede1-47ac-90d9-09f7239e26d8/2.25.76719461380399606537463354339658254955/2.25.21520210145335234805765336419293888206/2.25.80823481308151896383660704288397268617.dcm	XC	amended	MariusNasta	5608
814315e7-87c5-483e-b165-a9503f0591c5	a26a9598-1fb4-4c64-9d98-3141a26455ba	Relapse	MDR non XDR	{Cured}	Belarus	255	5699de69-0550-4da4-85ba-960c3e3d7b0d	1.3.6.1.4.1.25403.158515237678667.5060.20130807021741.5	1.3.6.1.4.1.25403.158515237678667.5060.20130807021741.6	1.3.6.1.4.1.25403.158515237678667.5060.20130807021741.7	a26a9598-1fb4-4c64-9d98-3141a26455ba/1.3.6.1.4.1.25403.158515237678667.5060.20130807021741.5/1.3.6.1.4.1.25403.158515237678667.5060.20130807021741.6/1.3.6.1.4.1.25403.158515237678667.5060.20130807021741.7.dcm	CR	final	RSPCPT	4687
814459fb-6a58-4c49-ae2d-c9406798fee8	92aa6c76-d771-4de2-af07-ea18270987ab	New	Sensitive	{Cured}	Belarus	294	0ac11f52-d7f1-4aab-bbe9-84c2a71d1eee	1.3.6.1.4.1.25403.158515237678667.5060.20130807022639.7	1.3.6.1.4.1.25403.158515237678667.5060.20130807022639.8	1.3.6.1.4.1.25403.158515237678667.5060.20130807022639.9	92aa6c76-d771-4de2-af07-ea18270987ab/1.3.6.1.4.1.25403.158515237678667.5060.20130807022639.7/1.3.6.1.4.1.25403.158515237678667.5060.20130807022639.8/1.3.6.1.4.1.25403.158515237678667.5060.20130807022639.9.dcm	CR	final	RSPCPT	4641
814459fb-6a58-4c49-ae2d-c9406798fee8	92aa6c76-d771-4de2-af07-ea18270987ab	New	Sensitive	{Cured}	Belarus	294	29632f3b-6d67-49c7-babc-592ecd091af9	1.3.6.1.4.1.25403.158515237678667.5060.20130807022639.4	1.3.6.1.4.1.25403.158515237678667.5060.20130807022639.5	1.3.6.1.4.1.25403.158515237678667.5060.20130807022639.6	92aa6c76-d771-4de2-af07-ea18270987ab/1.3.6.1.4.1.25403.158515237678667.5060.20130807022639.4/1.3.6.1.4.1.25403.158515237678667.5060.20130807022639.5/1.3.6.1.4.1.25403.158515237678667.5060.20130807022639.6.dcm	CR	final	RSPCPT	4573
814459fb-6a58-4c49-ae2d-c9406798fee8	92aa6c76-d771-4de2-af07-ea18270987ab	New	Sensitive	{Cured}	Belarus	294	5c1f25e1-1f04-493a-9855-951fd8582e5e	1.3.6.1.4.1.25403.158515237678667.5060.20130807022638.12	1.3.6.1.4.1.25403.158515237678667.5060.20130807022638.13	1.3.6.1.4.1.25403.158515237678667.5060.20130807022638.14	92aa6c76-d771-4de2-af07-ea18270987ab/1.3.6.1.4.1.25403.158515237678667.5060.20130807022638.12/1.3.6.1.4.1.25403.158515237678667.5060.20130807022638.13/1.3.6.1.4.1.25403.158515237678667.5060.20130807022638.14.dcm	CR	final	RSPCPT	3769
814459fb-6a58-4c49-ae2d-c9406798fee8	92aa6c76-d771-4de2-af07-ea18270987ab	New	Sensitive	{Cured}	Belarus	294	8abd02e4-9f9a-4e26-91dd-b9a791ac112d	1.3.6.1.4.1.25403.158515237678667.5060.20130807022638.15	1.3.6.1.4.1.25403.158515237678667.5060.20130807022638.16	1.3.6.1.4.1.25403.158515237678667.5060.20130807022638.17	92aa6c76-d771-4de2-af07-ea18270987ab/1.3.6.1.4.1.25403.158515237678667.5060.20130807022638.15/1.3.6.1.4.1.25403.158515237678667.5060.20130807022638.16/1.3.6.1.4.1.25403.158515237678667.5060.20130807022638.17.dcm	CR	final	RSPCPT	4503
81d4f21b-1b1d-47d0-8d97-52e9c1f524cb	04d4c949-0fca-4785-aa2d-69667ec56750	Failure	XDR	{"Still on treatment"}	Romania	877	b3b65893-cc56-44f3-b382-890fa1f336ee	2.25.71388126913825288241554305334901471189	2.25.253581947004210549559979944991850023006	2.25.212497730625047786161298493675173083092	04d4c949-0fca-4785-aa2d-69667ec56750/2.25.71388126913825288241554305334901471189/2.25.253581947004210549559979944991850023006/2.25.212497730625047786161298493675173083092.dcm	XC	amended	MariusNasta	5659
81d4f21b-1b1d-47d0-8d97-52e9c1f524cb	04d4c949-0fca-4785-aa2d-69667ec56750	Failure	XDR	{"Still on treatment"}	Romania	877	dc1a2ada-b726-45f2-949c-4c31979a6a53	2.25.5387393313061477494329890066628500719	2.25.119505331480805481591666355933700595646	2.25.38971546185915579513792168406735082610	04d4c949-0fca-4785-aa2d-69667ec56750/2.25.5387393313061477494329890066628500719/2.25.119505331480805481591666355933700595646/2.25.38971546185915579513792168406735082610.dcm	XC	amended	MariusNasta	5750
81fa3674-9cef-429a-894b-feccdead3e3a	862fd45f-e8ea-4fe3-bc71-d78a32f85d18	New	Poly DR	{Cured}	Georgia	1633	04bc9db2-4fa1-4196-817e-415b143a16a8	2.25.147673211334525194778084314790057514544	2.25.254363984562578198466029739915652586306	2.25.227522582290193946294375066397786181317	862fd45f-e8ea-4fe3-bc71-d78a32f85d18/2.25.147673211334525194778084314790057514544/2.25.254363984562578198466029739915652586306/2.25.227522582290193946294375066397786181317.dcm	XC	final	NCTBLD	6126
8210b6e3-f57c-419c-a4ca-04be60e39705	5e947dc3-c03b-411d-b257-95ef17ac67d4	New	Sensitive	{Completed}	Belarus	233	0f1fac05-5651-4333-ba41-58d676a52eb5	1.3.6.1.4.1.25403.158515237678667.5060.20130807021515.11	1.3.6.1.4.1.25403.158515237678667.5060.20130807021515.12	1.3.6.1.4.1.25403.158515237678667.5060.20130807021515.13	5e947dc3-c03b-411d-b257-95ef17ac67d4/1.3.6.1.4.1.25403.158515237678667.5060.20130807021515.11/1.3.6.1.4.1.25403.158515237678667.5060.20130807021515.12/1.3.6.1.4.1.25403.158515237678667.5060.20130807021515.13.dcm	CR	final	RSPCPT	4613
8227af2d-bf16-479f-89bc-dd1edec863ed	b1ba9229-f2b4-4cfc-acda-2f2c2728adda	New	MDR non XDR	{Unknown}	Belarus	353	b2e9599a-e9b5-4096-93d0-4e0234a8b075	1.3.6.1.4.1.25403.163683357445804.11044.20131119114531.72	1.3.6.1.4.1.25403.163683357445804.11044.20131119114531.73	1.3.6.1.4.1.25403.163683357445804.11044.20131119114531.74	b1ba9229-f2b4-4cfc-acda-2f2c2728adda/1.3.6.1.4.1.25403.163683357445804.11044.20131119114531.72/1.3.6.1.4.1.25403.163683357445804.11044.20131119114531.73/1.3.6.1.4.1.25403.163683357445804.11044.20131119114531.74.dcm	CR	final	RSPCPT	4841
827348cf-7200-41be-9a79-69b020340b67	36ca91fb-6d10-4e40-9a84-3133bb1a89ea	New	Mono DR	{Completed}	Belarus	285	028efe86-428e-47ff-8455-ad1c58a2852b	1.3.6.1.4.1.25403.158515237678667.5060.20130807020729.13	1.3.6.1.4.1.25403.158515237678667.5060.20130807020729.14	1.3.6.1.4.1.25403.158515237678667.5060.20130807020729.15	36ca91fb-6d10-4e40-9a84-3133bb1a89ea/1.3.6.1.4.1.25403.158515237678667.5060.20130807020729.13/1.3.6.1.4.1.25403.158515237678667.5060.20130807020729.14/1.3.6.1.4.1.25403.158515237678667.5060.20130807020729.15.dcm	CR	final	RSPCPT	4630
827348cf-7200-41be-9a79-69b020340b67	36ca91fb-6d10-4e40-9a84-3133bb1a89ea	New	Mono DR	{Completed}	Belarus	285	1324e0d1-f2b1-451e-9d8b-e90c29345086	1.3.6.1.4.1.25403.158515237678667.5060.20130807020729.16	1.3.6.1.4.1.25403.158515237678667.5060.20130807020729.17	1.3.6.1.4.1.25403.158515237678667.5060.20130807020729.18	36ca91fb-6d10-4e40-9a84-3133bb1a89ea/1.3.6.1.4.1.25403.158515237678667.5060.20130807020729.16/1.3.6.1.4.1.25403.158515237678667.5060.20130807020729.17/1.3.6.1.4.1.25403.158515237678667.5060.20130807020729.18.dcm	CR	final	RSPCPT	4643
827348cf-7200-41be-9a79-69b020340b67	36ca91fb-6d10-4e40-9a84-3133bb1a89ea	New	Mono DR	{Completed}	Belarus	285	2ec6803e-e569-49a5-866d-5de132c83d36	1.3.6.1.4.1.25403.158515237678667.5060.20130807020729.7	1.3.6.1.4.1.25403.158515237678667.5060.20130807020729.8	1.3.6.1.4.1.25403.158515237678667.5060.20130807020729.9	36ca91fb-6d10-4e40-9a84-3133bb1a89ea/1.3.6.1.4.1.25403.158515237678667.5060.20130807020729.7/1.3.6.1.4.1.25403.158515237678667.5060.20130807020729.8/1.3.6.1.4.1.25403.158515237678667.5060.20130807020729.9.dcm	CR	final	RSPCPT	4623
827348cf-7200-41be-9a79-69b020340b67	36ca91fb-6d10-4e40-9a84-3133bb1a89ea	New	Mono DR	{Completed}	Belarus	285	361fea9a-0a52-482a-ba2c-9845e0488c4b	1.3.6.1.4.1.25403.158515237678667.5060.20130807020729.1	1.3.6.1.4.1.25403.158515237678667.5060.20130807020729.2	1.3.6.1.4.1.25403.158515237678667.5060.20130807020729.3	36ca91fb-6d10-4e40-9a84-3133bb1a89ea/1.3.6.1.4.1.25403.158515237678667.5060.20130807020729.1/1.3.6.1.4.1.25403.158515237678667.5060.20130807020729.2/1.3.6.1.4.1.25403.158515237678667.5060.20130807020729.3.dcm	CR	final	RSPCPT	4578
827348cf-7200-41be-9a79-69b020340b67	36ca91fb-6d10-4e40-9a84-3133bb1a89ea	New	Mono DR	{Completed}	Belarus	285	3f4692bd-ad1d-4e03-8379-e818612ce268	1.3.6.1.4.1.25403.158515237678667.5060.20130807020729.4	1.3.6.1.4.1.25403.158515237678667.5060.20130807020729.5	1.3.6.1.4.1.25403.158515237678667.5060.20130807020729.6	36ca91fb-6d10-4e40-9a84-3133bb1a89ea/1.3.6.1.4.1.25403.158515237678667.5060.20130807020729.4/1.3.6.1.4.1.25403.158515237678667.5060.20130807020729.5/1.3.6.1.4.1.25403.158515237678667.5060.20130807020729.6.dcm	CR	final	RSPCPT	4621
827348cf-7200-41be-9a79-69b020340b67	36ca91fb-6d10-4e40-9a84-3133bb1a89ea	New	Mono DR	{Completed}	Belarus	285	456484af-e988-4d75-af29-971453e74813	1.3.6.1.4.1.25403.158515237678667.5060.20130807020728.15	1.3.6.1.4.1.25403.158515237678667.5060.20130807020728.16	1.3.6.1.4.1.25403.158515237678667.5060.20130807020728.17	36ca91fb-6d10-4e40-9a84-3133bb1a89ea/1.3.6.1.4.1.25403.158515237678667.5060.20130807020728.15/1.3.6.1.4.1.25403.158515237678667.5060.20130807020728.16/1.3.6.1.4.1.25403.158515237678667.5060.20130807020728.17.dcm	CR	final	RSPCPT	4571
827348cf-7200-41be-9a79-69b020340b67	36ca91fb-6d10-4e40-9a84-3133bb1a89ea	New	Mono DR	{Completed}	Belarus	285	f48956fb-deaa-496f-94f7-b1c93a9aca25	1.3.6.1.4.1.25403.158515237678667.5060.20130807020730.1	1.3.6.1.4.1.25403.158515237678667.5060.20130807020730.2	1.3.6.1.4.1.25403.158515237678667.5060.20130807020730.3	36ca91fb-6d10-4e40-9a84-3133bb1a89ea/1.3.6.1.4.1.25403.158515237678667.5060.20130807020730.1/1.3.6.1.4.1.25403.158515237678667.5060.20130807020730.2/1.3.6.1.4.1.25403.158515237678667.5060.20130807020730.3.dcm	CR	final	RSPCPT	4704
82ba9633-28db-4259-858d-0ac38f2e4b01	7cf5aae4-1018-4fff-89d4-08dfe050b5ca	Relapse	MDR non XDR	{Completed}	Belarus	330	69af807e-5de2-4fcb-bce6-eafd19622c27	1.3.6.1.4.1.25403.163683357445804.11044.20131119114419.84	1.3.6.1.4.1.25403.163683357445804.11044.20131119114419.85	1.3.6.1.4.1.25403.163683357445804.11044.20131119114419.86	7cf5aae4-1018-4fff-89d4-08dfe050b5ca/1.3.6.1.4.1.25403.163683357445804.11044.20131119114419.84/1.3.6.1.4.1.25403.163683357445804.11044.20131119114419.85/1.3.6.1.4.1.25403.163683357445804.11044.20131119114419.86.dcm	CR	final	RSPCPT	4337
830bbacb-2859-47a2-9d04-d8e0ba86bb77	b39d7f2a-6d33-4e08-864a-f274f95e5d7e	Treatment after default	XDR	{Cured}	Azerbaijan	1037	0aac4c4e-1a77-4cdd-a19b-cfb3f0a5ecb0	2.25.98981251840249766718960610241888292414	2.25.316224613011816242489608943107423811552	2.25.29559254861448804321826342782075335309	b39d7f2a-6d33-4e08-864a-f274f95e5d7e/2.25.98981251840249766718960610241888292414/2.25.316224613011816242489608943107423811552/2.25.29559254861448804321826342782075335309.dcm	XC	final	AZ	5371
830bbacb-2859-47a2-9d04-d8e0ba86bb77	b39d7f2a-6d33-4e08-864a-f274f95e5d7e	Treatment after default	XDR	{Cured}	Azerbaijan	1037	2df99aac-de0b-42a7-9c50-8075615f9142	2.25.250273284198082992423905580039513276060	2.25.67651018544602225133556228259072918321	2.25.199957755757162386885504196656023116441	b39d7f2a-6d33-4e08-864a-f274f95e5d7e/2.25.250273284198082992423905580039513276060/2.25.67651018544602225133556228259072918321/2.25.199957755757162386885504196656023116441.dcm	XC	final	AZ	5756
830bbacb-2859-47a2-9d04-d8e0ba86bb77	b39d7f2a-6d33-4e08-864a-f274f95e5d7e	Treatment after default	XDR	{Cured}	Azerbaijan	1037	94c4658e-f5b9-460d-8e64-51c4d613886c	2.25.290526159648216345250294331687678797660	2.25.305365754698841493108177660017676514815	2.25.132911229592207466725265813676150997710	b39d7f2a-6d33-4e08-864a-f274f95e5d7e/2.25.290526159648216345250294331687678797660/2.25.305365754698841493108177660017676514815/2.25.132911229592207466725265813676150997710.dcm	XC	final	AZ	5478
832051d4-5050-45ed-8028-0f013de2b63f	ae20183e-90aa-4084-9a2a-f269a6a0abe0	New	Sensitive	{Cured}	Belarus	328	0d630d03-23e9-4334-a9e3-fd2b937222dc	1.3.6.1.4.1.25403.163683357445804.11044.20131119114441.5	1.3.6.1.4.1.25403.163683357445804.11044.20131119114441.6	1.3.6.1.4.1.25403.163683357445804.11044.20131119114441.7	ae20183e-90aa-4084-9a2a-f269a6a0abe0/1.3.6.1.4.1.25403.163683357445804.11044.20131119114441.5/1.3.6.1.4.1.25403.163683357445804.11044.20131119114441.6/1.3.6.1.4.1.25403.163683357445804.11044.20131119114441.7.dcm	CR	final	RSPCPT	3706
832051d4-5050-45ed-8028-0f013de2b63f	ae20183e-90aa-4084-9a2a-f269a6a0abe0	New	Sensitive	{Cured}	Belarus	328	70da4d9b-c362-410c-b7a2-bdba87a7183a	1.3.6.1.4.1.25403.163683357445804.11044.20131119114441.14	1.3.6.1.4.1.25403.163683357445804.11044.20131119114441.15	1.3.6.1.4.1.25403.163683357445804.11044.20131119114441.16	ae20183e-90aa-4084-9a2a-f269a6a0abe0/1.3.6.1.4.1.25403.163683357445804.11044.20131119114441.14/1.3.6.1.4.1.25403.163683357445804.11044.20131119114441.15/1.3.6.1.4.1.25403.163683357445804.11044.20131119114441.16.dcm	CR	final	RSPCPT	4008
832051d4-5050-45ed-8028-0f013de2b63f	ae20183e-90aa-4084-9a2a-f269a6a0abe0	New	Sensitive	{Cured}	Belarus	328	85f6b8ff-864f-4fb9-95ec-10b0ad13945f	1.3.6.1.4.1.25403.163683357445804.11044.20131119114441.17	1.3.6.1.4.1.25403.163683357445804.11044.20131119114441.18	1.3.6.1.4.1.25403.163683357445804.11044.20131119114441.19	ae20183e-90aa-4084-9a2a-f269a6a0abe0/1.3.6.1.4.1.25403.163683357445804.11044.20131119114441.17/1.3.6.1.4.1.25403.163683357445804.11044.20131119114441.18/1.3.6.1.4.1.25403.163683357445804.11044.20131119114441.19.dcm	CR	final	RSPCPT	4068
832051d4-5050-45ed-8028-0f013de2b63f	ae20183e-90aa-4084-9a2a-f269a6a0abe0	New	Sensitive	{Cured}	Belarus	328	ec85e67a-d8e0-48a6-b58c-0e1b9259d95f	1.3.6.1.4.1.25403.163683357445804.11044.20131119114441.8	1.3.6.1.4.1.25403.163683357445804.11044.20131119114441.9	1.3.6.1.4.1.25403.163683357445804.11044.20131119114441.10	ae20183e-90aa-4084-9a2a-f269a6a0abe0/1.3.6.1.4.1.25403.163683357445804.11044.20131119114441.8/1.3.6.1.4.1.25403.163683357445804.11044.20131119114441.9/1.3.6.1.4.1.25403.163683357445804.11044.20131119114441.10.dcm	CR	final	RSPCPT	3909
832051d4-5050-45ed-8028-0f013de2b63f	ae20183e-90aa-4084-9a2a-f269a6a0abe0	New	Sensitive	{Cured}	Belarus	328	ed8e30de-057a-4a67-a2c7-a4780842af46	1.3.6.1.4.1.25403.163683357445804.11044.20131119114441.11	1.3.6.1.4.1.25403.163683357445804.11044.20131119114441.12	1.3.6.1.4.1.25403.163683357445804.11044.20131119114441.13	ae20183e-90aa-4084-9a2a-f269a6a0abe0/1.3.6.1.4.1.25403.163683357445804.11044.20131119114441.11/1.3.6.1.4.1.25403.163683357445804.11044.20131119114441.12/1.3.6.1.4.1.25403.163683357445804.11044.20131119114441.13.dcm	CR	final	RSPCPT	3942
835e2fce-7174-4ad6-9643-923f0c8e2e46	0d85a614-7b20-4276-a890-e6d551ac5426	New	Sensitive	{Cured}	Belarus	203	01e7fec3-c16c-40e5-9911-48320f09f886	1.3.6.1.4.1.25403.158515237678667.5060.20130807024323.8	1.3.6.1.4.1.25403.158515237678667.5060.20130807024323.9	1.3.6.1.4.1.25403.158515237678667.5060.20130807024323.10	0d85a614-7b20-4276-a890-e6d551ac5426/1.3.6.1.4.1.25403.158515237678667.5060.20130807024323.8/1.3.6.1.4.1.25403.158515237678667.5060.20130807024323.9/1.3.6.1.4.1.25403.158515237678667.5060.20130807024323.10.dcm	CR	final	RSPCPT	4405
835e2fce-7174-4ad6-9643-923f0c8e2e46	0d85a614-7b20-4276-a890-e6d551ac5426	New	Sensitive	{Cured}	Belarus	203	91cdd721-2c8d-45cb-9ab7-d48d727898b7	1.3.6.1.4.1.25403.158515237678667.5060.20130807024323.5	1.3.6.1.4.1.25403.158515237678667.5060.20130807024323.6	1.3.6.1.4.1.25403.158515237678667.5060.20130807024323.7	0d85a614-7b20-4276-a890-e6d551ac5426/1.3.6.1.4.1.25403.158515237678667.5060.20130807024323.5/1.3.6.1.4.1.25403.158515237678667.5060.20130807024323.6/1.3.6.1.4.1.25403.158515237678667.5060.20130807024323.7.dcm	CR	final	RSPCPT	4350
837b3ac0-5378-423c-959f-af5900512369	ab1cb4fc-36ea-4052-9d3f-6b320b4bd3f7	New	Sensitive	{Unknown}	Romania	1169	d4c4560e-61de-41f6-b7e2-a5a669a78a76	2.25.5523542738932807045984522928438537786	2.25.86545478363140409652345924729972854108	2.25.271167320102118422823171942029598212186	ab1cb4fc-36ea-4052-9d3f-6b320b4bd3f7/2.25.5523542738932807045984522928438537786/2.25.86545478363140409652345924729972854108/2.25.271167320102118422823171942029598212186.dcm	XC	amended	MariusNasta	5516
83e5ed00-a717-4379-b40c-201237c4420e	d3e56558-920f-4987-97ea-1ed1be4cb484	Treatment after default	MDR non XDR	{Cured}	Azerbaijan	1076	3ea5c812-1d1c-48b1-bf7a-d2ef37952a3a	2.25.193221826144220934040224308604797427855	2.25.237490710020597430367795516025834153135	2.25.123890669596632595228527318955409517971	d3e56558-920f-4987-97ea-1ed1be4cb484/2.25.193221826144220934040224308604797427855/2.25.237490710020597430367795516025834153135/2.25.123890669596632595228527318955409517971.dcm	XC	final	AZ	5663
83e5ed00-a717-4379-b40c-201237c4420e	d3e56558-920f-4987-97ea-1ed1be4cb484	Treatment after default	MDR non XDR	{Cured}	Azerbaijan	1076	9117d40d-cd13-4a02-8edf-ea55572502f0	2.25.18121563390877132144764666147636440824	2.25.16448515233090120239321829217176883996	2.25.95682106481820449443460765514366282846	d3e56558-920f-4987-97ea-1ed1be4cb484/2.25.18121563390877132144764666147636440824/2.25.16448515233090120239321829217176883996/2.25.95682106481820449443460765514366282846.dcm	XC	final	AZ	5888
83f53c4a-2220-46ab-8269-70daa1418068	89eb9967-84d9-48ac-9d91-5e9f85c66d39	Other	MDR non XDR	{Default}	Romania	1093	021e433e-c637-464d-ad48-fe55c3d68e9f	2.25.292303617983626407995617744031348768390	2.25.109869407442351220354527011667872403998	2.25.176097543763535953401408142882585087978	89eb9967-84d9-48ac-9d91-5e9f85c66d39/2.25.292303617983626407995617744031348768390/2.25.109869407442351220354527011667872403998/2.25.176097543763535953401408142882585087978.dcm	XC	amended	MariusNasta	5399
83f53c4a-2220-46ab-8269-70daa1418068	89eb9967-84d9-48ac-9d91-5e9f85c66d39	Other	MDR non XDR	{Default}	Romania	1093	1ff0fa05-d709-4d2d-adbe-08b7b8c13b56	2.25.168115950586465748823296020588509084120	2.25.204418587217455398569914485183184306506	2.25.179015991735818725501856421962736579547	89eb9967-84d9-48ac-9d91-5e9f85c66d39/2.25.168115950586465748823296020588509084120/2.25.204418587217455398569914485183184306506/2.25.179015991735818725501856421962736579547.dcm	XC	amended	MariusNasta	5627
83f53c4a-2220-46ab-8269-70daa1418068	89eb9967-84d9-48ac-9d91-5e9f85c66d39	Other	MDR non XDR	{Default}	Romania	1093	27c18057-a24d-456a-b2c4-147e0b53a0ac	2.25.330947027470095532178479080640273510608	2.25.260416917866915029844597254264752438683	2.25.181475558144259650709892080585785830532	89eb9967-84d9-48ac-9d91-5e9f85c66d39/2.25.330947027470095532178479080640273510608/2.25.260416917866915029844597254264752438683/2.25.181475558144259650709892080585785830532.dcm	XC	amended	MariusNasta	5505
83f53c4a-2220-46ab-8269-70daa1418068	89eb9967-84d9-48ac-9d91-5e9f85c66d39	Other	MDR non XDR	{Default}	Romania	1093	33f0faf3-297a-446c-aba2-f47f9eaf68fa	2.25.84971775597353514282005700994155133574	2.25.19381366326012065564698060142333929188	2.25.87478567858781288236143104093733818201	89eb9967-84d9-48ac-9d91-5e9f85c66d39/2.25.84971775597353514282005700994155133574/2.25.19381366326012065564698060142333929188/2.25.87478567858781288236143104093733818201.dcm	XC	amended	MariusNasta	5166
83f53c4a-2220-46ab-8269-70daa1418068	89eb9967-84d9-48ac-9d91-5e9f85c66d39	Other	MDR non XDR	{Default}	Romania	1093	3b8b8345-0aa9-48fe-b839-e24cd68fdad2	2.25.62484840764850316427196952219182867569	2.25.205475176331520209319408509408637109360	2.25.86954998610497861952055614569491385136	89eb9967-84d9-48ac-9d91-5e9f85c66d39/2.25.62484840764850316427196952219182867569/2.25.205475176331520209319408509408637109360/2.25.86954998610497861952055614569491385136.dcm	XC	amended	MariusNasta	5857
83f53c4a-2220-46ab-8269-70daa1418068	89eb9967-84d9-48ac-9d91-5e9f85c66d39	Other	MDR non XDR	{Default}	Romania	1093	451926fe-d168-4644-a90d-e404d4a20b57	2.25.221315042296676734626206578427395050570	2.25.80093892221226481699927820487090477278	2.25.190357718296216795362211818181925160146	89eb9967-84d9-48ac-9d91-5e9f85c66d39/2.25.221315042296676734626206578427395050570/2.25.80093892221226481699927820487090477278/2.25.190357718296216795362211818181925160146.dcm	XC	amended	MariusNasta	5517
83f53c4a-2220-46ab-8269-70daa1418068	89eb9967-84d9-48ac-9d91-5e9f85c66d39	Other	MDR non XDR	{Default}	Romania	1093	60696fe3-5d9b-4c02-9c0c-2c0be90a54aa	2.25.31184175271946002839478852790073968781	2.25.23000807842356942481734727764446698726	2.25.239690112510710082328518070518528186559	89eb9967-84d9-48ac-9d91-5e9f85c66d39/2.25.31184175271946002839478852790073968781/2.25.23000807842356942481734727764446698726/2.25.239690112510710082328518070518528186559.dcm	XC	amended	MariusNasta	5385
83f53c4a-2220-46ab-8269-70daa1418068	89eb9967-84d9-48ac-9d91-5e9f85c66d39	Other	MDR non XDR	{Default}	Romania	1093	6eb50c26-c09d-41c3-b0bc-0353fb88da12	2.25.297152143757998204567748930833616689448	2.25.185447629871116487499611085744736610322	2.25.63330308449948095228696528371372128690	89eb9967-84d9-48ac-9d91-5e9f85c66d39/2.25.297152143757998204567748930833616689448/2.25.185447629871116487499611085744736610322/2.25.63330308449948095228696528371372128690.dcm	XC	amended	MariusNasta	5460
83f53c4a-2220-46ab-8269-70daa1418068	89eb9967-84d9-48ac-9d91-5e9f85c66d39	Other	MDR non XDR	{Default}	Romania	1093	ad7c7afc-b35b-44f5-a750-35876f5c0042	2.25.233717838336771699894044057694693625547	2.25.25589767715298500733725328610798208365	2.25.130221519820903591196787971725639287440	89eb9967-84d9-48ac-9d91-5e9f85c66d39/2.25.233717838336771699894044057694693625547/2.25.25589767715298500733725328610798208365/2.25.130221519820903591196787971725639287440.dcm	XC	amended	MariusNasta	5674
83f53c4a-2220-46ab-8269-70daa1418068	89eb9967-84d9-48ac-9d91-5e9f85c66d39	Other	MDR non XDR	{Default}	Romania	1093	b7258424-2f18-4602-8320-40a2b11b5674	2.25.56518482518640107893279770856700603750	2.25.154864848624946665955385757853797000273	2.25.83169752442968428739661330045297826227	89eb9967-84d9-48ac-9d91-5e9f85c66d39/2.25.56518482518640107893279770856700603750/2.25.154864848624946665955385757853797000273/2.25.83169752442968428739661330045297826227.dcm	XC	amended	MariusNasta	5491
83f53c4a-2220-46ab-8269-70daa1418068	89eb9967-84d9-48ac-9d91-5e9f85c66d39	Other	MDR non XDR	{Default}	Romania	1093	d483ab27-9624-45ab-bd47-ed9988b1aa17	2.25.29016796830173013591744328914580921707	2.25.70658277801414760602702992438633487382	2.25.177550336955345619711792187729525944618	89eb9967-84d9-48ac-9d91-5e9f85c66d39/2.25.29016796830173013591744328914580921707/2.25.70658277801414760602702992438633487382/2.25.177550336955345619711792187729525944618.dcm	XC	amended	MariusNasta	5725
83f53c4a-2220-46ab-8269-70daa1418068	89eb9967-84d9-48ac-9d91-5e9f85c66d39	Other	MDR non XDR	{Default}	Romania	1093	d6d6cee4-0dd2-4012-a956-a74d691a6986	2.25.159977512586182656447638804145680083633	2.25.110090082505303443457272542752056804551	2.25.121228012160749077617862468732408534659	89eb9967-84d9-48ac-9d91-5e9f85c66d39/2.25.159977512586182656447638804145680083633/2.25.110090082505303443457272542752056804551/2.25.121228012160749077617862468732408534659.dcm	XC	amended	MariusNasta	5503
83f53c4a-2220-46ab-8269-70daa1418068	89eb9967-84d9-48ac-9d91-5e9f85c66d39	Other	MDR non XDR	{Default}	Romania	1093	e72988d3-aef1-45bd-8e6c-61ffd2b7fa2f	1.2.840.113845.13.3029.3694820875.9148676012384	1.2.840.113845.13.3029.3694820875.9148676013073	1.2.840.113845.13.3029.3694820875.9148675360749	89eb9967-84d9-48ac-9d91-5e9f85c66d39/1.2.840.113845.13.3029.3694820875.9148676012384/1.2.840.113845.13.3029.3694820875.9148676013073/1.2.840.113845.13.3029.3694820875.9148675360749.2016	CR	amended	MariusNasta	5700
83f53c4a-2220-46ab-8269-70daa1418068	89eb9967-84d9-48ac-9d91-5e9f85c66d39	Other	MDR non XDR	{Default}	Romania	1093	f7c6d645-ad8c-4961-9ef0-e672074b57d6	2.25.110832258531286708215591554003498226648	2.25.146745617082133563874197848939062423859	2.25.235709898556533342862165572307087756201	89eb9967-84d9-48ac-9d91-5e9f85c66d39/2.25.110832258531286708215591554003498226648/2.25.146745617082133563874197848939062423859/2.25.235709898556533342862165572307087756201.dcm	XC	amended	MariusNasta	5254
83f53c4a-2220-46ab-8269-70daa1418068	89eb9967-84d9-48ac-9d91-5e9f85c66d39	Other	MDR non XDR	{Default}	Romania	1093	fa84e95c-349d-4a7e-ba1b-855423ef3647	2.25.86991340561100687400585396668252937028	2.25.181264906192548387833493186140386048321	2.25.28954147028300780444891947032635790133	89eb9967-84d9-48ac-9d91-5e9f85c66d39/2.25.86991340561100687400585396668252937028/2.25.181264906192548387833493186140386048321/2.25.28954147028300780444891947032635790133.dcm	XC	amended	MariusNasta	5633
83f53c4a-2220-46ab-8269-70daa1418068	89eb9967-84d9-48ac-9d91-5e9f85c66d39	Other	MDR non XDR	{Default}	Romania	1093	fe606f5e-8afe-4721-9737-0e5497e100b5	2.25.338417929396657322432226133244468904887	2.25.29159443538377190633308034186107251650	2.25.126610075074629998098753500347931558410	89eb9967-84d9-48ac-9d91-5e9f85c66d39/2.25.338417929396657322432226133244468904887/2.25.29159443538377190633308034186107251650/2.25.126610075074629998098753500347931558410.dcm	XC	amended	MariusNasta	5498
8415841f-b58f-4dc5-8cf6-7929a6edd49d	5c49a150-acc7-4ce1-882e-94c0ab99cb7c	New	MDR non XDR	{Cured}	Georgia	1318	da5f4edc-e5ba-478b-8dfc-9ded9a1764ca	2.25.314678654663761960150827043015168073691	2.25.296647218041309918787887578176430554233	2.25.240995260530147929836761273823046959883	5c49a150-acc7-4ce1-882e-94c0ab99cb7c/2.25.314678654663761960150827043015168073691/2.25.296647218041309918787887578176430554233/2.25.240995260530147929836761273823046959883.dcm	CR	final	NCTBLD	5506
8429e416-0bba-4af5-abbe-2e62de8f8f2c	eac88279-7dde-4ee3-8a53-ab3745b73b1f	New	MDR non XDR	{Cured}	Georgia	1228	d82c3318-8f23-4719-8d48-4f6fe4720862	2.25.150754599430478200481373149165586708853	2.25.286685888043033643765122272030704187010	2.25.36291742470392872045495304919162189835	eac88279-7dde-4ee3-8a53-ab3745b73b1f/2.25.150754599430478200481373149165586708853/2.25.286685888043033643765122272030704187010/2.25.36291742470392872045495304919162189835.dcm	CR	final	NCTBLD	5455
842c9a1c-2f24-4ea4-bed2-89b4ecf59d47	e41cbcc2-4de3-4ade-88be-5d996393b995	New	Sensitive	{Completed}	Belarus	177	194b89c5-363a-443b-9e6d-989a7f446f86	1.3.6.1.4.1.25403.158515237678667.5060.20130807023955.3	1.3.6.1.4.1.25403.158515237678667.5060.20130807023955.4	1.3.6.1.4.1.25403.158515237678667.5060.20130807023955.5	e41cbcc2-4de3-4ade-88be-5d996393b995/1.3.6.1.4.1.25403.158515237678667.5060.20130807023955.3/1.3.6.1.4.1.25403.158515237678667.5060.20130807023955.4/1.3.6.1.4.1.25403.158515237678667.5060.20130807023955.5.dcm	CR	final	RSPCPT	4125
842c9a1c-2f24-4ea4-bed2-89b4ecf59d47	e41cbcc2-4de3-4ade-88be-5d996393b995	New	Sensitive	{Completed}	Belarus	177	afc33e29-d5ca-484a-91a8-3fa1ba882d48	1.3.6.1.4.1.25403.158515237678667.5060.20130807023955.6	1.3.6.1.4.1.25403.158515237678667.5060.20130807023955.7	1.3.6.1.4.1.25403.158515237678667.5060.20130807023955.8	e41cbcc2-4de3-4ade-88be-5d996393b995/1.3.6.1.4.1.25403.158515237678667.5060.20130807023955.6/1.3.6.1.4.1.25403.158515237678667.5060.20130807023955.7/1.3.6.1.4.1.25403.158515237678667.5060.20130807023955.8.dcm	CR	final	RSPCPT	4181
846324c1-a657-4df4-a38b-0c6b1be130a8	e0e1e18c-4ca1-4a92-aaf8-34f3a468edf4	Treatment after default	MDR non XDR	{"Still on treatment"}	Romania	881	9ea35414-781e-4577-87a3-d5997302dcde	2.25.17234881590092112212311756094644120232	2.25.98670390068968198367362325211492867893	2.25.79865766059345544575918637368356777804	e0e1e18c-4ca1-4a92-aaf8-34f3a468edf4/2.25.17234881590092112212311756094644120232/2.25.98670390068968198367362325211492867893/2.25.79865766059345544575918637368356777804.dcm	XC	amended	MariusNasta	5649
846324c1-a657-4df4-a38b-0c6b1be130a8	e0e1e18c-4ca1-4a92-aaf8-34f3a468edf4	Treatment after default	MDR non XDR	{"Still on treatment"}	Romania	881	b136888e-b587-4d7c-b513-b220bb1b280a	2.25.245279340381564730481790175086756766126	2.25.141757798623233767182931592898407941967	2.25.317550432649643733660304892539351911695	e0e1e18c-4ca1-4a92-aaf8-34f3a468edf4/2.25.245279340381564730481790175086756766126/2.25.141757798623233767182931592898407941967/2.25.317550432649643733660304892539351911695.dcm	XC	amended	MariusNasta	5327
846324c1-a657-4df4-a38b-0c6b1be130a8	e0e1e18c-4ca1-4a92-aaf8-34f3a468edf4	Treatment after default	MDR non XDR	{"Still on treatment"}	Romania	881	ba950c7c-6527-4ac7-91b3-671a6c04b15a	2.25.271201086087288008483896495963616003362	2.25.17255023689324295709665401167514242911	2.25.89334034932033814412828642874057346394	e0e1e18c-4ca1-4a92-aaf8-34f3a468edf4/2.25.271201086087288008483896495963616003362/2.25.17255023689324295709665401167514242911/2.25.89334034932033814412828642874057346394.dcm	XC	amended	MariusNasta	5742
84d5ac7f-8f50-4ddc-8182-cf8e36396e7e	50bf763b-0bfa-420b-9ebb-e1d51befd17d	Relapse	MDR non XDR	{"Still on treatment"}	Romania	1232	0c3d10fd-2d8f-4793-ab72-0e41dc034c7d	1.2.840.113845.13.3193.3694820875.4270646076392	1.2.840.113845.13.3193.3694820875.4270646077035	1.2.840.113845.13.3193.3694820875.4270645410366	50bf763b-0bfa-420b-9ebb-e1d51befd17d/1.2.840.113845.13.3193.3694820875.4270646076392/1.2.840.113845.13.3193.3694820875.4270646077035/1.2.840.113845.13.3193.3694820875.4270645410366.MNI131-05,05,2016	CR	amended	MariusNasta	5813
84d5ac7f-8f50-4ddc-8182-cf8e36396e7e	50bf763b-0bfa-420b-9ebb-e1d51befd17d	Relapse	MDR non XDR	{"Still on treatment"}	Romania	1232	20d9b2d7-4870-4b02-b638-7e42389dffaa	2.25.333093181487761355473127314671330543729	2.25.4167085931895312397002151894990541321	2.25.227569220840792896854631244930638486880	50bf763b-0bfa-420b-9ebb-e1d51befd17d/2.25.333093181487761355473127314671330543729/2.25.4167085931895312397002151894990541321/2.25.227569220840792896854631244930638486880.dcm	XC	amended	MariusNasta	5757
84d5ac7f-8f50-4ddc-8182-cf8e36396e7e	50bf763b-0bfa-420b-9ebb-e1d51befd17d	Relapse	MDR non XDR	{"Still on treatment"}	Romania	1232	bd150bae-0948-465a-9692-771715eeee8e	2.25.3640310449954203069735769965289216687	2.25.68041081618968960996768239886352363959	2.25.117395607853021388642647565531046903778	50bf763b-0bfa-420b-9ebb-e1d51befd17d/2.25.3640310449954203069735769965289216687/2.25.68041081618968960996768239886352363959/2.25.117395607853021388642647565531046903778.dcm	XC	amended	MariusNasta	6034
84dad188-2454-47b8-b212-dcbeff388ae7	d9995b61-95f1-4dc6-8664-1595e3bc16f8	New	MDR non XDR	{"Still on treatment"}	Romania	1148	96ce5f17-a212-4709-a6d6-f1a218545af8	2.25.284929227660751249357653061502180452333	2.25.130265913305096431445493550168141477554	2.25.134974093336570943948507159340357072322	d9995b61-95f1-4dc6-8664-1595e3bc16f8/2.25.284929227660751249357653061502180452333/2.25.130265913305096431445493550168141477554/2.25.134974093336570943948507159340357072322.dcm	XC	amended	MariusNasta	5908
8516f51f-910b-436d-8092-7367150de3af	9fd7cd07-2a64-41d3-bef3-b996f6c81bf9	Relapse	MDR non XDR	{Completed}	Belarus	81	7edf02a9-fb2b-425a-9746-a1e7cee70034	1.3.6.1.4.1.25403.158515237678667.5060.20130807021941.9	1.3.6.1.4.1.25403.158515237678667.5060.20130807021941.10	1.3.6.1.4.1.25403.158515237678667.5060.20130807021941.11	9fd7cd07-2a64-41d3-bef3-b996f6c81bf9/1.3.6.1.4.1.25403.158515237678667.5060.20130807021941.9/1.3.6.1.4.1.25403.158515237678667.5060.20130807021941.10/1.3.6.1.4.1.25403.158515237678667.5060.20130807021941.11.dcm	CR	final	RSPCPT	3719
8516f51f-910b-436d-8092-7367150de3af	9fd7cd07-2a64-41d3-bef3-b996f6c81bf9	Relapse	MDR non XDR	{Completed}	Belarus	81	9478f84e-e795-48a0-b984-95542d5669e4	1.3.6.1.4.1.25403.158515237678667.5060.20130807021941.6	1.3.6.1.4.1.25403.158515237678667.5060.20130807021941.7	1.3.6.1.4.1.25403.158515237678667.5060.20130807021941.8	9fd7cd07-2a64-41d3-bef3-b996f6c81bf9/1.3.6.1.4.1.25403.158515237678667.5060.20130807021941.6/1.3.6.1.4.1.25403.158515237678667.5060.20130807021941.7/1.3.6.1.4.1.25403.158515237678667.5060.20130807021941.8.dcm	CR	final	RSPCPT	3655
8533ef0e-f11d-4147-95b5-5eac5305e56e	c642039c-222c-42f3-8c0d-7884653f82e9	Relapse	XDR	{Cured}	Belarus	760	4578de5d-ed1d-4ece-8365-265b8b1fe5e0	1.2.840.114062.2.192.168.196.13.2016.2.12.10.59.41.8869125.1	1.2.840.114062.2.192.168.196.13.2016.2.12.11.0.27.8915078.2	1.2.840.114062.2.192.168.196.13.2016.2.12.11.0.27.8915078	c642039c-222c-42f3-8c0d-7884653f82e9/1.2.840.114062.2.192.168.196.13.2016.2.12.10.59.41.8869125.1/1.2.840.114062.2.192.168.196.13.2016.2.12.11.0.27.8915078.2/1.2.840.114062.2.192.168.196.13.2016.2.12.11.0.27.8915078.dcm	CR	final	RSPCPT	5730
8549edd9-f11a-40ea-9fe8-bde47f481a06	5efab616-2cb3-45ec-afd8-cb278285c980	Relapse	MDR non XDR	{"Still on treatment"}	Romania	834	2ab76568-f6bf-4f3f-8d32-43cedb451ec1	2.25.126840123993619667811634500252796716121	2.25.87389921875618404990985739058006992522	2.25.116696546261751404468309745736174185464	5efab616-2cb3-45ec-afd8-cb278285c980/2.25.126840123993619667811634500252796716121/2.25.87389921875618404990985739058006992522/2.25.116696546261751404468309745736174185464.dcm	XC	amended	MariusNasta	5791
8549edd9-f11a-40ea-9fe8-bde47f481a06	5efab616-2cb3-45ec-afd8-cb278285c980	Relapse	MDR non XDR	{"Still on treatment"}	Romania	834	4c16e137-c1a2-42f6-8f72-b9fd4741796b	2.25.264419178184768854944021334822480153735	2.25.107451394702831443510619289630162687960	2.25.27628161409874982414603173235278651072	5efab616-2cb3-45ec-afd8-cb278285c980/2.25.264419178184768854944021334822480153735/2.25.107451394702831443510619289630162687960/2.25.27628161409874982414603173235278651072.dcm	XC	amended	MariusNasta	5700
8617cc11-c22e-4391-bd4c-2447aa0ff68d	6f4d5874-f386-4d4f-bd83-504f148a36c2	Relapse	MDR non XDR	{"Still on treatment"}	Romania	871	00072787-239b-4c6c-acc0-068c95644375	1.2.840.113845.13.3193.3694820875.4267821811950	1.2.840.113845.13.3193.3694820875.4267821812608	1.2.840.113845.13.3193.3694820875.4267821172802	6f4d5874-f386-4d4f-bd83-504f148a36c2/1.2.840.113845.13.3193.3694820875.4267821811950/1.2.840.113845.13.3193.3694820875.4267821812608/1.2.840.113845.13.3193.3694820875.4267821172802.MNI120-14,10,2016	CR	amended	MariusNasta	5975
8617cc11-c22e-4391-bd4c-2447aa0ff68d	6f4d5874-f386-4d4f-bd83-504f148a36c2	Relapse	MDR non XDR	{"Still on treatment"}	Romania	871	5794e5a5-0b62-46c4-9c94-082464cdffaf	2.25.261683894913034837108808242508395812919	2.25.322287053268355164489092776465597561046	2.25.65466191688345170562598948273362530741	6f4d5874-f386-4d4f-bd83-504f148a36c2/2.25.261683894913034837108808242508395812919/2.25.322287053268355164489092776465597561046/2.25.65466191688345170562598948273362530741.dcm	XC	amended	MariusNasta	6042
861affa3-9f06-486e-9b8d-64982764d8ae	02fbbe80-d898-4e47-b2ed-e733a3ea32e3	Relapse	MDR non XDR	{Cured}	Belarus	423	215e9560-2c9e-45b4-b8ad-cff5cffd4f57	1.3.6.1.4.1.25403.158515237678667.2100.20150226021824.33	1.3.6.1.4.1.25403.158515237678667.2100.20150226021824.34	1.3.6.1.4.1.25403.158515237678667.2100.20150226021824.35	02fbbe80-d898-4e47-b2ed-e733a3ea32e3/1.3.6.1.4.1.25403.158515237678667.2100.20150226021824.33/1.3.6.1.4.1.25403.158515237678667.2100.20150226021824.34/1.3.6.1.4.1.25403.158515237678667.2100.20150226021824.35.dcm	CR	final	RSPCPT	4650
861affa3-9f06-486e-9b8d-64982764d8ae	02fbbe80-d898-4e47-b2ed-e733a3ea32e3	Relapse	MDR non XDR	{Cured}	Belarus	423	d3483dc6-ff87-47ea-9231-80b5e8e9def7	1.3.6.1.4.1.25403.158515237678667.2100.20150226021824.30	1.3.6.1.4.1.25403.158515237678667.2100.20150226021824.31	1.3.6.1.4.1.25403.158515237678667.2100.20150226021824.32	02fbbe80-d898-4e47-b2ed-e733a3ea32e3/1.3.6.1.4.1.25403.158515237678667.2100.20150226021824.30/1.3.6.1.4.1.25403.158515237678667.2100.20150226021824.31/1.3.6.1.4.1.25403.158515237678667.2100.20150226021824.32.dcm	CR	final	RSPCPT	4578
861affa3-9f06-486e-9b8d-64982764d8ae	02fbbe80-d898-4e47-b2ed-e733a3ea32e3	Relapse	MDR non XDR	{Cured}	Belarus	423	e9df1be9-005f-4bf2-843f-091a303e6dc4	1.3.6.1.4.1.25403.158515237678667.2100.20150226021824.27	1.3.6.1.4.1.25403.158515237678667.2100.20150226021824.28	1.3.6.1.4.1.25403.158515237678667.2100.20150226021824.29	02fbbe80-d898-4e47-b2ed-e733a3ea32e3/1.3.6.1.4.1.25403.158515237678667.2100.20150226021824.27/1.3.6.1.4.1.25403.158515237678667.2100.20150226021824.28/1.3.6.1.4.1.25403.158515237678667.2100.20150226021824.29.dcm	CR	final	RSPCPT	4516
86bbeb21-c9b4-4d2a-a958-5d0d1f0080a0	6d74050f-cc3a-4f6c-a378-4bc1b3d15647	New	MDR non XDR	{Cured}	Romania	992	141a656a-6265-4361-bff0-c6172aa2ab3c	2.25.214186675222640625579082644730930567455	2.25.140129057039445045336866957065287656747	2.25.176970262716935914675272124300112503269	6d74050f-cc3a-4f6c-a378-4bc1b3d15647/2.25.214186675222640625579082644730930567455/2.25.140129057039445045336866957065287656747/2.25.176970262716935914675272124300112503269.dcm	XC	amended	MariusNasta	4663
86bbeb21-c9b4-4d2a-a958-5d0d1f0080a0	6d74050f-cc3a-4f6c-a378-4bc1b3d15647	New	MDR non XDR	{Cured}	Romania	992	37d8ee03-be3c-4d73-89a7-85e1ecdf219b	2.25.216133273706742258410334220372050521886	2.25.59310335102791363026103444621372810209	2.25.233584687583180991738847411785562796729	6d74050f-cc3a-4f6c-a378-4bc1b3d15647/2.25.216133273706742258410334220372050521886/2.25.59310335102791363026103444621372810209/2.25.233584687583180991738847411785562796729.dcm	XC	amended	MariusNasta	5902
86bbeb21-c9b4-4d2a-a958-5d0d1f0080a0	6d74050f-cc3a-4f6c-a378-4bc1b3d15647	New	MDR non XDR	{Cured}	Romania	992	98c82f94-ca6c-42cd-8172-f102667e9f6e	2.25.322395254802823853025465821132842115085	2.25.6230563659463081548939979688212483413	2.25.318280639703715970621249459772649474073	6d74050f-cc3a-4f6c-a378-4bc1b3d15647/2.25.322395254802823853025465821132842115085/2.25.6230563659463081548939979688212483413/2.25.318280639703715970621249459772649474073.dcm	XC	amended	MariusNasta	5817
86bbeb21-c9b4-4d2a-a958-5d0d1f0080a0	6d74050f-cc3a-4f6c-a378-4bc1b3d15647	New	MDR non XDR	{Cured}	Romania	992	e8b13c62-acb2-4da7-bc34-5a9f5a1dd7e6	2.25.15859247687964052039231623558538532966	2.25.158285430318135965857416702202293882993	2.25.305616489365747952807724417646557100087	6d74050f-cc3a-4f6c-a378-4bc1b3d15647/2.25.15859247687964052039231623558538532966/2.25.158285430318135965857416702202293882993/2.25.305616489365747952807724417646557100087.dcm	XC	amended	MariusNasta	4992
86bbeb21-c9b4-4d2a-a958-5d0d1f0080a0	6d74050f-cc3a-4f6c-a378-4bc1b3d15647	New	MDR non XDR	{Cured}	Romania	992	f04deb6c-b31d-466e-a8c8-eec748c3ec5e	2.25.59412532821774470466514450673479191872	2.25.149748537243964334146339164752570719260	2.25.225981116244996633889747723103230447077	6d74050f-cc3a-4f6c-a378-4bc1b3d15647/2.25.59412532821774470466514450673479191872/2.25.149748537243964334146339164752570719260/2.25.225981116244996633889747723103230447077.dcm	XC	amended	MariusNasta	5726
870b888c-d400-4053-9d2b-47e77177de78	c7c3b654-1e44-4582-acd2-d46c62741249	Relapse	MDR non XDR	{"Still on treatment"}	Romania	1152	a9798b2c-d139-4dce-9c30-6d2d1de3eb72	1.2.840.113845.13.2561.3694820875.275024242548	1.2.840.113845.13.2561.3694820875.275024243177	1.2.840.113845.13.2561.3694820875.275023574655	c7c3b654-1e44-4582-acd2-d46c62741249/1.2.840.113845.13.2561.3694820875.275024242548/1.2.840.113845.13.2561.3694820875.275024243177/1.2.840.113845.13.2561.3694820875.275023574655.2016	CR	amended	MariusNasta	5829
870b888c-d400-4053-9d2b-47e77177de78	c7c3b654-1e44-4582-acd2-d46c62741249	Relapse	MDR non XDR	{"Still on treatment"}	Romania	1152	e2c98e2a-b825-4a9a-af28-f1602a7cbe26	2.25.45301037685579318493512512297658539463	2.25.79296609207074888262540878949571251830	2.25.37203876996339136523192034165450442861	c7c3b654-1e44-4582-acd2-d46c62741249/2.25.45301037685579318493512512297658539463/2.25.79296609207074888262540878949571251830/2.25.37203876996339136523192034165450442861.dcm	XC	amended	MariusNasta	5957
87509a9d-2f2b-45cf-a08b-0c3a9c3a8a8b	02b33a2d-34ba-4ca4-a20e-9be04c620644	Treatment after default	MDR non XDR	{Cured}	Azerbaijan	1088	323f3fc0-db22-4f6d-9746-8d4f7682fb61	2.25.182624722585038947383657612397893359707	2.25.97025985077557927398587880319003641058	2.25.101230785177788811504000969385658118973	02b33a2d-34ba-4ca4-a20e-9be04c620644/2.25.182624722585038947383657612397893359707/2.25.97025985077557927398587880319003641058/2.25.101230785177788811504000969385658118973.dcm	XC	final	AZ	5633
87509a9d-2f2b-45cf-a08b-0c3a9c3a8a8b	02b33a2d-34ba-4ca4-a20e-9be04c620644	Treatment after default	MDR non XDR	{Cured}	Azerbaijan	1088	d5506919-22bb-4ce1-81ba-107b08e5c235	2.25.307962493772401770393980858887018101086	2.25.137465678104534614353127772608494718188	2.25.334674321661641052310012596672102381709	02b33a2d-34ba-4ca4-a20e-9be04c620644/2.25.307962493772401770393980858887018101086/2.25.137465678104534614353127772608494718188/2.25.334674321661641052310012596672102381709.dcm	XC	final	AZ	5169
87a1ad93-3565-4e71-abe4-30a27985e231	60b72bdf-51d6-443e-9025-875edfba052b	Treatment after default	MDR non XDR	{Completed}	Azerbaijan	650	2fbcd6e8-8b49-4b4b-83fd-bc49d9fe4e02	2.25.246069576953782614032124059804742424639	2.25.192972113314848049889759505379479677420	2.25.285904633402712175523946219667238596419	60b72bdf-51d6-443e-9025-875edfba052b/2.25.246069576953782614032124059804742424639/2.25.192972113314848049889759505379479677420/2.25.285904633402712175523946219667238596419.dcm	XC	final	AZ	5456
87a1ad93-3565-4e71-abe4-30a27985e231	60b72bdf-51d6-443e-9025-875edfba052b	Treatment after default	MDR non XDR	{Completed}	Azerbaijan	650	71748551-b073-434e-a218-5927e19f035c	2.25.179083527218375066148093676992272828766	2.25.272326792256914019068556835619662050064	2.25.284430439132570471630169032875647600607	60b72bdf-51d6-443e-9025-875edfba052b/2.25.179083527218375066148093676992272828766/2.25.272326792256914019068556835619662050064/2.25.284430439132570471630169032875647600607.dcm	XC	final	AZ	5479
87d9e93b-1c10-464e-ba97-32a986bf722b	bafead79-7268-4c48-b66c-3c9f529198ca	Treatment after default	XDR	{Failure}	Azerbaijan	1064	6945070c-0453-4ec6-ae4f-380350fad148	2.25.287087236776886761143736125972124186627	2.25.111803456196359570170159050577433269651	2.25.172190671477174439874066885022167642422	bafead79-7268-4c48-b66c-3c9f529198ca/2.25.287087236776886761143736125972124186627/2.25.111803456196359570170159050577433269651/2.25.172190671477174439874066885022167642422.dcm	XC	final	AZ	5695
87d9e93b-1c10-464e-ba97-32a986bf722b	bafead79-7268-4c48-b66c-3c9f529198ca	Treatment after default	XDR	{Failure}	Azerbaijan	1064	df0dc4e4-b73a-49dc-ba74-bfa79398f472	2.25.321818394705758377705580546702069830886	2.25.279409121911538798691668783020383484814	2.25.302380921458600708620081286241875544034	bafead79-7268-4c48-b66c-3c9f529198ca/2.25.321818394705758377705580546702069830886/2.25.279409121911538798691668783020383484814/2.25.302380921458600708620081286241875544034.dcm	XC	final	AZ	5761
885b8fa5-8105-49b3-9aa9-d0604d610517	5d192d28-c7e8-4fc0-8fb2-6f60149f3bd0	Other	MDR non XDR	{Unknown}	Romania	1092	02a30225-ef80-4e9a-b2f9-0e6b43e7cc1d	2.25.335968735871613098130989613711561113852	2.25.185644237244717821119219472722020487058	2.25.168230626064196324190395198109056397259	5d192d28-c7e8-4fc0-8fb2-6f60149f3bd0/2.25.335968735871613098130989613711561113852/2.25.185644237244717821119219472722020487058/2.25.168230626064196324190395198109056397259.dcm	XC	amended	MariusNasta	5260
885b8fa5-8105-49b3-9aa9-d0604d610517	5d192d28-c7e8-4fc0-8fb2-6f60149f3bd0	Other	MDR non XDR	{Unknown}	Romania	1092	2af94e6e-579c-4f58-b5f8-2d8cd969d3a0	2.25.42827220872492666840906862618722832790	2.25.16703814642127531118181155667188356374	2.25.9920938157992939426291319496035632877	5d192d28-c7e8-4fc0-8fb2-6f60149f3bd0/2.25.42827220872492666840906862618722832790/2.25.16703814642127531118181155667188356374/2.25.9920938157992939426291319496035632877.dcm	XC	amended	MariusNasta	5169
8898bdda-7fd3-4852-9d28-437ca094e226	d396b801-148e-4f6b-bfa4-2e6e284f5765	Failure	XDR	{Cured}	Belarus	348	233359f1-f382-4443-9946-a5fc7abdd76f	1.3.6.1.4.1.25403.163683357445804.11044.20131119114540.1	1.3.6.1.4.1.25403.163683357445804.11044.20131119114540.2	1.3.6.1.4.1.25403.163683357445804.11044.20131119114540.3	d396b801-148e-4f6b-bfa4-2e6e284f5765/1.3.6.1.4.1.25403.163683357445804.11044.20131119114540.1/1.3.6.1.4.1.25403.163683357445804.11044.20131119114540.2/1.3.6.1.4.1.25403.163683357445804.11044.20131119114540.3.dcm	CR	final	RSPCPT	4879
8898bdda-7fd3-4852-9d28-437ca094e226	d396b801-148e-4f6b-bfa4-2e6e284f5765	Failure	XDR	{Cured}	Belarus	348	8f9c7421-396e-4aac-b318-f743eea34f42	1.3.6.1.4.1.25403.163683357445804.11044.20131119114539.91	1.3.6.1.4.1.25403.163683357445804.11044.20131119114539.92	1.3.6.1.4.1.25403.163683357445804.11044.20131119114539.93	d396b801-148e-4f6b-bfa4-2e6e284f5765/1.3.6.1.4.1.25403.163683357445804.11044.20131119114539.91/1.3.6.1.4.1.25403.163683357445804.11044.20131119114539.92/1.3.6.1.4.1.25403.163683357445804.11044.20131119114539.93.dcm	CR	final	RSPCPT	4819
88996913-93bb-4194-91b9-9407d1d46771	ddfcf190-aca2-4ad3-8cd9-5d6dd0bba72a	Relapse	XDR	{Cured}	Belarus	316	7f830c1f-9a34-45b0-8973-aec2ab022f14	1.3.6.1.4.1.25403.163683357445804.11044.20131119114304.1	1.3.6.1.4.1.25403.163683357445804.11044.20131119114304.2	1.3.6.1.4.1.25403.163683357445804.11044.20131119114304.3	ddfcf190-aca2-4ad3-8cd9-5d6dd0bba72a/1.3.6.1.4.1.25403.163683357445804.11044.20131119114304.1/1.3.6.1.4.1.25403.163683357445804.11044.20131119114304.2/1.3.6.1.4.1.25403.163683357445804.11044.20131119114304.3.dcm	CR	final	RSPCPT	4859
88d48bbc-6c1e-4d3c-96c0-87c08f9de508	bb48d49a-696c-4dd3-961d-f9effbfc258b	Treatment after default	MDR non XDR	{Default}	Romania	957	7c2624f6-a603-40ac-aa2f-6ac11ed73c88	2.25.109889183486044436848571604875475083029	2.25.215007416966764250433140723815480723885	2.25.82847330789936885064868467626949881333	bb48d49a-696c-4dd3-961d-f9effbfc258b/2.25.109889183486044436848571604875475083029/2.25.215007416966764250433140723815480723885/2.25.82847330789936885064868467626949881333.dcm	XC	amended	MariusNasta	5447
88d48bbc-6c1e-4d3c-96c0-87c08f9de508	bb48d49a-696c-4dd3-961d-f9effbfc258b	Treatment after default	MDR non XDR	{Default}	Romania	957	8029316a-29db-40b3-bd44-61acb5ecad6e	2.25.74095952878007185240073134523766408417	2.25.286180381781245857114904099199641902906	2.25.315571126233486650460617894710064274978	bb48d49a-696c-4dd3-961d-f9effbfc258b/2.25.74095952878007185240073134523766408417/2.25.286180381781245857114904099199641902906/2.25.315571126233486650460617894710064274978.dcm	XC	amended	MariusNasta	5447
88d48bbc-6c1e-4d3c-96c0-87c08f9de508	bb48d49a-696c-4dd3-961d-f9effbfc258b	Treatment after default	MDR non XDR	{Default}	Romania	957	9766da62-9ae8-4d1a-8940-7c7a83b045b6	1.2.840.113845.13.2985.3694820875.418750955301	1.2.840.113845.13.2985.3694820875.418750955915	1.2.840.113845.13.2985.3694820875.418750330484	bb48d49a-696c-4dd3-961d-f9effbfc258b/1.2.840.113845.13.2985.3694820875.418750955301/1.2.840.113845.13.2985.3694820875.418750955915/1.2.840.113845.13.2985.3694820875.418750330484.2016	CR	amended	MariusNasta	5967
88d48bbc-6c1e-4d3c-96c0-87c08f9de508	bb48d49a-696c-4dd3-961d-f9effbfc258b	Treatment after default	MDR non XDR	{Default}	Romania	957	b9cee353-0386-4907-b76e-8e4f3e8036d8	2.25.18639724753830394147974467101039675609	2.25.54361885863685655892288476941420070948	2.25.46017837403495829491268334757147427938	bb48d49a-696c-4dd3-961d-f9effbfc258b/2.25.18639724753830394147974467101039675609/2.25.54361885863685655892288476941420070948/2.25.46017837403495829491268334757147427938.dcm	XC	amended	MariusNasta	5960
88d48bbc-6c1e-4d3c-96c0-87c08f9de508	bb48d49a-696c-4dd3-961d-f9effbfc258b	Treatment after default	MDR non XDR	{Default}	Romania	957	d32c380b-e787-4136-85e5-27a479bb1e26	1.2.840.113845.13.2985.3694820875.418402149075	1.2.840.113845.13.2985.3694820875.418402149704	1.2.840.113845.13.2985.3694820875.418401478708	bb48d49a-696c-4dd3-961d-f9effbfc258b/1.2.840.113845.13.2985.3694820875.418402149075/1.2.840.113845.13.2985.3694820875.418402149704/1.2.840.113845.13.2985.3694820875.418401478708.2016	CR	amended	MariusNasta	5782
[truncated: 789 more rows]
