# Supplementary material for: Performance of Qure.ai automatic classifiers against a large annotated database of patients with diverse forms of tuberculosis
Source: PLoS One. 2020 Jan 24;15(1):e0224445. doi: 10.1371/journal.pone.0224445 (PMC6980594; doi:10.1371/journal.pone.0224445)
Supplement: S1 Source Data — (ZIP) [file pone.0224445.s001.zip › De_Xray_desc.csv]

condition_id	imagingstudy_id	sextant	collapse	smallcavities	mediumcavities	largecavities	isanylargecavitybelongtoamultise	canmultiplecavitiesbeseen	consolidation	lowgroundglassdensity	mediumdensity	highdensity	smallnodules	mediumnodules	largenodules	hugenodules	isanycalcifiedorpartiallycalcifi	isanynoncalcifiednoduleexist	isanyclusterednoduleexists	aremultiplenoduleexists	lowgroundglassdensityactivefresh	mediumdensitystabalizedfibroticn	highdensitycalcifiedtpicallysequ	overallpercentofabnormalvolume	pleuraleffusionpercentofhemithor	ispleuraleffusionbilateral	imagequality	othernontbabnormalities	aremediastinallymphnodespresent	rater	status	series_instance_content_url	Started_Elapsed
																															final	00069df2-2406-43b6-8c58-5f5e164c7e35/1.3.6.1.4.1.25403.163683357445804.11044.20131119114627.10/1.3.6.1.4.1.25403.163683357445804.11044.20131119114627.11/1.3.6.1.4.1.25403.163683357445804.11044.20131119114627.12.dcm	4048
																															final	00069df2-2406-43b6-8c58-5f5e164c7e35/1.3.6.1.4.1.25403.163683357445804.11044.20131119114627.13/1.3.6.1.4.1.25403.163683357445804.11044.20131119114627.14/1.3.6.1.4.1.25403.163683357445804.11044.20131119114627.15.dcm	4111
																															final	00069df2-2406-43b6-8c58-5f5e164c7e35/1.3.6.1.4.1.25403.163683357445804.11044.20131119114627.16/1.3.6.1.4.1.25403.163683357445804.11044.20131119114627.17/1.3.6.1.4.1.25403.163683357445804.11044.20131119114627.18.dcm	4152
																															final	00069df2-2406-43b6-8c58-5f5e164c7e35/1.3.6.1.4.1.25403.163683357445804.11044.20131119114627.19/1.3.6.1.4.1.25403.163683357445804.11044.20131119114627.20/1.3.6.1.4.1.25403.163683357445804.11044.20131119114627.21.dcm	4208
																															final	00069df2-2406-43b6-8c58-5f5e164c7e35/1.3.6.1.4.1.25403.163683357445804.11044.20131119114627.22/1.3.6.1.4.1.25403.163683357445804.11044.20131119114627.23/1.3.6.1.4.1.25403.163683357445804.11044.20131119114627.24.dcm	4274
																															final	00069df2-2406-43b6-8c58-5f5e164c7e35/1.3.6.1.4.1.25403.163683357445804.11044.20131119114627.25/1.3.6.1.4.1.25403.163683357445804.11044.20131119114627.26/1.3.6.1.4.1.25403.163683357445804.11044.20131119114627.27.dcm	4384
																															final	00069df2-2406-43b6-8c58-5f5e164c7e35/1.3.6.1.4.1.25403.163683357445804.11044.20131119114627.28/1.3.6.1.4.1.25403.163683357445804.11044.20131119114627.29/1.3.6.1.4.1.25403.163683357445804.11044.20131119114627.30.dcm	4452
																															final	00069df2-2406-43b6-8c58-5f5e164c7e35/1.3.6.1.4.1.25403.163683357445804.11044.20131119114628.1/1.3.6.1.4.1.25403.163683357445804.11044.20131119114628.2/1.3.6.1.4.1.25403.163683357445804.11044.20131119114628.3.dcm	4516
																															final	00069df2-2406-43b6-8c58-5f5e164c7e35/1.3.6.1.4.1.25403.163683357445804.11044.20131119114628.4/1.3.6.1.4.1.25403.163683357445804.11044.20131119114628.5/1.3.6.1.4.1.25403.163683357445804.11044.20131119114628.6.dcm	4578
																															final	00069df2-2406-43b6-8c58-5f5e164c7e35/1.3.6.1.4.1.25403.163683357445804.11044.20131119114629.1/1.3.6.1.4.1.25403.163683357445804.11044.20131119114629.2/1.3.6.1.4.1.25403.163683357445804.11044.20131119114629.3.dcm	4625
																															final	00069df2-2406-43b6-8c58-5f5e164c7e35/1.3.6.1.4.1.25403.163683357445804.11044.20131119114629.10/1.3.6.1.4.1.25403.163683357445804.11044.20131119114629.11/1.3.6.1.4.1.25403.163683357445804.11044.20131119114629.12.dcm	4652
																															final	00069df2-2406-43b6-8c58-5f5e164c7e35/1.3.6.1.4.1.25403.163683357445804.11044.20131119114629.16/1.3.6.1.4.1.25403.163683357445804.11044.20131119114629.17/1.3.6.1.4.1.25403.163683357445804.11044.20131119114629.18.dcm	4748
																															final	00069df2-2406-43b6-8c58-5f5e164c7e35/1.3.6.1.4.1.25403.163683357445804.11044.20131119114630.1/1.3.6.1.4.1.25403.163683357445804.11044.20131119114630.2/1.3.6.1.4.1.25403.163683357445804.11044.20131119114630.3.dcm	4894
																															final	006c7d01-3dd9-4c0c-91d1-2db4fe20594a/2.25.305575072336000108484555482451882791579/2.25.288425280126621381285123977052106740836/2.25.14792554282585832891654465336013349505.dcm	5826
																															amended	0073b7e4-04a1-406e-b465-4a3637fee0af/2.25.270761480355279029307466604021573489992/2.25.91125242579821838954969312670689508600/2.25.7989999658591630245136883091465432567.dcm	5903
																															amended	00e74263-9f41-421d-8008-0bca5addb1a6/2.25.141324288613229805221882422996381095360/2.25.131005582085909153124217467572588577951/2.25.40537326380965754670062689705190363681.dcm	5819
																															amended	00e74263-9f41-421d-8008-0bca5addb1a6/2.25.336897559511705032889514619479807782921/2.25.193944534232447143346394744616095323319/2.25.81838970324147398723430043595534559700.dcm	5734
																															final	01ebf713-7d24-4eac-a749-f08c5d86a2d7/1.3.6.1.4.1.25403.158515237678667.5060.20130807023316.6/1.3.6.1.4.1.25403.158515237678667.5060.20130807023316.7/1.3.6.1.4.1.25403.158515237678667.5060.20130807023316.8.dcm	4358
																															final	01ebf713-7d24-4eac-a749-f08c5d86a2d7/1.3.6.1.4.1.25403.158515237678667.5060.20130807023316.9/1.3.6.1.4.1.25403.158515237678667.5060.20130807023316.10/1.3.6.1.4.1.25403.158515237678667.5060.20130807023316.11.dcm	4428
																															final	025c8a06-d1a1-40db-85ff-6e6a2c6be99c/1.3.6.1.4.1.25403.158515237678667.5060.20130807023945.11/1.3.6.1.4.1.25403.158515237678667.5060.20130807023945.12/1.3.6.1.4.1.25403.158515237678667.5060.20130807023945.13.dcm	4224
																															final	025c8a06-d1a1-40db-85ff-6e6a2c6be99c/1.3.6.1.4.1.25403.158515237678667.5060.20130807023945.14/1.3.6.1.4.1.25403.158515237678667.5060.20130807023945.15/1.3.6.1.4.1.25403.158515237678667.5060.20130807023945.16.dcm	4236
																															final	02b33a2d-34ba-4ca4-a20e-9be04c620644/2.25.182624722585038947383657612397893359707/2.25.97025985077557927398587880319003641058/2.25.101230785177788811504000969385658118973.dcm	5633
																															final	02b33a2d-34ba-4ca4-a20e-9be04c620644/2.25.307962493772401770393980858887018101086/2.25.137465678104534614353127772608494718188/2.25.334674321661641052310012596672102381709.dcm	5169
																															amended	02d9423c-2ded-4eb6-ba93-7d4e9b2674ca/2.25.131483619856329771174077588186736049967/2.25.271919667938888014380639586302087626074/2.25.316284876957675799490863348712847615051.dcm	5434
																															amended	02d9423c-2ded-4eb6-ba93-7d4e9b2674ca/2.25.138906759800243014875290218579209109205/2.25.162405815411862381456414981647334934180/2.25.330379577669437961766213032474411226357.dcm	5618
																															amended	02d9423c-2ded-4eb6-ba93-7d4e9b2674ca/2.25.167989422283447436562113573442867170543/2.25.49803330838081424028700550857595738093/2.25.137052420135119749977900675633039955408.dcm	5525
																															final	02ea4aa1-dce2-4f63-a764-59d32c78e7e8/2.25.105297335563157420299828576219771087180/2.25.178246418347740543670846995264847501639/2.25.324673885229646377639048053692619654500.dcm	5714
																															final	02fbbe80-d898-4e47-b2ed-e733a3ea32e3/1.3.6.1.4.1.25403.158515237678667.2100.20150226021824.30/1.3.6.1.4.1.25403.158515237678667.2100.20150226021824.31/1.3.6.1.4.1.25403.158515237678667.2100.20150226021824.32.dcm	4578
																															final	03c2fcbe-caf6-4fa0-bec3-e0cd1fc57797/1.3.6.1.4.1.25403.158515237678667.5060.20130807022318.1/1.3.6.1.4.1.25403.158515237678667.5060.20130807022318.2/1.3.6.1.4.1.25403.158515237678667.5060.20130807022318.3.dcm	3921
																															final	03c2fcbe-caf6-4fa0-bec3-e0cd1fc57797/1.3.6.1.4.1.25403.158515237678667.5060.20130807022318.4/1.3.6.1.4.1.25403.158515237678667.5060.20130807022318.5/1.3.6.1.4.1.25403.158515237678667.5060.20130807022318.6.dcm	4140
																															final	03cdb061-5452-473f-bcf9-ebc4336304f9/1.3.6.1.4.1.25403.158515237678667.5060.20130807020900.6/1.3.6.1.4.1.25403.158515237678667.5060.20130807020900.7/1.3.6.1.4.1.25403.158515237678667.5060.20130807020900.8.dcm	3614
																															final	03cdb061-5452-473f-bcf9-ebc4336304f9/1.3.6.1.4.1.25403.158515237678667.5060.20130807020900.9/1.3.6.1.4.1.25403.158515237678667.5060.20130807020900.10/1.3.6.1.4.1.25403.158515237678667.5060.20130807020900.11.dcm	3734
																															final	05910822-22a1-4883-95be-269bb3d944a2/2.25.117928010136042478816427215094221884028/2.25.157919397536812078782906203459787478617/2.25.38483425765551988587383551094710866436.dcm	5412
																															final	05910822-22a1-4883-95be-269bb3d944a2/2.25.9075353108027577628286058003298035381/2.25.313558795194853543536353968831271074100/2.25.58167710089094685165298320760237346685.dcm	5649
																															final	0769fd3d-7f22-4441-ab7d-165edb5149ea/2.25.291002805473166341382822516487489852037/2.25.330693991866479277298898057590446857044/2.25.285562982513683514048554723178978599409.dcm	6633
																															final	0769fd3d-7f22-4441-ab7d-165edb5149ea/2.25.327894898526907607310365002077877716722/2.25.251083933166843794453185188433521846017/2.25.334717599209456754598135084054785965755.dcm	6589
																															final	09f7881a-da3b-443b-be4b-d5790a695c63/1.3.6.1.4.1.25403.158515237678667.5060.20130807023411.12/1.3.6.1.4.1.25403.158515237678667.5060.20130807023411.13/1.3.6.1.4.1.25403.158515237678667.5060.20130807023411.14.dcm	4396
																															final	0a1b493c-d52e-4f30-bbda-a36ce25a6d2e/1.3.6.1.4.1.25403.163683357445804.11044.20131119114251.98/1.3.6.1.4.1.25403.163683357445804.11044.20131119114251.99/1.3.6.1.4.1.25403.163683357445804.11044.20131119114251.100.dcm	3746
																															amended	0a6c9ded-5f57-48de-b23a-b16fd052b3a9/2.25.148288984255470365450272403930688353732/2.25.123658054580268572100431631613151887523/2.25.310547741039949312099388417951737157325.dcm	5341
																															amended	0a6c9ded-5f57-48de-b23a-b16fd052b3a9/2.25.153136156200226224091394233518034199385/2.25.92802077387742446945727937506509398756/2.25.146088838471616802900894647256902911541.dcm	5313
																															amended	0a6c9ded-5f57-48de-b23a-b16fd052b3a9/2.25.286004196644947520688591122439809874320/2.25.328219665745366497888074901988172997731/2.25.316387619675739187315417835242718120000.dcm	5628
																															amended	0a6c9ded-5f57-48de-b23a-b16fd052b3a9/2.25.56378130638912548395337548316284706280/2.25.153565812042205064974148923828079334430/2.25.126675451998600791446256380427676334001.dcm	5224
																															final	0a8e6780-ebcf-4cab-a33f-010f1ce5dd8d/2.25.133250359230828003815277705080522697860/2.25.12384151714233500175377104570177425717/2.25.211212149997228286654045432587476002409.dcm	5562
																															final	0a8e6780-ebcf-4cab-a33f-010f1ce5dd8d/2.25.2535937160294349654631541461059384754/2.25.102179501102060631050769723427668445633/2.25.335321245503567691195766164965281503813.dcm	5894
																															final	0b04d972-0be7-4481-82e9-5662de915746/2.25.150259187251349430678280682865693852616/2.25.163744348646364466108649523273831124958/2.25.148107216547836491614368553041940989288.dcm	6604
																															final	0b04d972-0be7-4481-82e9-5662de915746/2.25.229201890947757508213515790986640590532/2.25.276147181857041929520917891123191076604/2.25.289571513385905146370239314085725110799.dcm	6626
																															final	0b04d972-0be7-4481-82e9-5662de915746/2.25.286933838928985800358932771922888158882/2.25.330149412094209607484564224645968223096/2.25.44981247209515609238314899777217393792.dcm	6570
																															final	0b04d972-0be7-4481-82e9-5662de915746/2.25.99955716868499351951633794913416631994/2.25.187648964558904848368747423155029031980/2.25.251168463975046827918858751079898249512.dcm	6547
																															final	0bda187a-e034-490b-8ec2-7813060aae57/1.2.840.114062.2.192.168.196.13.2015.11.30.15.5.46.22244500.1/1.2.840.114062.2.192.168.196.13.2015.11.30.15.7.3.22321046.2/1.2.840.114062.2.192.168.196.13.2015.11.30.15.7.3.22321046.dcm	5656
																															final	0c6a9db0-f26e-41bb-8480-e81f9bfc67aa/1.3.6.1.4.1.25403.158515237678667.5060.20130807024229.12/1.3.6.1.4.1.25403.158515237678667.5060.20130807024229.13/1.3.6.1.4.1.25403.158515237678667.5060.20130807024229.14.dcm	4697
																															final	0c6a9db0-f26e-41bb-8480-e81f9bfc67aa/1.3.6.1.4.1.25403.158515237678667.5060.20130807024229.9/1.3.6.1.4.1.25403.158515237678667.5060.20130807024229.10/1.3.6.1.4.1.25403.158515237678667.5060.20130807024229.11.dcm	4616
																															final	0cf99d64-bca1-403f-b3f5-1b3680b42925/1.3.6.1.4.1.25403.158515237678667.2100.20150226021853.48/1.3.6.1.4.1.25403.158515237678667.2100.20150226021853.49/1.3.6.1.4.1.25403.158515237678667.2100.20150226021853.50.dcm	5264
																															final	0d23dcc2-2c55-4057-aadc-c764c88c70f4/1.3.6.1.4.1.25403.158515237678667.5060.20130807022708.3/1.3.6.1.4.1.25403.158515237678667.5060.20130807022708.4/1.3.6.1.4.1.25403.158515237678667.5060.20130807022708.5.dcm	3934
																															final	0d23dcc2-2c55-4057-aadc-c764c88c70f4/1.3.6.1.4.1.25403.158515237678667.5060.20130807022708.6/1.3.6.1.4.1.25403.158515237678667.5060.20130807022708.7/1.3.6.1.4.1.25403.158515237678667.5060.20130807022708.8.dcm	3997
																															final	0d312ebf-906d-42fc-a243-6eff8f4afad5/1.3.6.1.4.1.25403.158515237678667.5060.20130807025320.14/1.3.6.1.4.1.25403.158515237678667.5060.20130807025320.15/1.3.6.1.4.1.25403.158515237678667.5060.20130807025320.16.dcm	4733
																															final	0d312ebf-906d-42fc-a243-6eff8f4afad5/1.3.6.1.4.1.25403.158515237678667.5060.20130807025320.8/1.3.6.1.4.1.25403.158515237678667.5060.20130807025320.9/1.3.6.1.4.1.25403.158515237678667.5060.20130807025320.10.dcm	4648
																															final	0d85a614-7b20-4276-a890-e6d551ac5426/1.3.6.1.4.1.25403.158515237678667.5060.20130807024323.8/1.3.6.1.4.1.25403.158515237678667.5060.20130807024323.9/1.3.6.1.4.1.25403.158515237678667.5060.20130807024323.10.dcm	4405
																															final	0d85fc6d-90bb-40c7-9966-320ed61853f6/2.25.148154594976436267693502979363538016521/2.25.306340583282108482946959543082115567264/2.25.134799849658797654965274843094241099239.dcm	5534
																															final	0d8ed993-9127-4a59-b8e9-989ef6445f62/1.3.6.1.4.1.25403.158515237678667.5060.20130807022524.12/1.3.6.1.4.1.25403.158515237678667.5060.20130807022524.13/1.3.6.1.4.1.25403.158515237678667.5060.20130807022524.14.dcm	4588
																															final	0eafe984-add8-44cc-af8b-e3b0e386140c/1.3.6.1.4.1.25403.163683357445804.11044.20131119114444.1/1.3.6.1.4.1.25403.163683357445804.11044.20131119114444.2/1.3.6.1.4.1.25403.163683357445804.11044.20131119114444.3.dcm	4810
																															final	0ee5fcc8-5394-45f0-a453-b7f40e4505ca/2.25.207587344009485494752591377328887076782/2.25.244639438476937998865016501603563546943/2.25.145478056083257038219540447377543068498.dcm	5594
																															final	0f081730-3f9d-4244-a88f-59af27a6808e/1.3.6.1.4.1.25403.207732457674374.13668.20141127075940.25/1.3.6.1.4.1.25403.207732457674374.13668.20141127075940.26/1.3.6.1.4.1.25403.207732457674374.13668.20141127075940.27.dcm	5082
																															final	0f081730-3f9d-4244-a88f-59af27a6808e/1.3.6.1.4.1.25403.207732457674374.13668.20141127075940.28/1.3.6.1.4.1.25403.207732457674374.13668.20141127075940.29/1.3.6.1.4.1.25403.207732457674374.13668.20141127075940.30.dcm	5145
																															final	0f081730-3f9d-4244-a88f-59af27a6808e/1.3.6.1.4.1.25403.207732457674374.13668.20141127075940.31/1.3.6.1.4.1.25403.207732457674374.13668.20141127075940.32/1.3.6.1.4.1.25403.207732457674374.13668.20141127075940.33.dcm	5002
																															final	0f1628ad-c7b9-4379-b134-fda6556584a3/1.2.840.114062.2.192.168.196.14.2016.3.21.9.59.19.6221687.1/1.2.840.114062.2.192.168.196.14.2016.3.21.10.1.44.6367296.2/1.2.840.114062.2.192.168.196.14.2016.3.21.10.1.44.6367296.dcm	5768
																															final	0f1628ad-c7b9-4379-b134-fda6556584a3/1.2.840.114062.2.192.168.196.14.2016.5.16.9.42.44.2282015.1/1.2.840.114062.2.192.168.196.14.2016.5.16.9.43.24.2322593.2/1.2.840.114062.2.192.168.196.14.2016.5.16.9.43.24.2322593.dcm	5824
																															final	0f4acc79-c0df-4d01-b8b2-074de18f95d6/1.3.6.1.4.1.25403.158515237678667.5060.20130807022430.6/1.3.6.1.4.1.25403.158515237678667.5060.20130807022430.7/1.3.6.1.4.1.25403.158515237678667.5060.20130807022430.8.dcm	3752
																															amended	0f776d70-189f-4d0c-8b96-96cd719f93c3/2.25.124397456365621436595538178142327614903/2.25.222155465960801757838101434645567685537/2.25.184266634342159491857387629887338618835.dcm	5841
																															amended	0f776d70-189f-4d0c-8b96-96cd719f93c3/2.25.150088216010661717461020171042085937999/2.25.59155408868012338671190565419234184400/2.25.62154882717959419063734884021319820656.dcm	5891
																															amended	0f776d70-189f-4d0c-8b96-96cd719f93c3/2.25.315155372907268593466847761701707208485/2.25.149828463575593360355328715511482496835/2.25.297807614964186824820364802826015573469.dcm	5749
																															final	10a48fe3-134d-4d8b-b346-9bd4e16875f4/1.3.6.1.4.1.25403.158515237678667.5060.20130807022247.9/1.3.6.1.4.1.25403.158515237678667.5060.20130807022247.10/1.3.6.1.4.1.25403.158515237678667.5060.20130807022247.11.dcm	3689
																															amended	1124ad24-3963-41c4-9c3f-e357e5df75c6/1.2.840.113845.13.3669.3694820875.1909730283729/1.2.840.113845.13.3669.3694820875.1909730284370/1.2.840.113845.13.3669.3694820875.1909729638129.2016	5704
																															amended	1124ad24-3963-41c4-9c3f-e357e5df75c6/2.25.104135897874526369973034822881536647363/2.25.311921027284828727854172515799998700422/2.25.51820820874766732864182071812163355134.dcm	5816
																															amended	1124ad24-3963-41c4-9c3f-e357e5df75c6/2.25.121938258479894174596125049278402055912/2.25.97389036149631674357311133623155330629/2.25.182599190438395905434417417075111215750.dcm	5785
																															amended	1124ad24-3963-41c4-9c3f-e357e5df75c6/2.25.125682446386578775822699914207206893260/2.25.141951912430723138039719295801853768824/2.25.141946150004399655192627646046047283796.dcm	5674
																															amended	1124ad24-3963-41c4-9c3f-e357e5df75c6/2.25.185374861182841468587374330366534705048/2.25.239625987122519097793306950313018798793/2.25.167117905598417797194264072771131226875.dcm	5785
																															amended	1124ad24-3963-41c4-9c3f-e357e5df75c6/2.25.212553019060935826125475869095742049114/2.25.63626085996722211791112582696192511269/2.25.71589391117797807138171587213494395051.dcm	5826
																															amended	1124ad24-3963-41c4-9c3f-e357e5df75c6/2.25.248754207727058431925695053861803452980/2.25.269510553277064071850360357063741439783/2.25.73762285454350951698152161427194341831.dcm	5852
																															amended	1124ad24-3963-41c4-9c3f-e357e5df75c6/2.25.270008846153039322765119180850067040698/2.25.130593167211427169212482061736380019010/2.25.4075282324792369234647115317201456117.dcm	5785
																															amended	1124ad24-3963-41c4-9c3f-e357e5df75c6/2.25.271505282081509085657652805040984071437/2.25.257288710574284450987661765653194047556/2.25.251803855449973687466069640245472481346.dcm	5674
																															amended	1124ad24-3963-41c4-9c3f-e357e5df75c6/2.25.323582158516816648477166763971608988208/2.25.236379300671817482624190698227063200867/2.25.50647270722457296023448427662987841443.dcm	5785
																															amended	1124ad24-3963-41c4-9c3f-e357e5df75c6/2.25.62953955723893374056107110667411029464/2.25.302052077401260633642441473353350160424/2.25.145484102213052751927929361902587480370.dcm	5852
																															amended	1124ad24-3963-41c4-9c3f-e357e5df75c6/2.25.95397822271952218415184274817400232131/2.25.1490661713331963831118128216566332266/2.25.121449849409872487115287375670396752275.dcm	5674
																															final	1165981b-d848-4ba6-93ed-51604a303e84/1.3.6.1.4.1.25403.158515237678667.5060.20130807024239.15/1.3.6.1.4.1.25403.158515237678667.5060.20130807024239.16/1.3.6.1.4.1.25403.158515237678667.5060.20130807024239.17.dcm	4179
																															final	1165981b-d848-4ba6-93ed-51604a303e84/1.3.6.1.4.1.25403.158515237678667.5060.20130807024239.4/1.3.6.1.4.1.25403.158515237678667.5060.20130807024239.5/1.3.6.1.4.1.25403.158515237678667.5060.20130807024239.6.dcm	4084
																															final	1165981b-d848-4ba6-93ed-51604a303e84/1.3.6.1.4.1.25403.158515237678667.5060.20130807024240.1/1.3.6.1.4.1.25403.158515237678667.5060.20130807024240.2/1.3.6.1.4.1.25403.158515237678667.5060.20130807024240.3.dcm	4251
																															final	1200eb66-342c-41b5-b5fd-1a1b7bc89565/1.2.840.114062.2.192.168.196.14.2016.5.18.10.2.0.3645640.1/1.2.840.114062.2.192.168.196.14.2016.5.18.10.2.40.3685500.2/1.2.840.114062.2.192.168.196.14.2016.5.18.10.2.40.3685500.dcm	5826
																															final	134eb1b9-44c8-40ea-ba5d-346601296b64/2.25.265615393798128084845622927702439114693/2.25.97483483745276911834952461241432831729/2.25.12485593830921937745912334467827858848.dcm	5335
																															final	13c5ed56-6a8c-499b-85a1-366b3f9e5ca2/1.3.6.1.4.1.25403.158515237678667.2100.20150226021724.39/1.3.6.1.4.1.25403.158515237678667.2100.20150226021724.40/1.3.6.1.4.1.25403.158515237678667.2100.20150226021724.41.dcm	4166
																															final	13c5ed56-6a8c-499b-85a1-366b3f9e5ca2/1.3.6.1.4.1.25403.158515237678667.2100.20150226021724.42/1.3.6.1.4.1.25403.158515237678667.2100.20150226021724.43/1.3.6.1.4.1.25403.158515237678667.2100.20150226021724.44.dcm	4970
																															final	1469534b-b5bd-4d57-91ab-f26931b64eeb/1.3.6.1.4.1.25403.158515237678667.5060.20130807020751.1/1.3.6.1.4.1.25403.158515237678667.5060.20130807020751.2/1.3.6.1.4.1.25403.158515237678667.5060.20130807020751.3.dcm	3942
																															final	1469534b-b5bd-4d57-91ab-f26931b64eeb/1.3.6.1.4.1.25403.158515237678667.5060.20130807020751.4/1.3.6.1.4.1.25403.158515237678667.5060.20130807020751.5/1.3.6.1.4.1.25403.158515237678667.5060.20130807020751.6.dcm	4280
																															final	1469534b-b5bd-4d57-91ab-f26931b64eeb/1.3.6.1.4.1.25403.158515237678667.5060.20130807020751.7/1.3.6.1.4.1.25403.158515237678667.5060.20130807020751.8/1.3.6.1.4.1.25403.158515237678667.5060.20130807020751.9.dcm	4361
																															final	1479a3b5-498b-494b-b061-5ebf4dc4603c/1.3.6.1.4.1.25403.158515237678667.5060.20130807024728.11/1.3.6.1.4.1.25403.158515237678667.5060.20130807024728.12/1.3.6.1.4.1.25403.158515237678667.5060.20130807024728.13.dcm	4564
																															final	1479a3b5-498b-494b-b061-5ebf4dc4603c/1.3.6.1.4.1.25403.158515237678667.5060.20130807024728.14/1.3.6.1.4.1.25403.158515237678667.5060.20130807024728.15/1.3.6.1.4.1.25403.158515237678667.5060.20130807024728.16.dcm	4566
																															final	1479a3b5-498b-494b-b061-5ebf4dc4603c/1.3.6.1.4.1.25403.158515237678667.5060.20130807024728.5/1.3.6.1.4.1.25403.158515237678667.5060.20130807024728.6/1.3.6.1.4.1.25403.158515237678667.5060.20130807024728.7.dcm	4560
																															final	1479a3b5-498b-494b-b061-5ebf4dc4603c/1.3.6.1.4.1.25403.158515237678667.5060.20130807024728.8/1.3.6.1.4.1.25403.158515237678667.5060.20130807024728.9/1.3.6.1.4.1.25403.158515237678667.5060.20130807024728.10.dcm	4561
																															final	1479a3b5-498b-494b-b061-5ebf4dc4603c/1.3.6.1.4.1.25403.158515237678667.5060.20130807024729.1/1.3.6.1.4.1.25403.158515237678667.5060.20130807024729.2/1.3.6.1.4.1.25403.158515237678667.5060.20130807024729.3.dcm	4568
																															final	1479a3b5-498b-494b-b061-5ebf4dc4603c/1.3.6.1.4.1.25403.158515237678667.5060.20130807024729.13/1.3.6.1.4.1.25403.158515237678667.5060.20130807024729.14/1.3.6.1.4.1.25403.158515237678667.5060.20130807024729.15.dcm	4595
																															final	1479a3b5-498b-494b-b061-5ebf4dc4603c/1.3.6.1.4.1.25403.158515237678667.5060.20130807024729.4/1.3.6.1.4.1.25403.158515237678667.5060.20130807024729.5/1.3.6.1.4.1.25403.158515237678667.5060.20130807024729.6.dcm	4571
																															final	1479a3b5-498b-494b-b061-5ebf4dc4603c/1.3.6.1.4.1.25403.158515237678667.5060.20130807024729.7/1.3.6.1.4.1.25403.158515237678667.5060.20130807024729.8/1.3.6.1.4.1.25403.158515237678667.5060.20130807024729.9.dcm	4572
																															final	1479a3b5-498b-494b-b061-5ebf4dc4603c/1.3.6.1.4.1.25403.158515237678667.5060.20130807024730.1/1.3.6.1.4.1.25403.158515237678667.5060.20130807024730.2/1.3.6.1.4.1.25403.158515237678667.5060.20130807024730.3.dcm	4704
																															final	157ae47f-08ad-40bc-995e-ef6a3aed4318/2.25.133845720824591687776595378033935132558/2.25.199250194160254851207031419314980778162/2.25.272532547048477304331308731307098035156.dcm	5709
																															amended	1597595c-422d-4fb2-b746-2f678d4c0ad2/2.25.122947092059013534395472510641954171931/2.25.256530894285730217681492482063584079218/2.25.110404819545677848435538106619840849446.dcm	5853
																															amended	1597595c-422d-4fb2-b746-2f678d4c0ad2/2.25.331784688382187509442987147684290492743/2.25.301434656362832637846515854768496482365/2.25.325405860827049753751982304033775186562.dcm	5945
																															final	15bbea2e-2010-4732-a586-b71a83c1450e/2.25.83276033308669129278921998758134174047/2.25.172827366542992600900552463593804191464/2.25.224105837505191152056473989754714676497.dcm	5464
																															final	16165b47-e7fe-40bf-a13d-18841d6579ea/1.2.840.114062.2.192.168.196.13.2015.6.3.10.40.26.5858093.1/1.2.840.114062.2.192.168.196.13.2015.6.3.10.41.6.5898359.2/1.2.840.114062.2.192.168.196.13.2015.6.3.10.41.6.5898359.dcm	5476
																															final	16165b47-e7fe-40bf-a13d-18841d6579ea/1.2.840.114062.2.192.168.196.14.2015.4.24.9.36.38.6085312.1/1.2.840.114062.2.192.168.196.14.2015.4.24.9.37.39.6145921.2/1.2.840.114062.2.192.168.196.14.2015.4.24.9.37.39.6145921.dcm	5436
																															final	173881fe-58f4-449a-97b3-7bdb8bc25410/1.3.6.1.4.1.25403.158515237678667.5060.20130807021224.10/1.3.6.1.4.1.25403.158515237678667.5060.20130807021224.11/1.3.6.1.4.1.25403.158515237678667.5060.20130807021224.12.dcm	4313
																															final	173881fe-58f4-449a-97b3-7bdb8bc25410/1.3.6.1.4.1.25403.158515237678667.5060.20130807021224.4/1.3.6.1.4.1.25403.158515237678667.5060.20130807021224.5/1.3.6.1.4.1.25403.158515237678667.5060.20130807021224.6.dcm	4298
																															final	173881fe-58f4-449a-97b3-7bdb8bc25410/1.3.6.1.4.1.25403.158515237678667.5060.20130807021224.7/1.3.6.1.4.1.25403.158515237678667.5060.20130807021224.8/1.3.6.1.4.1.25403.158515237678667.5060.20130807021224.9.dcm	4302
																															final	173881fe-58f4-449a-97b3-7bdb8bc25410/1.3.6.1.4.1.25403.158515237678667.5060.20130807021225.13/1.3.6.1.4.1.25403.158515237678667.5060.20130807021225.14/1.3.6.1.4.1.25403.158515237678667.5060.20130807021225.15.dcm	4403
																															final	184723ec-2785-4d5e-8842-455a05af42e1/1.3.6.1.4.1.25403.163683357445804.11044.20131119114329.174/1.3.6.1.4.1.25403.163683357445804.11044.20131119114329.175/1.3.6.1.4.1.25403.163683357445804.11044.20131119114329.176.dcm	3774
																															final	184723ec-2785-4d5e-8842-455a05af42e1/1.3.6.1.4.1.25403.163683357445804.11044.20131119114329.177/1.3.6.1.4.1.25403.163683357445804.11044.20131119114329.178/1.3.6.1.4.1.25403.163683357445804.11044.20131119114329.179.dcm	3837
																															final	191bbd3d-4216-4c5e-aedc-ff636fba9ee7/1.3.6.1.4.1.25403.158515237678667.5060.20130807022410.5/1.3.6.1.4.1.25403.158515237678667.5060.20130807022410.6/1.3.6.1.4.1.25403.158515237678667.5060.20130807022410.7.dcm	4259
																															final	191bbd3d-4216-4c5e-aedc-ff636fba9ee7/1.3.6.1.4.1.25403.158515237678667.5060.20130807022410.8/1.3.6.1.4.1.25403.158515237678667.5060.20130807022410.9/1.3.6.1.4.1.25403.158515237678667.5060.20130807022410.10.dcm	4288
																															amended	1a1e2a8f-baae-4ae9-96f6-113512cff5f2/2.25.160040722968396049966703420696895968292/2.25.190814044534762162235862972223488870496/2.25.209423533000127059435694536573425998446.dcm	5846
																															amended	1a1e2a8f-baae-4ae9-96f6-113512cff5f2/2.25.164501407142044367592844354131493108746/2.25.172268562011726621438565609012175295416/2.25.165609123719057703082951702064877769014.dcm	5620
																															amended	1a1e2a8f-baae-4ae9-96f6-113512cff5f2/2.25.234573042636840588096850767190332244805/2.25.245705654754548610226892217988421463509/2.25.95150531575392413303448233660436000496.dcm	5713
																															amended	1a1e2a8f-baae-4ae9-96f6-113512cff5f2/2.25.284025547524923504027118795016042802766/2.25.209964927775668025253633694387685313267/2.25.330200219577997603694361242309083115109.dcm	5708
																															final	1aaf148d-c6e2-4fd7-a35e-dc299e35aeff/1.2.840.114062.2.192.168.196.14.2016.1.12.9.45.18.5503328.1/1.2.840.114062.2.192.168.196.14.2016.1.12.9.46.18.5562765.2/1.2.840.114062.2.192.168.196.14.2016.1.12.9.46.18.5562765.dcm	5699
																															final	1b3dbc36-9099-4377-ab38-f4f905ba3a69/2.25.208491935097044393087314921818358358846/2.25.6725849405924748750500119273352810032/2.25.334673701727180313801411580410350812759.dcm	5435
																															amended	1b49f2d6-b655-4133-8a30-950eb14b91b9/1.2.840.113845.13.3193.3694820875.4268565228937/1.2.840.113845.13.3193.3694820875.4268565229582/1.2.840.113845.13.3193.3694820875.4268564574287.MNI123-24,10,2016	6003
																															amended	1b49f2d6-b655-4133-8a30-950eb14b91b9/2.25.12631032142567886502359365919188619603/2.25.63427131815042281357288223514644070945/2.25.125595071790132504795722428242638947432.dcm	5985
																															amended	1b49f2d6-b655-4133-8a30-950eb14b91b9/2.25.154293033273189180736894849803491336847/2.25.6770540987401631475706857965971629639/2.25.70212386269673489120413905531278711202.dcm	6078
																															amended	1b71181c-a0a4-471e-a9a7-7ab08c6c21e8/1.2.840.113845.13.3669.3694820875.1915459050382/1.2.840.113845.13.3669.3694820875.1915459051025/1.2.840.113845.13.3669.3694820875.1915458403670.2016	6046
																															amended	1b71181c-a0a4-471e-a9a7-7ab08c6c21e8/2.25.82743233084113914400434565291928776470/2.25.59684046630965197102483107396547685170/2.25.223501445886041604949093635508887113552.dcm	5901
																															final	1b960e50-612d-4148-9eeb-ffdaa5aa5bc3/1.3.6.1.4.1.25403.158515237678667.5060.20130807024029.1/1.3.6.1.4.1.25403.158515237678667.5060.20130807024029.2/1.3.6.1.4.1.25403.158515237678667.5060.20130807024029.3.dcm	3698
																															amended	1b97aac8-3cf3-4d29-bd88-664c7d2db9ed/2.25.110348951858832080422182694419323391735/2.25.286735756745978353457335686321242122410/2.25.268734302834378773165382314996632753350.dcm	5556
																															final	1bd3a238-6a3d-493b-b7ee-b8f3875c4b79/2.25.133285646619744085098506765643830190531/2.25.1297245173605322040111889171687913764/2.25.162563969088888540662088249434978439801.dcm	5418
																															final	1c1268f2-8d99-49a9-bb4a-ceeb558ec736/1.3.6.1.4.1.25403.158515237678667.5060.20130807020550.10/1.3.6.1.4.1.25403.158515237678667.5060.20130807020550.11/1.3.6.1.4.1.25403.158515237678667.5060.20130807020550.12.dcm	4587
																															final	1c3ff316-e40a-47eb-a8e4-ed703ff4eb4e/2.25.91968018572337376271434966268791151669/2.25.185517262082404943960290378241337353651/2.25.237947190652297209259653319790233856953.dcm	5533
																															final	1c5f0fd2-ccaf-47e4-aa74-37c4f43bcc32/2.25.6226224838092588369872139436722972697/2.25.89223445174200076886667773464186386293/2.25.61329636242552873579548092030845283292.dcm	5806
																															amended	1c615f2f-b28b-4181-a2b5-0d01e93ce4f3/2.25.144182778878273825521219345597106249341/2.25.336659718407169516604537432622487142696/2.25.95263578389200569252892014212267984542.dcm	5751
																															final	1d1ae75f-26e8-4620-888f-cefef8ce4bdd/1.3.6.1.4.1.25403.158515237678667.5060.20130807021445.1/1.3.6.1.4.1.25403.158515237678667.5060.20130807021445.2/1.3.6.1.4.1.25403.158515237678667.5060.20130807021445.3.dcm	3791
																															final	1d1ae75f-26e8-4620-888f-cefef8ce4bdd/1.3.6.1.4.1.25403.158515237678667.5060.20130807021445.10/1.3.6.1.4.1.25403.158515237678667.5060.20130807021445.11/1.3.6.1.4.1.25403.158515237678667.5060.20130807021445.12.dcm	3839
																															final	1d1ae75f-26e8-4620-888f-cefef8ce4bdd/1.3.6.1.4.1.25403.158515237678667.5060.20130807021445.7/1.3.6.1.4.1.25403.158515237678667.5060.20130807021445.8/1.3.6.1.4.1.25403.158515237678667.5060.20130807021445.9.dcm	3837
																															final	1d1ae75f-26e8-4620-888f-cefef8ce4bdd/1.3.6.1.4.1.25403.158515237678667.5060.20130807021446.1/1.3.6.1.4.1.25403.158515237678667.5060.20130807021446.2/1.3.6.1.4.1.25403.158515237678667.5060.20130807021446.3.dcm	3840
																															final	1d1ae75f-26e8-4620-888f-cefef8ce4bdd/1.3.6.1.4.1.25403.158515237678667.5060.20130807021446.10/1.3.6.1.4.1.25403.158515237678667.5060.20130807021446.11/1.3.6.1.4.1.25403.158515237678667.5060.20130807021446.12.dcm	3847
																															final	1d1ae75f-26e8-4620-888f-cefef8ce4bdd/1.3.6.1.4.1.25403.158515237678667.5060.20130807021446.13/1.3.6.1.4.1.25403.158515237678667.5060.20130807021446.14/1.3.6.1.4.1.25403.158515237678667.5060.20130807021446.15.dcm	3851
																															final	1d1ae75f-26e8-4620-888f-cefef8ce4bdd/1.3.6.1.4.1.25403.158515237678667.5060.20130807021446.4/1.3.6.1.4.1.25403.158515237678667.5060.20130807021446.5/1.3.6.1.4.1.25403.158515237678667.5060.20130807021446.6.dcm	3843
																															final	1d1ae75f-26e8-4620-888f-cefef8ce4bdd/1.3.6.1.4.1.25403.158515237678667.5060.20130807021446.7/1.3.6.1.4.1.25403.158515237678667.5060.20130807021446.8/1.3.6.1.4.1.25403.158515237678667.5060.20130807021446.9.dcm	3844
																															final	1d1ae75f-26e8-4620-888f-cefef8ce4bdd/1.3.6.1.4.1.25403.158515237678667.5060.20130807021447.1/1.3.6.1.4.1.25403.158515237678667.5060.20130807021447.2/1.3.6.1.4.1.25403.158515237678667.5060.20130807021447.3.dcm	3853
																															final	1d1ae75f-26e8-4620-888f-cefef8ce4bdd/1.3.6.1.4.1.25403.158515237678667.5060.20130807021447.4/1.3.6.1.4.1.25403.158515237678667.5060.20130807021447.5/1.3.6.1.4.1.25403.158515237678667.5060.20130807021447.6.dcm	3857
																															final	1d70434b-9bdd-4311-91bf-82e0fe722254/1.3.6.1.4.1.25403.158515237678667.5060.20130807020938.1/1.3.6.1.4.1.25403.158515237678667.5060.20130807020938.2/1.3.6.1.4.1.25403.158515237678667.5060.20130807020938.3.dcm	4236
																															final	1dcf13ee-100e-4bcd-96b1-ea28645af253/1.3.6.1.4.1.25403.163683357445804.11044.20131119114407.22/1.3.6.1.4.1.25403.163683357445804.11044.20131119114407.23/1.3.6.1.4.1.25403.163683357445804.11044.20131119114407.24.dcm	4806
																															final	1dcf13ee-100e-4bcd-96b1-ea28645af253/1.3.6.1.4.1.25403.163683357445804.11044.20131119114407.25/1.3.6.1.4.1.25403.163683357445804.11044.20131119114407.26/1.3.6.1.4.1.25403.163683357445804.11044.20131119114407.27.dcm	4866
																															final	1e89da21-634a-4906-8e98-bba0451e7c54/2.25.188149733860876883105074956364809342406/2.25.21189944244791711269253702994876174091/2.25.203674056646099066363425344493050915526.dcm	5270
																															final	1e93d0f8-4bd2-4423-b418-7cd49b7487b8/1.3.6.1.4.1.25403.163683357445804.11044.20131119114529.12/1.3.6.1.4.1.25403.163683357445804.11044.20131119114529.13/1.3.6.1.4.1.25403.163683357445804.11044.20131119114529.14.dcm	4561
																															final	1e93d0f8-4bd2-4423-b418-7cd49b7487b8/1.3.6.1.4.1.25403.163683357445804.11044.20131119114529.15/1.3.6.1.4.1.25403.163683357445804.11044.20131119114529.16/1.3.6.1.4.1.25403.163683357445804.11044.20131119114529.17.dcm	4589
																															final	1e93d0f8-4bd2-4423-b418-7cd49b7487b8/1.3.6.1.4.1.25403.163683357445804.11044.20131119114529.18/1.3.6.1.4.1.25403.163683357445804.11044.20131119114529.19/1.3.6.1.4.1.25403.163683357445804.11044.20131119114529.20.dcm	4649
																															final	1e93d0f8-4bd2-4423-b418-7cd49b7487b8/1.3.6.1.4.1.25403.163683357445804.11044.20131119114529.9/1.3.6.1.4.1.25403.163683357445804.11044.20131119114529.10/1.3.6.1.4.1.25403.163683357445804.11044.20131119114529.11.dcm	4496
																															amended	209757ca-bcbc-4e1e-86e8-ba0ca16701e1/1.2.840.113845.13.2985.3694820875.423495432489/1.2.840.113845.13.2985.3694820875.423495433116/1.2.840.113845.13.2985.3694820875.423494756958.2017	6313
																															amended	209757ca-bcbc-4e1e-86e8-ba0ca16701e1/2.25.305133072466253896756375733375174747984/2.25.236248915286313670354916950543068878998/2.25.176099029413425925519309035068163676936.dcm	5957
																															final	213b78b5-1c5d-4aa7-8173-45095c0320a3/2.25.45651435060886996538808700891918985844/2.25.49950346815498552548315266020256972434/2.25.71237389327198168908333923344846911904.dcm	5380
																															final	219daa15-f6e7-41d3-8342-76ed7f73d5c8/1.3.6.1.4.1.25403.163683357445804.11044.20131119114347.1/1.3.6.1.4.1.25403.163683357445804.11044.20131119114347.2/1.3.6.1.4.1.25403.163683357445804.11044.20131119114347.3.dcm	4804
																															final	219daa15-f6e7-41d3-8342-76ed7f73d5c8/1.3.6.1.4.1.25403.163683357445804.11044.20131119114347.4/1.3.6.1.4.1.25403.163683357445804.11044.20131119114347.5/1.3.6.1.4.1.25403.163683357445804.11044.20131119114347.6.dcm	4859
																															final	21d8b6d6-3b67-4157-9bea-33caf99d82a0/1.3.6.1.4.1.25403.158515237678667.5060.20130807024809.1/1.3.6.1.4.1.25403.158515237678667.5060.20130807024809.2/1.3.6.1.4.1.25403.158515237678667.5060.20130807024809.3.dcm	4232
																															final	21d8b6d6-3b67-4157-9bea-33caf99d82a0/1.3.6.1.4.1.25403.158515237678667.5060.20130807024809.10/1.3.6.1.4.1.25403.158515237678667.5060.20130807024809.11/1.3.6.1.4.1.25403.158515237678667.5060.20130807024809.12.dcm	4509
																															final	21d8b6d6-3b67-4157-9bea-33caf99d82a0/1.3.6.1.4.1.25403.158515237678667.5060.20130807024809.16/1.3.6.1.4.1.25403.158515237678667.5060.20130807024809.17/1.3.6.1.4.1.25403.158515237678667.5060.20130807024809.18.dcm	4673
																															final	21d8b6d6-3b67-4157-9bea-33caf99d82a0/1.3.6.1.4.1.25403.158515237678667.5060.20130807024809.4/1.3.6.1.4.1.25403.158515237678667.5060.20130807024809.5/1.3.6.1.4.1.25403.158515237678667.5060.20130807024809.6.dcm	4285
																															final	21d8b6d6-3b67-4157-9bea-33caf99d82a0/1.3.6.1.4.1.25403.158515237678667.5060.20130807024809.7/1.3.6.1.4.1.25403.158515237678667.5060.20130807024809.8/1.3.6.1.4.1.25403.158515237678667.5060.20130807024809.9.dcm	4382
																															final	21f0bdb0-70a5-4343-a6df-514f86e7502d/2.25.133413549243707216312553007334148490261/2.25.254871246679712317868334804430926330428/2.25.105797258592468617671925864902433371966.dcm	5638
																															final	239f03fe-4053-4553-9330-e2e4f4c8f12f/1.3.6.1.4.1.25403.158515237678667.5060.20130807022231.12/1.3.6.1.4.1.25403.158515237678667.5060.20130807022231.13/1.3.6.1.4.1.25403.158515237678667.5060.20130807022231.14.dcm	4547
																															final	239f03fe-4053-4553-9330-e2e4f4c8f12f/1.3.6.1.4.1.25403.158515237678667.5060.20130807022231.12/1.3.6.1.4.1.25403.158515237678667.5060.20130807022232.1/1.3.6.1.4.1.25403.158515237678667.5060.20130807022232.2.dcm	4547
																															final	239f03fe-4053-4553-9330-e2e4f4c8f12f/1.3.6.1.4.1.25403.158515237678667.5060.20130807022231.9/1.3.6.1.4.1.25403.158515237678667.5060.20130807022231.10/1.3.6.1.4.1.25403.158515237678667.5060.20130807022231.11.dcm	4545
																															final	239f03fe-4053-4553-9330-e2e4f4c8f12f/1.3.6.1.4.1.25403.158515237678667.5060.20130807022232.12/1.3.6.1.4.1.25403.158515237678667.5060.20130807022232.13/1.3.6.1.4.1.25403.158515237678667.5060.20130807022232.14.dcm	4566
																															final	239f03fe-4053-4553-9330-e2e4f4c8f12f/1.3.6.1.4.1.25403.158515237678667.5060.20130807022232.15/1.3.6.1.4.1.25403.158515237678667.5060.20130807022232.16/1.3.6.1.4.1.25403.158515237678667.5060.20130807022232.17.dcm	4568
																															final	239f03fe-4053-4553-9330-e2e4f4c8f12f/1.3.6.1.4.1.25403.158515237678667.5060.20130807022232.3/1.3.6.1.4.1.25403.158515237678667.5060.20130807022232.4/1.3.6.1.4.1.25403.158515237678667.5060.20130807022232.5.dcm	4553
																															final	239f03fe-4053-4553-9330-e2e4f4c8f12f/1.3.6.1.4.1.25403.158515237678667.5060.20130807022232.6/1.3.6.1.4.1.25403.158515237678667.5060.20130807022232.7/1.3.6.1.4.1.25403.158515237678667.5060.20130807022232.8.dcm	4558
																															final	239f03fe-4053-4553-9330-e2e4f4c8f12f/1.3.6.1.4.1.25403.158515237678667.5060.20130807022232.9/1.3.6.1.4.1.25403.158515237678667.5060.20130807022232.10/1.3.6.1.4.1.25403.158515237678667.5060.20130807022232.11.dcm	4561
																															final	239f03fe-4053-4553-9330-e2e4f4c8f12f/1.3.6.1.4.1.25403.158515237678667.5060.20130807022233.1/1.3.6.1.4.1.25403.158515237678667.5060.20130807022233.2/1.3.6.1.4.1.25403.158515237678667.5060.20130807022233.3.dcm	4573
																															final	239f03fe-4053-4553-9330-e2e4f4c8f12f/1.3.6.1.4.1.25403.158515237678667.5060.20130807022233.10/1.3.6.1.4.1.25403.158515237678667.5060.20130807022233.11/1.3.6.1.4.1.25403.158515237678667.5060.20130807022233.12.dcm	4606
																															final	239f03fe-4053-4553-9330-e2e4f4c8f12f/1.3.6.1.4.1.25403.158515237678667.5060.20130807022233.4/1.3.6.1.4.1.25403.158515237678667.5060.20130807022233.5/1.3.6.1.4.1.25403.158515237678667.5060.20130807022233.6.dcm	4580
																															final	239f03fe-4053-4553-9330-e2e4f4c8f12f/1.3.6.1.4.1.25403.158515237678667.5060.20130807022234.10/1.3.6.1.4.1.25403.158515237678667.5060.20130807022234.11/1.3.6.1.4.1.25403.158515237678667.5060.20130807022234.12.dcm	4641
																															final	239f03fe-4053-4553-9330-e2e4f4c8f12f/1.3.6.1.4.1.25403.158515237678667.5060.20130807022234.10/1.3.6.1.4.1.25403.158515237678667.5060.20130807022234.13/1.3.6.1.4.1.25403.158515237678667.5060.20130807022234.14.dcm	4641
																															final	239f03fe-4053-4553-9330-e2e4f4c8f12f/1.3.6.1.4.1.25403.158515237678667.5060.20130807022235.1/1.3.6.1.4.1.25403.158515237678667.5060.20130807022235.2/1.3.6.1.4.1.25403.158515237678667.5060.20130807022235.3.dcm	4652
																															final	239f03fe-4053-4553-9330-e2e4f4c8f12f/1.3.6.1.4.1.25403.158515237678667.5060.20130807022235.4/1.3.6.1.4.1.25403.158515237678667.5060.20130807022235.5/1.3.6.1.4.1.25403.158515237678667.5060.20130807022235.6.dcm	4657
																															final	24336571-5b3f-46b9-a12d-0f36ebf23b5a/2.25.17453160709864636613928869976229836974/2.25.124904100186927347465371137385683308955/2.25.50805114722631640167756056899039727982.dcm	5533
																															final	2487ef68-cfa9-4d41-b1cd-dfc08a460e51/2.25.113392169063858918381535618254739047713/2.25.323162825103887087268328804078824599367/2.25.31724360758648756494059987430095900664.dcm	5838
																															final	2568e161-1631-4c95-ae3c-1855b2d80eec/1.3.6.1.4.1.25403.158515237678667.114596.20150303122009.10/1.3.6.1.4.1.25403.158515237678667.114596.20150303122009.11/1.3.6.1.4.1.25403.158515237678667.114596.20150303122009.12.dcm	4936
																															final	2568e161-1631-4c95-ae3c-1855b2d80eec/1.3.6.1.4.1.25403.158515237678667.114596.20150303122009.13/1.3.6.1.4.1.25403.158515237678667.114596.20150303122009.14/1.3.6.1.4.1.25403.158515237678667.114596.20150303122009.15.dcm	4963
																															final	25727f97-a35f-4d8f-8259-de8ad40b5c51/2.25.89255509013782940409323242717777197633/2.25.321841659384237248856939357446346507689/2.25.311750849785774990364467698588245243710.dcm	5407
																															final	2594975f-a767-41ea-b446-171153f32c71/2.25.302635881851187878752901615383984748367/2.25.216591724869910386399955366170416648896/2.25.57542975287918658204596925745707049811.dcm	6640
																															final	2594975f-a767-41ea-b446-171153f32c71/2.25.9344226331119167594629802230154199883/2.25.37171417786703949009735484207383094436/2.25.27087481326014392658753650944327216707.dcm	6675
																															final	25ace1d5-0a04-496d-839a-9d78a1075573/1.3.6.1.4.1.25403.207732457674374.27968.20150929060050.19/1.3.6.1.4.1.25403.207732457674374.27968.20150929060050.20/1.3.6.1.4.1.25403.207732457674374.27968.20150929060050.21.dcm	5496
																															final	25c4a640-fe63-471d-8987-6414e2cdbac0/1.3.6.1.4.1.25403.158515237678667.5060.20130807021140.1/1.3.6.1.4.1.25403.158515237678667.5060.20130807021140.2/1.3.6.1.4.1.25403.158515237678667.5060.20130807021140.3.dcm	3752
																															final	25c4a640-fe63-471d-8987-6414e2cdbac0/1.3.6.1.4.1.25403.158515237678667.5060.20130807021140.7/1.3.6.1.4.1.25403.158515237678667.5060.20130807021140.8/1.3.6.1.4.1.25403.158515237678667.5060.20130807021140.9.dcm	4116
																															final	263b56ad-a3d2-4818-ab5d-3b6e4a70f8ae/2.25.141620067233205962832475876532692011859/2.25.76726434067073419319081601079206322503/2.25.122433176853016415501398110939140828623.dcm	5796
																															final	263b56ad-a3d2-4818-ab5d-3b6e4a70f8ae/2.25.202756238200093957074783084126327586887/2.25.243294459727406779153631441861695838954/2.25.173125962660968208206209592775648281971.dcm	5731
																															final	2681b2de-8f1b-4cb9-b586-177cefeae7b6/1.3.6.1.4.1.25403.158515237678667.5060.20130807023518.7/1.3.6.1.4.1.25403.158515237678667.5060.20130807023518.8/1.3.6.1.4.1.25403.158515237678667.5060.20130807023518.9.dcm	4386
																															final	27501238-6994-4f8f-a877-4ac56fa07e1b/1.3.6.1.4.1.25403.163683357445804.11044.20131119114551.51/1.3.6.1.4.1.25403.163683357445804.11044.20131119114551.52/1.3.6.1.4.1.25403.163683357445804.11044.20131119114551.53.dcm	3776
																															final	27501238-6994-4f8f-a877-4ac56fa07e1b/1.3.6.1.4.1.25403.163683357445804.11044.20131119114551.57/1.3.6.1.4.1.25403.163683357445804.11044.20131119114551.58/1.3.6.1.4.1.25403.163683357445804.11044.20131119114551.59.dcm	4846
																															final	27501238-6994-4f8f-a877-4ac56fa07e1b/1.3.6.1.4.1.25403.163683357445804.11044.20131119114552.1/1.3.6.1.4.1.25403.163683357445804.11044.20131119114552.2/1.3.6.1.4.1.25403.163683357445804.11044.20131119114552.3.dcm	4867
																															final	27501238-6994-4f8f-a877-4ac56fa07e1b/1.3.6.1.4.1.25403.163683357445804.11044.20131119114552.4/1.3.6.1.4.1.25403.163683357445804.11044.20131119114552.5/1.3.6.1.4.1.25403.163683357445804.11044.20131119114552.6.dcm	4868
																															final	27501238-6994-4f8f-a877-4ac56fa07e1b/1.3.6.1.4.1.25403.163683357445804.11044.20131119114552.7/1.3.6.1.4.1.25403.163683357445804.11044.20131119114552.8/1.3.6.1.4.1.25403.163683357445804.11044.20131119114552.9.dcm	4869
																															final	27501238-6994-4f8f-a877-4ac56fa07e1b/1.3.6.1.4.1.25403.163683357445804.11044.20131119114553.1/1.3.6.1.4.1.25403.163683357445804.11044.20131119114553.2/1.3.6.1.4.1.25403.163683357445804.11044.20131119114553.3.dcm	4873
																															final	27ac04a0-dcc9-4fd0-a52d-024e5f85d4d2/1.3.6.1.4.1.25403.158515237678667.2100.20150226021739.29/1.3.6.1.4.1.25403.158515237678667.2100.20150226021739.30/1.3.6.1.4.1.25403.158515237678667.2100.20150226021739.31.dcm	4319
																															final	27ac04a0-dcc9-4fd0-a52d-024e5f85d4d2/1.3.6.1.4.1.25403.158515237678667.2100.20150226021739.32/1.3.6.1.4.1.25403.158515237678667.2100.20150226021739.33/1.3.6.1.4.1.25403.158515237678667.2100.20150226021739.34.dcm	4564
																															final	27ac04a0-dcc9-4fd0-a52d-024e5f85d4d2/1.3.6.1.4.1.25403.158515237678667.2100.20150226021740.10/1.3.6.1.4.1.25403.158515237678667.2100.20150226021740.11/1.3.6.1.4.1.25403.158515237678667.2100.20150226021740.12.dcm	5097
																															final	27ac04a0-dcc9-4fd0-a52d-024e5f85d4d2/1.3.6.1.4.1.25403.158515237678667.2100.20150226021740.13/1.3.6.1.4.1.25403.158515237678667.2100.20150226021740.14/1.3.6.1.4.1.25403.158515237678667.2100.20150226021740.15.dcm	4398
																															final	27ac04a0-dcc9-4fd0-a52d-024e5f85d4d2/1.3.6.1.4.1.25403.158515237678667.2100.20150226021740.4/1.3.6.1.4.1.25403.158515237678667.2100.20150226021740.5/1.3.6.1.4.1.25403.158515237678667.2100.20150226021740.6.dcm	4355
																															final	27ac04a0-dcc9-4fd0-a52d-024e5f85d4d2/1.3.6.1.4.1.25403.158515237678667.2100.20150226021741.1/1.3.6.1.4.1.25403.158515237678667.2100.20150226021741.2/1.3.6.1.4.1.25403.158515237678667.2100.20150226021741.3.dcm	4307
																															final	27ac04a0-dcc9-4fd0-a52d-024e5f85d4d2/1.3.6.1.4.1.25403.158515237678667.2100.20150226021741.4/1.3.6.1.4.1.25403.158515237678667.2100.20150226021741.5/1.3.6.1.4.1.25403.158515237678667.2100.20150226021741.6.dcm	4887
																															final	27ac04a0-dcc9-4fd0-a52d-024e5f85d4d2/1.3.6.1.4.1.25403.158515237678667.2100.20150226021742.1/1.3.6.1.4.1.25403.158515237678667.2100.20150226021742.2/1.3.6.1.4.1.25403.158515237678667.2100.20150226021742.3.dcm	4249
																															final	27ac04a0-dcc9-4fd0-a52d-024e5f85d4d2/1.3.6.1.4.1.25403.158515237678667.2100.20150226021742.4/1.3.6.1.4.1.25403.158515237678667.2100.20150226021742.5/1.3.6.1.4.1.25403.158515237678667.2100.20150226021742.6.dcm	4495
																															final	28f31cec-2131-43d1-ac4f-b209b52f3db0/2.25.84461122649060537857120010309105167817/2.25.146793406444616278133539426009844337783/2.25.139071418967148080606470179820859137909.dcm	5401
																															final	299e91a6-ab5d-4a35-83c3-8e4f83952d13/2.25.82153479345400950056350958059401980171/2.25.66177037433571495842640312547504517416/2.25.198530613133226303820104255033047066646.dcm	5764
																															final	29bc4c1e-9276-4346-880c-50926dd39434/1.3.6.1.4.1.25403.158515237678667.5060.20130807021033.1/1.3.6.1.4.1.25403.158515237678667.5060.20130807021033.2/1.3.6.1.4.1.25403.158515237678667.5060.20130807021033.3.dcm	3783
																															final	29bc4c1e-9276-4346-880c-50926dd39434/1.3.6.1.4.1.25403.158515237678667.5060.20130807021033.10/1.3.6.1.4.1.25403.158515237678667.5060.20130807021033.11/1.3.6.1.4.1.25403.158515237678667.5060.20130807021033.12.dcm	4301
																															final	29bc4c1e-9276-4346-880c-50926dd39434/1.3.6.1.4.1.25403.158515237678667.5060.20130807021033.4/1.3.6.1.4.1.25403.158515237678667.5060.20130807021033.5/1.3.6.1.4.1.25403.158515237678667.5060.20130807021033.6.dcm	3903
																															final	29bc4c1e-9276-4346-880c-50926dd39434/1.3.6.1.4.1.25403.158515237678667.5060.20130807021033.7/1.3.6.1.4.1.25403.158515237678667.5060.20130807021033.8/1.3.6.1.4.1.25403.158515237678667.5060.20130807021033.9.dcm	4089
																															final	2b70d2e5-a6c8-42cd-8417-37642ae2b824/2.25.184682690051354400948799219051126515666/2.25.13124186815711080073026136358244266858/2.25.90546792452831781239549862932064897130.dcm	5738
																															final	2b70d2e5-a6c8-42cd-8417-37642ae2b824/2.25.243461940985277969349497633275558915551/2.25.333382651322080887634064626271299100813/2.25.241656173881368375610017379902397590340.dcm	5886
																															final	2b9948f3-782f-4329-92ae-9239a7ae2ec3/2.25.20923154345654830198296790278570157956/2.25.93844027108522164246197582690940538136/2.25.172600911558146135530440893544958295493.dcm	6485
																															final	2b9948f3-782f-4329-92ae-9239a7ae2ec3/2.25.277259418634248865105068131968898156537/2.25.258228228731901063835523292787629818807/2.25.224796982958371537825233834987406694259.dcm	6632
																															final	2b9948f3-782f-4329-92ae-9239a7ae2ec3/2.25.337257462713424369752220725075504670730/2.25.77821884573455901291861539040563838590/2.25.65067364104924419639237917771142261589.dcm	6458
																															final	2b9948f3-782f-4329-92ae-9239a7ae2ec3/2.25.85140186067369283397659578130215230830/2.25.109090227264552210129662283339453601596/2.25.86163623940031849926327079914259834315.dcm	6429
																															final	2bb425e2-7a3b-4f8e-abb8-e46ee5ebb351/2.25.283749190425907982570063619668762071503/2.25.229715563562087225206812379151820273051/2.25.305434149316786410756811791613768548164.dcm	5735
																															final	2c7eb428-1825-47a6-a267-a0e84d584505/1.3.6.1.4.1.25403.158515237678667.5060.20130807023628.3/1.3.6.1.4.1.25403.158515237678667.5060.20130807023628.4/1.3.6.1.4.1.25403.158515237678667.5060.20130807023628.5.dcm	4130
																															final	2c7eb428-1825-47a6-a267-a0e84d584505/1.3.6.1.4.1.25403.158515237678667.5060.20130807023628.9/1.3.6.1.4.1.25403.158515237678667.5060.20130807023628.10/1.3.6.1.4.1.25403.158515237678667.5060.20130807023628.11.dcm	4251
																															amended	2c843468-3aa4-4c87-8cd6-a574f3491d66/2.25.89785417433466689366110108566974582688/2.25.331099840742661039599556367886675339262/2.25.20221426110729811148742602538913856190.dcm	5860
																															amended	2de65ec1-df90-40fb-91bf-f6302c3b6907/2.25.241143509046110541804026873191944578222/2.25.323739570532167316833008924386711589770/2.25.229276967942812175235632466963313626054.dcm	5485
																															amended	2de65ec1-df90-40fb-91bf-f6302c3b6907/2.25.312630538145834722711309754077624303511/2.25.281028021532140330796744100430976380152/2.25.134299998364152483638392895470855402489.dcm	5456
																															amended	2e772f1f-aa47-4742-a4da-973bd57b1346/2.25.257318279278053400164314305112369572187/2.25.47285308086569643999806453434854892835/2.25.275210341961781056461393453875562866745.dcm	5932
																															amended	2e772f1f-aa47-4742-a4da-973bd57b1346/2.25.337360051845984080821001317054878570283/2.25.336903439710809317045194007983848040296/2.25.106679762571535478575545143882485193259.dcm	5840
																															final	2e9d9b81-3a47-4be5-b406-1ffd14f6a250/1.3.6.1.4.1.25403.158515237678667.5060.20130807021419.9/1.3.6.1.4.1.25403.158515237678667.5060.20130807021419.10/1.3.6.1.4.1.25403.158515237678667.5060.20130807021419.11.dcm	3675
																															amended	2f07b7b6-4edc-42cc-ba22-88e4c48326d2/1.2.840.113845.13.3669.3694820875.1908651732010/1.2.840.113845.13.3669.3694820875.1908651732658/1.2.840.113845.13.3669.3694820875.1908651053498.2016	5999
																															amended	2f07b7b6-4edc-42cc-ba22-88e4c48326d2/2.25.291848195829042431545298595180670127176/2.25.121090290699479040263640260736401236997/2.25.179120911048512907771467514789245895494.dcm	5862
																															final	30406335-76cc-45ca-abb2-9fd4769b102f/2.25.262835246660295427895041373316300190911/2.25.309650679151856035786950976763144317222/2.25.147661976382789218174185296553390120388.dcm	5828
																															amended	315db73d-8bee-478b-9c77-1b3e9b2d9eb7/2.25.176567421813969692065246861135243244096/2.25.34723903330419180252971436110766079463/2.25.71832046506608820876757949351660025234.dcm	5783
																															amended	3222ff59-7164-4381-aadf-7c6283379cd0/1.2.840.113845.13.2561.3694820875.277479868584/1.2.840.113845.13.2561.3694820875.277479869217/1.2.840.113845.13.2561.3694820875.277479228747.2016	5884
																															amended	3222ff59-7164-4381-aadf-7c6283379cd0/2.25.21836248169789363550230834168255224029/2.25.137335825435534748508627286007200299410/2.25.327187410266871153028110373388092262745.dcm	5895
																															amended	32419571-eef5-44cc-a1a8-6da1971fbf8c/1.2.840.113845.13.3193.3694820875.4267560830612/1.2.840.113845.13.3193.3694820875.4267560831260/1.2.840.113845.13.3193.3694820875.4267560155196.MNI119- 26,09,2016	5770
																															amended	32419571-eef5-44cc-a1a8-6da1971fbf8c/2.25.223104540363387148220405938047466920156/2.25.56396205734195348345363340942941043988/2.25.154753637417726681246340905419794825838.dcm	5957
																															amended	32419571-eef5-44cc-a1a8-6da1971fbf8c/2.25.297914286592042904130677795858025749081/2.25.313539873091117642412341286356521765050/2.25.44865084855069866161342806155084968403.dcm	6049
																															amended	32512075-25e4-4830-9ad9-be01325f1f57/2.25.166246024886164300260840415829330765104/2.25.280611001846370189289693590404451520942/2.25.10367921498189690357937014834327563538.dcm	5336
																															amended	32512075-25e4-4830-9ad9-be01325f1f57/2.25.185754221362372869925659215613259966662/2.25.244237288269896400987127415526998536299/2.25.140921372132294190547579033576371860116.dcm	5524
																															amended	32512075-25e4-4830-9ad9-be01325f1f57/2.25.27065100394798105036592118982973384056/2.25.13850697875167871475650550353061838522/2.25.113796716360895048166120519626619350845.dcm	5338
																															amended	32512075-25e4-4830-9ad9-be01325f1f57/2.25.63719880714455664832689585741861719175/2.25.339136110759819914424782512468068390016/2.25.94240892843868355920522026243243419055.dcm	5369
																															amended	32512075-25e4-4830-9ad9-be01325f1f57/2.25.79028257715229772717954804917691542403/2.25.299236872362065206655628131567274751570/2.25.29054662032069324823179514705181519645.dcm	5369
																															amended	32512075-25e4-4830-9ad9-be01325f1f57/2.25.82545215042944584325167529822136930047/2.25.24952757115986039816111735486339363082/2.25.295624861473310910916240908851462899190.dcm	5392
																															final	33262e30-b155-473a-90ec-d00de35422be/2.25.337472719606267215418111776113202970766/2.25.296104739024029686122046926020089822340/2.25.188492080139194522081102339166918800106.dcm	5673
																															final	334c084f-4422-42e4-88e4-2866f9cbbb73/1.3.6.1.4.1.25403.163683357445804.11044.20131119114302.51/1.3.6.1.4.1.25403.163683357445804.11044.20131119114302.52/1.3.6.1.4.1.25403.163683357445804.11044.20131119114302.53.dcm	4778
																															final	33a93b29-e39a-45bc-a8d7-06ab594c5ded/1.3.6.1.4.1.25403.158515237678667.5060.20130807022609.6/1.3.6.1.4.1.25403.158515237678667.5060.20130807022609.7/1.3.6.1.4.1.25403.158515237678667.5060.20130807022609.8.dcm	4278
																															final	33a93b29-e39a-45bc-a8d7-06ab594c5ded/1.3.6.1.4.1.25403.158515237678667.5060.20130807022609.9/1.3.6.1.4.1.25403.158515237678667.5060.20130807022609.10/1.3.6.1.4.1.25403.158515237678667.5060.20130807022609.11.dcm	4547
																															final	33e5dfd7-113c-4b48-8af2-60d9f5491897/2.25.228574418166833546568460016408556929263/2.25.127437533374447347685487627550610831630/2.25.56310971267482703124037479133877410655.dcm	5608
																															final	340d3388-3d19-445d-87bb-953dabc705e9/1.3.6.1.4.1.25403.158515237678667.2100.20150226021820.1/1.3.6.1.4.1.25403.158515237678667.2100.20150226021820.2/1.3.6.1.4.1.25403.158515237678667.2100.20150226021820.3.dcm	4641
																															final	340d3388-3d19-445d-87bb-953dabc705e9/1.3.6.1.4.1.25403.158515237678667.5060.20130807021910.5/1.3.6.1.4.1.25403.158515237678667.5060.20130807021910.6/1.3.6.1.4.1.25403.158515237678667.5060.20130807021910.7.dcm	3808
																															final	3495a879-1f42-4bc3-867e-7e6ba3767077/2.25.145688822811013078315997851874402875109/2.25.219440012836514450426832467021553579874/2.25.104231653824301990881020755444106345621.dcm	5525
																															final	3495a879-1f42-4bc3-867e-7e6ba3767077/2.25.194814489448770439795668297839774802895/2.25.219622926866014052541512985385570633863/2.25.165584063781730299931217979922237702468.dcm	5840
																															amended	34fd3181-dfbf-4c66-aa04-90fd8e45a0aa/1.2.840.113845.13.2561.3694820875.276306258506/1.2.840.113845.13.2561.3694820875.276306259153/1.2.840.113845.13.2561.3694820875.276305603577.2016	5798
																															amended	34fd3181-dfbf-4c66-aa04-90fd8e45a0aa/2.25.102838507651947667285488742547942101551/2.25.225768161230482563759022791997606712011/2.25.329838965430359039886969786061368211763.dcm	4628
																															amended	34fd3181-dfbf-4c66-aa04-90fd8e45a0aa/2.25.125801669368691022071384161499867353939/2.25.320719113601708497874675923520205367823/2.25.280892534793209011605043412281481440745.dcm	5729
																															amended	34fd3181-dfbf-4c66-aa04-90fd8e45a0aa/2.25.156730547944208798300395298166079560507/2.25.307440501015862968862047018899967101860/2.25.160727837852390767176002818298987212112.dcm	5987
																															amended	34fd3181-dfbf-4c66-aa04-90fd8e45a0aa/2.25.165597621149562480403134577357168387555/2.25.150859781083339341310575874798408011650/2.25.12414192827544045732946751031182667158.dcm	5896
																															amended	34fd3181-dfbf-4c66-aa04-90fd8e45a0aa/2.25.20248624464371780037697505725983208505/2.25.238597291764474230825291739208776033696/2.25.71843635105786011589837752180190295004.dcm	5790
																															amended	34fd3181-dfbf-4c66-aa04-90fd8e45a0aa/2.25.23582160187441273285805514659794272287/2.25.151969383140555288967019231384130746273/2.25.88469105752728196082565173119927818985.dcm	5832
																															amended	34fd3181-dfbf-4c66-aa04-90fd8e45a0aa/2.25.36342602511299947596529358410642200992/2.25.196747286665171036345532990212502891045/2.25.45516019393263591633320935485801072235.dcm	5093
																															amended	34fd3181-dfbf-4c66-aa04-90fd8e45a0aa/2.25.47582017402422063425110654273775887458/2.25.106423351355816350135226544045457464736/2.25.154013154954193677621137142508450998772.dcm	4844
																															final	35277d08-af72-431e-80a7-dc7903617bd4/1.3.6.1.4.1.25403.163683357445804.11044.20131119114523.25/1.3.6.1.4.1.25403.163683357445804.11044.20131119114523.26/1.3.6.1.4.1.25403.163683357445804.11044.20131119114523.27.dcm	4677
																															final	35ab07e5-d5cb-4ead-9b23-016028dd163d/2.25.328548377398606075894378768583081003739/2.25.61965654321418717690508825423791924511/2.25.82986206770432157981729239702572928951.dcm	5587
																															final	36ca91fb-6d10-4e40-9a84-3133bb1a89ea/1.3.6.1.4.1.25403.158515237678667.5060.20130807020728.15/1.3.6.1.4.1.25403.158515237678667.5060.20130807020728.16/1.3.6.1.4.1.25403.158515237678667.5060.20130807020728.17.dcm	4571
																															final	36ca91fb-6d10-4e40-9a84-3133bb1a89ea/1.3.6.1.4.1.25403.158515237678667.5060.20130807020729.1/1.3.6.1.4.1.25403.158515237678667.5060.20130807020729.2/1.3.6.1.4.1.25403.158515237678667.5060.20130807020729.3.dcm	4578
																															final	36ca91fb-6d10-4e40-9a84-3133bb1a89ea/1.3.6.1.4.1.25403.158515237678667.5060.20130807020729.13/1.3.6.1.4.1.25403.158515237678667.5060.20130807020729.14/1.3.6.1.4.1.25403.158515237678667.5060.20130807020729.15.dcm	4630
																															final	36ca91fb-6d10-4e40-9a84-3133bb1a89ea/1.3.6.1.4.1.25403.158515237678667.5060.20130807020729.16/1.3.6.1.4.1.25403.158515237678667.5060.20130807020729.17/1.3.6.1.4.1.25403.158515237678667.5060.20130807020729.18.dcm	4643
																															final	36ca91fb-6d10-4e40-9a84-3133bb1a89ea/1.3.6.1.4.1.25403.158515237678667.5060.20130807020729.7/1.3.6.1.4.1.25403.158515237678667.5060.20130807020729.8/1.3.6.1.4.1.25403.158515237678667.5060.20130807020729.9.dcm	4623
																															final	36ca91fb-6d10-4e40-9a84-3133bb1a89ea/1.3.6.1.4.1.25403.158515237678667.5060.20130807020730.1/1.3.6.1.4.1.25403.158515237678667.5060.20130807020730.2/1.3.6.1.4.1.25403.158515237678667.5060.20130807020730.3.dcm	4704
																															final	3734cc73-dbeb-429c-bf5b-5b5e1ae8d484/1.3.6.1.4.1.25403.163683357445804.11044.20131119114447.59/1.3.6.1.4.1.25403.163683357445804.11044.20131119114447.60/1.3.6.1.4.1.25403.163683357445804.11044.20131119114447.61.dcm	4741
																															final	373a0443-f0c5-4fe7-814c-40ef86166c9a/1.3.6.1.4.1.25403.158515237678667.5060.20130807023817.15/1.3.6.1.4.1.25403.158515237678667.5060.20130807023817.16/1.3.6.1.4.1.25403.158515237678667.5060.20130807023817.17.dcm	4187
																															final	39067090-6b56-4585-8c60-13e57464372c/1.3.6.1.4.1.25403.163683357445804.11044.20131119114513.58/1.3.6.1.4.1.25403.163683357445804.11044.20131119114513.59/1.3.6.1.4.1.25403.163683357445804.11044.20131119114513.60.dcm	4827
																															final	396b7818-234e-4d73-9de7-e826fe795bc3/2.25.204341761660891823240267199989290501641/2.25.297568081839471204307314480267045376464/2.25.63240157152179139397475098103520872962.dcm	5050
																															final	396b7818-234e-4d73-9de7-e826fe795bc3/2.25.261907567923332988254341254451577225486/2.25.118799543234517736802347828357439858004/2.25.21558056164243223779085860334388344485.dcm	4972
																															final	396b7818-234e-4d73-9de7-e826fe795bc3/2.25.6495551762781267599818667232452771110/2.25.104929480763879900308131956911614073757/2.25.25422558910412294042114682762901800096.dcm	5379
																															final	39d5ccfb-fe11-4fc3-80c6-8293c7cba4d6/1.3.6.1.4.1.25403.75984511895.34804.20150526025139.35/1.3.6.1.4.1.25403.75984511895.34804.20150526025139.36/1.3.6.1.4.1.25403.75984511895.34804.20150526025139.37.dcm	5355
																															final	39d5ccfb-fe11-4fc3-80c6-8293c7cba4d6/1.3.6.1.4.1.25403.75984511895.34804.20150526025139.38/1.3.6.1.4.1.25403.75984511895.34804.20150526025139.39/1.3.6.1.4.1.25403.75984511895.34804.20150526025139.40.dcm	5383
																															final	39d5ccfb-fe11-4fc3-80c6-8293c7cba4d6/1.3.6.1.4.1.25403.75984511895.34804.20150526025139.41/1.3.6.1.4.1.25403.75984511895.34804.20150526025139.42/1.3.6.1.4.1.25403.75984511895.34804.20150526025139.43.dcm	5421
																															final	3a4a5a99-b9c7-44bf-a6fb-3f43c4ce31df/2.25.93520182084266563912588608042204782569/2.25.274739910671449002023041756044369866839/2.25.51990586971178938527630849346380252241.dcm	5660
																															final	3a547397-76cf-408b-b9cd-f7b2a1b1bc27/1.3.6.1.4.1.25403.158515237678667.5060.20130807023206.13/1.3.6.1.4.1.25403.158515237678667.5060.20130807023206.14/1.3.6.1.4.1.25403.158515237678667.5060.20130807023206.15.dcm	3621
																															final	3a547397-76cf-408b-b9cd-f7b2a1b1bc27/1.3.6.1.4.1.25403.158515237678667.5060.20130807023207.1/1.3.6.1.4.1.25403.158515237678667.5060.20130807023207.2/1.3.6.1.4.1.25403.158515237678667.5060.20130807023207.3.dcm	3691
																															final	3a547397-76cf-408b-b9cd-f7b2a1b1bc27/1.3.6.1.4.1.25403.158515237678667.5060.20130807023207.10/1.3.6.1.4.1.25403.158515237678667.5060.20130807023207.11/1.3.6.1.4.1.25403.158515237678667.5060.20130807023207.12.dcm	3913
																															final	3a547397-76cf-408b-b9cd-f7b2a1b1bc27/1.3.6.1.4.1.25403.158515237678667.5060.20130807023207.4/1.3.6.1.4.1.25403.158515237678667.5060.20130807023207.5/1.3.6.1.4.1.25403.158515237678667.5060.20130807023207.6.dcm	3761
																															final	3a547397-76cf-408b-b9cd-f7b2a1b1bc27/1.3.6.1.4.1.25403.158515237678667.5060.20130807023207.7/1.3.6.1.4.1.25403.158515237678667.5060.20130807023207.8/1.3.6.1.4.1.25403.158515237678667.5060.20130807023207.9.dcm	3829
																															final	3a547397-76cf-408b-b9cd-f7b2a1b1bc27/1.3.6.1.4.1.25403.158515237678667.5060.20130807023208.1/1.3.6.1.4.1.25403.158515237678667.5060.20130807023208.2/1.3.6.1.4.1.25403.158515237678667.5060.20130807023208.3.dcm	4020
																															final	3a57024d-744a-4d90-9368-7f0a15476c44/1.3.6.1.4.1.25403.158515237678667.5060.20130807023615.11/1.3.6.1.4.1.25403.158515237678667.5060.20130807023615.12/1.3.6.1.4.1.25403.158515237678667.5060.20130807023615.13.dcm	4452
																															final	3a57024d-744a-4d90-9368-7f0a15476c44/1.3.6.1.4.1.25403.158515237678667.5060.20130807023615.14/1.3.6.1.4.1.25403.158515237678667.5060.20130807023615.15/1.3.6.1.4.1.25403.158515237678667.5060.20130807023615.16.dcm	4453
																															final	3a57024d-744a-4d90-9368-7f0a15476c44/1.3.6.1.4.1.25403.158515237678667.5060.20130807023615.2/1.3.6.1.4.1.25403.158515237678667.5060.20130807023615.3/1.3.6.1.4.1.25403.158515237678667.5060.20130807023615.4.dcm	4299
																															final	3a57024d-744a-4d90-9368-7f0a15476c44/1.3.6.1.4.1.25403.158515237678667.5060.20130807023615.5/1.3.6.1.4.1.25403.158515237678667.5060.20130807023615.6/1.3.6.1.4.1.25403.158515237678667.5060.20130807023615.7.dcm	4435
																															final	3a57024d-744a-4d90-9368-7f0a15476c44/1.3.6.1.4.1.25403.158515237678667.5060.20130807023615.8/1.3.6.1.4.1.25403.158515237678667.5060.20130807023615.9/1.3.6.1.4.1.25403.158515237678667.5060.20130807023615.10.dcm	4447
																															final	3a57024d-744a-4d90-9368-7f0a15476c44/1.3.6.1.4.1.25403.158515237678667.5060.20130807023616.1/1.3.6.1.4.1.25403.158515237678667.5060.20130807023616.2/1.3.6.1.4.1.25403.158515237678667.5060.20130807023616.3.dcm	4616
																															final	3a57024d-744a-4d90-9368-7f0a15476c44/1.3.6.1.4.1.25403.158515237678667.5060.20130807023616.10/1.3.6.1.4.1.25403.158515237678667.5060.20130807023616.11/1.3.6.1.4.1.25403.158515237678667.5060.20130807023616.12.dcm	4649
																															final	3a57024d-744a-4d90-9368-7f0a15476c44/1.3.6.1.4.1.25403.158515237678667.5060.20130807023616.4/1.3.6.1.4.1.25403.158515237678667.5060.20130807023616.5/1.3.6.1.4.1.25403.158515237678667.5060.20130807023616.6.dcm	4617
																															final	3a57024d-744a-4d90-9368-7f0a15476c44/1.3.6.1.4.1.25403.158515237678667.5060.20130807023616.7/1.3.6.1.4.1.25403.158515237678667.5060.20130807023616.8/1.3.6.1.4.1.25403.158515237678667.5060.20130807023616.9.dcm	4622
																															final	3a57024d-744a-4d90-9368-7f0a15476c44/1.3.6.1.4.1.25403.158515237678667.5060.20130807023617.1/1.3.6.1.4.1.25403.158515237678667.5060.20130807023617.2/1.3.6.1.4.1.25403.158515237678667.5060.20130807023617.3.dcm	4705
																															final	3b351919-4a24-4ee6-87c1-f423a6e0dd00/1.3.6.1.4.1.25403.158515237678667.5060.20130807022329.1/1.3.6.1.4.1.25403.158515237678667.5060.20130807022329.2/1.3.6.1.4.1.25403.158515237678667.5060.20130807022329.3.dcm	4337
																															final	3b351919-4a24-4ee6-87c1-f423a6e0dd00/1.3.6.1.4.1.25403.158515237678667.5060.20130807022329.4/1.3.6.1.4.1.25403.158515237678667.5060.20130807022329.5/1.3.6.1.4.1.25403.158515237678667.5060.20130807022329.6.dcm	4417
																															final	3befba8d-dbf8-450a-a53f-ab1b84b0cc1d/2.25.237451328033152867057312092362042796276/2.25.148901833646552451571400984562886532533/2.25.296959913310472053616367131647715885555.dcm	6077
																															final	3befba8d-dbf8-450a-a53f-ab1b84b0cc1d/2.25.310969766765920520518256606379080818208/2.25.198660323578780391574306205286025114765/2.25.266594345379390030858297566718859081761.dcm	6211
																															final	3c1c55bb-d2ac-4d66-9c18-4a2f329497c8/1.2.840.114062.2.192.168.196.13.2015.2.6.13.9.17.15013171.1/1.2.840.114062.2.192.168.196.13.2015.2.6.13.10.6.15062015.2/1.2.840.114062.2.192.168.196.13.2015.2.6.13.10.6.15062015.dcm	5359
																															final	3c1c55bb-d2ac-4d66-9c18-4a2f329497c8/1.2.840.114062.2.192.168.196.13.2015.3.31.10.52.36.7370968.1/1.2.840.114062.2.192.168.196.13.2015.3.31.10.54.3.7458546.2/1.2.840.114062.2.192.168.196.13.2015.3.31.10.54.3.7458546.dcm	5412
																															final	3c654bd4-556e-4fbe-9c81-f3051821b05e/1.2.840.114062.2.192.168.196.13.2016.5.5.10.21.39.6530375.1/1.2.840.114062.2.192.168.196.13.2016.5.5.10.24.5.6675687.2/1.2.840.114062.2.192.168.196.13.2016.5.5.10.24.5.6675687.dcm	5813
																															final	3e4473a9-e336-42fe-a127-7173048df87e/1.3.6.1.4.1.25403.158515237678667.114596.20150303121956.10/1.3.6.1.4.1.25403.158515237678667.114596.20150303121956.11/1.3.6.1.4.1.25403.158515237678667.114596.20150303121956.12.dcm	5307
																															final	3e93ed4d-e709-4459-ac05-c8e5aa3a4c59/1.3.6.1.4.1.25403.163683357445804.11044.20131119114323.18/1.3.6.1.4.1.25403.163683357445804.11044.20131119114323.19/1.3.6.1.4.1.25403.163683357445804.11044.20131119114323.20.dcm	4747
																															final	3e93ed4d-e709-4459-ac05-c8e5aa3a4c59/1.3.6.1.4.1.25403.163683357445804.11044.20131119114323.21/1.3.6.1.4.1.25403.163683357445804.11044.20131119114323.22/1.3.6.1.4.1.25403.163683357445804.11044.20131119114323.23.dcm	4816
																															final	3f30d73b-80e7-4b85-a6c8-7eeb13245770/2.25.123618731922220991491883464669238417290/2.25.164684688545872391770255883066783885666/2.25.5898266935114524419181080508014869222.dcm	5433
																															final	3f30d73b-80e7-4b85-a6c8-7eeb13245770/2.25.272787289863168787420547253785388395031/2.25.103873447293160666916376510636433128440/2.25.246534030396155064518022815875455409732.dcm	5201
																															final	3f49e93d-416f-4ac5-9d8a-276b367e530c/2.25.325703609839541482677910166346911560606/2.25.224172560309767785154811307017090808662/2.25.119325641050175990249721291374832248792.dcm	5545
																															final	4080ba48-6037-4f49-92e4-6b68ae15ef88/1.3.6.1.4.1.25403.158515237678667.5060.20130807023604.8/1.3.6.1.4.1.25403.158515237678667.5060.20130807023604.9/1.3.6.1.4.1.25403.158515237678667.5060.20130807023604.10.dcm	4368
																															final	412411e9-d18d-48b4-aaec-cdf180ccff64/1.3.6.1.4.1.25403.158515237678667.2100.20150226021835.47/1.3.6.1.4.1.25403.158515237678667.2100.20150226021835.48/1.3.6.1.4.1.25403.158515237678667.2100.20150226021835.49.dcm	5314
																															final	41244bae-2d8b-4d3e-92b5-0558472627c7/2.25.99568464442498538323759674624264505818/2.25.103234082970237662897654515397724906710/2.25.316617098300990227774878286062070071438.dcm	5453
																															final	41d1fb99-67e1-4048-a45b-d6a28fa51215/1.3.6.1.4.1.25403.75984511895.34804.20150526025222.1/1.3.6.1.4.1.25403.75984511895.34804.20150526025222.2/1.3.6.1.4.1.25403.75984511895.34804.20150526025222.3.dcm	5441
																															final	41d7fbe6-d368-4253-af1e-75bc3ee23b78/1.3.6.1.4.1.25403.75984511895.34804.20150526025129.1/1.3.6.1.4.1.25403.75984511895.34804.20150526025129.2/1.3.6.1.4.1.25403.75984511895.34804.20150526025129.3.dcm	5264
																															final	41d7fbe6-d368-4253-af1e-75bc3ee23b78/1.3.6.1.4.1.25403.75984511895.34804.20150526025129.13/1.3.6.1.4.1.25403.75984511895.34804.20150526025129.14/1.3.6.1.4.1.25403.75984511895.34804.20150526025129.15.dcm	5334
																															final	41d7fbe6-d368-4253-af1e-75bc3ee23b78/1.3.6.1.4.1.25403.75984511895.34804.20150526025129.16/1.3.6.1.4.1.25403.75984511895.34804.20150526025129.17/1.3.6.1.4.1.25403.75984511895.34804.20150526025129.18.dcm	5407
																															final	41d7fbe6-d368-4253-af1e-75bc3ee23b78/1.3.6.1.4.1.25403.75984511895.34804.20150526025129.7/1.3.6.1.4.1.25403.75984511895.34804.20150526025129.8/1.3.6.1.4.1.25403.75984511895.34804.20150526025129.9.dcm	5359
																															final	433a3405-35fc-4d49-a7de-18e959fc0e5a/1.3.6.1.4.1.25403.158515237678667.5060.20130807023256.4/1.3.6.1.4.1.25403.158515237678667.5060.20130807023256.5/1.3.6.1.4.1.25403.158515237678667.5060.20130807023256.6.dcm	3985
																															final	43c35606-9eeb-4532-99da-41e2c8357f81/2.25.18390662110323654409364813727398506184/2.25.309228160550033007407963903742587420993/2.25.134638256997077209981410640642701808851.dcm	5698
																															final	43c35606-9eeb-4532-99da-41e2c8357f81/2.25.21983374194756690162350724796748977860/2.25.70675829824034319233156837483170520714/2.25.185525880398473753931299846939080594921.dcm	5649
																															final	4498f50d-dfc7-4b0a-a429-8adbe0dfc0fd/2.25.88616674778089203793623979614078967612/2.25.90423915526208398857495140205423862116/2.25.307383366024302743758876727190048969565.dcm	5548
																															final	44a6ca62-5501-424c-ad06-01189e641997/1.3.6.1.4.1.25403.158515237678667.5060.20130807020703.10/1.3.6.1.4.1.25403.158515237678667.5060.20130807020703.11/1.3.6.1.4.1.25403.158515237678667.5060.20130807020703.12.dcm	4133
																															final	44a6ca62-5501-424c-ad06-01189e641997/1.3.6.1.4.1.25403.158515237678667.5060.20130807020703.13/1.3.6.1.4.1.25403.158515237678667.5060.20130807020703.14/1.3.6.1.4.1.25403.158515237678667.5060.20130807020703.15.dcm	4313
																															final	44a6ca62-5501-424c-ad06-01189e641997/1.3.6.1.4.1.25403.158515237678667.5060.20130807020703.4/1.3.6.1.4.1.25403.158515237678667.5060.20130807020703.5/1.3.6.1.4.1.25403.158515237678667.5060.20130807020703.6.dcm	3832
																															final	44a6ca62-5501-424c-ad06-01189e641997/1.3.6.1.4.1.25403.158515237678667.5060.20130807020703.7/1.3.6.1.4.1.25403.158515237678667.5060.20130807020703.8/1.3.6.1.4.1.25403.158515237678667.5060.20130807020703.9.dcm	3930
																															final	44aa795d-c9af-4dde-bcb1-fb0f39f4b72e/1.3.6.1.4.1.25403.163683357445804.11044.20131119114645.42/1.3.6.1.4.1.25403.163683357445804.11044.20131119114645.43/1.3.6.1.4.1.25403.163683357445804.11044.20131119114645.44.dcm	4790
																															final	472c45d0-9cf5-4436-852b-36a9ffda0886/1.3.6.1.4.1.25403.163683357445804.11044.20131119114316.18/1.3.6.1.4.1.25403.163683357445804.11044.20131119114316.19/1.3.6.1.4.1.25403.163683357445804.11044.20131119114316.20.dcm	4816
																															final	472c45d0-9cf5-4436-852b-36a9ffda0886/1.3.6.1.4.1.25403.163683357445804.11044.20131119114316.21/1.3.6.1.4.1.25403.163683357445804.11044.20131119114316.22/1.3.6.1.4.1.25403.163683357445804.11044.20131119114316.23.dcm	4873
																															final	47e6e454-b78d-4b1f-a728-1c42d9e951a6/1.3.6.1.4.1.25403.163683357445804.11492.20131121045002.11/1.3.6.1.4.1.25403.163683357445804.11492.20131121045002.12/1.3.6.1.4.1.25403.163683357445804.11492.20131121045002.13.dcm	4733
																															final	47e6e454-b78d-4b1f-a728-1c42d9e951a6/1.3.6.1.4.1.25403.163683357445804.11492.20131121045002.14/1.3.6.1.4.1.25403.163683357445804.11492.20131121045002.15/1.3.6.1.4.1.25403.163683357445804.11492.20131121045002.16.dcm	4792
																															final	47e6e454-b78d-4b1f-a728-1c42d9e951a6/1.3.6.1.4.1.25403.163683357445804.11492.20131121045002.20/1.3.6.1.4.1.25403.163683357445804.11492.20131121045002.21/1.3.6.1.4.1.25403.163683357445804.11492.20131121045002.22.dcm	4852
																															final	497e59db-990b-43c6-a413-040fa525c1b3/2.25.102086348563848711137054405573047046775/2.25.314476633180435329909124539629857020818/2.25.59085067204872581918344079587961319931.dcm	5364
																															amended	49f99268-4acd-4706-97b9-51c7c71a75e4/2.25.120390096069130598754627464252387966231/2.25.274895743069049745643432926966413033306/2.25.262259050010904713215348359723163746785.dcm	6044
																															amended	49f99268-4acd-4706-97b9-51c7c71a75e4/2.25.275744116390328499409915803154372295104/2.25.71312923062860987851738945230118687173/2.25.63363903694630231298454176362793675792.dcm	6111
																															final	4a63b0ed-14aa-42d3-b93a-a3db7334aa40/2.25.36910904128539405634187185658595870381/2.25.255653519600283895169226974669975649386/2.25.106060796696027665751855841450456274517.dcm	6213
																															final	4a66430b-ab11-40c8-ad5e-e6d4e31203c0/1.3.6.1.4.1.25403.158515237678667.5060.20130807020801.4/1.3.6.1.4.1.25403.158515237678667.5060.20130807020801.5/1.3.6.1.4.1.25403.158515237678667.5060.20130807020801.6.dcm	4581
																															final	4a66430b-ab11-40c8-ad5e-e6d4e31203c0/1.3.6.1.4.1.25403.158515237678667.5060.20130807020801.7/1.3.6.1.4.1.25403.158515237678667.5060.20130807020801.8/1.3.6.1.4.1.25403.158515237678667.5060.20130807020801.9.dcm	4595
																															final	4b2042a8-6ab3-4bb2-80db-8d4c319066fe/2.25.176162086305872905155038119945786647887/2.25.330180464862046754964065212158764957565/2.25.25909308978828795301011158457106196918.dcm	5087
																															final	4b5fdb16-b58b-466a-b0c2-5a5aa7b2c1a9/2.25.220884856268549522393663961833136261561/2.25.340058302718697737878774446139697960848/2.25.55858426848031640930237859097853748786.dcm	6232
																															final	4b5fdb16-b58b-466a-b0c2-5a5aa7b2c1a9/2.25.252758050793475432901245246130630986457/2.25.25521316535919087288612599028337624597/2.25.165413893008966985973437171223988842516.dcm	6301
																															final	4b7c8308-377b-4f60-8112-e871e2cdc71e/1.3.6.1.4.1.25403.158515237678667.2100.20150226021659.1/1.3.6.1.4.1.25403.158515237678667.2100.20150226021659.2/1.3.6.1.4.1.25403.158515237678667.2100.20150226021659.3.dcm	5204
																															final	4b9fcaf3-6c87-46f5-b13a-0bbc58ef2b7e/2.25.5010201864776680353089933367291314983/2.25.165898664296447160300706965076644768866/2.25.165718329783495288504862855381721161742.dcm	6675
																															final	4b9fcaf3-6c87-46f5-b13a-0bbc58ef2b7e/2.25.928038624934585562042699404071256854/2.25.171238502977426738159458195511980943901/2.25.234777770609635229925529088961237121359.dcm	6637
																															amended	4cbb8265-b237-4731-9162-a3d539c63b4a/1.3.12.2.1107.5.3.57.10697.1.20160621100731/1.3.12.2.1107.5.3.57.10697.2.201606211008570078/1.3.12.2.1107.5.3.57.10697.11.201606211008570078.IM1	5860
																															amended	4e7de945-64b8-4ea9-918f-deb383a565eb/2.25.233275847931690037891887910829464399818/2.25.286730603899896950392741727906207738519/2.25.36729407034237739452820281608504561494.dcm	5866
																															amended	4e7de945-64b8-4ea9-918f-deb383a565eb/2.25.313788278503147088398892097679036256548/2.25.25561243103831641879013695914707859987/2.25.139588353308070574099011705949215847048.dcm	5961
																															final	4f8057c3-0037-4968-96a4-ffb4a4d34b7d/1.3.6.1.4.1.25403.158515237678667.5060.20130807022559.10/1.3.6.1.4.1.25403.158515237678667.5060.20130807022559.11/1.3.6.1.4.1.25403.158515237678667.5060.20130807022559.12.dcm	3851
																															final	4f8057c3-0037-4968-96a4-ffb4a4d34b7d/1.3.6.1.4.1.25403.158515237678667.5060.20130807022559.13/1.3.6.1.4.1.25403.158515237678667.5060.20130807022559.14/1.3.6.1.4.1.25403.158515237678667.5060.20130807022559.15.dcm	4180
																															final	4f8057c3-0037-4968-96a4-ffb4a4d34b7d/1.3.6.1.4.1.25403.158515237678667.5060.20130807022559.4/1.3.6.1.4.1.25403.158515237678667.5060.20130807022559.5/1.3.6.1.4.1.25403.158515237678667.5060.20130807022559.6.dcm	3707
																															final	4f8057c3-0037-4968-96a4-ffb4a4d34b7d/1.3.6.1.4.1.25403.158515237678667.5060.20130807022559.7/1.3.6.1.4.1.25403.158515237678667.5060.20130807022559.8/1.3.6.1.4.1.25403.158515237678667.5060.20130807022559.9.dcm	3767
																															amended	50bf763b-0bfa-420b-9ebb-e1d51befd17d/1.2.840.113845.13.3193.3694820875.4270646076392/1.2.840.113845.13.3193.3694820875.4270646077035/1.2.840.113845.13.3193.3694820875.4270645410366.MNI131-05,05,2016	5813
																															amended	50bf763b-0bfa-420b-9ebb-e1d51befd17d/2.25.333093181487761355473127314671330543729/2.25.4167085931895312397002151894990541321/2.25.227569220840792896854631244930638486880.dcm	5757
																															amended	50bf763b-0bfa-420b-9ebb-e1d51befd17d/2.25.3640310449954203069735769965289216687/2.25.68041081618968960996768239886352363959/2.25.117395607853021388642647565531046903778.dcm	6034
																															final	50c873d2-a612-4c1b-9eed-3edd0b2b5e39/1.3.6.1.4.1.25403.158515237678667.5060.20130807022926.10/1.3.6.1.4.1.25403.158515237678667.5060.20130807022926.11/1.3.6.1.4.1.25403.158515237678667.5060.20130807022926.12.dcm	4418
																															final	50c873d2-a612-4c1b-9eed-3edd0b2b5e39/1.3.6.1.4.1.25403.158515237678667.5060.20130807022926.7/1.3.6.1.4.1.25403.158515237678667.5060.20130807022926.8/1.3.6.1.4.1.25403.158515237678667.5060.20130807022926.9.dcm	4357
																															final	51b66ee3-0543-4612-873d-6269622e8ee2/2.25.300194957864724638166963250873163430620/2.25.299759789331250444328297491983336554285/2.25.225721899508900477417342110287607247412.dcm	5862
																															final	5218263a-8d9e-455a-b28d-62dec246553b/2.25.172222249595438575101122017953061158736/2.25.98040549263344116702344321415590586278/2.25.230158093123043944354006620111876506387.dcm	5179
																															final	5218263a-8d9e-455a-b28d-62dec246553b/2.25.180579238980411415111400725577443328625/2.25.182873407433360151064407651741801565247/2.25.153728828786127311266879820335140544188.dcm	5037
																															final	5218263a-8d9e-455a-b28d-62dec246553b/2.25.243226832238421861074059738693813162593/2.25.53419502781710259003228036773011025/2.25.241546041361295355008049672820726703571.dcm	5329
																															final	531cf85b-6dda-46f8-92b0-6264a2a90aa9/1.3.6.1.4.1.25403.158515237678667.5060.20130807021718.11/1.3.6.1.4.1.25403.158515237678667.5060.20130807021718.12/1.3.6.1.4.1.25403.158515237678667.5060.20130807021718.13.dcm	3875
																															final	531cf85b-6dda-46f8-92b0-6264a2a90aa9/1.3.6.1.4.1.25403.158515237678667.5060.20130807021718.8/1.3.6.1.4.1.25403.158515237678667.5060.20130807021718.9/1.3.6.1.4.1.25403.158515237678667.5060.20130807021718.10.dcm	3840
																															final	531cf85b-6dda-46f8-92b0-6264a2a90aa9/1.3.6.1.4.1.25403.158515237678667.5060.20130807021719.1/1.3.6.1.4.1.25403.158515237678667.5060.20130807021719.2/1.3.6.1.4.1.25403.158515237678667.5060.20130807021719.3.dcm	3889
																															final	531cf85b-6dda-46f8-92b0-6264a2a90aa9/1.3.6.1.4.1.25403.158515237678667.5060.20130807021719.10/1.3.6.1.4.1.25403.158515237678667.5060.20130807021719.11/1.3.6.1.4.1.25403.158515237678667.5060.20130807021719.12.dcm	3963
																															final	531cf85b-6dda-46f8-92b0-6264a2a90aa9/1.3.6.1.4.1.25403.158515237678667.5060.20130807021719.13/1.3.6.1.4.1.25403.158515237678667.5060.20130807021719.14/1.3.6.1.4.1.25403.158515237678667.5060.20130807021719.15.dcm	4137
																															final	531cf85b-6dda-46f8-92b0-6264a2a90aa9/1.3.6.1.4.1.25403.158515237678667.5060.20130807021719.16/1.3.6.1.4.1.25403.158515237678667.5060.20130807021719.17/1.3.6.1.4.1.25403.158515237678667.5060.20130807021719.18.dcm	4181
																															final	531cf85b-6dda-46f8-92b0-6264a2a90aa9/1.3.6.1.4.1.25403.158515237678667.5060.20130807021719.4/1.3.6.1.4.1.25403.158515237678667.5060.20130807021719.5/1.3.6.1.4.1.25403.158515237678667.5060.20130807021719.6.dcm	3909
																															final	531cf85b-6dda-46f8-92b0-6264a2a90aa9/1.3.6.1.4.1.25403.158515237678667.5060.20130807021719.7/1.3.6.1.4.1.25403.158515237678667.5060.20130807021719.8/1.3.6.1.4.1.25403.158515237678667.5060.20130807021719.9.dcm	3937
																															final	531cf85b-6dda-46f8-92b0-6264a2a90aa9/1.3.6.1.4.1.25403.158515237678667.5060.20130807021720.1/1.3.6.1.4.1.25403.158515237678667.5060.20130807021720.2/1.3.6.1.4.1.25403.158515237678667.5060.20130807021720.3.dcm	4203
																															amended	5327c2f6-476c-416c-b1fe-4b37a8bc3298/1.2.840.113845.13.3029.3694820875.9151089159956/1.2.840.113845.13.3029.3694820875.9151089160616/1.2.840.113845.13.3029.3694820875.9151088496519.2016	5952
																															final	53a5af05-8c48-4311-969b-f010cb3d25ba/2.25.304510600661668389728270012496565794251/2.25.122341861976477114857337110610727956429/2.25.48051545798004562478475530931146522018.dcm	6175
																															final	547489f5-9f2b-479d-90e6-f93caf484957/1.3.6.1.4.1.25403.158515237678667.5060.20130807021647.10/1.3.6.1.4.1.25403.158515237678667.5060.20130807021647.11/1.3.6.1.4.1.25403.158515237678667.5060.20130807021647.12.dcm	4025
																															final	547489f5-9f2b-479d-90e6-f93caf484957/1.3.6.1.4.1.25403.158515237678667.5060.20130807021647.4/1.3.6.1.4.1.25403.158515237678667.5060.20130807021647.5/1.3.6.1.4.1.25403.158515237678667.5060.20130807021647.6.dcm	3906
																															final	547489f5-9f2b-479d-90e6-f93caf484957/1.3.6.1.4.1.25403.158515237678667.5060.20130807021647.7/1.3.6.1.4.1.25403.158515237678667.5060.20130807021647.8/1.3.6.1.4.1.25403.158515237678667.5060.20130807021647.9.dcm	3958
																															final	547489f5-9f2b-479d-90e6-f93caf484957/1.3.6.1.4.1.25403.158515237678667.5060.20130807021648.1/1.3.6.1.4.1.25403.158515237678667.5060.20130807021648.2/1.3.6.1.4.1.25403.158515237678667.5060.20130807021648.3.dcm	4102
																															final	547489f5-9f2b-479d-90e6-f93caf484957/1.3.6.1.4.1.25403.158515237678667.5060.20130807021648.4/1.3.6.1.4.1.25403.158515237678667.5060.20130807021648.5/1.3.6.1.4.1.25403.158515237678667.5060.20130807021648.6.dcm	4187
																															final	54784bb8-20c7-4470-8b31-16eddd4f57f5/1.3.6.1.4.1.25403.158515237678667.5060.20130807025250.1/1.3.6.1.4.1.25403.158515237678667.5060.20130807025250.2/1.3.6.1.4.1.25403.158515237678667.5060.20130807025250.3.dcm	4239
																															final	54784bb8-20c7-4470-8b31-16eddd4f57f5/1.3.6.1.4.1.25403.158515237678667.5060.20130807025250.13/1.3.6.1.4.1.25403.158515237678667.5060.20130807025250.14/1.3.6.1.4.1.25403.158515237678667.5060.20130807025250.15.dcm	4397
																															final	54784bb8-20c7-4470-8b31-16eddd4f57f5/1.3.6.1.4.1.25403.158515237678667.5060.20130807025250.4/1.3.6.1.4.1.25403.158515237678667.5060.20130807025250.5/1.3.6.1.4.1.25403.158515237678667.5060.20130807025250.6.dcm	4277
																															final	54784bb8-20c7-4470-8b31-16eddd4f57f5/1.3.6.1.4.1.25403.158515237678667.5060.20130807025250.7/1.3.6.1.4.1.25403.158515237678667.5060.20130807025250.8/1.3.6.1.4.1.25403.158515237678667.5060.20130807025250.9.dcm	4306
																															final	560a63cb-6861-4da5-ac86-6653d1ac8a0e/1.3.6.1.4.1.25403.158515237678667.5060.20130807024319.11/1.3.6.1.4.1.25403.158515237678667.5060.20130807024319.12/1.3.6.1.4.1.25403.158515237678667.5060.20130807024319.13.dcm	4698
																															final	560a63cb-6861-4da5-ac86-6653d1ac8a0e/1.3.6.1.4.1.25403.158515237678667.5060.20130807024319.2/1.3.6.1.4.1.25403.158515237678667.5060.20130807024319.3/1.3.6.1.4.1.25403.158515237678667.5060.20130807024319.4.dcm	4573
																															final	560a63cb-6861-4da5-ac86-6653d1ac8a0e/1.3.6.1.4.1.25403.158515237678667.5060.20130807024319.5/1.3.6.1.4.1.25403.158515237678667.5060.20130807024319.6/1.3.6.1.4.1.25403.158515237678667.5060.20130807024319.7.dcm	4587
																															final	565751e4-fb9f-42bd-960c-b5cc26414653/1.3.6.1.4.1.25403.158515237678667.5060.20130807023334.5/1.3.6.1.4.1.25403.158515237678667.5060.20130807023334.6/1.3.6.1.4.1.25403.158515237678667.5060.20130807023334.7.dcm	3924
																															amended	567b0655-ede1-47ac-90d9-09f7239e26d8/2.25.76719461380399606537463354339658254955/2.25.21520210145335234805765336419293888206/2.25.80823481308151896383660704288397268617.dcm	5608
																															final	570b8dc8-78ea-4711-b652-b432c13bd9e0/1.3.6.1.4.1.25403.158515237678667.5060.20130807023900.12/1.3.6.1.4.1.25403.158515237678667.5060.20130807023900.13/1.3.6.1.4.1.25403.158515237678667.5060.20130807023900.14.dcm	4351
																															final	570b8dc8-78ea-4711-b652-b432c13bd9e0/1.3.6.1.4.1.25403.158515237678667.5060.20130807023900.9/1.3.6.1.4.1.25403.158515237678667.5060.20130807023900.10/1.3.6.1.4.1.25403.158515237678667.5060.20130807023900.11.dcm	4265
																															final	570b8dc8-78ea-4711-b652-b432c13bd9e0/1.3.6.1.4.1.25403.158515237678667.5060.20130807023901.1/1.3.6.1.4.1.25403.158515237678667.5060.20130807023901.2/1.3.6.1.4.1.25403.158515237678667.5060.20130807023901.3.dcm	4412
																															final	5822c6a5-816c-4534-8e10-c4baebd007ec/2.25.272896262368470636643417683321753757411/2.25.333904910201689592069052114750510325091/2.25.162280977615388592584094859406848794500.dcm	5614
																															final	5822c6a5-816c-4534-8e10-c4baebd007ec/2.25.315304150486578804463747092987957538643/2.25.241368865405782257578357397365897862005/2.25.155416100509434901777143538437729061336.dcm	5614
																															final	5822c6a5-816c-4534-8e10-c4baebd007ec/2.25.666508158857447821047242647224736044/2.25.14449605182344665590968688307325683329/2.25.147539403140872819441962534845011975065.dcm	5614
																															final	5839ad79-21de-4a5a-b66f-c918a2f578c3/2.25.132321098249596145061549831671637919768/2.25.204768021587933350172285102675263452147/2.25.211969433662575191592066299768730934532.dcm	5525
																															final	58f5224e-348a-445b-ba86-c9d44b85f026/2.25.153531927168744921134889564329316176379/2.25.71352224654671370597838458683823623969/2.25.144744391628072442431784588181321058489.dcm	6514
																															final	58f5224e-348a-445b-ba86-c9d44b85f026/2.25.194413591332261800807514884370668324157/2.25.209191640674211648423794709289491737923/2.25.86048256022984725782826113067889669136.dcm	6485
																															final	58f5224e-348a-445b-ba86-c9d44b85f026/2.25.223570611135354478532330759786875630184/2.25.218628325540064466686835304683613822565/2.25.24682019196261606431412262500199432179.dcm	6483
																															final	58f5224e-348a-445b-ba86-c9d44b85f026/2.25.235673643817335091133274647485392351946/2.25.79983143737874958695669250446918564220/2.25.303985389465088101755010721598773106767.dcm	6515
																															final	58f5224e-348a-445b-ba86-c9d44b85f026/2.25.302484371958904244188472863322925477950/2.25.245119467465062403987227761121192970714/2.25.140646459689786497646144150106752143069.dcm	6516
																															final	5937f317-23a0-48bd-980b-0bd042769da0/2.25.202389992462810517847180845706912004903/2.25.176059871543355658476002111134737065893/2.25.216326988550322129642046376921132553639.dcm	6609
																															final	5937f317-23a0-48bd-980b-0bd042769da0/2.25.209991782499115206146431146877620106810/2.25.189892309254028556663407525976199512093/2.25.49632023003555874814164588674583701756.dcm	6678
																															final	5937f317-23a0-48bd-980b-0bd042769da0/2.25.45723943961904250861022165256897172074/2.25.133509085807555211253308593911299512269/2.25.51763064783569785564317815313886636684.dcm	6659
																															final	5a5a9e2a-4e8d-41a5-a307-f90371e8d23c/1.3.6.1.4.1.25403.158515237678667.5060.20130807022620.7/1.3.6.1.4.1.25403.158515237678667.5060.20130807022620.8/1.3.6.1.4.1.25403.158515237678667.5060.20130807022620.9.dcm	4613
																															final	5a734eb6-e2e8-4b18-90d9-e599b03170a3/1.3.6.1.4.1.25403.158515237678667.5060.20130807020835.16/1.3.6.1.4.1.25403.158515237678667.5060.20130807020835.17/1.3.6.1.4.1.25403.158515237678667.5060.20130807020835.18.dcm	3749
																															amended	5ae613c0-9403-4370-a7a5-bc36b2db0d37/1.2.840.113845.13.2561.3694820875.274331717541/1.2.840.113845.13.2561.3694820875.274331718190/1.2.840.113845.13.2561.3694820875.274331057322.2016	5952
																															amended	5ae613c0-9403-4370-a7a5-bc36b2db0d37/2.25.75691690688545365712442286679115823294/2.25.94328246224902050036286774668697388805/2.25.226824391742523203098412594786975408106.dcm	5890
																															final	5c44fd03-f92f-4d74-bf3a-c57d13d3ef10/1.3.6.1.4.1.25403.158515237678667.5060.20130807023840.4/1.3.6.1.4.1.25403.158515237678667.5060.20130807023840.5/1.3.6.1.4.1.25403.158515237678667.5060.20130807023840.6.dcm	4193
																															final	5c44fd03-f92f-4d74-bf3a-c57d13d3ef10/1.3.6.1.4.1.25403.158515237678667.5060.20130807023840.7/1.3.6.1.4.1.25403.158515237678667.5060.20130807023840.8/1.3.6.1.4.1.25403.158515237678667.5060.20130807023840.9.dcm	4253
																															final	5c49a150-acc7-4ce1-882e-94c0ab99cb7c/2.25.314678654663761960150827043015168073691/2.25.296647218041309918787887578176430554233/2.25.240995260530147929836761273823046959883.dcm	5506
																															final	5cc74aad-e33b-4ac2-97b8-c4c056fd726b/2.25.117482171738509491895415555988845038569/2.25.305985264698405362149784229676648338937/2.25.307017910908823227211657659001731595541.dcm	6566
																															amended	5d192d28-c7e8-4fc0-8fb2-6f60149f3bd0/2.25.335968735871613098130989613711561113852/2.25.185644237244717821119219472722020487058/2.25.168230626064196324190395198109056397259.dcm	5260
																															amended	5d192d28-c7e8-4fc0-8fb2-6f60149f3bd0/2.25.42827220872492666840906862618722832790/2.25.16703814642127531118181155667188356374/2.25.9920938157992939426291319496035632877.dcm	5169
																															final	5d6de16c-cd76-4712-9e2c-2dee38cd4573/1.3.6.1.4.1.25403.158515237678667.5060.20130807021534.10/1.3.6.1.4.1.25403.158515237678667.5060.20130807021534.11/1.3.6.1.4.1.25403.158515237678667.5060.20130807021534.12.dcm	3851
																															final	5d6de16c-cd76-4712-9e2c-2dee38cd4573/1.3.6.1.4.1.25403.158515237678667.5060.20130807021534.13/1.3.6.1.4.1.25403.158515237678667.5060.20130807021534.14/1.3.6.1.4.1.25403.158515237678667.5060.20130807021534.15.dcm	3909
																															final	5d6de16c-cd76-4712-9e2c-2dee38cd4573/1.3.6.1.4.1.25403.158515237678667.5060.20130807021534.16/1.3.6.1.4.1.25403.158515237678667.5060.20130807021534.17/1.3.6.1.4.1.25403.158515237678667.5060.20130807021534.18.dcm	3973
																															final	5d6de16c-cd76-4712-9e2c-2dee38cd4573/1.3.6.1.4.1.25403.158515237678667.5060.20130807021534.4/1.3.6.1.4.1.25403.158515237678667.5060.20130807021534.5/1.3.6.1.4.1.25403.158515237678667.5060.20130807021534.6.dcm	3747
																															final	5d6de16c-cd76-4712-9e2c-2dee38cd4573/1.3.6.1.4.1.25403.158515237678667.5060.20130807021534.7/1.3.6.1.4.1.25403.158515237678667.5060.20130807021534.8/1.3.6.1.4.1.25403.158515237678667.5060.20130807021534.9.dcm	3776
																															final	5d6de16c-cd76-4712-9e2c-2dee38cd4573/1.3.6.1.4.1.25403.158515237678667.5060.20130807021535.1/1.3.6.1.4.1.25403.158515237678667.5060.20130807021535.2/1.3.6.1.4.1.25403.158515237678667.5060.20130807021535.3.dcm	4133
																															final	5d6de16c-cd76-4712-9e2c-2dee38cd4573/1.3.6.1.4.1.25403.158515237678667.5060.20130807021535.4/1.3.6.1.4.1.25403.158515237678667.5060.20130807021535.5/1.3.6.1.4.1.25403.158515237678667.5060.20130807021535.6.dcm	4215
																															final	5d881f81-2013-4aac-8487-ed761f3c41bc/1.3.6.1.4.1.25403.158515237678667.5060.20130807024430.4/1.3.6.1.4.1.25403.158515237678667.5060.20130807024430.5/1.3.6.1.4.1.25403.158515237678667.5060.20130807024430.6.dcm	4285
																															final	5e05309a-49a0-47b3-91da-5bd6e8ed1151/1.3.6.1.4.1.25403.158515237678667.2100.20150226021842.11/1.3.6.1.4.1.25403.158515237678667.2100.20150226021842.12/1.3.6.1.4.1.25403.158515237678667.2100.20150226021842.13.dcm	5202
																															final	5e42081f-d34a-4a80-b468-a7bd8f546b98/2.25.217558009133564718707947407178792577293/2.25.219356701123277729780733801740059396459/2.25.142079230760311281886140151191479751587.dcm	5532
																															final	5ed71553-91e9-4e5a-8c0a-d50443c95067/1.3.6.1.4.1.25403.158515237678667.5060.20130807024548.12/1.3.6.1.4.1.25403.158515237678667.5060.20130807024548.13/1.3.6.1.4.1.25403.158515237678667.5060.20130807024548.14.dcm	4032
																															final	5ed71553-91e9-4e5a-8c0a-d50443c95067/1.3.6.1.4.1.25403.158515237678667.5060.20130807024548.9/1.3.6.1.4.1.25403.158515237678667.5060.20130807024548.10/1.3.6.1.4.1.25403.158515237678667.5060.20130807024548.11.dcm	3978
																															final	5ed71553-91e9-4e5a-8c0a-d50443c95067/1.3.6.1.4.1.25403.158515237678667.5060.20130807024549.1/1.3.6.1.4.1.25403.158515237678667.5060.20130807024549.2/1.3.6.1.4.1.25403.158515237678667.5060.20130807024549.3.dcm	4190
																															final	5ed71553-91e9-4e5a-8c0a-d50443c95067/1.3.6.1.4.1.25403.158515237678667.5060.20130807024549.13/1.3.6.1.4.1.25403.158515237678667.5060.20130807024549.14/1.3.6.1.4.1.25403.158515237678667.5060.20130807024549.15.dcm	4677
																															final	5ed71553-91e9-4e5a-8c0a-d50443c95067/1.3.6.1.4.1.25403.158515237678667.5060.20130807024549.4/1.3.6.1.4.1.25403.158515237678667.5060.20130807024549.5/1.3.6.1.4.1.25403.158515237678667.5060.20130807024549.6.dcm	4257
																															final	5ed71553-91e9-4e5a-8c0a-d50443c95067/1.3.6.1.4.1.25403.158515237678667.5060.20130807024549.7/1.3.6.1.4.1.25403.158515237678667.5060.20130807024549.8/1.3.6.1.4.1.25403.158515237678667.5060.20130807024549.9.dcm	4316
																															amended	5efab616-2cb3-45ec-afd8-cb278285c980/2.25.126840123993619667811634500252796716121/2.25.87389921875618404990985739058006992522/2.25.116696546261751404468309745736174185464.dcm	5791
																															amended	5efab616-2cb3-45ec-afd8-cb278285c980/2.25.264419178184768854944021334822480153735/2.25.107451394702831443510619289630162687960/2.25.27628161409874982414603173235278651072.dcm	5700
																															final	5f557f9e-d654-4647-95af-efe941dc0112/1.3.6.1.4.1.25403.158515237678667.5060.20130807020618.19/1.3.6.1.4.1.25403.158515237678667.5060.20130807020618.20/1.3.6.1.4.1.25403.158515237678667.5060.20130807020618.21.dcm	4761
																															final	5f557f9e-d654-4647-95af-efe941dc0112/1.3.6.1.4.1.25403.158515237678667.5060.20130807020618.7/1.3.6.1.4.1.25403.158515237678667.5060.20130807020618.8/1.3.6.1.4.1.25403.158515237678667.5060.20130807020618.9.dcm	4754
																															amended	5fffe26f-7f3a-4a4e-afb4-149f117400b6/2.25.10152360845731142132437657175976852460/2.25.136778383321157994908230678548313643526/2.25.195248667102902780956717391979282621169.dcm	5610
																															amended	5fffe26f-7f3a-4a4e-afb4-149f117400b6/2.25.123810727490811274206453725688350316548/2.25.312871589154556515391264633055275625706/2.25.170070583484256688666609790244298377915.dcm	5588
																															amended	5fffe26f-7f3a-4a4e-afb4-149f117400b6/2.25.199338677021637198412220415061003297/2.25.5394236945558505371982635665557048337/2.25.338362431119747403570426249103181337218.dcm	5481
																															amended	5fffe26f-7f3a-4a4e-afb4-149f117400b6/2.25.304961040675045901056603102946494097494/2.25.226229818100731726017997314910396490613/2.25.285837772169473990554273353894854046402.dcm	5475
																															amended	5fffe26f-7f3a-4a4e-afb4-149f117400b6/2.25.330741411020394101381147371243814292546/2.25.225781125294534915030127576929760341948/2.25.37279199836852391027400066587482755986.dcm	5490
																															amended	5fffe26f-7f3a-4a4e-afb4-149f117400b6/2.25.93726056278785404433420463702816807493/2.25.110473549550185017562729548901910459928/2.25.163096805155993215864504185130344758576.dcm	5489
																															amended	5fffe26f-7f3a-4a4e-afb4-149f117400b6/2.25.98209337702983760445027215874186917121/2.25.14603119276426352292734257062238432484/2.25.44081213769987588393822189015981775842.dcm	5491
																															final	60406f4f-9f8c-4457-94e4-b7ea11dadbff/1.3.6.1.4.1.25403.163683357445804.11044.20131119114453.7/1.3.6.1.4.1.25403.163683357445804.11044.20131119114453.8/1.3.6.1.4.1.25403.163683357445804.11044.20131119114453.9.dcm	4755
																															final	60b72bdf-51d6-443e-9025-875edfba052b/2.25.179083527218375066148093676992272828766/2.25.272326792256914019068556835619662050064/2.25.284430439132570471630169032875647600607.dcm	5479
																															final	60b72bdf-51d6-443e-9025-875edfba052b/2.25.246069576953782614032124059804742424639/2.25.192972113314848049889759505379479677420/2.25.285904633402712175523946219667238596419.dcm	5456
																															final	615209fe-bad5-4da8-9f2a-15407fc03d94/2.25.203931701177771829600743117959573207232/2.25.304019637984839510212681622923912674481/2.25.272507157416289013863093752927190155680.dcm	4967
																															final	615209fe-bad5-4da8-9f2a-15407fc03d94/2.25.233497025422814178443540525468490710319/2.25.295488725307620996112437124575986845174/2.25.288753948731870623890045590143427374668.dcm	5357
																															amended	642705ac-507f-4c30-b908-168ca0877147/1.2.840.113845.13.2561.3694820875.275624793669/1.2.840.113845.13.2561.3694820875.275624794333/1.2.840.113845.13.2561.3694820875.275624128269.2016	5904
																															amended	642705ac-507f-4c30-b908-168ca0877147/2.25.281639005446895190411356994292967537176/2.25.209205682954687925507498026371263926810/2.25.141231413526866394879791741674548186866.dcm	5890
																															amended	6458e611-fbc6-4f86-91ff-1359a6aacda5/1.2.840.113845.13.2561.3694820875.278654717529/1.2.840.113845.13.2561.3694820875.278654718155/1.2.840.113845.13.2561.3694820875.278654040596.2016	5762
																															amended	6458e611-fbc6-4f86-91ff-1359a6aacda5/2.25.18561404375564954916718939543186598580/2.25.75887895524315274371638814642348877937/2.25.4445617812918142756104260501765954050.dcm	5566
																															final	64d2b6b4-0139-40a1-8190-76862a28e749/2.25.48900188397705268572135769768160300646/2.25.93436710988451191728215780678438444327/2.25.312765018714833673921254812222614986043.dcm	5644
																															final	64e00069-e5e3-43a4-acd4-3edbd05d6c9f/1.3.6.1.4.1.25403.163683357445804.11044.20131119114509.10/1.3.6.1.4.1.25403.163683357445804.11044.20131119114509.11/1.3.6.1.4.1.25403.163683357445804.11044.20131119114509.12.dcm	4876
																															amended	661574ab-b07c-49ad-8b90-bdd80fdfdab0/1.2.840.113845.13.3193.3694820875.4268928298708/1.2.840.113845.13.3193.3694820875.4268928299348/1.2.840.113845.13.3193.3694820875.4268927620268.MNI126-26,06,2016	6230
																															final	6888dea7-b5db-4de4-bc04-547551106c86/2.25.127571824773778093382500341095640468998/2.25.284813212972528779078189332330529393677/2.25.167778380872610704905100841148577870722.dcm	6622
																															final	6888dea7-b5db-4de4-bc04-547551106c86/2.25.146851367087046077688210604816475063407/2.25.110198711150684361633206473968797455324/2.25.141363788426250247009758828217522177120.dcm	6614
																															final	6888dea7-b5db-4de4-bc04-547551106c86/2.25.187858871551805853238949734179970152524/2.25.182778846796505359677698445242990386490/2.25.196296975723870836182613455514942114922.dcm	6611
																															final	6888dea7-b5db-4de4-bc04-547551106c86/2.25.67328753579232373049909568853105034963/2.25.143114227922700853771135709861539717630/2.25.312322276182733381600316976336870710891.dcm	6631
																															final	69300c50-9803-4ac7-8da1-403504d6f6e6/2.25.227109865720829081696541925874955313099/2.25.293180516430987534767189623153710278381/2.25.313863357898353582250313737488298249408.dcm	5565
																															amended	6a3ceb2a-0651-4b66-9b00-156d15c8ccfe/2.25.144748714660395427714730755721579279763/2.25.91334554193346794080742791542540882373/2.25.286537188509482684751899698251340516037.dcm	6037
																															amended	6b09d534-ce07-4ed9-830d-adeb234a302c/1.2.840.113845.13.3669.3694820875.1918638918621/1.2.840.113845.13.3669.3694820875.1918638919263/1.2.840.113845.13.3669.3694820875.1918638258302.2016	5892
																															amended	6b09d534-ce07-4ed9-830d-adeb234a302c/2.25.145395836833054708993339776718435296953/2.25.329159136900076658610005101010948012466/2.25.24320860683307646897395875709388520090.dcm	5705
																															amended	6b09d534-ce07-4ed9-830d-adeb234a302c/2.25.252508769708132320154552185312948184862/2.25.67316339139583811291952023018731286157/2.25.228823823634119907602093688072256933120.dcm	5796
																															final	6ba7d729-1032-4113-977e-c173003ecc45/1.3.6.1.4.1.25403.207732457674374.27968.20150929060029.33/1.3.6.1.4.1.25403.207732457674374.27968.20150929060029.34/1.3.6.1.4.1.25403.207732457674374.27968.20150929060029.35.dcm	5559
																															amended	6d74050f-cc3a-4f6c-a378-4bc1b3d15647/2.25.15859247687964052039231623558538532966/2.25.158285430318135965857416702202293882993/2.25.305616489365747952807724417646557100087.dcm	4992
																															amended	6d74050f-cc3a-4f6c-a378-4bc1b3d15647/2.25.214186675222640625579082644730930567455/2.25.140129057039445045336866957065287656747/2.25.176970262716935914675272124300112503269.dcm	4663
																															amended	6d74050f-cc3a-4f6c-a378-4bc1b3d15647/2.25.216133273706742258410334220372050521886/2.25.59310335102791363026103444621372810209/2.25.233584687583180991738847411785562796729.dcm	5902
																															amended	6d74050f-cc3a-4f6c-a378-4bc1b3d15647/2.25.322395254802823853025465821132842115085/2.25.6230563659463081548939979688212483413/2.25.318280639703715970621249459772649474073.dcm	5817
																															amended	6d74050f-cc3a-4f6c-a378-4bc1b3d15647/2.25.59412532821774470466514450673479191872/2.25.149748537243964334146339164752570719260/2.25.225981116244996633889747723103230447077.dcm	5726
																															final	6f0a74a4-824c-4b16-bc18-64505a9b42bc/2.25.204109583072734121499333607463828597770/2.25.251206839494997669424080171739436005312/2.25.326714092011492114153708980185182745084.dcm	5776
																															final	6f0a74a4-824c-4b16-bc18-64505a9b42bc/2.25.323575494116864152975517363828850147108/2.25.39391927699409709953815156931494244277/2.25.169842681574743671686648965540669980707.dcm	5559
																															final	6f0a74a4-824c-4b16-bc18-64505a9b42bc/2.25.7501852690781536218673006553169928588/2.25.269256693027142477612012037501409125339/2.25.257923215590751284962416785495842694292.dcm	5802
																															amended	6f4d5874-f386-4d4f-bd83-504f148a36c2/1.2.840.113845.13.3193.3694820875.4267821811950/1.2.840.113845.13.3193.3694820875.4267821812608/1.2.840.113845.13.3193.3694820875.4267821172802.MNI120-14,10,2016	5975
																															amended	6f4d5874-f386-4d4f-bd83-504f148a36c2/2.25.261683894913034837108808242508395812919/2.25.322287053268355164489092776465597561046/2.25.65466191688345170562598948273362530741.dcm	6042
																															final	701059a8-eec5-4eb5-96dd-202dd283a563/1.3.6.1.4.1.25403.158515237678667.5060.20130807021252.10/1.3.6.1.4.1.25403.158515237678667.5060.20130807021252.11/1.3.6.1.4.1.25403.158515237678667.5060.20130807021252.12.dcm	4655
																															final	701059a8-eec5-4eb5-96dd-202dd283a563/1.3.6.1.4.1.25403.158515237678667.5060.20130807021252.13/1.3.6.1.4.1.25403.158515237678667.5060.20130807021252.14/1.3.6.1.4.1.25403.158515237678667.5060.20130807021252.15.dcm	4663
																															final	701059a8-eec5-4eb5-96dd-202dd283a563/1.3.6.1.4.1.25403.158515237678667.5060.20130807021252.4/1.3.6.1.4.1.25403.158515237678667.5060.20130807021252.5/1.3.6.1.4.1.25403.158515237678667.5060.20130807021252.6.dcm	4441
																															final	701059a8-eec5-4eb5-96dd-202dd283a563/1.3.6.1.4.1.25403.158515237678667.5060.20130807021252.7/1.3.6.1.4.1.25403.158515237678667.5060.20130807021252.8/1.3.6.1.4.1.25403.158515237678667.5060.20130807021252.9.dcm	4631
																															final	701059a8-eec5-4eb5-96dd-202dd283a563/1.3.6.1.4.1.25403.158515237678667.5060.20130807021253.1/1.3.6.1.4.1.25403.158515237678667.5060.20130807021253.2/1.3.6.1.4.1.25403.158515237678667.5060.20130807021253.3.dcm	4669
																															final	701059a8-eec5-4eb5-96dd-202dd283a563/1.3.6.1.4.1.25403.158515237678667.5060.20130807021253.10/1.3.6.1.4.1.25403.158515237678667.5060.20130807021253.11/1.3.6.1.4.1.25403.158515237678667.5060.20130807021253.12.dcm	4697
																															final	701059a8-eec5-4eb5-96dd-202dd283a563/1.3.6.1.4.1.25403.158515237678667.5060.20130807021253.13/1.3.6.1.4.1.25403.158515237678667.5060.20130807021253.14/1.3.6.1.4.1.25403.158515237678667.5060.20130807021253.15.dcm	4725
																															final	701059a8-eec5-4eb5-96dd-202dd283a563/1.3.6.1.4.1.25403.158515237678667.5060.20130807021253.16/1.3.6.1.4.1.25403.158515237678667.5060.20130807021253.17/1.3.6.1.4.1.25403.158515237678667.5060.20130807021253.18.dcm	4741
																															final	701059a8-eec5-4eb5-96dd-202dd283a563/1.3.6.1.4.1.25403.158515237678667.5060.20130807021253.4/1.3.6.1.4.1.25403.158515237678667.5060.20130807021253.5/1.3.6.1.4.1.25403.158515237678667.5060.20130807021253.6.dcm	4684
																															final	701059a8-eec5-4eb5-96dd-202dd283a563/1.3.6.1.4.1.25403.158515237678667.5060.20130807021253.7/1.3.6.1.4.1.25403.158515237678667.5060.20130807021253.8/1.3.6.1.4.1.25403.158515237678667.5060.20130807021253.9.dcm	4692
																															amended	702b567f-6e75-4f85-a85d-a97e96625e76/2.25.164637831280893225013655080367999275655/2.25.40552868101129284012665889983631693470/2.25.61411068495838042519566083214788384468.dcm	5804
																															amended	702b567f-6e75-4f85-a85d-a97e96625e76/2.25.247514460992907020369431033388556197986/2.25.29070576444711768228644110421907028220/2.25.288816364564751018524666516362407260298.dcm	5593
																															amended	702b567f-6e75-4f85-a85d-a97e96625e76/2.25.316597514276087835246655470061055901675/2.25.252286896792738987133648969846692002315/2.25.282119360554001311872950631155052644229.dcm	5572
																															amended	702b567f-6e75-4f85-a85d-a97e96625e76/2.25.7185291765324386269971495973805894825/2.25.61261112250689651047956156946859919481/2.25.142016796915693506476324692896448095002.dcm	5720
																															final	71ecae0b-8274-49f2-9de7-4a17b3673abd/2.25.322994474400901934559760673951504162712/2.25.322729022623508014911491120107231905691/2.25.193656096481632849669473413380231701233.dcm	5603
																															amended	721024f3-6cfc-45fa-a88b-421d7ae989be/2.25.196005301634446337265445153120483464188/2.25.137917724794200021374109660843698158649/2.25.209079675378842700839959553238131049156.dcm	5670
																															amended	721024f3-6cfc-45fa-a88b-421d7ae989be/2.25.62766087738057264482779707573098035510/2.25.186999343159995948074816126374681402825/2.25.329329880586859992154694344954612439775.dcm	5379
																															final	72173233-c816-4fdb-8ae5-b3786cb6f601/2.25.156845385577802257605662467003375631406/2.25.137820351029969263785661527890927709713/2.25.166754381039284419147853947460845098881.dcm	5396
																															final	72a9acba-93d7-46cc-b50e-e3fdde8e619b/1.3.6.1.4.1.25403.163683357445804.11044.20131119114404.14/1.3.6.1.4.1.25403.163683357445804.11044.20131119114404.15/1.3.6.1.4.1.25403.163683357445804.11044.20131119114404.16.dcm	4736
																															final	72a9acba-93d7-46cc-b50e-e3fdde8e619b/1.3.6.1.4.1.25403.163683357445804.11044.20131119114405.1/1.3.6.1.4.1.25403.163683357445804.11044.20131119114405.2/1.3.6.1.4.1.25403.163683357445804.11044.20131119114405.3.dcm	4861
																															final	73728abc-69cd-4e1d-839f-65e5b123ad90/1.3.6.1.4.1.25403.158515237678667.5060.20130807025109.12/1.3.6.1.4.1.25403.158515237678667.5060.20130807025109.13/1.3.6.1.4.1.25403.158515237678667.5060.20130807025109.14.dcm	4033
																															final	73728abc-69cd-4e1d-839f-65e5b123ad90/1.3.6.1.4.1.25403.158515237678667.5060.20130807025109.9/1.3.6.1.4.1.25403.158515237678667.5060.20130807025109.10/1.3.6.1.4.1.25403.158515237678667.5060.20130807025109.11.dcm	3769
																															final	740ffce3-80d5-4b4f-be43-e73e6abf75ae/1.2.840.114062.2.192.168.196.14.2016.5.12.9.36.8.2816296.1/1.2.840.114062.2.192.168.196.14.2016.5.12.9.36.50.2858218.2/1.2.840.114062.2.192.168.196.14.2016.5.12.9.36.50.2858218.dcm	5820
																															final	745895f1-8717-4330-9a20-9a4aa72c9e4c/1.3.6.1.4.1.25403.163683357445804.11492.20131121045002.26/1.3.6.1.4.1.25403.163683357445804.11492.20131121045002.27/1.3.6.1.4.1.25403.163683357445804.11492.20131121045002.28.dcm	4006
																															final	745895f1-8717-4330-9a20-9a4aa72c9e4c/1.3.6.1.4.1.25403.163683357445804.11492.20131121045002.29/1.3.6.1.4.1.25403.163683357445804.11492.20131121045002.30/1.3.6.1.4.1.25403.163683357445804.11492.20131121045002.31.dcm	4735
																															final	745895f1-8717-4330-9a20-9a4aa72c9e4c/1.3.6.1.4.1.25403.163683357445804.11492.20131121045002.32/1.3.6.1.4.1.25403.163683357445804.11492.20131121045002.33/1.3.6.1.4.1.25403.163683357445804.11492.20131121045002.34.dcm	4799
																															final	745895f1-8717-4330-9a20-9a4aa72c9e4c/1.3.6.1.4.1.25403.163683357445804.11492.20131121045002.35/1.3.6.1.4.1.25403.163683357445804.11492.20131121045002.36/1.3.6.1.4.1.25403.163683357445804.11492.20131121045002.37.dcm	4859
																															final	747e9a38-7088-41fd-b2b7-e519e7a11edb/1.3.6.1.4.1.25403.207732457674374.27968.20150929060053.11/1.3.6.1.4.1.25403.207732457674374.27968.20150929060053.12/1.3.6.1.4.1.25403.207732457674374.27968.20150929060053.13.dcm	5567
																															final	750fc50b-db83-4f72-9f72-547f107c4e52/1.3.6.1.4.1.25403.158515237678667.5060.20130807023441.14/1.3.6.1.4.1.25403.158515237678667.5060.20130807023441.15/1.3.6.1.4.1.25403.158515237678667.5060.20130807023441.16.dcm	4099
																															final	750fc50b-db83-4f72-9f72-547f107c4e52/1.3.6.1.4.1.25403.158515237678667.5060.20130807023442.4/1.3.6.1.4.1.25403.158515237678667.5060.20130807023442.5/1.3.6.1.4.1.25403.158515237678667.5060.20130807023442.6.dcm	4140
																															final	750fc50b-db83-4f72-9f72-547f107c4e52/1.3.6.1.4.1.25403.158515237678667.5060.20130807023442.7/1.3.6.1.4.1.25403.158515237678667.5060.20130807023442.8/1.3.6.1.4.1.25403.158515237678667.5060.20130807023442.9.dcm	4202
																															final	755d2ad3-3df8-41ab-8331-20a63cb2d203/1.3.6.1.4.1.25403.158515237678667.5060.20130807023502.7/1.3.6.1.4.1.25403.158515237678667.5060.20130807023502.8/1.3.6.1.4.1.25403.158515237678667.5060.20130807023502.9.dcm	4740
																															final	7569870a-3b9f-46af-8145-bb8aedc2bd64/1.3.6.1.4.1.25403.158515237678667.5060.20130807024250.13/1.3.6.1.4.1.25403.158515237678667.5060.20130807024250.14/1.3.6.1.4.1.25403.158515237678667.5060.20130807024250.15.dcm	4018
																															final	7569870a-3b9f-46af-8145-bb8aedc2bd64/1.3.6.1.4.1.25403.158515237678667.5060.20130807024250.16/1.3.6.1.4.1.25403.158515237678667.5060.20130807024250.17/1.3.6.1.4.1.25403.158515237678667.5060.20130807024250.18.dcm	4068
																															final	75892c76-b16c-4449-b87d-4a3b72edb447/2.25.241377680516442940431744726438478302302/2.25.280399389620373068332720691497219097909/2.25.319300375854626977645334120160267407527.dcm	5784
																															final	75892c76-b16c-4449-b87d-4a3b72edb447/2.25.87801286092459535086603040629950250565/2.25.157352102854846883682427332858513942391/2.25.89615211265097417816197843025670836184.dcm	5593
																															final	762c5d5b-7b41-424d-9427-a90024bee07c/1.3.6.1.4.1.25403.158515237678667.2100.20150226021640.1/1.3.6.1.4.1.25403.158515237678667.2100.20150226021640.2/1.3.6.1.4.1.25403.158515237678667.2100.20150226021640.3.dcm	4746
																															final	762c5d5b-7b41-424d-9427-a90024bee07c/1.3.6.1.4.1.25403.158515237678667.2100.20150226021641.1/1.3.6.1.4.1.25403.158515237678667.2100.20150226021641.2/1.3.6.1.4.1.25403.158515237678667.2100.20150226021641.3.dcm	4627
																															final	762c5d5b-7b41-424d-9427-a90024bee07c/1.3.6.1.4.1.25403.158515237678667.2100.20150226021641.16/1.3.6.1.4.1.25403.158515237678667.2100.20150226021641.17/1.3.6.1.4.1.25403.158515237678667.2100.20150226021641.18.dcm	4573
																															final	762c5d5b-7b41-424d-9427-a90024bee07c/1.3.6.1.4.1.25403.158515237678667.2100.20150226021641.4/1.3.6.1.4.1.25403.158515237678667.2100.20150226021641.5/1.3.6.1.4.1.25403.158515237678667.2100.20150226021641.6.dcm	4690
																															final	762c5d5b-7b41-424d-9427-a90024bee07c/1.3.6.1.4.1.25403.158515237678667.2100.20150226021641.7/1.3.6.1.4.1.25403.158515237678667.2100.20150226021641.8/1.3.6.1.4.1.25403.158515237678667.2100.20150226021641.9.dcm	4812
																															final	762c5d5b-7b41-424d-9427-a90024bee07c/1.3.6.1.4.1.25403.158515237678667.2100.20150226021642.1/1.3.6.1.4.1.25403.158515237678667.2100.20150226021642.2/1.3.6.1.4.1.25403.158515237678667.2100.20150226021642.3.dcm	5246
																															final	762c5d5b-7b41-424d-9427-a90024bee07c/1.3.6.1.4.1.25403.158515237678667.2100.20150226021642.4/1.3.6.1.4.1.25403.158515237678667.2100.20150226021642.5/1.3.6.1.4.1.25403.158515237678667.2100.20150226021642.6.dcm	4889
																															final	762c5d5b-7b41-424d-9427-a90024bee07c/1.3.6.1.4.1.25403.158515237678667.2100.20150226021657.1/1.3.6.1.4.1.25403.158515237678667.2100.20150226021657.2/1.3.6.1.4.1.25403.158515237678667.2100.20150226021657.3.dcm	4258
																															final	762c5d5b-7b41-424d-9427-a90024bee07c/1.3.6.1.4.1.25403.158515237678667.2100.20150226021657.10/1.3.6.1.4.1.25403.158515237678667.2100.20150226021657.11/1.3.6.1.4.1.25403.158515237678667.2100.20150226021657.12.dcm	5239
																															final	762c5d5b-7b41-424d-9427-a90024bee07c/1.3.6.1.4.1.25403.158515237678667.2100.20150226021657.4/1.3.6.1.4.1.25403.158515237678667.2100.20150226021657.5/1.3.6.1.4.1.25403.158515237678667.2100.20150226021657.6.dcm	3712
																															final	762c5d5b-7b41-424d-9427-a90024bee07c/1.3.6.1.4.1.25403.158515237678667.2100.20150226021657.7/1.3.6.1.4.1.25403.158515237678667.2100.20150226021657.8/1.3.6.1.4.1.25403.158515237678667.2100.20150226021657.9.dcm	4048
																															final	762c5d5b-7b41-424d-9427-a90024bee07c/1.3.6.1.4.1.25403.158515237678667.2100.20150226021658.1/1.3.6.1.4.1.25403.158515237678667.2100.20150226021658.2/1.3.6.1.4.1.25403.158515237678667.2100.20150226021658.3.dcm	4419
																															final	762c5d5b-7b41-424d-9427-a90024bee07c/1.3.6.1.4.1.25403.158515237678667.2100.20150226021658.4/1.3.6.1.4.1.25403.158515237678667.2100.20150226021658.5/1.3.6.1.4.1.25403.158515237678667.2100.20150226021658.6.dcm	3937
																															final	762c5d5b-7b41-424d-9427-a90024bee07c/1.3.6.1.4.1.25403.158515237678667.2100.20150226021658.7/1.3.6.1.4.1.25403.158515237678667.2100.20150226021658.8/1.3.6.1.4.1.25403.158515237678667.2100.20150226021658.9.dcm	3977
																															final	766c43c4-ed76-4a2d-a437-d78786fc964e/1.3.6.1.4.1.25403.163683357445804.11492.20131121044909.4/1.3.6.1.4.1.25403.163683357445804.11492.20131121044909.5/1.3.6.1.4.1.25403.163683357445804.11492.20131121044909.6.dcm	4603
																															final	77109050-a8ff-41a7-ba07-813cb65df3ef/2.25.203463317621473033618299017746300869207/2.25.200340030113241724663411069655064916272/2.25.329427443994481314087478740497415273569.dcm	5641
																															final	77109050-a8ff-41a7-ba07-813cb65df3ef/2.25.52022463721825495796023631783248676201/2.25.252565864535629834250347464927182677229/2.25.313296221066982433111771690121447823907.dcm	5232
																															final	7722513c-ed55-4f63-8199-d1da561ad298/1.3.6.1.4.1.25403.158515237678667.5060.20130807021435.9/1.3.6.1.4.1.25403.158515237678667.5060.20130807021435.10/1.3.6.1.4.1.25403.158515237678667.5060.20130807021435.11.dcm	4007
																															final	7722513c-ed55-4f63-8199-d1da561ad298/1.3.6.1.4.1.25403.158515237678667.5060.20130807021436.1/1.3.6.1.4.1.25403.158515237678667.5060.20130807021436.2/1.3.6.1.4.1.25403.158515237678667.5060.20130807021436.3.dcm	4067
																															final	7751135e-52d4-4511-ab1c-068f21e432bb/2.25.25209276587887253994307652280628065568/2.25.296138428865742758074239686402471548651/2.25.67903055844941662039019035360484224326.dcm	5475
																															final	77b338c4-6271-401f-8289-9dca2cbfedd5/1.3.6.1.4.1.25403.158515237678667.5060.20130807022744.1/1.3.6.1.4.1.25403.158515237678667.5060.20130807022744.2/1.3.6.1.4.1.25403.158515237678667.5060.20130807022744.3.dcm	3656
																															final	77b338c4-6271-401f-8289-9dca2cbfedd5/1.3.6.1.4.1.25403.158515237678667.5060.20130807022744.10/1.3.6.1.4.1.25403.158515237678667.5060.20130807022744.11/1.3.6.1.4.1.25403.158515237678667.5060.20130807022744.12.dcm	4034
																															final	77b338c4-6271-401f-8289-9dca2cbfedd5/1.3.6.1.4.1.25403.158515237678667.5060.20130807022744.7/1.3.6.1.4.1.25403.158515237678667.5060.20130807022744.8/1.3.6.1.4.1.25403.158515237678667.5060.20130807022744.9.dcm	3826
																															final	77c1b5e1-871c-45d8-9cc4-4d0154f87d0b/1.3.6.1.4.1.25403.158515237678667.5060.20130807020843.10/1.3.6.1.4.1.25403.158515237678667.5060.20130807020843.11/1.3.6.1.4.1.25403.158515237678667.5060.20130807020843.12.dcm	4252
																															final	77c1b5e1-871c-45d8-9cc4-4d0154f87d0b/1.3.6.1.4.1.25403.158515237678667.5060.20130807020843.7/1.3.6.1.4.1.25403.158515237678667.5060.20130807020843.8/1.3.6.1.4.1.25403.158515237678667.5060.20130807020843.9.dcm	4222
																															final	77e0ee83-517a-41cc-9679-a189343696a8/2.25.239719993713473908226698286963083189035/2.25.299099093375624504052415414219541188371/2.25.300541450775920180849905383096845688205.dcm	5594
																															final	77e0ee83-517a-41cc-9679-a189343696a8/2.25.277401206885206503729698868922427918346/2.25.165895210131209701684708428980512213695/2.25.211702676055725588820603748855912897146.dcm	5838
																															final	77e0ee83-517a-41cc-9679-a189343696a8/2.25.36558984670797830674174664110372287944/2.25.215397343151736709596820911049235392617/2.25.313555435823761142115350893017571049594.dcm	5293
																															amended	78a9cc99-2edf-4315-bb8b-8facf51de8c4/2.25.182904635847711308799777495588278316517/2.25.277865108866162832425738222610553775381/2.25.185148299656413088833294092360529286470.dcm	5755
																															amended	78a9cc99-2edf-4315-bb8b-8facf51de8c4/2.25.336596139401658668494536494233889527827/2.25.137214891445290123681253768310173082001/2.25.2844817612943551260435764015236179485.dcm	5715
																															amended	78a9cc99-2edf-4315-bb8b-8facf51de8c4/2.25.4238626571037409728117011596176885309/2.25.181896267643754473719573965448882811343/2.25.278941532827621317767991863358540962050.dcm	5783
																															final	7945427c-7a59-4ccf-b213-ce0a1fd08bb8/1.3.6.1.4.1.25403.163683357445804.11044.20131119114636.4/1.3.6.1.4.1.25403.163683357445804.11044.20131119114636.5/1.3.6.1.4.1.25403.163683357445804.11044.20131119114636.6.dcm	4888
																															final	7a659467-793e-425a-bc30-c337e2c73ea0/1.3.6.1.4.1.25403.158515237678667.5060.20130807022022.14/1.3.6.1.4.1.25403.158515237678667.5060.20130807022022.15/1.3.6.1.4.1.25403.158515237678667.5060.20130807022022.16.dcm	4314
																															final	7a659467-793e-425a-bc30-c337e2c73ea0/1.3.6.1.4.1.25403.158515237678667.5060.20130807022022.5/1.3.6.1.4.1.25403.158515237678667.5060.20130807022022.6/1.3.6.1.4.1.25403.158515237678667.5060.20130807022022.7.dcm	4097
																															final	7a659467-793e-425a-bc30-c337e2c73ea0/1.3.6.1.4.1.25403.158515237678667.5060.20130807022022.8/1.3.6.1.4.1.25403.158515237678667.5060.20130807022022.9/1.3.6.1.4.1.25403.158515237678667.5060.20130807022022.10.dcm	4272
																															final	7a659467-793e-425a-bc30-c337e2c73ea0/1.3.6.1.4.1.25403.158515237678667.5060.20130807022023.1/1.3.6.1.4.1.25403.158515237678667.5060.20130807022023.2/1.3.6.1.4.1.25403.158515237678667.5060.20130807022023.3.dcm	4316
																															amended	7ae53461-02c3-424e-bb1c-e5a10747a7e1/2.25.123000127692243106201031283847821169001/2.25.259784065677438187478717111129295735583/2.25.247819643531399852485528717000011113961.dcm	5880
																															final	7b25e3af-a0e4-4dd5-95be-41477c50ff7e/1.3.6.1.4.1.25403.158515237678667.5060.20130807020412.13/1.3.6.1.4.1.25403.158515237678667.5060.20130807020412.14/1.3.6.1.4.1.25403.158515237678667.5060.20130807020412.15.dcm	4670
																															final	7b25e3af-a0e4-4dd5-95be-41477c50ff7e/1.3.6.1.4.1.25403.158515237678667.5060.20130807020412.16/1.3.6.1.4.1.25403.158515237678667.5060.20130807020412.17/1.3.6.1.4.1.25403.158515237678667.5060.20130807020412.18.dcm	4719
																															final	7b5de76d-2cb3-45e2-9f8b-6827a6403c47/1.3.6.1.4.1.25403.158515237678667.5060.20130807021730.10/1.3.6.1.4.1.25403.158515237678667.5060.20130807021730.11/1.3.6.1.4.1.25403.158515237678667.5060.20130807021730.12.dcm	4565
																															final	7b5de76d-2cb3-45e2-9f8b-6827a6403c47/1.3.6.1.4.1.25403.158515237678667.5060.20130807021730.13/1.3.6.1.4.1.25403.158515237678667.5060.20130807021730.14/1.3.6.1.4.1.25403.158515237678667.5060.20130807021730.15.dcm	4592
																															final	7b5de76d-2cb3-45e2-9f8b-6827a6403c47/1.3.6.1.4.1.25403.158515237678667.5060.20130807021730.7/1.3.6.1.4.1.25403.158515237678667.5060.20130807021730.8/1.3.6.1.4.1.25403.158515237678667.5060.20130807021730.9.dcm	4529
																															final	7b5de76d-2cb3-45e2-9f8b-6827a6403c47/1.3.6.1.4.1.25403.158515237678667.5060.20130807021731.1/1.3.6.1.4.1.25403.158515237678667.5060.20130807021731.2/1.3.6.1.4.1.25403.158515237678667.5060.20130807021731.3.dcm	4676
																															final	7b7c18e6-dc4d-4793-a922-aa6bc7a83d89/1.3.6.1.4.1.25403.207732457674374.13668.20141127075928.37/1.3.6.1.4.1.25403.207732457674374.13668.20141127075928.38/1.3.6.1.4.1.25403.207732457674374.13668.20141127075928.39.dcm	5051
																															final	7b7c18e6-dc4d-4793-a922-aa6bc7a83d89/1.3.6.1.4.1.25403.207732457674374.13668.20141127075928.40/1.3.6.1.4.1.25403.207732457674374.13668.20141127075928.41/1.3.6.1.4.1.25403.207732457674374.13668.20141127075928.42.dcm	4844
																															final	7b7c18e6-dc4d-4793-a922-aa6bc7a83d89/1.3.6.1.4.1.25403.207732457674374.13668.20141127075928.43/1.3.6.1.4.1.25403.207732457674374.13668.20141127075928.44/1.3.6.1.4.1.25403.207732457674374.13668.20141127075928.45.dcm	4907
																															final	7bad9cfd-4de6-4666-9bc6-2d6ad395ecca/1.3.6.1.4.1.25403.158515237678667.5060.20130807024631.1/1.3.6.1.4.1.25403.158515237678667.5060.20130807024631.2/1.3.6.1.4.1.25403.158515237678667.5060.20130807024631.3.dcm	4664
																															final	7d4d3553-f6c4-4dcc-a176-01c016f51f48/2.25.196614385439341106385692474893602636556/2.25.331698834581105579438522719256405746207/2.25.201225951609402254867042012849294031147.dcm	6444
																															final	7ef62c9d-0e6b-405f-bf62-bae046da3aaa/1.3.6.1.4.1.25403.158515237678667.2100.20150226021859.1/1.3.6.1.4.1.25403.158515237678667.2100.20150226021859.2/1.3.6.1.4.1.25403.158515237678667.2100.20150226021859.3.dcm	5287
																															final	7f5c4ba5-101f-4169-a322-068dbb85288c/2.25.127898189322692949091339363898968155158/2.25.49182855072179536821151036834912650999/2.25.155909405888636869002618947218752182074.dcm	5567
																															final	7f5c4ba5-101f-4169-a322-068dbb85288c/2.25.59201233316611315826289729669508199010/2.25.106400912388161276515826983801666400236/2.25.244674375967143141281491074365600016679.dcm	5651
																															final	7fa16327-95b5-436e-bb6e-2fc5a43c2328/2.25.225846975275841746175131236070230327316/2.25.178178795228719018246958700382817153490/2.25.131802026130748008382131243703862229227.dcm	5532
																															final	806326d4-9570-46ab-900a-97e28bc0463c/2.25.245727482350487216083405476998060560138/2.25.251355911273425116191965435116303473772/2.25.285092084120610951673796763383858941945.dcm	5681
																															amended	8175ae29-0c3d-457a-8e50-7728f8e5e266/2.25.100158736161743773541250136032688578541/2.25.60250821310655783516902717787853302071/2.25.88885698060379596846630541857748565733.dcm	5936
																															amended	8175ae29-0c3d-457a-8e50-7728f8e5e266/2.25.192514384675728496220193173812482183676/2.25.122023531308961440478174924007117514833/2.25.88372658874789708540775261672833528791.dcm	5005
																															amended	8240a8a4-812a-4bb4-a855-14654b1955ec/1.2.840.113845.13.3669.3694820875.1914450143742/1.2.840.113845.13.3669.3694820875.1914450144420/1.2.840.113845.13.3669.3694820875.1914449470797.2016	5963
																															amended	8240a8a4-812a-4bb4-a855-14654b1955ec/2.25.252651183435399708142714060720490226453/2.25.16009637545159850644044042363253902894/2.25.231214419012776992937666055461172218598.dcm	5434
																															amended	8240a8a4-812a-4bb4-a855-14654b1955ec/2.25.258525833332854235292220108192124538255/2.25.291477372816003879338800571055961117906/2.25.91820510791390535280275400792147436057.dcm	5957
																															amended	8240a8a4-812a-4bb4-a855-14654b1955ec/2.25.313016765616049456197830473643954437965/2.25.71644059737142518858348416228500933137/2.25.161755542470840665033690691057942360246.dcm	5388
																															amended	8240a8a4-812a-4bb4-a855-14654b1955ec/2.25.40220547240426841487853834985865878318/2.25.181788487325024718880529661556749187154/2.25.10636932055652126228020994313583648142.dcm	5866
																															final	82471356-dd6f-4964-9e07-da33ef57996a/1.3.6.1.4.1.25403.158515237678667.5060.20130807023121.11/1.3.6.1.4.1.25403.158515237678667.5060.20130807023121.12/1.3.6.1.4.1.25403.158515237678667.5060.20130807023121.13.dcm	3873
																															final	82471356-dd6f-4964-9e07-da33ef57996a/1.3.6.1.4.1.25403.158515237678667.5060.20130807023121.14/1.3.6.1.4.1.25403.158515237678667.5060.20130807023121.15/1.3.6.1.4.1.25403.158515237678667.5060.20130807023121.16.dcm	3937
																															final	82471356-dd6f-4964-9e07-da33ef57996a/1.3.6.1.4.1.25403.158515237678667.5060.20130807023121.8/1.3.6.1.4.1.25403.158515237678667.5060.20130807023121.9/1.3.6.1.4.1.25403.158515237678667.5060.20130807023121.10.dcm	3808
																															final	82471356-dd6f-4964-9e07-da33ef57996a/1.3.6.1.4.1.25403.158515237678667.5060.20130807023122.1/1.3.6.1.4.1.25403.158515237678667.5060.20130807023122.2/1.3.6.1.4.1.25403.158515237678667.5060.20130807023122.3.dcm	4106
																															final	82471356-dd6f-4964-9e07-da33ef57996a/1.3.6.1.4.1.25403.158515237678667.5060.20130807023122.4/1.3.6.1.4.1.25403.158515237678667.5060.20130807023122.5/1.3.6.1.4.1.25403.158515237678667.5060.20130807023122.6.dcm	4168
																															amended	825fad8c-c80a-414f-91a8-8d2eae86916a/1.2.840.113845.13.3669.3694820875.1917344695874/1.2.840.113845.13.3669.3694820875.1917344696517/1.2.840.113845.13.3669.3694820875.1917344050134.2016	5880
																															amended	825fad8c-c80a-414f-91a8-8d2eae86916a/2.25.189106222071368278775964071751094530874/2.25.216112115529905927250802059048501304433/2.25.294387766617403132042902504860258100630.dcm	5868
																															amended	825fad8c-c80a-414f-91a8-8d2eae86916a/2.25.235694059286799343047682230292781805256/2.25.92492621423133999254894198619943614914/2.25.109693814909796930541844324965331544935.dcm	5959
																															final	83cd9c0b-92ed-40b7-89f0-f23ddb6fef89/1.3.6.1.4.1.25403.158515237678667.2100.20150226021929.45/1.3.6.1.4.1.25403.158515237678667.2100.20150226021929.46/1.3.6.1.4.1.25403.158515237678667.2100.20150226021929.47.dcm	4082
																															final	83cd9c0b-92ed-40b7-89f0-f23ddb6fef89/1.3.6.1.4.1.25403.158515237678667.2100.20150226021930.1/1.3.6.1.4.1.25403.158515237678667.2100.20150226021930.2/1.3.6.1.4.1.25403.158515237678667.2100.20150226021930.3.dcm	3878
																															final	83cd9c0b-92ed-40b7-89f0-f23ddb6fef89/1.3.6.1.4.1.25403.158515237678667.2100.20150226021930.10/1.3.6.1.4.1.25403.158515237678667.2100.20150226021930.11/1.3.6.1.4.1.25403.158515237678667.2100.20150226021930.12.dcm	4343
																															final	83cd9c0b-92ed-40b7-89f0-f23ddb6fef89/1.3.6.1.4.1.25403.158515237678667.2100.20150226021930.4/1.3.6.1.4.1.25403.158515237678667.2100.20150226021930.5/1.3.6.1.4.1.25403.158515237678667.2100.20150226021930.6.dcm	3937
																															final	83cd9c0b-92ed-40b7-89f0-f23ddb6fef89/1.3.6.1.4.1.25403.158515237678667.2100.20150226021930.7/1.3.6.1.4.1.25403.158515237678667.2100.20150226021930.8/1.3.6.1.4.1.25403.158515237678667.2100.20150226021930.9.dcm	3999
																															final	83cd9c0b-92ed-40b7-89f0-f23ddb6fef89/1.3.6.1.4.1.25403.158515237678667.2100.20150226021931.1/1.3.6.1.4.1.25403.158515237678667.2100.20150226021931.2/1.3.6.1.4.1.25403.158515237678667.2100.20150226021931.3.dcm	4223
																															final	83d72889-fda5-45d7-90b4-94747d89c8b8/1.3.6.1.4.1.25403.158515237678667.9208.20150310095211.4/1.3.6.1.4.1.25403.158515237678667.9208.20150310095211.5/1.3.6.1.4.1.25403.158515237678667.9208.20150310095211.6.dcm	5310
																															final	844e41ba-f5ba-4e96-8f27-50cb5807307c/1.3.6.1.4.1.25403.158515237678667.5060.20130807022535.10/1.3.6.1.4.1.25403.158515237678667.5060.20130807022535.11/1.3.6.1.4.1.25403.158515237678667.5060.20130807022535.12.dcm	3962
																															final	844e41ba-f5ba-4e96-8f27-50cb5807307c/1.3.6.1.4.1.25403.158515237678667.5060.20130807022535.4/1.3.6.1.4.1.25403.158515237678667.5060.20130807022535.5/1.3.6.1.4.1.25403.158515237678667.5060.20130807022535.6.dcm	3920
																															final	84dddfd6-9e4c-41ce-916b-66d9ae98f363/1.3.6.1.4.1.25403.158515237678667.5060.20130807023136.7/1.3.6.1.4.1.25403.158515237678667.5060.20130807023136.8/1.3.6.1.4.1.25403.158515237678667.5060.20130807023136.9.dcm	4375
																															final	84dddfd6-9e4c-41ce-916b-66d9ae98f363/1.3.6.1.4.1.25403.75984511895.34804.20150526025253.58/1.3.6.1.4.1.25403.75984511895.34804.20150526025253.59/1.3.6.1.4.1.25403.75984511895.34804.20150526025253.60.dcm	4985
																															final	85174ee2-11e8-4b7a-9ace-2ef1c7b92c70/2.25.78762935490719877008182294884803489029/2.25.210624566095029661646660835920882373425/2.25.299803268072848394249024309405138279397.dcm	6202
																															final	856fe0b9-1cd2-4530-8adc-826e0ed6277c/2.25.125306764313963612893464005676179261817/2.25.42998568284673363439807797037927318159/2.25.115834588087867947218020021766932653586.dcm	5418
																															final	856fe0b9-1cd2-4530-8adc-826e0ed6277c/2.25.292107731944734720811769786201030163201/2.25.5146210440242172734958613870478591928/2.25.332916341168167195741974370035705415718.dcm	4793
																															final	856fe0b9-1cd2-4530-8adc-826e0ed6277c/2.25.312207701416024932834238989399752462856/2.25.145922386229276324651267835712623999375/2.25.320175678406794287885538501943521346465.dcm	5143
																															final	858a54ae-2996-4e58-a926-002495cc1080/1.3.6.1.4.1.25403.158515237678667.5060.20130807020929.5/1.3.6.1.4.1.25403.158515237678667.5060.20130807020929.6/1.3.6.1.4.1.25403.158515237678667.5060.20130807020929.7.dcm	4711
																															final	8599f8db-809e-4006-b5ea-57768bee54db/2.25.139122457746312235877132587034061417758/2.25.192361828382504256355093892613023459566/2.25.251258920272799070572597320077493882402.dcm	6076
																															final	8599f8db-809e-4006-b5ea-57768bee54db/2.25.339842605873558510817524961916900374284/2.25.30018476632870166308518679439356629832/2.25.309726079519911657250131285643912342901.dcm	6100
																															final	85ecdcc1-272a-4f97-b7dd-5f49b85faf68/1.3.6.1.4.1.25403.158515237678667.2100.20150226021908.11/1.3.6.1.4.1.25403.158515237678667.2100.20150226021908.12/1.3.6.1.4.1.25403.158515237678667.2100.20150226021908.13.dcm	4840
																															final	85ecdcc1-272a-4f97-b7dd-5f49b85faf68/1.3.6.1.4.1.25403.158515237678667.2100.20150226021908.14/1.3.6.1.4.1.25403.158515237678667.2100.20150226021908.15/1.3.6.1.4.1.25403.158515237678667.2100.20150226021908.16.dcm	5058
																															final	85ecdcc1-272a-4f97-b7dd-5f49b85faf68/1.3.6.1.4.1.25403.158515237678667.2100.20150226021908.17/1.3.6.1.4.1.25403.158515237678667.2100.20150226021908.18/1.3.6.1.4.1.25403.158515237678667.2100.20150226021908.19.dcm	5156
																															final	85ecdcc1-272a-4f97-b7dd-5f49b85faf68/1.3.6.1.4.1.25403.158515237678667.2100.20150226021908.8/1.3.6.1.4.1.25403.158515237678667.2100.20150226021908.9/1.3.6.1.4.1.25403.158515237678667.2100.20150226021908.10.dcm	5079
																															final	85ecdcc1-272a-4f97-b7dd-5f49b85faf68/1.3.6.1.4.1.25403.158515237678667.2100.20150226021909.10/1.3.6.1.4.1.25403.158515237678667.2100.20150226021909.11/1.3.6.1.4.1.25403.158515237678667.2100.20150226021909.12.dcm	4895
																															final	85ecdcc1-272a-4f97-b7dd-5f49b85faf68/1.3.6.1.4.1.25403.158515237678667.2100.20150226021909.4/1.3.6.1.4.1.25403.158515237678667.2100.20150226021909.5/1.3.6.1.4.1.25403.158515237678667.2100.20150226021909.6.dcm	4763
																															final	85ecdcc1-272a-4f97-b7dd-5f49b85faf68/1.3.6.1.4.1.25403.158515237678667.2100.20150226021909.7/1.3.6.1.4.1.25403.158515237678667.2100.20150226021909.8/1.3.6.1.4.1.25403.158515237678667.2100.20150226021909.9.dcm	4978
																															final	85fa528b-a794-49aa-b08e-dc594ce9dc5e/2.25.21235566715829161457338322162192145116/2.25.161782227635136114679113098617635256168/2.25.187267911296473866732292705036282876562.dcm	6652
																															final	85fa528b-a794-49aa-b08e-dc594ce9dc5e/2.25.315405322340311855365927019779705810977/2.25.230454092000607468023665695385114584538/2.25.14609198463005055503275770547776748694.dcm	6624
																															final	862fd45f-e8ea-4fe3-bc71-d78a32f85d18/2.25.147673211334525194778084314790057514544/2.25.254363984562578198466029739915652586306/2.25.227522582290193946294375066397786181317.dcm	6126
																															final	86de7040-4118-4ee9-895e-e66c7dff4934/1.3.6.1.4.1.25403.158515237678667.5060.20130807023430.10/1.3.6.1.4.1.25403.158515237678667.5060.20130807023430.11/1.3.6.1.4.1.25403.158515237678667.5060.20130807023430.12.dcm	4082
																															final	86de7040-4118-4ee9-895e-e66c7dff4934/1.3.6.1.4.1.25403.158515237678667.5060.20130807023430.13/1.3.6.1.4.1.25403.158515237678667.5060.20130807023430.14/1.3.6.1.4.1.25403.158515237678667.5060.20130807023430.15.dcm	4166
																															final	86de7040-4118-4ee9-895e-e66c7dff4934/1.3.6.1.4.1.25403.158515237678667.5060.20130807023430.7/1.3.6.1.4.1.25403.158515237678667.5060.20130807023430.8/1.3.6.1.4.1.25403.158515237678667.5060.20130807023430.9.dcm	3993
																															final	876af69f-36f4-4cda-9453-af8737625d42/1.3.6.1.4.1.25403.158515237678667.2100.20150226021831.37/1.3.6.1.4.1.25403.158515237678667.2100.20150226021831.38/1.3.6.1.4.1.25403.158515237678667.2100.20150226021831.39.dcm	5366
																															final	87ff6bb5-7908-486a-9067-149105b3c36b/1.3.6.1.4.1.25403.158515237678667.5060.20130807020636.10/1.3.6.1.4.1.25403.158515237678667.5060.20130807020636.11/1.3.6.1.4.1.25403.158515237678667.5060.20130807020636.12.dcm	3679
																															final	8861ca40-ccf3-4a70-9342-42799602f470/2.25.94663263023020278044782291337145784191/2.25.279639942742436567805522264444438155201/2.25.185434538085100601581303811710639758374.dcm	5002
																															final	88c35215-3b04-4962-846b-d82574d903d1/1.3.6.1.4.1.25403.158515237678667.5060.20130807025239.10/1.3.6.1.4.1.25403.158515237678667.5060.20130807025239.11/1.3.6.1.4.1.25403.158515237678667.5060.20130807025239.12.dcm	3850
																															final	88c35215-3b04-4962-846b-d82574d903d1/1.3.6.1.4.1.25403.158515237678667.5060.20130807025239.13/1.3.6.1.4.1.25403.158515237678667.5060.20130807025239.14/1.3.6.1.4.1.25403.158515237678667.5060.20130807025239.15.dcm	3979
																															final	88c35215-3b04-4962-846b-d82574d903d1/1.3.6.1.4.1.25403.158515237678667.5060.20130807025239.4/1.3.6.1.4.1.25403.158515237678667.5060.20130807025239.5/1.3.6.1.4.1.25403.158515237678667.5060.20130807025239.6.dcm	3661
																															final	88c35215-3b04-4962-846b-d82574d903d1/1.3.6.1.4.1.25403.158515237678667.5060.20130807025239.7/1.3.6.1.4.1.25403.158515237678667.5060.20130807025239.8/1.3.6.1.4.1.25403.158515237678667.5060.20130807025239.9.dcm	3747
																															final	88c35215-3b04-4962-846b-d82574d903d1/1.3.6.1.4.1.25403.158515237678667.5060.20130807025240.1/1.3.6.1.4.1.25403.158515237678667.5060.20130807025240.2/1.3.6.1.4.1.25403.158515237678667.5060.20130807025240.3.dcm	4292
																															final	89603ee0-d300-4f4e-a04b-436bcec354af/1.3.6.1.4.1.25403.75984511895.34804.20150526025219.10/1.3.6.1.4.1.25403.75984511895.34804.20150526025219.11/1.3.6.1.4.1.25403.75984511895.34804.20150526025219.12.dcm	5390
																															amended	89959049-7cdb-4970-b726-469c0f2d12f8/2.25.168638628933988419845536546362065141674/2.25.114700197961473593598595312574831896236/2.25.322421594415184648663480430654417318024.dcm	5894
																															amended	89959049-7cdb-4970-b726-469c0f2d12f8/2.25.334666412261044974761460043993762177819/2.25.41097379884159208908654672415519292230/2.25.63104090040408190856197261959793482842.dcm	5827
																															amended	89eb9967-84d9-48ac-9d91-5e9f85c66d39/1.2.840.113845.13.3029.3694820875.9148676012384/1.2.840.113845.13.3029.3694820875.9148676013073/1.2.840.113845.13.3029.3694820875.9148675360749.2016	5700
																															amended	89eb9967-84d9-48ac-9d91-5e9f85c66d39/2.25.110832258531286708215591554003498226648/2.25.146745617082133563874197848939062423859/2.25.235709898556533342862165572307087756201.dcm	5254
																															amended	89eb9967-84d9-48ac-9d91-5e9f85c66d39/2.25.159977512586182656447638804145680083633/2.25.110090082505303443457272542752056804551/2.25.121228012160749077617862468732408534659.dcm	5503
																															amended	89eb9967-84d9-48ac-9d91-5e9f85c66d39/2.25.168115950586465748823296020588509084120/2.25.204418587217455398569914485183184306506/2.25.179015991735818725501856421962736579547.dcm	5627
																															amended	89eb9967-84d9-48ac-9d91-5e9f85c66d39/2.25.221315042296676734626206578427395050570/2.25.80093892221226481699927820487090477278/2.25.190357718296216795362211818181925160146.dcm	5517
																															amended	89eb9967-84d9-48ac-9d91-5e9f85c66d39/2.25.233717838336771699894044057694693625547/2.25.25589767715298500733725328610798208365/2.25.130221519820903591196787971725639287440.dcm	5674
																															amended	89eb9967-84d9-48ac-9d91-5e9f85c66d39/2.25.29016796830173013591744328914580921707/2.25.70658277801414760602702992438633487382/2.25.177550336955345619711792187729525944618.dcm	5725
																															amended	89eb9967-84d9-48ac-9d91-5e9f85c66d39/2.25.292303617983626407995617744031348768390/2.25.109869407442351220354527011667872403998/2.25.176097543763535953401408142882585087978.dcm	5399
																															amended	89eb9967-84d9-48ac-9d91-5e9f85c66d39/2.25.297152143757998204567748930833616689448/2.25.185447629871116487499611085744736610322/2.25.63330308449948095228696528371372128690.dcm	5460
																															amended	89eb9967-84d9-48ac-9d91-5e9f85c66d39/2.25.31184175271946002839478852790073968781/2.25.23000807842356942481734727764446698726/2.25.239690112510710082328518070518528186559.dcm	5385
																															amended	89eb9967-84d9-48ac-9d91-5e9f85c66d39/2.25.330947027470095532178479080640273510608/2.25.260416917866915029844597254264752438683/2.25.181475558144259650709892080585785830532.dcm	5505
																															amended	89eb9967-84d9-48ac-9d91-5e9f85c66d39/2.25.338417929396657322432226133244468904887/2.25.29159443538377190633308034186107251650/2.25.126610075074629998098753500347931558410.dcm	5498
																															amended	89eb9967-84d9-48ac-9d91-5e9f85c66d39/2.25.56518482518640107893279770856700603750/2.25.154864848624946665955385757853797000273/2.25.83169752442968428739661330045297826227.dcm	5491
																															amended	89eb9967-84d9-48ac-9d91-5e9f85c66d39/2.25.62484840764850316427196952219182867569/2.25.205475176331520209319408509408637109360/2.25.86954998610497861952055614569491385136.dcm	5857
																															amended	89eb9967-84d9-48ac-9d91-5e9f85c66d39/2.25.84971775597353514282005700994155133574/2.25.19381366326012065564698060142333929188/2.25.87478567858781288236143104093733818201.dcm	5166
																															amended	89eb9967-84d9-48ac-9d91-5e9f85c66d39/2.25.86991340561100687400585396668252937028/2.25.181264906192548387833493186140386048321/2.25.28954147028300780444891947032635790133.dcm	5633
																															final	8a52e4ee-fbea-4211-984f-a94cc4674efe/2.25.33342875583007159731704653083691318362/2.25.228716651863687086824566320938294732996/2.25.294559855985000465440319801761162534497.dcm	6623
																															final	8a6b1bdc-0af6-45a0-a69c-11cb671abf7a/1.3.6.1.4.1.25403.163683357445804.11044.20131119114516.14/1.3.6.1.4.1.25403.163683357445804.11044.20131119114516.15/1.3.6.1.4.1.25403.163683357445804.11044.20131119114516.16.dcm	4784
																															final	8a6b1bdc-0af6-45a0-a69c-11cb671abf7a/1.3.6.1.4.1.25403.163683357445804.11044.20131119114516.17/1.3.6.1.4.1.25403.163683357445804.11044.20131119114516.18/1.3.6.1.4.1.25403.163683357445804.11044.20131119114516.19.dcm	4847
																															final	8ae6361c-43b2-4aac-b57b-1c6ba886c56d/1.3.6.1.4.1.25403.158515237678667.5060.20130807023650.10/1.3.6.1.4.1.25403.158515237678667.5060.20130807023650.11/1.3.6.1.4.1.25403.158515237678667.5060.20130807023650.12.dcm	4105
																															final	8ae6361c-43b2-4aac-b57b-1c6ba886c56d/1.3.6.1.4.1.25403.158515237678667.5060.20130807023650.13/1.3.6.1.4.1.25403.158515237678667.5060.20130807023650.14/1.3.6.1.4.1.25403.158515237678667.5060.20130807023650.15.dcm	4301
																															final	8ae6361c-43b2-4aac-b57b-1c6ba886c56d/1.3.6.1.4.1.25403.158515237678667.5060.20130807023650.4/1.3.6.1.4.1.25403.158515237678667.5060.20130807023650.5/1.3.6.1.4.1.25403.158515237678667.5060.20130807023650.6.dcm	3781
																															final	8ae6361c-43b2-4aac-b57b-1c6ba886c56d/1.3.6.1.4.1.25403.158515237678667.5060.20130807023650.7/1.3.6.1.4.1.25403.158515237678667.5060.20130807023650.8/1.3.6.1.4.1.25403.158515237678667.5060.20130807023650.9.dcm	3949
																															final	8afd7bd9-e498-4b12-8e62-5c275c68e66b/1.3.6.1.4.1.25403.158515237678667.5060.20130807021809.10/1.3.6.1.4.1.25403.158515237678667.5060.20130807021809.11/1.3.6.1.4.1.25403.158515237678667.5060.20130807021809.12.dcm	4141
																															final	8afd7bd9-e498-4b12-8e62-5c275c68e66b/1.3.6.1.4.1.25403.158515237678667.5060.20130807021809.13/1.3.6.1.4.1.25403.158515237678667.5060.20130807021809.14/1.3.6.1.4.1.25403.158515237678667.5060.20130807021809.15.dcm	4312
																															final	8afd7bd9-e498-4b12-8e62-5c275c68e66b/1.3.6.1.4.1.25403.158515237678667.5060.20130807021809.7/1.3.6.1.4.1.25403.158515237678667.5060.20130807021809.8/1.3.6.1.4.1.25403.158515237678667.5060.20130807021809.9.dcm	4111
																															final	8afd7bd9-e498-4b12-8e62-5c275c68e66b/1.3.6.1.4.1.25403.158515237678667.5060.20130807021810.1/1.3.6.1.4.1.25403.158515237678667.5060.20130807021810.2/1.3.6.1.4.1.25403.158515237678667.5060.20130807021810.3.dcm	4431
																															final	8afd7bd9-e498-4b12-8e62-5c275c68e66b/1.3.6.1.4.1.25403.158515237678667.5060.20130807021810.4/1.3.6.1.4.1.25403.158515237678667.5060.20130807021810.5/1.3.6.1.4.1.25403.158515237678667.5060.20130807021810.6.dcm	4543
																															final	8c4c7d75-fcc1-45fd-bdba-4105bab1f1f6/1.3.6.1.4.1.25403.158515237678667.5060.20130807024108.9/1.3.6.1.4.1.25403.158515237678667.5060.20130807024108.10/1.3.6.1.4.1.25403.158515237678667.5060.20130807024108.11.dcm	4579
																															final	8c4c7d75-fcc1-45fd-bdba-4105bab1f1f6/1.3.6.1.4.1.25403.158515237678667.5060.20130807024109.1/1.3.6.1.4.1.25403.158515237678667.5060.20130807024109.2/1.3.6.1.4.1.25403.158515237678667.5060.20130807024109.3.dcm	4698
																															final	8ca236ef-8ed1-457f-8ff1-b4ce13ebe081/1.3.6.1.4.1.25403.158515237678667.5060.20130807024847.1/1.3.6.1.4.1.25403.158515237678667.5060.20130807024847.2/1.3.6.1.4.1.25403.158515237678667.5060.20130807024847.3.dcm	3986
																															final	8ca236ef-8ed1-457f-8ff1-b4ce13ebe081/1.3.6.1.4.1.25403.158515237678667.5060.20130807024847.13/1.3.6.1.4.1.25403.158515237678667.5060.20130807024847.14/1.3.6.1.4.1.25403.158515237678667.5060.20130807024847.15.dcm	4392
																															final	8ca236ef-8ed1-457f-8ff1-b4ce13ebe081/1.3.6.1.4.1.25403.158515237678667.5060.20130807024847.4/1.3.6.1.4.1.25403.158515237678667.5060.20130807024847.5/1.3.6.1.4.1.25403.158515237678667.5060.20130807024847.6.dcm	4041
																															final	8ca236ef-8ed1-457f-8ff1-b4ce13ebe081/1.3.6.1.4.1.25403.158515237678667.5060.20130807024847.7/1.3.6.1.4.1.25403.158515237678667.5060.20130807024847.8/1.3.6.1.4.1.25403.158515237678667.5060.20130807024847.9.dcm	4098
																															final	8ca236ef-8ed1-457f-8ff1-b4ce13ebe081/1.3.6.1.4.1.25403.158515237678667.5060.20130807024848.1/1.3.6.1.4.1.25403.158515237678667.5060.20130807024848.2/1.3.6.1.4.1.25403.158515237678667.5060.20130807024848.3.dcm	4491
																															final	8ca236ef-8ed1-457f-8ff1-b4ce13ebe081/1.3.6.1.4.1.25403.158515237678667.5060.20130807024848.10/1.3.6.1.4.1.25403.158515237678667.5060.20130807024848.11/1.3.6.1.4.1.25403.158515237678667.5060.20130807024848.12.dcm	4739
																															final	8dcb96a6-4217-4b96-b455-fb4fcede0740/1.3.6.1.4.1.25403.158515237678667.5060.20130807024515.8/1.3.6.1.4.1.25403.158515237678667.5060.20130807024515.9/1.3.6.1.4.1.25403.158515237678667.5060.20130807024515.10.dcm	3752
																															final	8e7f038f-7118-4be3-afc4-d6cf7cd9e8bf/1.2.840.114062.2.192.168.196.13.2015.8.26.11.7.15.7484640.1/1.2.840.114062.2.192.168.196.13.2015.8.26.11.8.8.7537531.2/1.2.840.114062.2.192.168.196.13.2015.8.26.11.8.8.7537546.dcm	5560
																															final	8e882559-b33d-4458-8cc2-56426f8a281e/2.25.243385172910241729874085764251739688504/2.25.153680519578164049771848811599241589612/2.25.56806646380510962004308043397721649330.dcm	6238
																															final	8f4715ab-339a-418b-9398-b18ccce72f07/1.3.6.1.4.1.25403.158515237678667.5060.20130807024439.6/1.3.6.1.4.1.25403.158515237678667.5060.20130807024439.7/1.3.6.1.4.1.25403.158515237678667.5060.20130807024439.8.dcm	4699
																															final	90f87529-a6a3-4e24-9402-c318eb7884e8/2.25.137569619297988915981327924634962488329/2.25.279246307430247616951854054412880311063/2.25.114233497088591125661053295794808431837.dcm	6534
																															final	90f87529-a6a3-4e24-9402-c318eb7884e8/2.25.143979021773942256184669619049698062965/2.25.192237701384110170503150127762292555536/2.25.115961236728583387458933433079467364673.dcm	6640
																															final	90f87529-a6a3-4e24-9402-c318eb7884e8/2.25.204600104275551839704750430005231033218/2.25.68491435751629550141974283326776757947/2.25.330008525111677101739767378401171586316.dcm	6552
																															final	90f87529-a6a3-4e24-9402-c318eb7884e8/2.25.305545248632191440425791312634457528880/2.25.37620177358938450954059803260244016461/2.25.137405941288836660157327894513561309644.dcm	6580
																															final	90f87529-a6a3-4e24-9402-c318eb7884e8/2.25.70880980715636178203092079357674423631/2.25.19313941184540386798657538149048500927/2.25.265105790132702534673572548325730074634.dcm	6608
																															final	90fdd612-42a8-47da-83ba-0306aed7e7c7/1.3.6.1.4.1.25403.163683357445804.11044.20131119114545.27/1.3.6.1.4.1.25403.163683357445804.11044.20131119114545.28/1.3.6.1.4.1.25403.163683357445804.11044.20131119114545.29.dcm	4746
																															final	92393bbe-e82e-46a3-8e67-f98f2f3431b4/2.25.183569644865361247828933421821040877231/2.25.154847847146247103761375666311249550213/2.25.175746629250446581794861909547150436239.dcm	5509
																															final	92aa6c76-d771-4de2-af07-ea18270987ab/1.3.6.1.4.1.25403.158515237678667.5060.20130807022638.15/1.3.6.1.4.1.25403.158515237678667.5060.20130807022638.16/1.3.6.1.4.1.25403.158515237678667.5060.20130807022638.17.dcm	4503
																															final	92aa6c76-d771-4de2-af07-ea18270987ab/1.3.6.1.4.1.25403.158515237678667.5060.20130807022639.4/1.3.6.1.4.1.25403.158515237678667.5060.20130807022639.5/1.3.6.1.4.1.25403.158515237678667.5060.20130807022639.6.dcm	4573
																															final	92aa6c76-d771-4de2-af07-ea18270987ab/1.3.6.1.4.1.25403.158515237678667.5060.20130807022639.7/1.3.6.1.4.1.25403.158515237678667.5060.20130807022639.8/1.3.6.1.4.1.25403.158515237678667.5060.20130807022639.9.dcm	4641
																															final	92c3186c-a0f6-4551-949d-e123e39e2ad4/1.3.6.1.4.1.25403.158515237678667.5060.20130807024819.9/1.3.6.1.4.1.25403.158515237678667.5060.20130807024819.10/1.3.6.1.4.1.25403.158515237678667.5060.20130807024819.11.dcm	4102
																															final	92fba231-d374-43ae-8578-6b72fbaf58f4/1.3.6.1.4.1.25403.158515237678667.5060.20130807025311.1/1.3.6.1.4.1.25403.158515237678667.5060.20130807025311.2/1.3.6.1.4.1.25403.158515237678667.5060.20130807025311.3.dcm	4732
																															amended	9320edba-847e-4872-a595-388adbf480fa/2.25.294238050583964205597184351151033687061/2.25.68123168633779927662312376491528110049/2.25.331621532209921307159791456326032232193.dcm	5625
																															amended	9384feba-8a9d-4740-b316-5d2560035b73/2.25.165683891688899352576495552232700643661/2.25.178856861507282900442758717603402259613/2.25.112247224843882656422116004784563837205.dcm	5880
																															amended	9384feba-8a9d-4740-b316-5d2560035b73/2.25.289611048390322210255877406241323852252/2.25.184080350245961434446030669570382046349/2.25.96539659016644336552001444607193216089.dcm	5789
																															final	93ab8d05-c57b-4e88-8a26-35a05604dcbe/1.3.6.1.4.1.25403.158515237678667.5060.20130807020605.20/1.3.6.1.4.1.25403.158515237678667.5060.20130807020605.21/1.3.6.1.4.1.25403.158515237678667.5060.20130807020605.22.dcm	3755
																															final	93b3795c-4325-4b62-9fa9-5f9ff1570dd7/1.3.6.1.4.1.25403.158515237678667.5060.20130807022805.11/1.3.6.1.4.1.25403.158515237678667.5060.20130807022805.12/1.3.6.1.4.1.25403.158515237678667.5060.20130807022805.13.dcm	4630
																															final	93b3795c-4325-4b62-9fa9-5f9ff1570dd7/1.3.6.1.4.1.25403.158515237678667.5060.20130807022805.17/1.3.6.1.4.1.25403.158515237678667.5060.20130807022805.18/1.3.6.1.4.1.25403.158515237678667.5060.20130807022805.19.dcm	4740
																															final	93b3795c-4325-4b62-9fa9-5f9ff1570dd7/1.3.6.1.4.1.25403.158515237678667.5060.20130807022805.2/1.3.6.1.4.1.25403.158515237678667.5060.20130807022805.3/1.3.6.1.4.1.25403.158515237678667.5060.20130807022805.4.dcm	3913
																															final	93b3795c-4325-4b62-9fa9-5f9ff1570dd7/1.3.6.1.4.1.25403.158515237678667.5060.20130807022805.5/1.3.6.1.4.1.25403.158515237678667.5060.20130807022805.6/1.3.6.1.4.1.25403.158515237678667.5060.20130807022805.7.dcm	3969
																															final	946128de-1f26-4f9d-ad8d-6c6577821c0e/1.3.6.1.4.1.25403.163683357445804.11044.20131119114426.1/1.3.6.1.4.1.25403.163683357445804.11044.20131119114426.2/1.3.6.1.4.1.25403.163683357445804.11044.20131119114426.3.dcm	4875
																															final	946128de-1f26-4f9d-ad8d-6c6577821c0e/1.3.6.1.4.1.25403.163683357445804.11044.20131119114426.4/1.3.6.1.4.1.25403.163683357445804.11044.20131119114426.5/1.3.6.1.4.1.25403.163683357445804.11044.20131119114426.6.dcm	4876
																															final	946128de-1f26-4f9d-ad8d-6c6577821c0e/1.3.6.1.4.1.25403.163683357445804.11044.20131119114426.7/1.3.6.1.4.1.25403.163683357445804.11044.20131119114426.8/1.3.6.1.4.1.25403.163683357445804.11044.20131119114426.9.dcm	4879
																															final	949843f8-09c6-41b1-b431-e8c35c16db7f/2.25.180847221206618150492248160247863373591/2.25.138725042855471940023192069280665673822/2.25.118759784957599848374239334193058186051.dcm	6526
																															final	949843f8-09c6-41b1-b431-e8c35c16db7f/2.25.184177742776039423289090273183837993969/2.25.64292359813244572701026820482203804072/2.25.207147434426967709492830585571888227711.dcm	6464
																															final	949843f8-09c6-41b1-b431-e8c35c16db7f/2.25.24554946623627717222230423766843561955/2.25.145338372759338974100604803826655254087/2.25.82365087005771227346625673416211202565.dcm	6589
																															final	949843f8-09c6-41b1-b431-e8c35c16db7f/2.25.270719328563803404391879891596517593400/2.25.316896367960617533707333436270059191552/2.25.175403042709167806312452692506097032532.dcm	6661
																															amended	94bc9a8e-f564-4d99-aba8-486e73e37196/1.2.840.113845.13.3193.3694820875.4269464015441/1.2.840.113845.13.3193.3694820875.4269464016101/1.2.840.113845.13.3193.3694820875.4269463343558.MNI128-11,11,2016	5774
																															final	94f3b2ed-5bca-4b9a-9578-fb0a0ffc147b/1.3.6.1.4.1.25403.75984511895.34804.20150526025142.18/1.3.6.1.4.1.25403.75984511895.34804.20150526025142.19/1.3.6.1.4.1.25403.75984511895.34804.20150526025142.20.dcm	5334
																															final	973fde16-8b36-4ee8-bd5c-6d61a9486741/2.25.211250855994420630085109426153638885923/2.25.271862415119671405467235190130307920167/2.25.80033636619123864239859585105663020691.dcm	5352
																															amended	9817b391-0e29-40f8-8682-e5ba4d801f0c/2.25.155931232664834270644688235893464942157/2.25.253134469916118998963312024225187138397/2.25.301977147877144140631178785064289839239.dcm	5613
																															amended	9817b391-0e29-40f8-8682-e5ba4d801f0c/2.25.24800334669888310502318556150197872964/2.25.118081918006297163649122542621627834301/2.25.262149628934477802219471510659617289971.dcm	5623
																															amended	9817b391-0e29-40f8-8682-e5ba4d801f0c/2.25.80455492755752825550564573668227731999/2.25.205022850651638528694735593624214653045/2.25.260308340559045330932556081024314306013.dcm	5713
																															final	983beaf2-299e-4bb5-a830-07f0f7456500/1.3.6.1.4.1.25403.158515237678667.5060.20130807023639.11/1.3.6.1.4.1.25403.158515237678667.5060.20130807023639.12/1.3.6.1.4.1.25403.158515237678667.5060.20130807023639.13.dcm	4684
																															final	993b68b4-9aec-4cac-84c7-3eb809c41014/1.3.6.1.4.1.25403.163683357445804.11044.20131119114603.28/1.3.6.1.4.1.25403.163683357445804.11044.20131119114603.29/1.3.6.1.4.1.25403.163683357445804.11044.20131119114603.30.dcm	4719
																															final	993b68b4-9aec-4cac-84c7-3eb809c41014/1.3.6.1.4.1.25403.163683357445804.11044.20131119114603.31/1.3.6.1.4.1.25403.163683357445804.11044.20131119114603.32/1.3.6.1.4.1.25403.163683357445804.11044.20131119114603.33.dcm	4762
																															final	99ea3f6a-6fd7-4894-8cc6-c19a33b39c94/2.25.202254396008870682832742334861118777355/2.25.108049638794919987527486251454224282938/2.25.163898809598365823033626547251160385148.dcm	5433
																															final	9a1136f1-95c3-41aa-92ff-0fce0dcb4909/2.25.207264640535761483456650510364654548853/2.25.239607303537878170018059918805994311201/2.25.309703245801061882958286587126245883943.dcm	6344
																															final	9a1b3e9d-df84-4aac-97d3-0349623d66b4/1.3.6.1.4.1.25403.158515237678667.5060.20130807024333.12/1.3.6.1.4.1.25403.158515237678667.5060.20130807024333.13/1.3.6.1.4.1.25403.158515237678667.5060.20130807024333.14.dcm	4250
																															final	9a1b3e9d-df84-4aac-97d3-0349623d66b4/1.3.6.1.4.1.25403.158515237678667.5060.20130807024333.9/1.3.6.1.4.1.25403.158515237678667.5060.20130807024333.10/1.3.6.1.4.1.25403.158515237678667.5060.20130807024333.11.dcm	4202
																															final	9a496704-03eb-40be-ad57-92d6d24dc314/1.3.6.1.4.1.25403.158515237678667.5060.20130807023709.13/1.3.6.1.4.1.25403.158515237678667.5060.20130807023709.14/1.3.6.1.4.1.25403.158515237678667.5060.20130807023709.15.dcm	3888
																															final	9a496704-03eb-40be-ad57-92d6d24dc314/1.3.6.1.4.1.25403.158515237678667.5060.20130807023709.16/1.3.6.1.4.1.25403.158515237678667.5060.20130807023709.17/1.3.6.1.4.1.25403.158515237678667.5060.20130807023709.18.dcm	3979
																															final	9a496704-03eb-40be-ad57-92d6d24dc314/1.3.6.1.4.1.25403.158515237678667.5060.20130807023710.1/1.3.6.1.4.1.25403.158515237678667.5060.20130807023710.2/1.3.6.1.4.1.25403.158515237678667.5060.20130807023710.3.dcm	4166
																															final	9aa2e8e2-cb77-4798-97ea-a1d47359c53b/2.25.228688154632743503114629522606770039724/2.25.70409889761002303014621094303762489/2.25.258778255304161720548743557336331970968.dcm	5765
																															final	9addb84c-dbfb-4569-8666-8af5ba80ad8d/1.3.6.1.4.1.25403.158515237678667.5060.20130807024936.16/1.3.6.1.4.1.25403.158515237678667.5060.20130807024936.17/1.3.6.1.4.1.25403.158515237678667.5060.20130807024936.18.dcm	3816
																															amended	9b07e440-727d-4304-a13a-2188f240e0af/2.25.231706747445983457704577967581895930594/2.25.182817378365351768784774951281432224053/2.25.283510823391427506977456459850644651383.dcm	5954
																															final	9b9dfdb6-80e2-4db1-8d0b-0faf438b8df6/1.3.6.1.4.1.25403.158515237678667.5060.20130807025040.1/1.3.6.1.4.1.25403.158515237678667.5060.20130807025040.2/1.3.6.1.4.1.25403.158515237678667.5060.20130807025040.3.dcm	4285
																															final	9b9dfdb6-80e2-4db1-8d0b-0faf438b8df6/1.3.6.1.4.1.25403.158515237678667.5060.20130807025040.10/1.3.6.1.4.1.25403.158515237678667.5060.20130807025040.11/1.3.6.1.4.1.25403.158515237678667.5060.20130807025040.12.dcm	4615
																															final	9b9dfdb6-80e2-4db1-8d0b-0faf438b8df6/1.3.6.1.4.1.25403.158515237678667.5060.20130807025040.13/1.3.6.1.4.1.25403.158515237678667.5060.20130807025040.14/1.3.6.1.4.1.25403.158515237678667.5060.20130807025040.15.dcm	4673
																															final	9b9dfdb6-80e2-4db1-8d0b-0faf438b8df6/1.3.6.1.4.1.25403.158515237678667.5060.20130807025040.4/1.3.6.1.4.1.25403.158515237678667.5060.20130807025040.5/1.3.6.1.4.1.25403.158515237678667.5060.20130807025040.6.dcm	4382
																															final	9b9dfdb6-80e2-4db1-8d0b-0faf438b8df6/1.3.6.1.4.1.25403.158515237678667.5060.20130807025040.7/1.3.6.1.4.1.25403.158515237678667.5060.20130807025040.8/1.3.6.1.4.1.25403.158515237678667.5060.20130807025040.9.dcm	4509
																															final	9c7429a8-8865-4093-8ffd-23a56c884881/2.25.247218950892674381640898365578915756738/2.25.36884776943991031589724948330284217743/2.25.36820592446356169331248002389196326213.dcm	5607
																															final	9c7429a8-8865-4093-8ffd-23a56c884881/2.25.68638718836165337207442562366510068761/2.25.252579282241784363208536185972186004503/2.25.70720349114987420594087323073863875633.dcm	5838
																															final	9c7df4a1-5f7b-4962-8871-aa228afe0398/2.25.98997611183010722492103730213470829883/2.25.30101384906665825651795955227952693271/2.25.82661261656320497574294909747126100834.dcm	6259
																															final	9caa9ff2-448a-4b8d-8b4e-a0458cec7839/1.3.6.1.4.1.25403.163683357445804.11492.20131121044923.16/1.3.6.1.4.1.25403.163683357445804.11492.20131121044923.17/1.3.6.1.4.1.25403.163683357445804.11492.20131121044923.18.dcm	4705
																															final	9caa9ff2-448a-4b8d-8b4e-a0458cec7839/1.3.6.1.4.1.25403.163683357445804.11492.20131121044923.19/1.3.6.1.4.1.25403.163683357445804.11492.20131121044923.20/1.3.6.1.4.1.25403.163683357445804.11492.20131121044923.21.dcm	4796
																															final	9caa9ff2-448a-4b8d-8b4e-a0458cec7839/1.3.6.1.4.1.25403.163683357445804.11492.20131121044923.22/1.3.6.1.4.1.25403.163683357445804.11492.20131121044923.23/1.3.6.1.4.1.25403.163683357445804.11492.20131121044923.24.dcm	4883
																															final	9caa9ff2-448a-4b8d-8b4e-a0458cec7839/1.3.6.1.4.1.25403.163683357445804.11492.20131121044923.5/1.3.6.1.4.1.25403.163683357445804.11492.20131121044923.6/1.3.6.1.4.1.25403.163683357445804.11492.20131121044923.7.dcm	4557
																															final	9cd7aca7-6b28-48d1-80a4-52a14aa49fa4/1.3.6.1.4.1.25403.163683357445804.11044.20131119114309.15/1.3.6.1.4.1.25403.163683357445804.11044.20131119114309.16/1.3.6.1.4.1.25403.163683357445804.11044.20131119114309.17.dcm	4867
																															final	9e82a118-0bbb-4c7d-8002-91892911b96c/1.3.6.1.4.1.25403.207732457674374.27968.20150929060020.90/1.3.6.1.4.1.25403.207732457674374.27968.20150929060020.91/1.3.6.1.4.1.25403.207732457674374.27968.20150929060020.92.dcm	5580
																															final	9eafd743-163b-448a-96ad-2981969b1c1a/2.25.308255194005846250412291158171069687867/2.25.254190579203863015880307301756026754626/2.25.200945339098258467856171440074325777205.dcm	5728
																															final	9f73a409-4ab0-45e9-8221-893f2d2d3499/1.3.6.1.4.1.25403.158515237678667.5060.20130807022101.11/1.3.6.1.4.1.25403.158515237678667.5060.20130807022101.12/1.3.6.1.4.1.25403.158515237678667.5060.20130807022101.13.dcm	4335
																															final	9f7ffd88-b096-44cc-bf35-2217374acf8f/2.25.278529134506244892883816386776182620045/2.25.255336633169688041634683970089191436346/2.25.251555253973993387765670313018130450355.dcm	5622
																															final	9fb07d6e-20e8-45be-b9b6-b79ccc9fd664/1.2.840.114062.2.192.168.196.13.2016.5.16.11.55.20.13270062.1/1.2.840.114062.2.192.168.196.13.2016.5.16.11.56.16.13326421.2/1.2.840.114062.2.192.168.196.13.2016.5.16.11.56.16.13326421.dcm	5824
																															final	9fb07d6e-20e8-45be-b9b6-b79ccc9fd664/1.2.840.114062.2.192.168.196.14.2016.4.25.9.15.20.1451718.1/1.2.840.114062.2.192.168.196.14.2016.4.25.9.16.1.1492593.2/1.2.840.114062.2.192.168.196.14.2016.4.25.9.16.1.1492593.dcm	5803
																															final	9fd7cd07-2a64-41d3-bef3-b996f6c81bf9/1.3.6.1.4.1.25403.158515237678667.5060.20130807021941.9/1.3.6.1.4.1.25403.158515237678667.5060.20130807021941.10/1.3.6.1.4.1.25403.158515237678667.5060.20130807021941.11.dcm	3719
																															final	a0768ddb-4659-47ef-b65d-e2c15ede3066/2.25.34719660344269976860432702753911159766/2.25.72588815202953085629605731705199415115/2.25.207259740371484817030043213133241880239.dcm	5497
																															final	a0c749a0-634a-4d24-985b-bf73d1f13991/1.3.6.1.4.1.25403.158515237678667.5060.20130807021338.9/1.3.6.1.4.1.25403.158515237678667.5060.20130807021338.10/1.3.6.1.4.1.25403.158515237678667.5060.20130807021338.11.dcm	4482
																															final	a1eeb2c3-6c62-44a8-83a7-749a64e025b9/1.2.840.114062.2.192.168.196.187.2015.12.23.9.47.3.2038796.1/1.2.840.114062.2.192.168.196.187.2015.12.23.9.47.51.2086812.2/1.2.840.114062.2.192.168.196.187.2015.12.23.9.47.51.2086828.dcm	5679
																															final	a26a9598-1fb4-4c64-9d98-3141a26455ba/1.3.6.1.4.1.25403.158515237678667.5060.20130807021741.5/1.3.6.1.4.1.25403.158515237678667.5060.20130807021741.6/1.3.6.1.4.1.25403.158515237678667.5060.20130807021741.7.dcm	4687
																															final	a2876207-574e-4833-8ddf-473dee53b1f2/2.25.106260802678843603137053615828375828504/2.25.14472453377263882246604663593297934669/2.25.27791238910779692676842222838911875519.dcm	5505
																															final	a3faba88-6829-4786-bcd3-85d784db6ec2/1.3.6.1.4.1.25403.207732457674374.27968.20150929060032.22/1.3.6.1.4.1.25403.207732457674374.27968.20150929060032.23/1.3.6.1.4.1.25403.207732457674374.27968.20150929060032.24.dcm	5532
																															amended	a42141f3-244b-454d-a22d-d693b305b7c5/2.25.191849191135684389346566282173280299383/2.25.199185734169852714721402724829536646155/2.25.135286875909974662268862771423417572246.dcm	5377
																															amended	a42141f3-244b-454d-a22d-d693b305b7c5/2.25.205039084811156084171958683307081145580/2.25.105435678860277068881260783680670375094/2.25.149904326812181167914378302456014849020.dcm	5761
																															amended	a42141f3-244b-454d-a22d-d693b305b7c5/2.25.31702296026118701818267290142405533522/2.25.304294348053875941865106568165136866197/2.25.41382004856338279044653773804711651769.dcm	5467
																															amended	a42141f3-244b-454d-a22d-d693b305b7c5/2.25.52669225650536299960156342405563563764/2.25.334619687373705407375667586298715738179/2.25.80590303963980714493352080753169276663.dcm	5670
																															amended	a42141f3-244b-454d-a22d-d693b305b7c5/2.25.55077573791185330812922865216899175607/2.25.284638984746170577258471419308948986797/2.25.300336358303243160246527167667627537606.dcm	5763
																															amended	a42141f3-244b-454d-a22d-d693b305b7c5/2.25.85464678462057534087585987180414684788/2.25.181762670609884268368896875750919813412/2.25.35696865499724623528161388811954182704.dcm	5853
																															final	a43f04a1-ac6c-4828-b0ad-2dd8de842eb8/1.3.6.1.4.1.25403.158515237678667.5060.20130807022001.16/1.3.6.1.4.1.25403.158515237678667.5060.20130807022001.17/1.3.6.1.4.1.25403.158515237678667.5060.20130807022001.18.dcm	4056
																															final	a43f04a1-ac6c-4828-b0ad-2dd8de842eb8/1.3.6.1.4.1.25403.158515237678667.5060.20130807022002.1/1.3.6.1.4.1.25403.158515237678667.5060.20130807022002.2/1.3.6.1.4.1.25403.158515237678667.5060.20130807022002.3.dcm	4125
																															final	a43f04a1-ac6c-4828-b0ad-2dd8de842eb8/1.3.6.1.4.1.25403.158515237678667.5060.20130807022002.4/1.3.6.1.4.1.25403.158515237678667.5060.20130807022002.5/1.3.6.1.4.1.25403.158515237678667.5060.20130807022002.6.dcm	4189
																															amended	a4f9595a-54fd-4bab-86e8-2932ca7e73b8/2.25.11901046855406301912110566035549337089/2.25.29217551607240962248998642955523169668/2.25.128851307871994670503629363782135687538.dcm	5758
																															amended	a4f9595a-54fd-4bab-86e8-2932ca7e73b8/2.25.179526093339425862997350785109203659668/2.25.109108023588288053398796516012181691334/2.25.278113568186584591126780412797097602032.dcm	5664
																															amended	a4f9595a-54fd-4bab-86e8-2932ca7e73b8/2.25.5436394104302135846651151201240787002/2.25.82820415964111453226021468605378532285/2.25.91446518704438416554786510412219804646.dcm	5820
																															final	a50c2f10-57e3-4f5f-b533-3e7d011623a2/1.3.6.1.4.1.25403.158515237678667.5060.20130807022822.11/1.3.6.1.4.1.25403.158515237678667.5060.20130807022822.12/1.3.6.1.4.1.25403.158515237678667.5060.20130807022822.13.dcm	4285
																															final	a50c2f10-57e3-4f5f-b533-3e7d011623a2/1.3.6.1.4.1.25403.158515237678667.5060.20130807022822.2/1.3.6.1.4.1.25403.158515237678667.5060.20130807022822.3/1.3.6.1.4.1.25403.158515237678667.5060.20130807022822.4.dcm	4211
																															final	a50c2f10-57e3-4f5f-b533-3e7d011623a2/1.3.6.1.4.1.25403.158515237678667.5060.20130807022822.8/1.3.6.1.4.1.25403.158515237678667.5060.20130807022822.9/1.3.6.1.4.1.25403.158515237678667.5060.20130807022822.10.dcm	4246
																															final	a5b64faa-46ca-4ab5-9ee0-03e01fb7dde8/1.2.840.114062.2.192.168.196.14.2016.8.4.9.12.3.1837265.1/1.2.840.114062.2.192.168.196.14.2016.8.4.9.14.20.1974281.2/1.2.840.114062.2.192.168.196.14.2016.8.4.9.14.20.1974296.dcm	5904
																															amended	a74e10ae-b956-4401-837a-8b73b606e5be/1.2.840.113845.13.3669.3694820875.1911927075670/1.2.840.113845.13.3669.3694820875.1911927076316/1.2.840.113845.13.3669.3694820875.1911926396686.2016	5920
																															amended	a74e10ae-b956-4401-837a-8b73b606e5be/2.25.195244601722274904094290393214831072100/2.25.35420938900801417525172870391310098120/2.25.105825232711998125735977056919431492242.dcm	5917
																															amended	a74e10ae-b956-4401-837a-8b73b606e5be/2.25.334318186108630738740720261198336564095/2.25.140017314116092762625446027795804237056/2.25.91193586178533079538484546137651296176.dcm	5826
																															amended	a76de7e7-b41c-4eab-9393-2bf3f30d9abc/1.2.840.113845.13.3669.3694820875.1910887703197/1.2.840.113845.13.3669.3694820875.1910887703866/1.2.840.113845.13.3669.3694820875.1910887031903.2016	6046
																															amended	a76de7e7-b41c-4eab-9393-2bf3f30d9abc/1.2.840.113845.13.3669.3694820875.1911086180077/1.2.840.113845.13.3669.3694820875.1911086180715/1.2.840.113845.13.3669.3694820875.1911085514476.2016	5724
																															amended	a76de7e7-b41c-4eab-9393-2bf3f30d9abc/1.2.840.113845.13.3669.3694820875.1911233904613/1.2.840.113845.13.3669.3694820875.1911233905273/1.2.840.113845.13.3669.3694820875.1911233249747.2016	5770
																															amended	a76de7e7-b41c-4eab-9393-2bf3f30d9abc/2.25.152088244723735473458688539638109973771/2.25.326144981011679096230605133880641684694/2.25.248183195062656645906595721694043990.dcm	5716
																															amended	a76de7e7-b41c-4eab-9393-2bf3f30d9abc/2.25.276098128018040831909460370349172378687/2.25.147772245563358441645582875112904123426/2.25.169206686985840885971610768310760389229.dcm	5936
																															final	a79efdbe-0567-4f0c-a1dc-dcfea136aabf/2.25.179018162084367455163113394850732532524/2.25.125761317956696482821448926092933047027/2.25.250666295343676280726752222950447738962.dcm	5587
																															final	a8aed9d4-3582-4ef5-a672-d1d95999d07a/1.3.6.1.4.1.25403.207732457674374.13668.20141127075841.90/1.3.6.1.4.1.25403.207732457674374.13668.20141127075841.91/1.3.6.1.4.1.25403.207732457674374.13668.20141127075841.92.dcm	5029
																															final	a987dad9-61a1-4735-abeb-fc4029e66513/2.25.136114270006103950022192270161669570294/2.25.190219717848146939151973557943658760058/2.25.168919983361187456021470050029371592196.dcm	5722
																															final	a987dad9-61a1-4735-abeb-fc4029e66513/2.25.224398541777210642017909687091210488624/2.25.336000944196111593304190833682828519441/2.25.338522084612298939263346689239003356574.dcm	5873
																															final	a987dad9-61a1-4735-abeb-fc4029e66513/2.25.292559423314620447140210011280937715004/2.25.92590516643563644839185524398730138639/2.25.310193811462407069872073495674580829951.dcm	5442
																															final	a987dad9-61a1-4735-abeb-fc4029e66513/2.25.9909809592021610979477245938863535324/2.25.101528106364772253451669200673970222319/2.25.330398443043049433998573518390861243645.dcm	5838
																															final	a9c2dc71-b6c1-4aef-a6df-7612eb8a268a/1.3.6.1.4.1.25403.158515237678667.5060.20130807023237.1/1.3.6.1.4.1.25403.158515237678667.5060.20130807023237.2/1.3.6.1.4.1.25403.158515237678667.5060.20130807023237.3.dcm	3626
																															final	a9c2dc71-b6c1-4aef-a6df-7612eb8a268a/1.3.6.1.4.1.25403.158515237678667.5060.20130807023237.10/1.3.6.1.4.1.25403.158515237678667.5060.20130807023237.11/1.3.6.1.4.1.25403.158515237678667.5060.20130807023237.12.dcm	3896
																															final	a9c2dc71-b6c1-4aef-a6df-7612eb8a268a/1.3.6.1.4.1.25403.158515237678667.5060.20130807023237.13/1.3.6.1.4.1.25403.158515237678667.5060.20130807023237.14/1.3.6.1.4.1.25403.158515237678667.5060.20130807023237.15.dcm	4062
																															final	a9c2dc71-b6c1-4aef-a6df-7612eb8a268a/1.3.6.1.4.1.25403.158515237678667.5060.20130807023237.16/1.3.6.1.4.1.25403.158515237678667.5060.20130807023237.17/1.3.6.1.4.1.25403.158515237678667.5060.20130807023237.18.dcm	4267
																															final	a9c2dc71-b6c1-4aef-a6df-7612eb8a268a/1.3.6.1.4.1.25403.158515237678667.5060.20130807023237.4/1.3.6.1.4.1.25403.158515237678667.5060.20130807023237.5/1.3.6.1.4.1.25403.158515237678667.5060.20130807023237.6.dcm	3717
																															final	a9c2dc71-b6c1-4aef-a6df-7612eb8a268a/1.3.6.1.4.1.25403.158515237678667.5060.20130807023237.7/1.3.6.1.4.1.25403.158515237678667.5060.20130807023237.8/1.3.6.1.4.1.25403.158515237678667.5060.20130807023237.9.dcm	3794
																															final	aa8efff1-2752-415e-af67-58d8f99223eb/1.3.6.1.4.1.25403.158515237678667.5060.20130807021457.11/1.3.6.1.4.1.25403.158515237678667.5060.20130807021457.12/1.3.6.1.4.1.25403.158515237678667.5060.20130807021457.13.dcm	3683
																															final	aa8efff1-2752-415e-af67-58d8f99223eb/1.3.6.1.4.1.25403.158515237678667.5060.20130807021457.14/1.3.6.1.4.1.25403.158515237678667.5060.20130807021457.15/1.3.6.1.4.1.25403.158515237678667.5060.20130807021457.16.dcm	3745
																															final	aa8efff1-2752-415e-af67-58d8f99223eb/1.3.6.1.4.1.25403.158515237678667.5060.20130807021458.1/1.3.6.1.4.1.25403.158515237678667.5060.20130807021458.2/1.3.6.1.4.1.25403.158515237678667.5060.20130807021458.3.dcm	3795
																															amended	ab015ccc-035d-4f3c-82c5-fca80517a7d9/2.25.232083805884213010962232885142733551660/2.25.95927201098912939271041054640140490513/2.25.212031438629874483858847315357433843220.dcm	5707
																															amended	ab1cb4fc-36ea-4052-9d3f-6b320b4bd3f7/2.25.5523542738932807045984522928438537786/2.25.86545478363140409652345924729972854108/2.25.271167320102118422823171942029598212186.dcm	5516
																															final	ab858b53-4cba-470f-82dc-b3eb1be89425/1.3.6.1.4.1.25403.158515237678667.5060.20130807020458.11/1.3.6.1.4.1.25403.158515237678667.5060.20130807020458.12/1.3.6.1.4.1.25403.158515237678667.5060.20130807020458.13.dcm	4200
																															final	ab858b53-4cba-470f-82dc-b3eb1be89425/1.3.6.1.4.1.25403.158515237678667.5060.20130807020458.14/1.3.6.1.4.1.25403.158515237678667.5060.20130807020458.15/1.3.6.1.4.1.25403.158515237678667.5060.20130807020458.16.dcm	4263
																															final	ab858b53-4cba-470f-82dc-b3eb1be89425/1.3.6.1.4.1.25403.158515237678667.5060.20130807020458.2/1.3.6.1.4.1.25403.158515237678667.5060.20130807020458.3/1.3.6.1.4.1.25403.158515237678667.5060.20130807020458.4.dcm	3913
																															final	ab858b53-4cba-470f-82dc-b3eb1be89425/1.3.6.1.4.1.25403.158515237678667.5060.20130807020458.8/1.3.6.1.4.1.25403.158515237678667.5060.20130807020458.9/1.3.6.1.4.1.25403.158515237678667.5060.20130807020458.10.dcm	4139
																															final	ac2868ca-8c57-4db8-9d07-bce650f7cce3/1.3.6.1.4.1.25403.158515237678667.5060.20130807021015.12/1.3.6.1.4.1.25403.158515237678667.5060.20130807021015.13/1.3.6.1.4.1.25403.158515237678667.5060.20130807021015.14.dcm	4306
																															final	ac2868ca-8c57-4db8-9d07-bce650f7cce3/1.3.6.1.4.1.25403.158515237678667.5060.20130807021015.9/1.3.6.1.4.1.25403.158515237678667.5060.20130807021015.10/1.3.6.1.4.1.25403.158515237678667.5060.20130807021015.11.dcm	3727
																															final	acd6e5db-4b43-412f-a342-d36ef9f27143/2.25.276773853328853981142947043055337576743/2.25.4225149958611068558360965521476579478/2.25.212274664118795278595869626101037110974.dcm	5232
																															final	acd6e5db-4b43-412f-a342-d36ef9f27143/2.25.331659745977135252870873962963815267018/2.25.18648450298053115488423435010340208635/2.25.337137223864302911542137344468248429091.dcm	5649
																															final	ad0154c1-b839-45ab-abe1-bc909b257abd/1.3.6.1.4.1.25403.163683357445804.11044.20131119114619.72/1.3.6.1.4.1.25403.163683357445804.11044.20131119114619.73/1.3.6.1.4.1.25403.163683357445804.11044.20131119114619.74.dcm	3969
																															final	ad0154c1-b839-45ab-abe1-bc909b257abd/1.3.6.1.4.1.25403.163683357445804.11044.20131119114619.75/1.3.6.1.4.1.25403.163683357445804.11044.20131119114619.76/1.3.6.1.4.1.25403.163683357445804.11044.20131119114619.77.dcm	4047
																															final	ad7c2cf2-f41d-4f6b-9d60-6b0436b25916/1.3.6.1.4.1.25403.158515237678667.5060.20130807024139.4/1.3.6.1.4.1.25403.158515237678667.5060.20130807024139.5/1.3.6.1.4.1.25403.158515237678667.5060.20130807024139.6.dcm	4368
																															final	adf03116-a438-46bc-a7c7-062d86df1a90/1.2.840.114062.2.192.168.196.13.2016.5.16.11.3.42.10171843.1/1.2.840.114062.2.192.168.196.13.2016.5.16.11.4.28.10218093.2/1.2.840.114062.2.192.168.196.13.2016.5.16.11.4.28.10218093.dcm	5824
																															final	ae20183e-90aa-4084-9a2a-f269a6a0abe0/1.3.6.1.4.1.25403.163683357445804.11044.20131119114441.11/1.3.6.1.4.1.25403.163683357445804.11044.20131119114441.12/1.3.6.1.4.1.25403.163683357445804.11044.20131119114441.13.dcm	3942
																															final	ae20183e-90aa-4084-9a2a-f269a6a0abe0/1.3.6.1.4.1.25403.163683357445804.11044.20131119114441.14/1.3.6.1.4.1.25403.163683357445804.11044.20131119114441.15/1.3.6.1.4.1.25403.163683357445804.11044.20131119114441.16.dcm	4008
																															final	ae20183e-90aa-4084-9a2a-f269a6a0abe0/1.3.6.1.4.1.25403.163683357445804.11044.20131119114441.17/1.3.6.1.4.1.25403.163683357445804.11044.20131119114441.18/1.3.6.1.4.1.25403.163683357445804.11044.20131119114441.19.dcm	4068
																															final	ae20183e-90aa-4084-9a2a-f269a6a0abe0/1.3.6.1.4.1.25403.163683357445804.11044.20131119114441.8/1.3.6.1.4.1.25403.163683357445804.11044.20131119114441.9/1.3.6.1.4.1.25403.163683357445804.11044.20131119114441.10.dcm	3909
																															final	aea4f12c-c945-4ee0-98e3-45581237210e/1.3.6.1.4.1.25403.163683357445804.11044.20131119114431.21/1.3.6.1.4.1.25403.163683357445804.11044.20131119114431.22/1.3.6.1.4.1.25403.163683357445804.11044.20131119114431.23.dcm	4852
																															final	af21adb4-a1f6-4ac9-82a9-ada30afde899/1.3.6.1.4.1.25403.207732457674374.27968.20150929060043.34/1.3.6.1.4.1.25403.207732457674374.27968.20150929060043.35/1.3.6.1.4.1.25403.207732457674374.27968.20150929060043.36.dcm	5562
																															final	b150a31c-284b-4140-8a5a-c9fe91349160/1.3.6.1.4.1.25403.158515237678667.5060.20130807024828.12/1.3.6.1.4.1.25403.158515237678667.5060.20130807024828.13/1.3.6.1.4.1.25403.158515237678667.5060.20130807024828.14.dcm	4260
																															final	b1e51ef5-6323-4780-b837-78b0b78ac921/1.3.6.1.4.1.25403.158515237678667.5060.20130807024005.8/1.3.6.1.4.1.25403.158515237678667.5060.20130807024005.9/1.3.6.1.4.1.25403.158515237678667.5060.20130807024005.10.dcm	3700
																															amended	b2a39372-3ca6-4d76-a3ee-f2c07a0cb197/2.25.102105033471900754528365303459868678247/2.25.68347848019049085342878289944067710205/2.25.129339215086043493738224462947269432953.dcm	5933
																															amended	b2a39372-3ca6-4d76-a3ee-f2c07a0cb197/2.25.211605326484865266589050639813246597622/2.25.34643539246142794279704444793007848855/2.25.208831743306678883886718855287499095515.dcm	5601
																															amended	b2a39372-3ca6-4d76-a3ee-f2c07a0cb197/2.25.313494233730001046908631967424091320452/2.25.286253570374732271044492316130241461359/2.25.340059320057985174132329384401354273126.dcm	5503
																															amended	b2e8c1f6-30b7-4c35-bd60-c28034a6150a/1.2.840.113845.13.3193.3694820875.4270906751163/1.2.840.113845.13.3193.3694820875.4270906751829/1.2.840.113845.13.3193.3694820875.4270906112254.MNI132-22,12,2016	5774
																															amended	b2e8c1f6-30b7-4c35-bd60-c28034a6150a/2.25.219101655292516696184466398450960880337/2.25.312930374425481706869617991608579504652/2.25.224312369502234309318991170514480548233.dcm	6065
																															final	b39d7f2a-6d33-4e08-864a-f274f95e5d7e/2.25.250273284198082992423905580039513276060/2.25.67651018544602225133556228259072918321/2.25.199957755757162386885504196656023116441.dcm	5756
																															final	b39d7f2a-6d33-4e08-864a-f274f95e5d7e/2.25.98981251840249766718960610241888292414/2.25.316224613011816242489608943107423811552/2.25.29559254861448804321826342782075335309.dcm	5371
																															final	b44eab2e-fdc8-42e3-a33e-5310a5f502b0/2.25.225243994050370869490942337389617534587/2.25.184581645571847073434456779137808982795/2.25.59575507352490206113097602044966137211.dcm	6437
																															final	b44eab2e-fdc8-42e3-a33e-5310a5f502b0/2.25.290599991697857229383099824337432912563/2.25.67676754830321337250116710980102612824/2.25.24378280751203572237133372409721866739.dcm	6161
																															final	b44eab2e-fdc8-42e3-a33e-5310a5f502b0/2.25.293752981263863049117521905955450270802/2.25.92778024031844081718734916389230509767/2.25.19326243241464333264472166730834392003.dcm	6095
																															final	b44eab2e-fdc8-42e3-a33e-5310a5f502b0/2.25.301755850443931781715208958039374186937/2.25.314102163215377824848144024143954144706/2.25.80173605395706537933370242486415078340.dcm	6196
																															final	b4dacfb9-6156-4eb2-a35c-37f9ab2d7bf0/2.25.173835529384596420958328042624100308739/2.25.325199704676475014897600694413771177949/2.25.65939535236953624601660232447048123505.dcm	5656
																															final	b4dacfb9-6156-4eb2-a35c-37f9ab2d7bf0/2.25.270593806355742291644237567229818491734/2.25.161054234073991839276493506889249252752/2.25.250729272181902967276517181448803307442.dcm	5070
																															final	b4dacfb9-6156-4eb2-a35c-37f9ab2d7bf0/2.25.280513509972572422649246049171596567433/2.25.3243186247266321809798881563966907809/2.25.178313336217202212648976017549646380552.dcm	5565
																															final	b583194b-161c-4d0c-bf34-f3f659dcd90f/1.3.6.1.4.1.25403.158515237678667.5060.20130807020426.17/1.3.6.1.4.1.25403.158515237678667.5060.20130807020426.18/1.3.6.1.4.1.25403.158515237678667.5060.20130807020426.19.dcm	3719
																															final	b583194b-161c-4d0c-bf34-f3f659dcd90f/1.3.6.1.4.1.25403.158515237678667.5060.20130807020426.20/1.3.6.1.4.1.25403.158515237678667.5060.20130807020426.21/1.3.6.1.4.1.25403.158515237678667.5060.20130807020426.22.dcm	3767
																															final	b583194b-161c-4d0c-bf34-f3f659dcd90f/1.3.6.1.4.1.25403.158515237678667.5060.20130807020426.23/1.3.6.1.4.1.25403.158515237678667.5060.20130807020426.24/1.3.6.1.4.1.25403.158515237678667.5060.20130807020426.25.dcm	3817
																															final	b583194b-161c-4d0c-bf34-f3f659dcd90f/1.3.6.1.4.1.25403.158515237678667.5060.20130807020426.26/1.3.6.1.4.1.25403.158515237678667.5060.20130807020426.27/1.3.6.1.4.1.25403.158515237678667.5060.20130807020426.28.dcm	3878
																															final	b583194b-161c-4d0c-bf34-f3f659dcd90f/1.3.6.1.4.1.25403.158515237678667.5060.20130807020426.32/1.3.6.1.4.1.25403.158515237678667.5060.20130807020426.33/1.3.6.1.4.1.25403.158515237678667.5060.20130807020426.34.dcm	4061
																															final	b583194b-161c-4d0c-bf34-f3f659dcd90f/1.3.6.1.4.1.25403.158515237678667.5060.20130807020426.35/1.3.6.1.4.1.25403.158515237678667.5060.20130807020426.36/1.3.6.1.4.1.25403.158515237678667.5060.20130807020426.37.dcm	4224
																															final	b583194b-161c-4d0c-bf34-f3f659dcd90f/1.3.6.1.4.1.25403.158515237678667.5060.20130807020427.1/1.3.6.1.4.1.25403.158515237678667.5060.20130807020427.2/1.3.6.1.4.1.25403.158515237678667.5060.20130807020427.3.dcm	4320
																															final	b5d86d41-5ad0-4ba7-ada9-5febdd927473/1.2.840.114062.2.192.168.196.13.2015.8.17.11.30.22.9061421.1/1.2.840.114062.2.192.168.196.13.2015.8.17.11.31.6.9105234.2/1.2.840.114062.2.192.168.196.13.2015.8.17.11.31.6.9105234.dcm	5551
																															final	b5fc73c0-7520-480b-a979-fce2a77fd8eb/2.25.107282367829531719938051408752382586244/2.25.285545887337515963193137540797550080316/2.25.62292953763906116519355665994302979699.dcm	5741
																															final	b69dd0cc-526b-4004-859f-42b651154916/1.3.6.1.4.1.25403.207732457674374.13668.20141127075918.61/1.3.6.1.4.1.25403.207732457674374.13668.20141127075918.62/1.3.6.1.4.1.25403.207732457674374.13668.20141127075918.63.dcm	5084
																															final	b69dd0cc-526b-4004-859f-42b651154916/1.3.6.1.4.1.25403.207732457674374.13668.20141127075918.64/1.3.6.1.4.1.25403.207732457674374.13668.20141127075918.65/1.3.6.1.4.1.25403.207732457674374.13668.20141127075918.66.dcm	5146
																															final	b69dd0cc-526b-4004-859f-42b651154916/1.3.6.1.4.1.25403.207732457674374.13668.20141127075918.67/1.3.6.1.4.1.25403.207732457674374.13668.20141127075918.68/1.3.6.1.4.1.25403.207732457674374.13668.20141127075918.69.dcm	5209
																															final	b7fb0507-3971-4f13-806b-e75832333ced/2.25.43137675249541488452868100504030309228/2.25.280798384866101054923740969036632171163/2.25.232396469225354174366306475765735526791.dcm	5525
																															final	b8a71e21-1789-4ecf-a80b-8e7cbcb46a59/2.25.43929755280858655279142945210539538135/2.25.128144089511410191423391449212368776490/2.25.152840722878321206569989743757602418371.dcm	5440
																															final	b9db52a1-09db-4baf-a236-b3c12043d2bc/2.25.10294137013918969412332154833434347031/2.25.166514595244224722058731007373522496221/2.25.56417639264956274145732279989503290550.dcm	6121
																															final	b9e4f845-9561-442b-af5c-c32aa3c1685a/2.25.158549699815944069574208920091626237623/2.25.259729754568886775394681426363731328818/2.25.274993018658983651245782592850466690919.dcm	5502
																															final	bafead79-7268-4c48-b66c-3c9f529198ca/2.25.287087236776886761143736125972124186627/2.25.111803456196359570170159050577433269651/2.25.172190671477174439874066885022167642422.dcm	5695
																															amended	bb48d49a-696c-4dd3-961d-f9effbfc258b/1.2.840.113845.13.2985.3694820875.418402149075/1.2.840.113845.13.2985.3694820875.418402149704/1.2.840.113845.13.2985.3694820875.418401478708.2016	5782
																															amended	bb48d49a-696c-4dd3-961d-f9effbfc258b/1.2.840.113845.13.2985.3694820875.418750955301/1.2.840.113845.13.2985.3694820875.418750955915/1.2.840.113845.13.2985.3694820875.418750330484.2016	5967
																															amended	bb48d49a-696c-4dd3-961d-f9effbfc258b/2.25.109889183486044436848571604875475083029/2.25.215007416966764250433140723815480723885/2.25.82847330789936885064868467626949881333.dcm	5447
																															amended	bb48d49a-696c-4dd3-961d-f9effbfc258b/2.25.18639724753830394147974467101039675609/2.25.54361885863685655892288476941420070948/2.25.46017837403495829491268334757147427938.dcm	5960
																															amended	bb48d49a-696c-4dd3-961d-f9effbfc258b/2.25.74095952878007185240073134523766408417/2.25.286180381781245857114904099199641902906/2.25.315571126233486650460617894710064274978.dcm	5447
																															final	bb84ddc4-307f-4b4d-b47c-e5464164a219/2.25.87976205445574427957880383302693931243/2.25.242064968152861721271166174857871455395/2.25.162112032807271413599901200560893624757.dcm	5594
																															final	bc21f8ec-9f49-45bd-984f-c9802cfd9ae5/2.25.111756738889492620712007806321367973340/2.25.237635103836304036846927816613834923464/2.25.268834484600975379546803804186834804417.dcm	5420
																															final	bc95ba82-d7e1-4bc5-b477-491a5fdf3540/2.25.317929016882070928184248120873396106361/2.25.152689469456725802045538150112991828134/2.25.70990505363072492225944666593881420118.dcm	5450
																															final	bd946117-748d-4538-981c-cb76effdca77/2.25.320539375266113141161799526984400484296/2.25.21552481726539962557217146858233835299/2.25.18794570912244005023651412828633047805.dcm	6024
																															final	bdc9c398-c6c6-4101-add2-85f1b13db870/2.25.224401776773405420578159229407543739753/2.25.87603066232054466722804346139176759907/2.25.5871713374023139953558641168991505875.dcm	5509
																															final	be38b2b7-2e5d-4a8b-85b8-f0022c65dd06/1.2.840.114062.2.192.168.196.13.2016.4.20.10.41.36.8689328.1/1.2.840.114062.2.192.168.196.13.2016.4.20.10.44.7.8839890.2/1.2.840.114062.2.192.168.196.13.2016.4.20.10.44.7.8839890.dcm	5798
																															final	be559771-62ed-413c-9c67-f99e09cf93e2/2.25.137002312518961966271785399694047161524/2.25.51942668432843479117573100841642648035/2.25.194093448540444346751847144957494616462.dcm	6490
																															final	be559771-62ed-413c-9c67-f99e09cf93e2/2.25.139473627186020807905972551671738105442/2.25.180574836951568214216926565334931484056/2.25.283181654958555733513463217589263988131.dcm	6395
																															final	be559771-62ed-413c-9c67-f99e09cf93e2/2.25.308109853904922033140921335146192181349/2.25.275196162285785246792903665116122621795/2.25.147577725086351200190782960427201663399.dcm	6448
																															final	beb65a8e-fdc4-4f7d-b103-c0ac56b6cdc3/1.3.6.1.4.1.25403.163683357445804.11044.20131119114423.34/1.3.6.1.4.1.25403.163683357445804.11044.20131119114423.35/1.3.6.1.4.1.25403.163683357445804.11044.20131119114423.36.dcm	4707
																															final	bfaebe8f-064b-4b2f-ad36-43fae99c4cd2/1.3.6.1.4.1.25403.158515237678667.5060.20130807022630.6/1.3.6.1.4.1.25403.158515237678667.5060.20130807022630.7/1.3.6.1.4.1.25403.158515237678667.5060.20130807022630.8.dcm	4286
																															final	bfaebe8f-064b-4b2f-ad36-43fae99c4cd2/1.3.6.1.4.1.25403.158515237678667.5060.20130807022630.9/1.3.6.1.4.1.25403.158515237678667.5060.20130807022630.10/1.3.6.1.4.1.25403.158515237678667.5060.20130807022630.11.dcm	4313
																															amended	c0d900ad-288f-436c-a116-f02bd35c4d6b/1.2.840.113845.13.3193.3694820875.4268095457028/1.2.840.113845.13.3193.3694820875.4268095457677/1.2.840.113845.13.3193.3694820875.4268094784485.MNI121-16,11,2016	5983
																															amended	c0d900ad-288f-436c-a116-f02bd35c4d6b/2.25.103767357125841420599427652256031583949/2.25.18398998793661438390540483433634043101/2.25.319453148649309566192154683896193687353.dcm	6100
																															amended	c0d900ad-288f-436c-a116-f02bd35c4d6b/2.25.149978060471627986898720093535001147283/2.25.49435170310661539783717543283667423161/2.25.337867328942347446138802815953514120247.dcm	2971
																															amended	c0d900ad-288f-436c-a116-f02bd35c4d6b/2.25.179658055124104351642144154563214152094/2.25.150174362177759435238527962176973292136/2.25.251476099977436435466556335747596086043.dcm	2863
																															amended	c0d900ad-288f-436c-a116-f02bd35c4d6b/2.25.199773662109909204646340172363915445597/2.25.119316159993301599682258902830662764113/2.25.258283698824358166516068621943991747744.dcm	5007
																															amended	c0d900ad-288f-436c-a116-f02bd35c4d6b/2.25.22352362329148512489531916856252647060/2.25.336855274383453531230864806213026375142/2.25.297521976785643539689237875416674213056.dcm	6188
																															amended	c0d900ad-288f-436c-a116-f02bd35c4d6b/2.25.264422126991747655885949265986926579278/2.25.263534933381027049131252840049971492148/2.25.46846715306863076171049529502318253514.dcm	2681
																															final	c264a221-3567-4270-b4ce-aa82b8437e12/2.25.186152581465778781973166552225927174402/2.25.302872315639232474763413743592918291182/2.25.202152599076026613454038026941657852720.dcm	5845
																															final	c2a3b368-8593-40d5-bb69-ec3453206ce4/1.3.6.1.4.1.25403.158515237678667.2100.20150226021730.4/1.3.6.1.4.1.25403.158515237678667.2100.20150226021730.5/1.3.6.1.4.1.25403.158515237678667.2100.20150226021730.6.dcm	4057
																															final	c38e9fc2-ae8e-4cb4-9583-d1714baa1cf3/2.25.156511267928609515513230317958594092317/2.25.104650846035831035007356161456125543967/2.25.105985500843805271615870466738707903744.dcm	6266
																															final	c46393a2-fce3-4f46-a994-1bfb1835d0d6/1.3.6.1.4.1.25403.158515237678667.5060.20130807023600.4/1.3.6.1.4.1.25403.158515237678667.5060.20130807023600.5/1.3.6.1.4.1.25403.158515237678667.5060.20130807023600.6.dcm	4658
																															amended	c4bfe2ee-36d2-4ad4-bd44-f6db50630f4e/1.2.840.113845.13.3193.3694820875.4268317167077/1.2.840.113845.13.3193.3694820875.4268317167725/1.2.840.113845.13.3193.3694820875.4268316507327.MNI122-24,10,2016	5720
																															final	c4eb8819-0698-4cfe-bdc6-603f6d8ede7c/2.25.162320967872000000269458773363656695685/2.25.335844653749417034851662974130298535994/2.25.250347654472930380831082815506197639195.dcm	5334
																															final	c62cdb65-d8d0-41ce-b533-38c08fc36e2f/2.25.132644423714340222235684527730366116767/2.25.144976619545357756483403651054989296205/2.25.258963461507845775929661369790356482114.dcm	5356
																															final	c6ff7511-c2f5-49af-95ce-1048b2df0a8f/1.3.6.1.4.1.25403.75984511895.34804.20150526025240.9/1.3.6.1.4.1.25403.75984511895.34804.20150526025240.10/1.3.6.1.4.1.25403.75984511895.34804.20150526025240.11.dcm	5233
																															amended	c7500e59-35a7-4111-b281-592285211aef/2.25.242082507285404013718561603124450638457/2.25.76416962810544662490864348186338533719/2.25.22382955128700357824888180262498122102.dcm	5713
																															amended	c7500e59-35a7-4111-b281-592285211aef/2.25.305129456152231744636703365533083765064/2.25.254779081324951768732241646612587016065/2.25.269339537640580087192028147098911970378.dcm	5581
																															amended	c7500e59-35a7-4111-b281-592285211aef/2.25.336044628957272133219626521132618776026/2.25.288465585922922743073090076739889266128/2.25.81658950903974550267351767397467951373.dcm	5595
																															amended	c7c3b654-1e44-4582-acd2-d46c62741249/1.2.840.113845.13.2561.3694820875.275024242548/1.2.840.113845.13.2561.3694820875.275024243177/1.2.840.113845.13.2561.3694820875.275023574655.2016	5829
																															amended	c7c3b654-1e44-4582-acd2-d46c62741249/2.25.45301037685579318493512512297658539463/2.25.79296609207074888262540878949571251830/2.25.37203876996339136523192034165450442861.dcm	5957
																															final	c81be4ff-bb21-4941-914e-8372a34f386e/2.25.310726448677354836103152960941968836782/2.25.65596086519774295760713554629604545912/2.25.226263219114459199164755074787420926696.dcm	5592
																															final	c87e8083-7306-4d39-b132-0dedfe2cc9f4/1.3.6.1.4.1.25403.158515237678667.5060.20130807023030.11/1.3.6.1.4.1.25403.158515237678667.5060.20130807023030.12/1.3.6.1.4.1.25403.158515237678667.5060.20130807023030.13.dcm	4183
																															final	c87e8083-7306-4d39-b132-0dedfe2cc9f4/1.3.6.1.4.1.25403.158515237678667.5060.20130807023030.14/1.3.6.1.4.1.25403.158515237678667.5060.20130807023030.15/1.3.6.1.4.1.25403.158515237678667.5060.20130807023030.16.dcm	4250
																															final	c87e8083-7306-4d39-b132-0dedfe2cc9f4/1.3.6.1.4.1.25403.158515237678667.5060.20130807023030.5/1.3.6.1.4.1.25403.158515237678667.5060.20130807023030.6/1.3.6.1.4.1.25403.158515237678667.5060.20130807023030.7.dcm	4063
																															final	c87e8083-7306-4d39-b132-0dedfe2cc9f4/1.3.6.1.4.1.25403.158515237678667.5060.20130807023030.8/1.3.6.1.4.1.25403.158515237678667.5060.20130807023030.9/1.3.6.1.4.1.25403.158515237678667.5060.20130807023030.10.dcm	4125
																															final	c87e8083-7306-4d39-b132-0dedfe2cc9f4/1.3.6.1.4.1.25403.158515237678667.5060.20130807023031.4/1.3.6.1.4.1.25403.158515237678667.5060.20130807023031.5/1.3.6.1.4.1.25403.158515237678667.5060.20130807023031.6.dcm	4642
																															final	c87e8083-7306-4d39-b132-0dedfe2cc9f4/1.3.6.1.4.1.25403.158515237678667.5060.20130807023031.7/1.3.6.1.4.1.25403.158515237678667.5060.20130807023031.8/1.3.6.1.4.1.25403.158515237678667.5060.20130807023031.9.dcm	4699
																															final	c9d2c1b4-d748-4b72-b671-8984f64e66d2/2.25.107359495402748277892708523271362531243/2.25.84409375369879419072985387326129818682/2.25.72683026545680844630234985327430657657.dcm	5474
																															final	c9d2c1b4-d748-4b72-b671-8984f64e66d2/2.25.16680080823943119819464252429890127023/2.25.199396278302386782319086112634975008023/2.25.127698197679491334170683174765162162113.dcm	5439
																															final	ca1eeb5e-5bc3-4cb6-b595-55db658e441a/1.3.6.1.4.1.25403.158515237678667.5060.20130807024741.1/1.3.6.1.4.1.25403.158515237678667.5060.20130807024741.2/1.3.6.1.4.1.25403.158515237678667.5060.20130807024741.3.dcm	4603
																															final	ca492ae3-4a10-4fc0-9b1f-22bac512869f/2.25.54057198392718305567926390613630203388/2.25.116033415407613060600044902332403233115/2.25.295291943283467163428998283194041722159.dcm	5519
																															amended	ca751f85-cd84-4278-babf-513058997400/2.25.245505980562925294227574728675066003604/2.25.287220457365341889595774895519021960673/2.25.49412049240159214523782663500882989748.dcm	5916
																															amended	ca751f85-cd84-4278-babf-513058997400/2.25.312062976970278424331373207915314429734/2.25.283878648382812340833807048170279046696/2.25.257149711269010488303617191976368257839.dcm	5856
																															amended	cb1cb69c-1ab3-4f90-a428-cd6810b18bbb/1.2.840.113845.13.2561.3694820875.273380416296/1.2.840.113845.13.2561.3694820875.273380416954/1.2.840.113845.13.2561.3694820875.273379746243.2016	5936
																															amended	cb1cb69c-1ab3-4f90-a428-cd6810b18bbb/2.25.268610247531601207728529179670222271480/2.25.286983505069410984241981949620446528544/2.25.137390969637015954253709499504172732994.dcm	5890
																															amended	cb3848a8-a31f-4264-8a7a-4b5019339a8a/1.2.840.113845.13.3193.3694820875.4271592900621/1.2.840.113845.13.3193.3694820875.4271592901284/1.2.840.113845.13.3193.3694820875.4271592239373.MNI134-19,12,2016	5736
																															amended	cb3848a8-a31f-4264-8a7a-4b5019339a8a/1.2.840.113845.13.3193.3694820875.4271873597429/1.2.840.113845.13.3193.3694820875.4271873598078/1.2.840.113845.13.3193.3694820875.4271872921278.MNI134-31,02,2017	6269
																															amended	cb3848a8-a31f-4264-8a7a-4b5019339a8a/2.25.103574856968757750472949280777117112551/2.25.331805055330920762369861486964245357636/2.25.65892109940104741931527289927070008087.dcm	6097
																															amended	cb3848a8-a31f-4264-8a7a-4b5019339a8a/2.25.16578313208010724778474892576759453393/2.25.35464002643410281435376126688022508160/2.25.14130796730174794136700848773351887917.dcm	6153
																															amended	cb3848a8-a31f-4264-8a7a-4b5019339a8a/2.25.277546617182473718033825769613069206838/2.25.120287928618083605268534265944686084805/2.25.256017926887571042756661175097908442787.dcm	5974
																															amended	cb474f54-b210-4f2a-aae8-1f56180c11ef/2.25.321162218613318650923907072946273396938/2.25.66924054655093216374174187726726173820/2.25.195510384500214362459320148284983774590.dcm	5779
																															amended	cb474f54-b210-4f2a-aae8-1f56180c11ef/2.25.78823824982560776917389373068835032551/2.25.204987619130980630748466249509545506478/2.25.311956793089785993945195127001179403816.dcm	5698
																															final	cc386900-baac-4140-b35b-a79a10c44ef9/2.25.17041186421161002567446442741954633786/2.25.307908757830449783173767807717449361205/2.25.201167612374559656339301794037295631441.dcm	6400
																															final	ccaf4b3c-d1bd-428a-a704-4108d159aa43/2.25.155404039462602317672738253699638882216/2.25.230987116645871073463589815139014898371/2.25.230206529008919417163082074180321800926.dcm	6642
																															final	cd1e4add-8c78-4480-bfa7-9f8cbe98ad36/1.3.6.1.4.1.25403.158515237678667.5060.20130807025020.13/1.3.6.1.4.1.25403.158515237678667.5060.20130807025020.14/1.3.6.1.4.1.25403.158515237678667.5060.20130807025020.15.dcm	4151
																															final	cd1e4add-8c78-4480-bfa7-9f8cbe98ad36/1.3.6.1.4.1.25403.158515237678667.5060.20130807025021.4/1.3.6.1.4.1.25403.158515237678667.5060.20130807025021.5/1.3.6.1.4.1.25403.158515237678667.5060.20130807025021.6.dcm	4180
																															final	cda271d5-70f3-44cf-8954-f7d860bf667f/1.3.6.1.4.1.25403.158515237678667.5060.20130807024159.11/1.3.6.1.4.1.25403.158515237678667.5060.20130807024159.12/1.3.6.1.4.1.25403.158515237678667.5060.20130807024159.13.dcm	4131
																															final	cda271d5-70f3-44cf-8954-f7d860bf667f/1.3.6.1.4.1.25403.158515237678667.5060.20130807024159.8/1.3.6.1.4.1.25403.158515237678667.5060.20130807024159.9/1.3.6.1.4.1.25403.158515237678667.5060.20130807024159.10.dcm	3677
																															final	cedfbb99-3474-4fd7-8198-4263c1cd1b63/1.3.6.1.4.1.25403.163683357445804.11044.20131119114256.56/1.3.6.1.4.1.25403.163683357445804.11044.20131119114256.57/1.3.6.1.4.1.25403.163683357445804.11044.20131119114256.58.dcm	4645
																															final	cedfbb99-3474-4fd7-8198-4263c1cd1b63/1.3.6.1.4.1.25403.163683357445804.11044.20131119114256.59/1.3.6.1.4.1.25403.163683357445804.11044.20131119114256.60/1.3.6.1.4.1.25403.163683357445804.11044.20131119114256.61.dcm	4684
																															final	cedfbb99-3474-4fd7-8198-4263c1cd1b63/1.3.6.1.4.1.25403.163683357445804.11044.20131119114256.65/1.3.6.1.4.1.25403.163683357445804.11044.20131119114256.66/1.3.6.1.4.1.25403.163683357445804.11044.20131119114256.67.dcm	4809
																															final	cfbcacb6-d055-4522-9bf8-65af447b73ef/1.3.6.1.4.1.25403.158515237678667.5060.20130807024421.1/1.3.6.1.4.1.25403.158515237678667.5060.20130807024421.2/1.3.6.1.4.1.25403.158515237678667.5060.20130807024421.3.dcm	4375
																															final	d01a9ebe-ac57-4d69-a653-9c5206b3ae61/1.3.6.1.4.1.25403.158515237678667.5060.20130807021348.14/1.3.6.1.4.1.25403.158515237678667.5060.20130807021348.15/1.3.6.1.4.1.25403.158515237678667.5060.20130807021348.16.dcm	4453
																															final	d01a9ebe-ac57-4d69-a653-9c5206b3ae61/1.3.6.1.4.1.25403.158515237678667.5060.20130807021349.1/1.3.6.1.4.1.25403.158515237678667.5060.20130807021349.2/1.3.6.1.4.1.25403.158515237678667.5060.20130807021349.3.dcm	4515
																															final	d01a9ebe-ac57-4d69-a653-9c5206b3ae61/1.3.6.1.4.1.25403.158515237678667.5060.20130807021349.10/1.3.6.1.4.1.25403.158515237678667.5060.20130807021349.11/1.3.6.1.4.1.25403.158515237678667.5060.20130807021349.12.dcm	4658
																															final	d01a9ebe-ac57-4d69-a653-9c5206b3ae61/1.3.6.1.4.1.25403.158515237678667.5060.20130807021349.4/1.3.6.1.4.1.25403.158515237678667.5060.20130807021349.5/1.3.6.1.4.1.25403.158515237678667.5060.20130807021349.6.dcm	4571
																															final	d01a9ebe-ac57-4d69-a653-9c5206b3ae61/1.3.6.1.4.1.25403.158515237678667.5060.20130807021349.7/1.3.6.1.4.1.25403.158515237678667.5060.20130807021349.8/1.3.6.1.4.1.25403.158515237678667.5060.20130807021349.9.dcm	4609
																															final	d01b6432-1751-499e-bc91-4be304c54b22/2.25.21541767473451267600425541620235793808/2.25.144158803294593488632460145700519526923/2.25.246888154862071758645458792281444700356.dcm	5462
																															final	d025dd91-b61c-44d2-ac67-86239da9dd9c/2.25.116685358704092880322541803954344713383/2.25.215050507168058924535262146054479690419/2.25.250195185557678942591972206496050435106.dcm	5776
																															amended	d077e557-07f4-4d3e-b182-824b838c283d/2.25.198380161919082227387027115762215597687/2.25.137063579337423244032013986051503443327/2.25.122829902808956226413555267784062439102.dcm	5503
																															final	d0e4f37b-4fec-4577-994f-998673076f1b/2.25.100176527294561225289727373343157634730/2.25.12593429760471408007812132864034168269/2.25.198733062987511586230155189972184086544.dcm	5629
																															final	d101cbff-9c12-424e-8ef4-b3059de9d1ba/1.3.6.1.4.1.25403.163683357445804.11044.20131119114251.101/1.3.6.1.4.1.25403.163683357445804.11044.20131119114251.102/1.3.6.1.4.1.25403.163683357445804.11044.20131119114251.103.dcm	4798
																															final	d101cbff-9c12-424e-8ef4-b3059de9d1ba/1.3.6.1.4.1.25403.163683357445804.11044.20131119114251.104/1.3.6.1.4.1.25403.163683357445804.11044.20131119114251.105/1.3.6.1.4.1.25403.163683357445804.11044.20131119114251.106.dcm	4845
																															final	d17909a1-dc0e-4c36-9bdc-38f92b1b3191/1.3.6.1.4.1.25403.75984511895.34804.20150526025131.62/1.3.6.1.4.1.25403.75984511895.34804.20150526025131.63/1.3.6.1.4.1.25403.75984511895.34804.20150526025131.64.dcm	4805
																															final	d17909a1-dc0e-4c36-9bdc-38f92b1b3191/1.3.6.1.4.1.25403.75984511895.34804.20150526025131.68/1.3.6.1.4.1.25403.75984511895.34804.20150526025131.69/1.3.6.1.4.1.25403.75984511895.34804.20150526025131.70.dcm	4851
																															final	d17909a1-dc0e-4c36-9bdc-38f92b1b3191/1.3.6.1.4.1.25403.75984511895.34804.20150526025131.71/1.3.6.1.4.1.25403.75984511895.34804.20150526025131.72/1.3.6.1.4.1.25403.75984511895.34804.20150526025131.73.dcm	4882
																															final	d1aeea48-af96-459e-bd43-a3ba0d08662a/1.3.6.1.4.1.25403.158515237678667.5060.20130807020826.12/1.3.6.1.4.1.25403.158515237678667.5060.20130807020826.13/1.3.6.1.4.1.25403.158515237678667.5060.20130807020826.14.dcm	4138
																															final	d1aeea48-af96-459e-bd43-a3ba0d08662a/1.3.6.1.4.1.25403.158515237678667.5060.20130807020826.15/1.3.6.1.4.1.25403.158515237678667.5060.20130807020826.16/1.3.6.1.4.1.25403.158515237678667.5060.20130807020826.17.dcm	4173
																															final	d2d09fb1-d3e1-43e3-938d-e6119db5284a/1.3.6.1.4.1.25403.158515237678667.5060.20130807020852.4/1.3.6.1.4.1.25403.158515237678667.5060.20130807020852.5/1.3.6.1.4.1.25403.158515237678667.5060.20130807020852.6.dcm	3712
																															final	d2d91280-ec02-41f7-a413-e0737fa6f4a4/1.3.6.1.4.1.25403.158515237678667.5060.20130807024659.12/1.3.6.1.4.1.25403.158515237678667.5060.20130807024659.13/1.3.6.1.4.1.25403.158515237678667.5060.20130807024659.14.dcm	3706
																															final	d2d91280-ec02-41f7-a413-e0737fa6f4a4/1.3.6.1.4.1.25403.158515237678667.5060.20130807024700.4/1.3.6.1.4.1.25403.158515237678667.5060.20130807024700.5/1.3.6.1.4.1.25403.158515237678667.5060.20130807024700.6.dcm	3852
																															final	d2d91280-ec02-41f7-a413-e0737fa6f4a4/1.3.6.1.4.1.25403.158515237678667.5060.20130807024700.7/1.3.6.1.4.1.25403.158515237678667.5060.20130807024700.8/1.3.6.1.4.1.25403.158515237678667.5060.20130807024700.9.dcm	3941
																															final	d335b0b8-e9f5-4970-a6f3-8cf6e3478832/2.25.118339704890179612209467763772025908765/2.25.50134025353816879929241880657531228640/2.25.107870994017673687721965776281835286445.dcm	5746
																															final	d396b801-148e-4f6b-bfa4-2e6e284f5765/1.3.6.1.4.1.25403.163683357445804.11044.20131119114540.1/1.3.6.1.4.1.25403.163683357445804.11044.20131119114540.2/1.3.6.1.4.1.25403.163683357445804.11044.20131119114540.3.dcm	4879
																															final	d3e56558-920f-4987-97ea-1ed1be4cb484/2.25.18121563390877132144764666147636440824/2.25.16448515233090120239321829217176883996/2.25.95682106481820449443460765514366282846.dcm	5888
																															final	d3e56558-920f-4987-97ea-1ed1be4cb484/2.25.193221826144220934040224308604797427855/2.25.237490710020597430367795516025834153135/2.25.123890669596632595228527318955409517971.dcm	5663
																															final	d4596064-520a-4a94-9387-13f9617599e1/1.3.6.1.4.1.25403.158515237678667.5060.20130807022735.4/1.3.6.1.4.1.25403.158515237678667.5060.20130807022735.5/1.3.6.1.4.1.25403.158515237678667.5060.20130807022735.6.dcm	4343
																															amended	d4efa43e-7582-4e7e-ae4a-bdbdcf1123b1/1.2.840.113845.13.3193.3694820875.4266751799320/1.2.840.113845.13.3193.3694820875.4266751799978/1.2.840.113845.13.3193.3694820875.4266751138004.MNI114-20,04,2016	5853
																															amended	d4efa43e-7582-4e7e-ae4a-bdbdcf1123b1/2.25.123957723648856782822485056576770082227/2.25.90996449081398098566387031756509455820/2.25.317791547384029806692351084187980647062.dcm	5890
																															amended	d4efa43e-7582-4e7e-ae4a-bdbdcf1123b1/2.25.12541603894454480870192905014499779980/2.25.96279919742845526867507492483840032667/2.25.286987448349401483594331348194860640177.dcm	5916
																															amended	d4efa43e-7582-4e7e-ae4a-bdbdcf1123b1/2.25.5428064293543227166365217244605507372/2.25.53888430102448385943403390437825520560/2.25.161028549459314492266644788526546423736.dcm	5798
																															final	d50370ab-35c6-45ad-9d23-9b1d8362b539/1.3.6.1.4.1.25403.158515237678667.5060.20130807021123.3/1.3.6.1.4.1.25403.158515237678667.5060.20130807021123.4/1.3.6.1.4.1.25403.158515237678667.5060.20130807021123.5.dcm	4749
																															final	d52181c8-3149-47fe-bf0f-9988fa61963b/1.3.6.1.4.1.25403.158515237678667.5060.20130807023020.4/1.3.6.1.4.1.25403.158515237678667.5060.20130807023020.5/1.3.6.1.4.1.25403.158515237678667.5060.20130807023020.6.dcm	4321
																															final	d52181c8-3149-47fe-bf0f-9988fa61963b/1.3.6.1.4.1.25403.158515237678667.5060.20130807023020.7/1.3.6.1.4.1.25403.158515237678667.5060.20130807023020.8/1.3.6.1.4.1.25403.158515237678667.5060.20130807023020.9.dcm	4379
																															amended	d537cccd-4359-4bb3-9793-939ae2645c7d/1.2.840.113845.13.2469.3694820875.3309288824/1.2.840.113845.13.2469.3694820875.3309289464/1.2.840.113845.13.2469.3694820875.3308626843.2016	5892
																															amended	d537cccd-4359-4bb3-9793-939ae2645c7d/2.25.11778875582600374913104784453734596484/2.25.337754526691472684521671915839651011603/2.25.256080342980023503712382471270293210496.dcm	5947
																															amended	d537cccd-4359-4bb3-9793-939ae2645c7d/2.25.121095433108559330979073515036048776089/2.25.25493491339218726787882763703882916433/2.25.245965547150942583351622963210705103308.dcm	5856
																															amended	d537cccd-4359-4bb3-9793-939ae2645c7d/2.25.220669152419173390516224507788905860520/2.25.74353490738799784081437233590424341965/2.25.167662642764885270411448558875709919855.dcm	4480
																															amended	d537cccd-4359-4bb3-9793-939ae2645c7d/2.25.295961606289463326904260757264577281732/2.25.290247405586196730474239087184892603406/2.25.55037453359689083770853176312342457421.dcm	5187
																															amended	d537cccd-4359-4bb3-9793-939ae2645c7d/2.25.50256492209061919521311707649862989816/2.25.207667662838466447862877358105170914726/2.25.329615232761803360406121309746685663337.dcm	4782
																															final	d69add5e-9e99-49f8-b1fd-97d4acac5037/2.25.65181215272964175395082365061434477692/2.25.137452052872130783964114168390472080037/2.25.293274557314598116109759756772395760309.dcm	5455
																															final	d6ec935a-bdbe-4afb-bcf8-46516e795738/1.3.6.1.4.1.25403.158515237678667.5060.20130807023701.7/1.3.6.1.4.1.25403.158515237678667.5060.20130807023701.8/1.3.6.1.4.1.25403.158515237678667.5060.20130807023701.9.dcm	4664
																															final	d773c99f-839e-4858-a368-8bf5290c91ab/1.3.6.1.4.1.25403.158515237678667.5060.20130807024411.14/1.3.6.1.4.1.25403.158515237678667.5060.20130807024411.15/1.3.6.1.4.1.25403.158515237678667.5060.20130807024411.16.dcm	4250
																															final	d773c99f-839e-4858-a368-8bf5290c91ab/1.3.6.1.4.1.25403.158515237678667.5060.20130807024412.1/1.3.6.1.4.1.25403.158515237678667.5060.20130807024412.2/1.3.6.1.4.1.25403.158515237678667.5060.20130807024412.3.dcm	4299
																															final	d8238bea-e2e6-489c-afe9-c9236f33cf7a/2.25.194228805443286147961414011249605936263/2.25.133302651157359640440504568954123136709/2.25.246303481909319264868409632423397393002.dcm	6153
																															final	d8238bea-e2e6-489c-afe9-c9236f33cf7a/2.25.259253725969355549529980000265884519229/2.25.205699855544793129993704764918710981124/2.25.109622553594105499075491035137777374185.dcm	6246
																															final	d917bcd0-01f5-49d0-aee6-d7ae2d4d06dd/2.25.286548615522020915133956047650122209020/2.25.51218839789636926634461254137743296391/2.25.247074369354555535034483071673847055593.dcm	5652
																															amended	d9995b61-95f1-4dc6-8664-1595e3bc16f8/2.25.284929227660751249357653061502180452333/2.25.130265913305096431445493550168141477554/2.25.134974093336570943948507159340357072322.dcm	5908
																															final	d9ccef74-5584-4ad2-ba8f-e11281466411/1.3.6.1.4.1.25403.158515237678667.5060.20130807024128.12/1.3.6.1.4.1.25403.158515237678667.5060.20130807024128.13/1.3.6.1.4.1.25403.158515237678667.5060.20130807024128.14.dcm	4298
																															final	d9ccef74-5584-4ad2-ba8f-e11281466411/1.3.6.1.4.1.25403.158515237678667.5060.20130807024128.15/1.3.6.1.4.1.25403.158515237678667.5060.20130807024128.16/1.3.6.1.4.1.25403.158515237678667.5060.20130807024128.17.dcm	4330
																															final	d9ccef74-5584-4ad2-ba8f-e11281466411/1.3.6.1.4.1.25403.158515237678667.5060.20130807024128.6/1.3.6.1.4.1.25403.158515237678667.5060.20130807024128.7/1.3.6.1.4.1.25403.158515237678667.5060.20130807024128.8.dcm	4222
																															final	dc31e64b-b5f3-4d2e-9fb5-e4eec1cab50c/1.3.6.1.4.1.25403.163683357445804.11044.20131119114438.1/1.3.6.1.4.1.25403.163683357445804.11044.20131119114438.2/1.3.6.1.4.1.25403.163683357445804.11044.20131119114438.3.dcm	4750
																															final	de6b5291-03c5-4f27-af7b-1136f16d5b53/2.25.319954045278807635050122340715445502000/2.25.100195998161494796983845523898523501353/2.25.298463433980671879106714100076183937625.dcm	5524
																															final	df6f1cc7-a6df-4077-9272-0b919df2cefe/1.3.6.1.4.1.25403.158515237678667.5060.20130807024956.6/1.3.6.1.4.1.25403.158515237678667.5060.20130807024956.7/1.3.6.1.4.1.25403.158515237678667.5060.20130807024956.8.dcm	3857
																															final	df6f1cc7-a6df-4077-9272-0b919df2cefe/1.3.6.1.4.1.25403.158515237678667.5060.20130807024956.9/1.3.6.1.4.1.25403.158515237678667.5060.20130807024956.10/1.3.6.1.4.1.25403.158515237678667.5060.20130807024956.11.dcm	4042
																															final	df8e328c-7157-4319-ad7f-81597e19375f/2.25.30108393851032973966835690440894133648/2.25.235738952386471208898381239949910522529/2.25.165230562611831618734334802718105254792.dcm	6492
																															final	df8e328c-7157-4319-ad7f-81597e19375f/2.25.304685907422286817996259923040577235341/2.25.112791316409787346191668441096892965850/2.25.98061684388258457554526105808637500638.dcm	6496
																															final	df8e328c-7157-4319-ad7f-81597e19375f/2.25.30787422263943224871852460439706055385/2.25.268480869760509970015698864761265653523/2.25.214332333164071548814202660163207444695.dcm	6484
																															final	df8e328c-7157-4319-ad7f-81597e19375f/2.25.36368657830741582240718751477118313139/2.25.270190216749875414708437879707899839697/2.25.222859331547130033758962099473733581710.dcm	6501
																															final	e020861b-846f-4b6b-ba03-e3efee8b463e/1.3.6.1.4.1.25403.158515237678667.5060.20130807021105.12/1.3.6.1.4.1.25403.158515237678667.5060.20130807021105.13/1.3.6.1.4.1.25403.158515237678667.5060.20130807021105.14.dcm	3775
																															final	e020861b-846f-4b6b-ba03-e3efee8b463e/1.3.6.1.4.1.25403.158515237678667.5060.20130807021105.15/1.3.6.1.4.1.25403.158515237678667.5060.20130807021105.16/1.3.6.1.4.1.25403.158515237678667.5060.20130807021105.17.dcm	3971
																															final	e020861b-846f-4b6b-ba03-e3efee8b463e/1.3.6.1.4.1.25403.158515237678667.5060.20130807021105.18/1.3.6.1.4.1.25403.158515237678667.5060.20130807021105.19/1.3.6.1.4.1.25403.158515237678667.5060.20130807021105.20.dcm	4042
																															final	e0a085a7-a9d5-4e11-8352-a71d233eb477/1.3.6.1.4.1.25403.158515237678667.5060.20130807021626.13/1.3.6.1.4.1.25403.158515237678667.5060.20130807021626.14/1.3.6.1.4.1.25403.158515237678667.5060.20130807021626.15.dcm	4650
																															final	e0a085a7-a9d5-4e11-8352-a71d233eb477/1.3.6.1.4.1.25403.158515237678667.5060.20130807021626.16/1.3.6.1.4.1.25403.158515237678667.5060.20130807021626.17/1.3.6.1.4.1.25403.158515237678667.5060.20130807021626.18.dcm	4711
																															final	e0a085a7-a9d5-4e11-8352-a71d233eb477/1.3.6.1.4.1.25403.158515237678667.5060.20130807021626.4/1.3.6.1.4.1.25403.158515237678667.5060.20130807021626.5/1.3.6.1.4.1.25403.158515237678667.5060.20130807021626.6.dcm	3983
																															final	e0a085a7-a9d5-4e11-8352-a71d233eb477/1.3.6.1.4.1.25403.158515237678667.5060.20130807021626.7/1.3.6.1.4.1.25403.158515237678667.5060.20130807021626.8/1.3.6.1.4.1.25403.158515237678667.5060.20130807021626.9.dcm	4043
																															amended	e166b7a6-b453-4b84-bbd9-2bec7ebb44b2/2.25.168613893027912453536816633170416798294/2.25.150965740624317294023955679481534133988/2.25.27739385763597446574170844779651710184.dcm	5939
																															amended	e166b7a6-b453-4b84-bbd9-2bec7ebb44b2/2.25.184771574470636293789933044483973584540/2.25.204490421838771785100911966292851585584/2.25.12095476970624589296528840849152804891.dcm	5565
																															amended	e166b7a6-b453-4b84-bbd9-2bec7ebb44b2/2.25.33337943946265353124084713269148539563/2.25.133324281327191316186574500411698399813/2.25.276809800406811060179785406320346158484.dcm	5891
																															amended	e166b7a6-b453-4b84-bbd9-2bec7ebb44b2/2.25.92712591903555913439616536793169575278/2.25.57655835525098092478748800134755839661/2.25.184213282809894062233019989877383808409.dcm	5897
																															final	e1b8d3d4-7c44-4a38-b98a-6127e49152ee/1.3.6.1.4.1.25403.158515237678667.5060.20130807022300.4/1.3.6.1.4.1.25403.158515237678667.5060.20130807022300.5/1.3.6.1.4.1.25403.158515237678667.5060.20130807022300.6.dcm	4414
																															final	e392c0c9-51b7-4241-a067-774d18e68513/2.25.300123327912952551880322620531285893898/2.25.99096903578934422932294341413898163609/2.25.156469582681192331824932954466004823212.dcm	6408
																															final	e3f5a690-78d6-4218-b6e1-29d2a7d11118/1.3.6.1.4.1.25403.163683357445804.11492.20131121044930.8/1.3.6.1.4.1.25403.163683357445804.11492.20131121044930.9/1.3.6.1.4.1.25403.163683357445804.11492.20131121044930.10.dcm	4714
																															final	e41cbcc2-4de3-4ade-88be-5d996393b995/1.3.6.1.4.1.25403.158515237678667.5060.20130807023955.6/1.3.6.1.4.1.25403.158515237678667.5060.20130807023955.7/1.3.6.1.4.1.25403.158515237678667.5060.20130807023955.8.dcm	4181
																															final	e48092df-35d3-446b-acf5-0d06a1a13b72/1.3.6.1.4.1.25403.158515237678667.5060.20130807021302.11/1.3.6.1.4.1.25403.158515237678667.5060.20130807021302.12/1.3.6.1.4.1.25403.158515237678667.5060.20130807021302.13.dcm	3629
																															final	e48092df-35d3-446b-acf5-0d06a1a13b72/1.3.6.1.4.1.25403.158515237678667.5060.20130807021302.14/1.3.6.1.4.1.25403.158515237678667.5060.20130807021302.15/1.3.6.1.4.1.25403.158515237678667.5060.20130807021302.16.dcm	3844
																															final	e48092df-35d3-446b-acf5-0d06a1a13b72/1.3.6.1.4.1.25403.158515237678667.5060.20130807021303.10/1.3.6.1.4.1.25403.158515237678667.5060.20130807021303.11/1.3.6.1.4.1.25403.158515237678667.5060.20130807021303.12.dcm	4259
																															final	e48092df-35d3-446b-acf5-0d06a1a13b72/1.3.6.1.4.1.25403.158515237678667.5060.20130807021303.4/1.3.6.1.4.1.25403.158515237678667.5060.20130807021303.5/1.3.6.1.4.1.25403.158515237678667.5060.20130807021303.6.dcm	3921
																															final	e48092df-35d3-446b-acf5-0d06a1a13b72/1.3.6.1.4.1.25403.158515237678667.5060.20130807021303.7/1.3.6.1.4.1.25403.158515237678667.5060.20130807021303.8/1.3.6.1.4.1.25403.158515237678667.5060.20130807021303.9.dcm	4182
																															amended	e551bc0e-67a1-495a-8ef1-4b007b53c475/2.25.248309112266094179492519457405688543237/2.25.212684211374006454439017506648701195190/2.25.14210295796259087786935205390030337261.dcm	5803
																															amended	e5ea2b54-c584-4b02-b933-24deae926762/2.25.173948838589796127755026632009074812579/2.25.200520352531642757815425781616843052758/2.25.295697363235557152153494875158803322281.dcm	5618
																															amended	e5ea2b54-c584-4b02-b933-24deae926762/2.25.317427832033532812239338856473639410979/2.25.288053209810462662232412994718923459291/2.25.292419335184037550841956847797198526178.dcm	5679
																															amended	e5ea2b54-c584-4b02-b933-24deae926762/2.25.86428229779572077292374344292715226335/2.25.106359381907957020953263895929601822525/2.25.322149029945007926955546215737250584301.dcm	5588
																															final	e67d62dc-2b7e-423a-870d-ec9f63ed2957/2.25.133292670162895136854507879647815800471/2.25.328503802089781770950919733137908144438/2.25.18311424702113943878875406240131249528.dcm	5587
																															final	e67d62dc-2b7e-423a-870d-ec9f63ed2957/2.25.145284386304243999219624500324126544979/2.25.110060246143097393721697919536578679142/2.25.149586424098153153916233798279715785518.dcm	5397
																															final	e6af4e47-4958-4f10-922c-b82b146424df/1.2.840.114062.2.192.168.196.13.2015.9.15.10.41.25.5885828.1/1.2.840.114062.2.192.168.196.13.2015.9.15.10.42.5.5926453.2/1.2.840.114062.2.192.168.196.13.2015.9.15.10.42.5.5926453.dcm	5580
																															final	e795f22a-0f86-4f22-84d7-e0d27a2a3aeb/2.25.258996356562606568813483331788074900749/2.25.127135403921350488688169341824989949941/2.25.51663793078485231604511045355229398637.dcm	5450
																															amended	e7a76a8e-e7be-4943-9899-a9e509e56ad1/1.2.840.113845.13.2561.3694820875.272686165400/1.2.840.113845.13.2561.3694820875.272686166045/1.2.840.113845.13.2561.3694820875.272685498228.2016	5786
																															amended	e7a76a8e-e7be-4943-9899-a9e509e56ad1/2.25.151000032773315399523157071285010504272/2.25.266493047537563928235942316733017617451/2.25.262703212614050197807645774120394798673.dcm	5987
																															amended	e7a76a8e-e7be-4943-9899-a9e509e56ad1/2.25.316161891005871389476561781262946003084/2.25.143851918753187863541723244145152990485/2.25.212165211195915967058637210885829453081.dcm	5895
																															final	e7e1a3dc-4b94-4710-8450-3abcea43cc39/1.3.6.1.4.1.25403.158515237678667.5060.20130807022153.16/1.3.6.1.4.1.25403.158515237678667.5060.20130807022153.17/1.3.6.1.4.1.25403.158515237678667.5060.20130807022153.18.dcm	3934
																															final	e7ea1057-7037-4395-8fdf-9c37cadcad0c/1.3.6.1.4.1.25403.75984511895.34804.20150526025152.31/1.3.6.1.4.1.25403.75984511895.34804.20150526025152.32/1.3.6.1.4.1.25403.75984511895.34804.20150526025152.33.dcm	5446
																															final	e7ea1057-7037-4395-8fdf-9c37cadcad0c/1.3.6.1.4.1.25403.75984511895.34804.20150526025152.34/1.3.6.1.4.1.25403.75984511895.34804.20150526025152.35/1.3.6.1.4.1.25403.75984511895.34804.20150526025152.36.dcm	5418
																															final	e911af55-b36d-45f9-9b11-019b58232dae/2.25.157007148316554115971594465881532132662/2.25.250168170150481398241070762783294475465/2.25.231580916582669632911471742770559115368.dcm	5722
																															final	e94d6aaa-5926-4b67-93df-54ac7dada558/1.3.6.1.4.1.25403.158515237678667.2100.20150226021847.11/1.3.6.1.4.1.25403.158515237678667.2100.20150226021847.12/1.3.6.1.4.1.25403.158515237678667.2100.20150226021847.13.dcm	4048
																															final	e94d6aaa-5926-4b67-93df-54ac7dada558/1.3.6.1.4.1.25403.158515237678667.2100.20150226021847.5/1.3.6.1.4.1.25403.158515237678667.2100.20150226021847.6/1.3.6.1.4.1.25403.158515237678667.2100.20150226021847.7.dcm	4258
																															final	e94d6aaa-5926-4b67-93df-54ac7dada558/1.3.6.1.4.1.25403.158515237678667.2100.20150226021848.1/1.3.6.1.4.1.25403.158515237678667.2100.20150226021848.2/1.3.6.1.4.1.25403.158515237678667.2100.20150226021848.3.dcm	4603
																															final	e94d6aaa-5926-4b67-93df-54ac7dada558/1.3.6.1.4.1.25403.158515237678667.2100.20150226021848.10/1.3.6.1.4.1.25403.158515237678667.2100.20150226021848.11/1.3.6.1.4.1.25403.158515237678667.2100.20150226021848.12.dcm	3977
																															final	e94d6aaa-5926-4b67-93df-54ac7dada558/1.3.6.1.4.1.25403.158515237678667.2100.20150226021848.4/1.3.6.1.4.1.25403.158515237678667.2100.20150226021848.5/1.3.6.1.4.1.25403.158515237678667.2100.20150226021848.6.dcm	4419
																															final	e94d6aaa-5926-4b67-93df-54ac7dada558/1.3.6.1.4.1.25403.158515237678667.2100.20150226021848.7/1.3.6.1.4.1.25403.158515237678667.2100.20150226021848.8/1.3.6.1.4.1.25403.158515237678667.2100.20150226021848.9.dcm	3937
																															final	ea1ffbd0-1d57-41fc-beac-613571530ef7/1.3.6.1.4.1.25403.75984511895.34804.20150526025200.60/1.3.6.1.4.1.25403.75984511895.34804.20150526025200.61/1.3.6.1.4.1.25403.75984511895.34804.20150526025200.62.dcm	4916
																															final	ea3c1387-bee1-496d-8114-8e562375a383/1.3.6.1.4.1.25403.158515237678667.5060.20130807022012.12/1.3.6.1.4.1.25403.158515237678667.5060.20130807022012.13/1.3.6.1.4.1.25403.158515237678667.5060.20130807022012.14.dcm	3665
																															final	ea3c1387-bee1-496d-8114-8e562375a383/1.3.6.1.4.1.25403.158515237678667.5060.20130807022012.15/1.3.6.1.4.1.25403.158515237678667.5060.20130807022012.16/1.3.6.1.4.1.25403.158515237678667.5060.20130807022012.17.dcm	3669
																															final	ea3c1387-bee1-496d-8114-8e562375a383/1.3.6.1.4.1.25403.158515237678667.5060.20130807022012.18/1.3.6.1.4.1.25403.158515237678667.5060.20130807022012.19/1.3.6.1.4.1.25403.158515237678667.5060.20130807022012.20.dcm	3672
																															final	ea3c1387-bee1-496d-8114-8e562375a383/1.3.6.1.4.1.25403.158515237678667.5060.20130807022012.6/1.3.6.1.4.1.25403.158515237678667.5060.20130807022012.7/1.3.6.1.4.1.25403.158515237678667.5060.20130807022012.8.dcm	3663
																															final	ea3c1387-bee1-496d-8114-8e562375a383/1.3.6.1.4.1.25403.158515237678667.5060.20130807022012.9/1.3.6.1.4.1.25403.158515237678667.5060.20130807022012.10/1.3.6.1.4.1.25403.158515237678667.5060.20130807022012.11.dcm	3664
																															final	ea3c1387-bee1-496d-8114-8e562375a383/1.3.6.1.4.1.25403.158515237678667.5060.20130807022013.1/1.3.6.1.4.1.25403.158515237678667.5060.20130807022013.2/1.3.6.1.4.1.25403.158515237678667.5060.20130807022013.3.dcm	3683
																															final	ea3c1387-bee1-496d-8114-8e562375a383/1.3.6.1.4.1.25403.158515237678667.5060.20130807022013.4/1.3.6.1.4.1.25403.158515237678667.5060.20130807022013.5/1.3.6.1.4.1.25403.158515237678667.5060.20130807022013.6.dcm	3692
																															final	eac88279-7dde-4ee3-8a53-ab3745b73b1f/2.25.150754599430478200481373149165586708853/2.25.286685888043033643765122272030704187010/2.25.36291742470392872045495304919162189835.dcm	5455
																															amended	ec2e5670-c7b5-4c12-8150-3ce28c0a520d/2.25.172580665743044966329255028570477140507/2.25.287018792115852889175065321875312178634/2.25.157483782281592449429869831670500656806.dcm	5666
																															amended	ed19607f-2c0c-4590-9a3c-bcfdb4fbf36f/2.25.228774087075415968721129426660352765/2.25.305805049488456389833127579683472373324/2.25.130358413711630210703272441836647615593.dcm	5908
																															final	ed61eb24-a8f2-4b24-9996-fb7fef19e5d0/1.3.6.1.4.1.25403.158515237678667.5060.20130807021211.1/1.3.6.1.4.1.25403.158515237678667.5060.20130807021211.2/1.3.6.1.4.1.25403.158515237678667.5060.20130807021211.3.dcm	3830
																															final	ed61eb24-a8f2-4b24-9996-fb7fef19e5d0/1.3.6.1.4.1.25403.158515237678667.5060.20130807021211.10/1.3.6.1.4.1.25403.158515237678667.5060.20130807021211.11/1.3.6.1.4.1.25403.158515237678667.5060.20130807021211.12.dcm	4020
																															final	ed61eb24-a8f2-4b24-9996-fb7fef19e5d0/1.3.6.1.4.1.25403.158515237678667.5060.20130807021211.13/1.3.6.1.4.1.25403.158515237678667.5060.20130807021211.14/1.3.6.1.4.1.25403.158515237678667.5060.20130807021211.15.dcm	4398
																															final	ed61eb24-a8f2-4b24-9996-fb7fef19e5d0/1.3.6.1.4.1.25403.158515237678667.5060.20130807021211.4/1.3.6.1.4.1.25403.158515237678667.5060.20130807021211.5/1.3.6.1.4.1.25403.158515237678667.5060.20130807021211.6.dcm	3894
																															final	ed61eb24-a8f2-4b24-9996-fb7fef19e5d0/1.3.6.1.4.1.25403.158515237678667.5060.20130807021211.7/1.3.6.1.4.1.25403.158515237678667.5060.20130807021211.8/1.3.6.1.4.1.25403.158515237678667.5060.20130807021211.9.dcm	3952
																															final	ed61eb24-a8f2-4b24-9996-fb7fef19e5d0/1.3.6.1.4.1.25403.158515237678667.5060.20130807021212.1/1.3.6.1.4.1.25403.158515237678667.5060.20130807021212.2/1.3.6.1.4.1.25403.158515237678667.5060.20130807021212.3.dcm	4449
																															final	ed61eb24-a8f2-4b24-9996-fb7fef19e5d0/1.3.6.1.4.1.25403.158515237678667.5060.20130807021212.4/1.3.6.1.4.1.25403.158515237678667.5060.20130807021212.5/1.3.6.1.4.1.25403.158515237678667.5060.20130807021212.6.dcm	4651
																															final	ed61eb24-a8f2-4b24-9996-fb7fef19e5d0/1.3.6.1.4.1.25403.158515237678667.5060.20130807021212.7/1.3.6.1.4.1.25403.158515237678667.5060.20130807021212.8/1.3.6.1.4.1.25403.158515237678667.5060.20130807021212.9.dcm	4718
																															final	ed69e90b-b739-4ca9-84c3-484fa9abb8e1/1.3.6.1.4.1.25403.163683357445804.7376.20131217010845.3/1.3.6.1.4.1.25403.163683357445804.7376.20131217010845.4/1.3.6.1.4.1.25403.163683357445804.7376.20131217010845.5.dcm	4201
																															final	ed69e90b-b739-4ca9-84c3-484fa9abb8e1/1.3.6.1.4.1.25403.163683357445804.7376.20131217010845.6/1.3.6.1.4.1.25403.163683357445804.7376.20131217010845.7/1.3.6.1.4.1.25403.163683357445804.7376.20131217010845.8.dcm	4209
																															final	ed69e90b-b739-4ca9-84c3-484fa9abb8e1/1.3.6.1.4.1.25403.163683357445804.7376.20131217010845.9/1.3.6.1.4.1.25403.163683357445804.7376.20131217010845.10/1.3.6.1.4.1.25403.163683357445804.7376.20131217010845.11.dcm	4271
																															final	ee42572f-d700-499f-b8b2-721fa7eb9882/2.25.285499256862062744236667309879104913634/2.25.29750662881440175945215838306423974191/2.25.309951005041428346945738602094990114539.dcm	5631
																															final	ee871ffe-7dff-4245-9df6-d0836e2f8800/1.3.6.1.4.1.25403.207732457674374.13668.20141127075926.1/1.3.6.1.4.1.25403.207732457674374.13668.20141127075926.2/1.3.6.1.4.1.25403.207732457674374.13668.20141127075926.3.dcm	4910
																															final	f0b1ba62-5fb8-4196-bcda-d0c2293818e7/1.3.6.1.4.1.25403.75984511895.34804.20150526025132.100/1.3.6.1.4.1.25403.75984511895.34804.20150526025132.101/1.3.6.1.4.1.25403.75984511895.34804.20150526025132.102.dcm	5286
																															final	f0b1ba62-5fb8-4196-bcda-d0c2293818e7/1.3.6.1.4.1.25403.75984511895.34804.20150526025132.94/1.3.6.1.4.1.25403.75984511895.34804.20150526025132.95/1.3.6.1.4.1.25403.75984511895.34804.20150526025132.96.dcm	5245
																															final	f0b1ba62-5fb8-4196-bcda-d0c2293818e7/1.3.6.1.4.1.25403.75984511895.34804.20150526025132.97/1.3.6.1.4.1.25403.75984511895.34804.20150526025132.98/1.3.6.1.4.1.25403.75984511895.34804.20150526025132.99.dcm	5309
																															amended	f0db137e-e33f-42a4-9c68-cdd61adffbfc/2.25.109146918262030041826427525999396415723/2.25.32630006710383303891824065192513004012/2.25.141486179330221637001263916612451743894.dcm	5750
																															amended	f0db137e-e33f-42a4-9c68-cdd61adffbfc/2.25.16780839595899559073471545282112338856/2.25.210275010566188610734338737225829828454/2.25.84123656465205643225994386282963515404.dcm	5841
																															final	f11a8b52-4412-4dc6-93c5-7b024ff8c4bc/2.25.104863985239110733242510799069248022271/2.25.274378156191041850509758668165637549830/2.25.86775474214768060895892116011677465606.dcm	5867
																															final	f11a8b52-4412-4dc6-93c5-7b024ff8c4bc/2.25.107095034228466356951121832643495748313/2.25.14418016463928795643433325396882035828/2.25.264351483489495285019771785676106040788.dcm	5463
																															final	f11a8b52-4412-4dc6-93c5-7b024ff8c4bc/2.25.277195398793923324874984528861578423944/2.25.27868660780659281334563194276767089307/2.25.82708980533762711952958248562644144669.dcm	5910
																															final	f11a8b52-4412-4dc6-93c5-7b024ff8c4bc/2.25.38912750226247419782905135438279590125/2.25.149187075832833576098473683686613898932/2.25.182390789034335046116709204277700032392.dcm	5201
																															final	f20c6657-9d73-4870-91f9-54b5ca2a6de9/1.3.6.1.4.1.25403.158515237678667.5060.20130807020524.17/1.3.6.1.4.1.25403.158515237678667.5060.20130807020524.18/1.3.6.1.4.1.25403.158515237678667.5060.20130807020524.19.dcm	4249
																															final	f20c6657-9d73-4870-91f9-54b5ca2a6de9/1.3.6.1.4.1.25403.158515237678667.5060.20130807020524.20/1.3.6.1.4.1.25403.158515237678667.5060.20130807020524.21/1.3.6.1.4.1.25403.158515237678667.5060.20130807020524.22.dcm	4251
																															final	f20c6657-9d73-4870-91f9-54b5ca2a6de9/1.3.6.1.4.1.25403.158515237678667.5060.20130807020524.23/1.3.6.1.4.1.25403.158515237678667.5060.20130807020524.24/1.3.6.1.4.1.25403.158515237678667.5060.20130807020524.25.dcm	4252
																															final	f20c6657-9d73-4870-91f9-54b5ca2a6de9/1.3.6.1.4.1.25403.158515237678667.5060.20130807020524.29/1.3.6.1.4.1.25403.158515237678667.5060.20130807020524.30/1.3.6.1.4.1.25403.158515237678667.5060.20130807020524.31.dcm	4256
																															final	f20c6657-9d73-4870-91f9-54b5ca2a6de9/1.3.6.1.4.1.25403.158515237678667.5060.20130807020524.32/1.3.6.1.4.1.25403.158515237678667.5060.20130807020524.33/1.3.6.1.4.1.25403.158515237678667.5060.20130807020524.34.dcm	4259
																															final	f20c6657-9d73-4870-91f9-54b5ca2a6de9/1.3.6.1.4.1.25403.158515237678667.5060.20130807020524.35/1.3.6.1.4.1.25403.158515237678667.5060.20130807020524.36/1.3.6.1.4.1.25403.158515237678667.5060.20130807020524.37.dcm	4263
																															final	f20c6657-9d73-4870-91f9-54b5ca2a6de9/1.3.6.1.4.1.25403.158515237678667.5060.20130807020524.38/1.3.6.1.4.1.25403.158515237678667.5060.20130807020524.39/1.3.6.1.4.1.25403.158515237678667.5060.20130807020524.40.dcm	4270
																															final	f20c6657-9d73-4870-91f9-54b5ca2a6de9/1.3.6.1.4.1.25403.158515237678667.5060.20130807020525.1/1.3.6.1.4.1.25403.158515237678667.5060.20130807020525.2/1.3.6.1.4.1.25403.158515237678667.5060.20130807020525.3.dcm	4322
																															final	f20c6657-9d73-4870-91f9-54b5ca2a6de9/1.3.6.1.4.1.25403.158515237678667.5060.20130807020525.10/1.3.6.1.4.1.25403.158515237678667.5060.20130807020525.11/1.3.6.1.4.1.25403.158515237678667.5060.20130807020525.12.dcm	4627
																															final	f20c6657-9d73-4870-91f9-54b5ca2a6de9/1.3.6.1.4.1.25403.158515237678667.5060.20130807020525.7/1.3.6.1.4.1.25403.158515237678667.5060.20130807020525.8/1.3.6.1.4.1.25403.158515237678667.5060.20130807020525.9.dcm	4565
																															final	f3bb76de-2c7b-49c3-af2a-083933e589c4/1.3.6.1.4.1.25403.163683357445804.11044.20131119114555.66/1.3.6.1.4.1.25403.163683357445804.11044.20131119114555.67/1.3.6.1.4.1.25403.163683357445804.11044.20131119114555.68.dcm	4809
																															final	f4d8bdd3-b4cb-479f-8279-83751d755d7e/1.3.6.1.4.1.25403.163683357445804.11044.20131119114312.8/1.3.6.1.4.1.25403.163683357445804.11044.20131119114312.9/1.3.6.1.4.1.25403.163683357445804.11044.20131119114312.10.dcm	4858
																															final	f5d96977-cbd6-476b-930a-0c2f5b249a79/2.25.157666290537382008713953785925504024910/2.25.111696276494950256983307995583753021764/2.25.196801952435695317333855714709361820565.dcm	5737
																															final	f6738313-27c4-44dd-8f72-950660ac177b/2.25.178588969674213824608281261303377193290/2.25.93283036088306151163759107143103097398/2.25.44785961926207996303377458336193656070.dcm	5388
																															final	f7016ffb-fa44-46ae-b1a2-757479d9fafc/1.2.840.114062.2.192.168.196.13.2016.1.19.10.55.0.8789328.1/1.2.840.114062.2.192.168.196.13.2016.1.19.10.55.51.8840500.2/1.2.840.114062.2.192.168.196.13.2016.1.19.10.55.51.8840500.dcm	5706
																															final	f7016ffb-fa44-46ae-b1a2-757479d9fafc/1.2.840.114062.2.192.168.196.13.2016.3.17.11.13.9.10210312.1/1.2.840.114062.2.192.168.196.13.2016.3.17.11.13.54.10254531.2/1.2.840.114062.2.192.168.196.13.2016.3.17.11.13.54.10254531.dcm	5764
																															final	f7016ffb-fa44-46ae-b1a2-757479d9fafc/1.2.840.114062.2.192.168.196.13.2016.5.16.11.5.11.10261546.1/1.2.840.114062.2.192.168.196.13.2016.5.16.11.6.59.10369437.2/1.2.840.114062.2.192.168.196.13.2016.5.16.11.6.59.10369437.dcm	5824
																															final	f7dd7881-7b1c-464a-a460-e1881fb0c882/1.3.6.1.4.1.25403.158515237678667.5060.20130807022547.4/1.3.6.1.4.1.25403.158515237678667.5060.20130807022547.5/1.3.6.1.4.1.25403.158515237678667.5060.20130807022547.6.dcm	3804
																															final	f7dd7881-7b1c-464a-a460-e1881fb0c882/1.3.6.1.4.1.25403.158515237678667.5060.20130807022548.1/1.3.6.1.4.1.25403.158515237678667.5060.20130807022548.2/1.3.6.1.4.1.25403.158515237678667.5060.20130807022548.3.dcm	3886
																															final	f7dd7881-7b1c-464a-a460-e1881fb0c882/1.3.6.1.4.1.25403.158515237678667.5060.20130807022548.10/1.3.6.1.4.1.25403.158515237678667.5060.20130807022548.11/1.3.6.1.4.1.25403.158515237678667.5060.20130807022548.12.dcm	4259
																															final	f7dd7881-7b1c-464a-a460-e1881fb0c882/1.3.6.1.4.1.25403.158515237678667.5060.20130807022548.4/1.3.6.1.4.1.25403.158515237678667.5060.20130807022548.5/1.3.6.1.4.1.25403.158515237678667.5060.20130807022548.6.dcm	3956
																															final	f7f874ea-b819-46e2-82a2-2e6929936aaf/1.3.6.1.4.1.25403.158515237678667.5060.20130807021409.13/1.3.6.1.4.1.25403.158515237678667.5060.20130807021409.14/1.3.6.1.4.1.25403.158515237678667.5060.20130807021409.15.dcm	3824
																															final	f7f874ea-b819-46e2-82a2-2e6929936aaf/1.3.6.1.4.1.25403.158515237678667.5060.20130807021409.4/1.3.6.1.4.1.25403.158515237678667.5060.20130807021409.5/1.3.6.1.4.1.25403.158515237678667.5060.20130807021409.6.dcm	3655
																															final	f7f874ea-b819-46e2-82a2-2e6929936aaf/1.3.6.1.4.1.25403.158515237678667.5060.20130807021409.7/1.3.6.1.4.1.25403.158515237678667.5060.20130807021409.8/1.3.6.1.4.1.25403.158515237678667.5060.20130807021409.9.dcm	3706
																															final	f7f874ea-b819-46e2-82a2-2e6929936aaf/1.3.6.1.4.1.25403.158515237678667.5060.20130807021410.1/1.3.6.1.4.1.25403.158515237678667.5060.20130807021410.2/1.3.6.1.4.1.25403.158515237678667.5060.20130807021410.3.dcm	4167
																															amended	f8d6a17b-373e-4b8f-a992-9f6857424435/2.25.167267415857448554093830282122073332851/2.25.141683210738797589989759001021400835264/2.25.288748342220633962696899815204538935565.dcm	5629
																															amended	f8d6a17b-373e-4b8f-a992-9f6857424435/2.25.238756779624762470309803038984791670137/2.25.299944310156204165559205846070421767593/2.25.110541811760865609923014107968089981732.dcm	5581
																															amended	f8d6a17b-373e-4b8f-a992-9f6857424435/2.25.25985406135129079019479623771200534898/2.25.2285767550091218073267358873146156161/2.25.39233796379291699784604016297375372571.dcm	5721
																															amended	fa054084-b1c0-4bfc-9a3f-5734502d2755/2.25.329482429018574911135461279222457758326/2.25.56078430087618337690406888627893740868/2.25.83774498773931200482237221611084500568.dcm	6063
																															amended	fa054084-b1c0-4bfc-9a3f-5734502d2755/2.25.90350480564737841702216052640672624782/2.25.335214091814875129319535366126753652270/2.25.292982294290346528532620289294368039675.dcm	6153
																															final	fa502139-af36-44e9-b5ed-e64f60ca216f/1.3.6.1.4.1.25403.158515237678667.5060.20130807022113.12/1.3.6.1.4.1.25403.158515237678667.5060.20130807022113.13/1.3.6.1.4.1.25403.158515237678667.5060.20130807022113.14.dcm	4687
																															final	fa502139-af36-44e9-b5ed-e64f60ca216f/1.3.6.1.4.1.25403.158515237678667.5060.20130807022113.9/1.3.6.1.4.1.25403.158515237678667.5060.20130807022113.10/1.3.6.1.4.1.25403.158515237678667.5060.20130807022113.11.dcm	4685
																															final	fa502139-af36-44e9-b5ed-e64f60ca216f/1.3.6.1.4.1.25403.158515237678667.5060.20130807022114.1/1.3.6.1.4.1.25403.158515237678667.5060.20130807022114.2/1.3.6.1.4.1.25403.158515237678667.5060.20130807022114.3.dcm	4688
																															final	fa502139-af36-44e9-b5ed-e64f60ca216f/1.3.6.1.4.1.25403.158515237678667.5060.20130807022114.4/1.3.6.1.4.1.25403.158515237678667.5060.20130807022114.5/1.3.6.1.4.1.25403.158515237678667.5060.20130807022114.6.dcm	4690
																															final	fa502139-af36-44e9-b5ed-e64f60ca216f/1.3.6.1.4.1.25403.158515237678667.5060.20130807022114.7/1.3.6.1.4.1.25403.158515237678667.5060.20130807022114.8/1.3.6.1.4.1.25403.158515237678667.5060.20130807022114.9.dcm	4692
																															final	fa502139-af36-44e9-b5ed-e64f60ca216f/1.3.6.1.4.1.25403.158515237678667.5060.20130807022115.1/1.3.6.1.4.1.25403.158515237678667.5060.20130807022115.2/1.3.6.1.4.1.25403.158515237678667.5060.20130807022115.3.dcm	4698
																															final	fa502139-af36-44e9-b5ed-e64f60ca216f/1.3.6.1.4.1.25403.158515237678667.5060.20130807022115.4/1.3.6.1.4.1.25403.158515237678667.5060.20130807022115.5/1.3.6.1.4.1.25403.158515237678667.5060.20130807022115.6.dcm	4699
																															final	fa502139-af36-44e9-b5ed-e64f60ca216f/1.3.6.1.4.1.25403.158515237678667.5060.20130807022115.7/1.3.6.1.4.1.25403.158515237678667.5060.20130807022115.8/1.3.6.1.4.1.25403.158515237678667.5060.20130807022115.9.dcm	4711
																															amended	fb3d7ba7-72bb-433b-abb8-daadfca233de/2.25.164023291560622120079649989273583236445/2.25.245284959807419827814728028473580127829/2.25.105678705801230774279017313454711476876.dcm	5778
																															amended	fb3d7ba7-72bb-433b-abb8-daadfca233de/2.25.93850725506634833860714943180187459418/2.25.247651946240200210080917256252820678061/2.25.60444321921036409625929022085397837277.dcm	5869
																															final	fb53c855-7eb5-475f-b513-4d0ceabde58a/2.25.76895171736492679889838500412535518666/2.25.83610031643149331673305800531396771181/2.25.78406095443080275659388156785864489364.dcm	5357
																															final	fba67fbf-0275-4bb8-b7e7-ae2dc66c1392/1.3.6.1.4.1.25403.158515237678667.5060.20130807025149.12/1.3.6.1.4.1.25403.158515237678667.5060.20130807025149.13/1.3.6.1.4.1.25403.158515237678667.5060.20130807025149.14.dcm	4130
																															final	fba67fbf-0275-4bb8-b7e7-ae2dc66c1392/1.3.6.1.4.1.25403.158515237678667.5060.20130807025149.3/1.3.6.1.4.1.25403.158515237678667.5060.20130807025149.4/1.3.6.1.4.1.25403.158515237678667.5060.20130807025149.5.dcm	3948
																															final	fba67fbf-0275-4bb8-b7e7-ae2dc66c1392/1.3.6.1.4.1.25403.158515237678667.5060.20130807025149.6/1.3.6.1.4.1.25403.158515237678667.5060.20130807025149.7/1.3.6.1.4.1.25403.158515237678667.5060.20130807025149.8.dcm	4005
																															final	fba67fbf-0275-4bb8-b7e7-ae2dc66c1392/1.3.6.1.4.1.25403.158515237678667.5060.20130807025149.9/1.3.6.1.4.1.25403.158515237678667.5060.20130807025149.10/1.3.6.1.4.1.25403.158515237678667.5060.20130807025149.11.dcm	4068
																															final	fba67fbf-0275-4bb8-b7e7-ae2dc66c1392/1.3.6.1.4.1.25403.158515237678667.5060.20130807025150.1/1.3.6.1.4.1.25403.158515237678667.5060.20130807025150.2/1.3.6.1.4.1.25403.158515237678667.5060.20130807025150.3.dcm	4223
																															final	fba67fbf-0275-4bb8-b7e7-ae2dc66c1392/1.3.6.1.4.1.25403.158515237678667.5060.20130807025150.4/1.3.6.1.4.1.25403.158515237678667.5060.20130807025150.5/1.3.6.1.4.1.25403.158515237678667.5060.20130807025150.6.dcm	4237
																															final	fc96a846-2c56-42fa-b961-509b6541146d/1.3.6.1.4.1.25403.158515237678667.5060.20130807023829.3/1.3.6.1.4.1.25403.158515237678667.5060.20130807023829.4/1.3.6.1.4.1.25403.158515237678667.5060.20130807023829.5.dcm	3692
																															final	fc96a846-2c56-42fa-b961-509b6541146d/1.3.6.1.4.1.25403.158515237678667.5060.20130807023829.9/1.3.6.1.4.1.25403.158515237678667.5060.20130807023829.10/1.3.6.1.4.1.25403.158515237678667.5060.20130807023829.11.dcm	3916
																															final	fca0e88a-9ea1-498d-9a78-a8976006e03b/2.25.225305838879691871369603549657084194490/2.25.226743828805096140449124024264630975416/2.25.115438688812749277207604527445313672666.dcm	5198
																															final	fca0e88a-9ea1-498d-9a78-a8976006e03b/2.25.38929583628018039985675376317259524584/2.25.115878795318700138776658270648672518561/2.25.226088316448170339360410740098947479434.dcm	5817
																															final	fcb3282b-0bff-4975-80ca-d7c3aef393ea/1.3.6.1.4.1.25403.158515237678667.5060.20130807021746.1/1.3.6.1.4.1.25403.158515237678667.5060.20130807021746.2/1.3.6.1.4.1.25403.158515237678667.5060.20130807021746.3.dcm	4279
																															final	fcb3282b-0bff-4975-80ca-d7c3aef393ea/1.3.6.1.4.1.25403.158515237678667.5060.20130807021746.4/1.3.6.1.4.1.25403.158515237678667.5060.20130807021746.5/1.3.6.1.4.1.25403.158515237678667.5060.20130807021746.6.dcm	4313
																															amended	fd3d7d93-f75c-495c-8090-fc389cb134a1/2.25.205239063978937172262190440312905970842/2.25.215643387832611003046511861324553004029/2.25.3492492876281078116066686226493820406.dcm	5775
																															final	fdc8379a-d164-4ed0-a6a6-1709864c0664/1.3.6.1.4.1.25403.207732457674374.27968.20150929060041.9/1.3.6.1.4.1.25403.207732457674374.27968.20150929060041.10/1.3.6.1.4.1.25403.207732457674374.27968.20150929060041.11.dcm	5580
																															final	fe516755-73b4-44e7-9ba7-1e9283c5aad3/1.3.6.1.4.1.25403.158515237678667.5060.20130807023402.10/1.3.6.1.4.1.25403.158515237678667.5060.20130807023402.11/1.3.6.1.4.1.25403.158515237678667.5060.20130807023402.12.dcm	4204
																															amended	fe8d6e0c-1755-428a-aff4-31c606eb94ea/2.25.39078558888905369206733082779619251291/2.25.192166147245680465191557059827931963849/2.25.174752274525727681661178084139046616721.dcm	5744
																															final	ff1d89eb-e65b-4ee2-aa74-f7b5311cc3f7/2.25.286514422385372427069328619885234710041/2.25.202764642968255157405884164282218558767/2.25.140265918791747889893544877280019002593.dcm	5679
																															amended	ff7a52c7-55d7-4773-b668-0ccacd54d8f4/2.25.111117176377816736589863817730883738640/2.25.277821726761658180838044726790045956597/2.25.207385253396613123311657964146054370097.dcm	5500
																															amended	ff7a6bab-8134-42b8-b454-9968aea3ae63/2.25.92541473795492267209197168648136841387/2.25.116412096428895924906047558819099273949/2.25.130950786974734946313699177393409655058.dcm	5552
007831df-e3bb-45a3-bcc0-313d34303b07	d8dc5992-2812-4929-a7e0-e2030f756786	Middle Left Sextant	0	0	0	0	No	No		0	0	0	8	0	0	0	No	Yes	Yes	Yes	4	4	0	17	0	No	Good image quality	No	No	Radiologist	final	993b68b4-9aec-4cac-84c7-3eb809c41014/1.3.6.1.4.1.25403.163683357445804.11044.20131119114603.34/1.3.6.1.4.1.25403.163683357445804.11044.20131119114603.35/1.3.6.1.4.1.25403.163683357445804.11044.20131119114603.36.dcm	4854
007831df-e3bb-45a3-bcc0-313d34303b07	d8dc5992-2812-4929-a7e0-e2030f756786	Middle Right Sextant	0	0	0	0	No	No		0	0	0	7	5	2	0	No	Yes	Yes	Yes	4	10	0	17	0	No	Good image quality	No	No	Radiologist	final	993b68b4-9aec-4cac-84c7-3eb809c41014/1.3.6.1.4.1.25403.163683357445804.11044.20131119114603.34/1.3.6.1.4.1.25403.163683357445804.11044.20131119114603.35/1.3.6.1.4.1.25403.163683357445804.11044.20131119114603.36.dcm	4854
013be465-cf41-4da3-85d4-69abef867882	16b95c65-4714-4f24-b657-ab00dfa56ff7	Middle Right Sextant	0	0	0	0	No	No		0	0	0	30	30	0	0	No	Yes	Yes	Yes	30	30	0	31	0	No	Good image quality	No	No	Radiologist	final	bfaebe8f-064b-4b2f-ad36-43fae99c4cd2/1.3.6.1.4.1.25403.158515237678667.5060.20130807022630.3/1.3.6.1.4.1.25403.158515237678667.5060.20130807022630.4/1.3.6.1.4.1.25403.158515237678667.5060.20130807022630.5.dcm	4236
013be465-cf41-4da3-85d4-69abef867882	16b95c65-4714-4f24-b657-ab00dfa56ff7	Upper Right Sextant	0	0	0	0	No	No		0	0	0	30	30	0	0	No	Yes	Yes	Yes	30	30	0	31	0	No	Good image quality	No	No	Radiologist	final	bfaebe8f-064b-4b2f-ad36-43fae99c4cd2/1.3.6.1.4.1.25403.158515237678667.5060.20130807022630.3/1.3.6.1.4.1.25403.158515237678667.5060.20130807022630.4/1.3.6.1.4.1.25403.158515237678667.5060.20130807022630.5.dcm	4236
0191bec4-abc7-4f60-9d2a-c7f960baaecf	60af5516-658b-45bf-811e-7ad7576d9e30	Middle Right Sextant	0	0	0	0	No	No		5	0	0	30	10	0	0	No	Yes	Yes	Yes	20	20	0	26	0	No	Good image quality	No	No	Radiologist	final	83d72889-fda5-45d7-90b4-94747d89c8b8/1.3.6.1.4.1.25403.158515237678667.9208.20150310095211.7/1.3.6.1.4.1.25403.158515237678667.9208.20150310095211.8/1.3.6.1.4.1.25403.158515237678667.9208.20150310095211.9.dcm	5251
0191bec4-abc7-4f60-9d2a-c7f960baaecf	60af5516-658b-45bf-811e-7ad7576d9e30	Upper Left Sextant	0	0	0	0	No	No		0	0	0	8	7	0	0	No	Yes	Yes	Yes	9	6	0	26	0	No	Good image quality	No	No	Radiologist	final	83d72889-fda5-45d7-90b4-94747d89c8b8/1.3.6.1.4.1.25403.158515237678667.9208.20150310095211.7/1.3.6.1.4.1.25403.158515237678667.9208.20150310095211.8/1.3.6.1.4.1.25403.158515237678667.9208.20150310095211.9.dcm	5251
0191bec4-abc7-4f60-9d2a-c7f960baaecf	60af5516-658b-45bf-811e-7ad7576d9e30	Upper Right Sextant	0	0	0	0	No	No		2	3	0	40	30	0	0	No	Yes	Yes	Yes	50	20	0	26	0	No	Good image quality	No	No	Radiologist	final	83d72889-fda5-45d7-90b4-94747d89c8b8/1.3.6.1.4.1.25403.158515237678667.9208.20150310095211.7/1.3.6.1.4.1.25403.158515237678667.9208.20150310095211.8/1.3.6.1.4.1.25403.158515237678667.9208.20150310095211.9.dcm	5251
01b78c92-c8f6-4564-b43f-a3a774f3d9eb	a12d7dbf-c9e3-414c-a9bc-7e6b6aa2d021	Lower Left Sextant	0	0	0	0	No	No		0	0	0	0	0	0	0	No	No	No	No	0	0	0	2	0	No	Good image quality	No	No	General practitioner	amended	d1eb0f76-9dba-4ffa-8114-03d806434b7f/1.2.840.113845.13.2561.3694820875.269997935575/1.2.840.113845.13.2561.3694820875.269997936234/1.2.840.113845.13.2561.3694820875.269997273613.2016	5857
01b78c92-c8f6-4564-b43f-a3a774f3d9eb	a12d7dbf-c9e3-414c-a9bc-7e6b6aa2d021	Lower Right Sextant	0	0	0	0	No	No		0	0	0	0	0	0	0	No	No	No	No	0	0	0	2	0	No	Good image quality	No	No	General practitioner	amended	d1eb0f76-9dba-4ffa-8114-03d806434b7f/1.2.840.113845.13.2561.3694820875.269997935575/1.2.840.113845.13.2561.3694820875.269997936234/1.2.840.113845.13.2561.3694820875.269997273613.2016	5857
01b78c92-c8f6-4564-b43f-a3a774f3d9eb	a12d7dbf-c9e3-414c-a9bc-7e6b6aa2d021	Middle Left Sextant	0	0	0	0	No	No		0	0	0	0	0	0	0	No	No	No	No	0	0	0	2	0	No	Good image quality	No	No	General practitioner	amended	d1eb0f76-9dba-4ffa-8114-03d806434b7f/1.2.840.113845.13.2561.3694820875.269997935575/1.2.840.113845.13.2561.3694820875.269997936234/1.2.840.113845.13.2561.3694820875.269997273613.2016	5857
01b78c92-c8f6-4564-b43f-a3a774f3d9eb	a12d7dbf-c9e3-414c-a9bc-7e6b6aa2d021	Middle Right Sextant	0	0	0	0	No	No		0	0	0	0	0	0	0	No	No	No	No	0	0	0	2	0	No	Good image quality	No	No	General practitioner	amended	d1eb0f76-9dba-4ffa-8114-03d806434b7f/1.2.840.113845.13.2561.3694820875.269997935575/1.2.840.113845.13.2561.3694820875.269997936234/1.2.840.113845.13.2561.3694820875.269997273613.2016	5857
01b78c92-c8f6-4564-b43f-a3a774f3d9eb	a12d7dbf-c9e3-414c-a9bc-7e6b6aa2d021	Upper Left Sextant	0	0	0	0	No	No		0	2	2	0	0	0	0	No	No	No	No	0	0	0	2	0	No	Good image quality	No	No	General practitioner	amended	d1eb0f76-9dba-4ffa-8114-03d806434b7f/1.2.840.113845.13.2561.3694820875.269997935575/1.2.840.113845.13.2561.3694820875.269997936234/1.2.840.113845.13.2561.3694820875.269997273613.2016	5857
01b78c92-c8f6-4564-b43f-a3a774f3d9eb	a12d7dbf-c9e3-414c-a9bc-7e6b6aa2d021	Upper Right Sextant	0	0	0	0	No	No		0	0	0	0	0	0	0	No	No	No	No	0	0	0	2	0	No	Good image quality	No	No	General practitioner	amended	d1eb0f76-9dba-4ffa-8114-03d806434b7f/1.2.840.113845.13.2561.3694820875.269997935575/1.2.840.113845.13.2561.3694820875.269997936234/1.2.840.113845.13.2561.3694820875.269997273613.2016	5857
01b78c92-c8f6-4564-b43f-a3a774f3d9eb	d2ec3c04-bf59-4ab2-8e1f-334529360b76	Lower Left Sextant	0	0	0	0	No	No		2	5	0	2	0	0	0	Yes	No	No	Yes	0	0	2	10	0	No	Poor image quality	No	No	General practitioner	amended	d1eb0f76-9dba-4ffa-8114-03d806434b7f/2.25.225891567452833383431782857366431879999/2.25.152851413321574859230653243536721162075/2.25.137806929625344314050954274322886630860.dcm	5489
01b78c92-c8f6-4564-b43f-a3a774f3d9eb	d2ec3c04-bf59-4ab2-8e1f-334529360b76	Lower Right Sextant	0	0	5	0	No	No		5	1	0	0	2	0	0	Yes	No	No	No	0	0	2	10	0	No	Poor image quality	No	No	General practitioner	amended	d1eb0f76-9dba-4ffa-8114-03d806434b7f/2.25.225891567452833383431782857366431879999/2.25.152851413321574859230653243536721162075/2.25.137806929625344314050954274322886630860.dcm	5489
01b78c92-c8f6-4564-b43f-a3a774f3d9eb	d2ec3c04-bf59-4ab2-8e1f-334529360b76	Middle Left Sextant	0	0	0	0	No	No		5	5	0	5	0	0	0	Yes	Yes	No	No	0	5	0	10	0	No	Poor image quality	No	No	General practitioner	amended	d1eb0f76-9dba-4ffa-8114-03d806434b7f/2.25.225891567452833383431782857366431879999/2.25.152851413321574859230653243536721162075/2.25.137806929625344314050954274322886630860.dcm	5489
01b78c92-c8f6-4564-b43f-a3a774f3d9eb	d2ec3c04-bf59-4ab2-8e1f-334529360b76	Middle Right Sextant	0	0	0	0	No	No		2	2	0	2	0	0	0	Yes	No	No	No	0	0	2	10	0	No	Poor image quality	No	No	General practitioner	amended	d1eb0f76-9dba-4ffa-8114-03d806434b7f/2.25.225891567452833383431782857366431879999/2.25.152851413321574859230653243536721162075/2.25.137806929625344314050954274322886630860.dcm	5489
01b78c92-c8f6-4564-b43f-a3a774f3d9eb	d2ec3c04-bf59-4ab2-8e1f-334529360b76	Upper Left Sextant	0	0	0	0	No	No		5	20	20	2	5	10	0	Yes	Yes	Yes	Yes	2	5	10	10	0	No	Poor image quality	No	No	General practitioner	amended	d1eb0f76-9dba-4ffa-8114-03d806434b7f/2.25.225891567452833383431782857366431879999/2.25.152851413321574859230653243536721162075/2.25.137806929625344314050954274322886630860.dcm	5489
01b78c92-c8f6-4564-b43f-a3a774f3d9eb	d2ec3c04-bf59-4ab2-8e1f-334529360b76	Upper Right Sextant	0	0	0	0	No	No		10	0	0	0	0	0	0	No	No	No	No	0	0	0	10	0	No	Poor image quality	No	No	General practitioner	amended	d1eb0f76-9dba-4ffa-8114-03d806434b7f/2.25.225891567452833383431782857366431879999/2.25.152851413321574859230653243536721162075/2.25.137806929625344314050954274322886630860.dcm	5489
026fa60f-8467-4366-b856-39cfeaee728e	ed0dd0ff-2af9-4431-9c53-22eaad5acf35	Upper Right Sextant	0	0	0	0	No	No		0	0	0	5	15	0	0	No	Yes	Yes	Yes	5	15	0	7	0	No	Good image quality	No	No	Radiologist	final	88c35215-3b04-4962-846b-d82574d903d1/1.3.6.1.4.1.25403.158515237678667.5060.20130807025239.1/1.3.6.1.4.1.25403.158515237678667.5060.20130807025239.2/1.3.6.1.4.1.25403.158515237678667.5060.20130807025239.3.dcm	3601
02840137-578e-4666-92fd-c8271b3c2775	37331dc5-36e7-4fed-b148-8dcddba7b7dc	Upper Right Sextant	0	0	0	0	No	No		0	0	0	10	2	0	0	No	Yes	Yes	Yes	6	6	0	12	0	No	Good image quality	No	No	Radiologist	final	5f557f9e-d654-4647-95af-efe941dc0112/1.3.6.1.4.1.25403.158515237678667.5060.20130807020618.4/1.3.6.1.4.1.25403.158515237678667.5060.20130807020618.5/1.3.6.1.4.1.25403.158515237678667.5060.20130807020618.6.dcm	4748
02b07be1-778e-43b8-99d3-636e88637e57	d42a6a72-ec9f-47e5-b745-d336736cb640	Middle Right Sextant	0	0	0	0	No	No		0	0	0	5	5	5	25	No	Yes	No	Yes	20	20	0	8	0	No	Good image quality	No	No	Radiologist	final	c2a3b368-8593-40d5-bb69-ec3453206ce4/1.3.6.1.4.1.25403.158515237678667.2100.20150226021730.1/1.3.6.1.4.1.25403.158515237678667.2100.20150226021730.2/1.3.6.1.4.1.25403.158515237678667.2100.20150226021730.3.dcm	3994
03b4558f-1dd4-430e-b05d-08e80f6769f6	b3041184-bf92-4a84-8554-10daec84465d	Lower Left Sextant	0	0	0	0	No	No		0	31	0	0	0	0	0	No	No	No	No	0	0	0	17	0	No	Good image quality	No	No	Radiologist	final	e392c0c9-51b7-4241-a067-774d18e68513/2.25.213134595074127441062861200347193543674/2.25.225040445390482229087159103539067660970/2.25.39088066323224607961593652246345004100.dcm	6435
03b4558f-1dd4-430e-b05d-08e80f6769f6	b3041184-bf92-4a84-8554-10daec84465d	Upper Left Sextant	60	3	0	0	No	No		0	100	0	0	0	0	0	No	No	No	No	0	0	0	17	0	No	Good image quality	No	No	Radiologist	final	e392c0c9-51b7-4241-a067-774d18e68513/2.25.213134595074127441062861200347193543674/2.25.225040445390482229087159103539067660970/2.25.39088066323224607961593652246345004100.dcm	6435
03ff4425-06aa-4bdd-b646-d2060133e41c	7c788600-f149-4299-9cc7-d2ded8bfa113	Middle Left Sextant	0	0	0	0	No	No		0	0	0	30	8	2	0	Yes	Yes	Yes	Yes	25	14	1	30	0	No	Good image quality	No	No	Radiologist	final	e62fb1e7-3683-4667-a421-de6d013bf8a1/1.3.6.1.4.1.25403.207732457674374.27968.20150929060035.13/1.3.6.1.4.1.25403.207732457674374.27968.20150929060035.14/1.3.6.1.4.1.25403.207732457674374.27968.20150929060035.15.dcm	5593
03ff4425-06aa-4bdd-b646-d2060133e41c	7c788600-f149-4299-9cc7-d2ded8bfa113	Upper Right Sextant	0	0	0	0	No	No		0	0	0	10	20	20	0	Yes	Yes	Yes	Yes	20	25	5	30	0	No	Good image quality	No	No	Radiologist	final	e62fb1e7-3683-4667-a421-de6d013bf8a1/1.3.6.1.4.1.25403.207732457674374.27968.20150929060035.13/1.3.6.1.4.1.25403.207732457674374.27968.20150929060035.14/1.3.6.1.4.1.25403.207732457674374.27968.20150929060035.15.dcm	5593
05266ddb-8e43-4462-bc75-5e8886979579	67caaf12-dad5-4f17-83ef-9509fb111b84	Upper Left Sextant	0	4	0	0	No	No		7	2	0	20	25	0	0	No	Yes	Yes	Yes	22	23	0	19	0	No	Good image quality	No	No	Radiologist	final	0d8ed993-9127-4a59-b8e9-989ef6445f62/1.3.6.1.4.1.25403.158515237678667.5060.20130807022524.9/1.3.6.1.4.1.25403.158515237678667.5060.20130807022524.10/1.3.6.1.4.1.25403.158515237678667.5060.20130807022524.11.dcm	4519
05c55664-f0da-48c8-85cb-91fd80da8e62	0c79f0d4-c134-42a7-9efc-bcdf35a42dee	Lower Left Sextant	0	0	0	0	No	No		0	0	0	30	25	0	0	No	Yes	Yes	Yes	30	25	0	36	0	No	Good image quality	No	No	Radiologist	final	5c44fd03-f92f-4d74-bf3a-c57d13d3ef10/1.3.6.1.4.1.25403.158515237678667.5060.20130807023840.1/1.3.6.1.4.1.25403.158515237678667.5060.20130807023840.2/1.3.6.1.4.1.25403.158515237678667.5060.20130807023840.3.dcm	4130
05c55664-f0da-48c8-85cb-91fd80da8e62	0c79f0d4-c134-42a7-9efc-bcdf35a42dee	Middle Left Sextant	0	0	0	0	No	No		0	0	0	55	0	0	0	No	Yes	Yes	No	55	0	0	36	0	No	Good image quality	No	No	Radiologist	final	5c44fd03-f92f-4d74-bf3a-c57d13d3ef10/1.3.6.1.4.1.25403.158515237678667.5060.20130807023840.1/1.3.6.1.4.1.25403.158515237678667.5060.20130807023840.2/1.3.6.1.4.1.25403.158515237678667.5060.20130807023840.3.dcm	4130
05c55664-f0da-48c8-85cb-91fd80da8e62	0c79f0d4-c134-42a7-9efc-bcdf35a42dee	Middle Right Sextant	0	0	0	0	No	No		0	0	0	65	0	0	0	No	Yes	Yes	No	65	0	0	36	0	No	Good image quality	No	No	Radiologist	final	5c44fd03-f92f-4d74-bf3a-c57d13d3ef10/1.3.6.1.4.1.25403.158515237678667.5060.20130807023840.1/1.3.6.1.4.1.25403.158515237678667.5060.20130807023840.2/1.3.6.1.4.1.25403.158515237678667.5060.20130807023840.3.dcm	4130
05e07b02-f6ea-4d8e-842e-91270bff4968	1c08ec81-34ad-45ac-aaad-e3f9a9b6f016	None		0	0	0							0	0	0									80	0	No	Average image quality	No	Yes	General practitioner	final	0dec1855-f899-4291-89cb-83195409331b/2.25.196957192499036099500097637331519449115/2.25.247021271515454346052302146677592561165/2.25.192050094033178656101600646574617087825.dcm	5370
05e07b02-f6ea-4d8e-842e-91270bff4968	bcb7bd2f-07f5-4726-8b48-6728c1320f89	None		0	0	0							0	0	0									75	0	No	Good image quality	No	No	General practitioner	final	0dec1855-f899-4291-89cb-83195409331b/2.25.60529017789402752581172820649226608169/2.25.198287146517557661718956148300636340472/2.25.76408688642297566843616301976692636691.dcm	5576
0780cb21-4626-43ad-a418-56876b9c8753	b5ac0a21-2972-4a59-a2be-19a2a3f8e774	Lower Right Sextant	0	0	0	0	No	No		20	12	3	15	15	0	0	No	Yes	Yes	Yes	15	15	0	14	0	No	Good image quality	No	No	Radiologist	final	9a496704-03eb-40be-ad57-92d6d24dc314/1.3.6.1.4.1.25403.158515237678667.5060.20130807023709.10/1.3.6.1.4.1.25403.158515237678667.5060.20130807023709.11/1.3.6.1.4.1.25403.158515237678667.5060.20130807023709.12.dcm	3788
07cb7971-9968-4005-8d77-6703c206d4b6	2ed2d61e-6b24-46d3-ae68-6ed17cf8d17a	Upper Right Sextant	0	0	0	0	No	No		0	0	0	40	33	2	0	No	Yes	Yes	Yes	53	22	0	25	0	No	Good image quality	No	No	Radiologist	final	472c45d0-9cf5-4436-852b-36a9ffda0886/1.3.6.1.4.1.25403.163683357445804.11044.20131119114316.15/1.3.6.1.4.1.25403.163683357445804.11044.20131119114316.16/1.3.6.1.4.1.25403.163683357445804.11044.20131119114316.17.dcm	4754
07ccbba6-2fd1-4267-aee0-f39463183bb0	72238a05-4376-4d7b-bf7f-e7cf2f697d4e	Lower Left Sextant	0	0	0	0	No	No		0	0	0	1	1	0	0	No	Yes	No	No	0	2	0	1	0	No	Good image quality	No	No	Radiologist	final	18517b3d-055b-40e0-9b38-37e60f81a810/1.3.6.1.4.1.25403.75984511895.6000.20150527052010.97/1.3.6.1.4.1.25403.75984511895.6000.20150527052010.98/1.3.6.1.4.1.25403.75984511895.6000.20150527052010.99.dcm	5334
084b23d8-b9f4-4618-9a98-f54958874366	a9d503fd-2c13-40f3-b5db-7016f339a1a7	Upper Left Sextant	0	5	0	0	No	No		0	0	0	10	0	0	0	No	Yes	Yes	No	10	0	0	6	0	No	Good image quality	Yes	Yes	Radiologist	final	6579220d-2017-4abe-9bf2-8adca0325171/1.3.6.1.4.1.25403.158515237678667.5060.20130807023809.1/1.3.6.1.4.1.25403.158515237678667.5060.20130807023809.2/1.3.6.1.4.1.25403.158515237678667.5060.20130807023809.3.dcm	4266
089b85b6-886b-4bba-a84a-6e5a67a26238	0a736642-020c-42b1-9fd8-bf60d6ba6111	Lower Left Sextant	11	0	0	0	No	No		0	0	4	0	0	0	0	No	No	No	No	0	0	0	11	11	No	Good image quality	No	No	Radiologist	final	84b63a49-5cfb-4d3c-ba79-025e9e7f2f0c/1.3.6.1.4.1.25403.158515237678667.5060.20130807023528.10/1.3.6.1.4.1.25403.158515237678667.5060.20130807023528.11/1.3.6.1.4.1.25403.158515237678667.5060.20130807023528.12.dcm	3684
08a368fe-c2fa-400a-bd93-aaa482e84348	0f1c9f3e-494c-4a7b-b5fc-d6237021a1a2	Lower Left Sextant	0	0	0	0	No	No		0	0	0	24	10	6	0	No	Yes	Yes	Yes	20	20	0	41	0	No	Good image quality	No	No	Radiologist	final	27501238-6994-4f8f-a877-4ac56fa07e1b/1.3.6.1.4.1.25403.163683357445804.11044.20131119114551.54/1.3.6.1.4.1.25403.163683357445804.11044.20131119114551.55/1.3.6.1.4.1.25403.163683357445804.11044.20131119114551.56.dcm	4749
08a368fe-c2fa-400a-bd93-aaa482e84348	0f1c9f3e-494c-4a7b-b5fc-d6237021a1a2	Middle Left Sextant	0	1	0	0	No	No		0	0	0	42	10	0	0	No	Yes	Yes	Yes	42	10	0	41	0	No	Good image quality	No	No	Radiologist	final	27501238-6994-4f8f-a877-4ac56fa07e1b/1.3.6.1.4.1.25403.163683357445804.11044.20131119114551.54/1.3.6.1.4.1.25403.163683357445804.11044.20131119114551.55/1.3.6.1.4.1.25403.163683357445804.11044.20131119114551.56.dcm	4749
08a368fe-c2fa-400a-bd93-aaa482e84348	0f1c9f3e-494c-4a7b-b5fc-d6237021a1a2	Upper Left Sextant	0	0	6	0	No	No		0	0	0	30	30	0	0	No	Yes	Yes	Yes	30	30	0	41	0	No	Good image quality	No	No	Radiologist	final	27501238-6994-4f8f-a877-4ac56fa07e1b/1.3.6.1.4.1.25403.163683357445804.11044.20131119114551.54/1.3.6.1.4.1.25403.163683357445804.11044.20131119114551.55/1.3.6.1.4.1.25403.163683357445804.11044.20131119114551.56.dcm	4749
09af57db-c42a-4660-a9c6-16b70d1712d4	f59f38eb-71ec-47ac-a05f-35fdc66d0cd7	Lower Left Sextant	0	0	0	0	No	No		0	0	0	0	4	0	0	Yes	No	No	No	0	0	4	34	1	No	Good image quality	No	No	Radiologist	final	84e7e045-3c37-42b5-b5f1-f9a26aeb4865/1.2.840.114062.2.192.168.196.13.2016.2.15.11.18.35.8602296.1/1.2.840.114062.2.192.168.196.13.2016.2.15.11.19.21.8648203.2/1.2.840.114062.2.192.168.196.13.2016.2.15.11.19.21.8648203.dcm	5733
09af57db-c42a-4660-a9c6-16b70d1712d4	f59f38eb-71ec-47ac-a05f-35fdc66d0cd7	Upper Right Sextant	0	3	4	80	No	Yes		60	20	4	0	0	0	0	No	No	No	No	0	0	0	34	1	No	Good image quality	No	No	Radiologist	final	84e7e045-3c37-42b5-b5f1-f9a26aeb4865/1.2.840.114062.2.192.168.196.13.2016.2.15.11.18.35.8602296.1/1.2.840.114062.2.192.168.196.13.2016.2.15.11.19.21.8648203.2/1.2.840.114062.2.192.168.196.13.2016.2.15.11.19.21.8648203.dcm	5733
0da66d74-77c0-44e1-a054-c71edc2a396d	f86cd16c-631d-4198-b867-cec915f1704a	Lower Left Sextant	0	0	0	0	No	No		0	0	0	15	5	0	0	No	Yes	No	Yes	10	10	0	71	0	No	Good image quality	No	No	Radiologist	final	47e6e454-b78d-4b1f-a728-1c42d9e951a6/1.3.6.1.4.1.25403.163683357445804.11492.20131121045002.8/1.3.6.1.4.1.25403.163683357445804.11492.20131121045002.9/1.3.6.1.4.1.25403.163683357445804.11492.20131121045002.10.dcm	4669
0da66d74-77c0-44e1-a054-c71edc2a396d	f86cd16c-631d-4198-b867-cec915f1704a	Lower Right Sextant	0	0	0	0	No	No		0	0	0	5	5	10	0	No	Yes	No	Yes	10	10	0	71	0	No	Good image quality	No	No	Radiologist	final	47e6e454-b78d-4b1f-a728-1c42d9e951a6/1.3.6.1.4.1.25403.163683357445804.11492.20131121045002.8/1.3.6.1.4.1.25403.163683357445804.11492.20131121045002.9/1.3.6.1.4.1.25403.163683357445804.11492.20131121045002.10.dcm	4669
0da66d74-77c0-44e1-a054-c71edc2a396d	f86cd16c-631d-4198-b867-cec915f1704a	Middle Left Sextant	0	1	0	0	No	No		1	2	3	20	20	15	35	Yes	Yes	Yes	Yes	50	39	1	71	0	No	Good image quality	No	No	Radiologist	final	47e6e454-b78d-4b1f-a728-1c42d9e951a6/1.3.6.1.4.1.25403.163683357445804.11492.20131121045002.8/1.3.6.1.4.1.25403.163683357445804.11492.20131121045002.9/1.3.6.1.4.1.25403.163683357445804.11492.20131121045002.10.dcm	4669
0da66d74-77c0-44e1-a054-c71edc2a396d	f86cd16c-631d-4198-b867-cec915f1704a	Middle Right Sextant	0	0	0	0	No	No		0	0	0	20	10	10	0	No	Yes	Yes	Yes	20	20	0	71	0	No	Good image quality	No	No	Radiologist	final	47e6e454-b78d-4b1f-a728-1c42d9e951a6/1.3.6.1.4.1.25403.163683357445804.11492.20131121045002.8/1.3.6.1.4.1.25403.163683357445804.11492.20131121045002.9/1.3.6.1.4.1.25403.163683357445804.11492.20131121045002.10.dcm	4669
0da66d74-77c0-44e1-a054-c71edc2a396d	f86cd16c-631d-4198-b867-cec915f1704a	Upper Left Sextant	0	0	0	0	No	No		1	2	0	55	25	10	0	No	Yes	Yes	Yes	45	45	0	71	0	No	Good image quality	No	No	Radiologist	final	47e6e454-b78d-4b1f-a728-1c42d9e951a6/1.3.6.1.4.1.25403.163683357445804.11492.20131121045002.8/1.3.6.1.4.1.25403.163683357445804.11492.20131121045002.9/1.3.6.1.4.1.25403.163683357445804.11492.20131121045002.10.dcm	4669
0da66d74-77c0-44e1-a054-c71edc2a396d	f86cd16c-631d-4198-b867-cec915f1704a	Upper Right Sextant	0	0	0	0	No	No		0	0	0	20	15	5	0	No	Yes	Yes	Yes	20	20	0	71	0	No	Good image quality	No	No	Radiologist	final	47e6e454-b78d-4b1f-a728-1c42d9e951a6/1.3.6.1.4.1.25403.163683357445804.11492.20131121045002.8/1.3.6.1.4.1.25403.163683357445804.11492.20131121045002.9/1.3.6.1.4.1.25403.163683357445804.11492.20131121045002.10.dcm	4669
0ec2bd56-b2a5-4632-aa27-1c3660fcb634	49c035f8-eef2-4c67-b454-c6166b44de6a	Upper Left Sextant	0	0	0	0	No	No		0	0	0	3	0	0	0	No	Yes	No	No	1	2	0	3	0	No	Good image quality	No	No	Radiologist	final	90f6c318-2c95-4535-8d8d-b49f064a7eaf/1.2.840.114062.2.192.168.196.13.2015.9.23.11.30.53.9543125.1/1.2.840.114062.2.192.168.196.13.2015.9.23.11.31.42.9592406.2/1.2.840.114062.2.192.168.196.13.2015.9.23.11.31.42.9592406.dcm	5588
0fa50a9a-ad05-4094-9829-2398be100752	6d1ba347-cb57-404e-b815-909194c27200	Upper Right Sextant	0	0	0	0	No	No		0	2	5	10	20	0	0	Yes	Yes	Yes	Yes	10	18	2	15	0	No	Good image quality	No	No	Radiologist	final	df5b86ef-d634-497b-9ed9-3b7c9c5c9117/1.3.6.1.4.1.25403.158515237678667.5060.20130807024600.10/1.3.6.1.4.1.25403.158515237678667.5060.20130807024600.11/1.3.6.1.4.1.25403.158515237678667.5060.20130807024600.12.dcm	4608
12990cec-abed-4052-b127-572e2bc85c52	54cce809-1e60-408d-870d-a40b627e2d9c	Upper Right Sextant	0	3	0	0	No	No		0	1	1	9	2	0	0	No	Yes	Yes	Yes	10	1	0	15	0	No	Good image quality	No	No	Radiologist	final	4fc37bf0-1e18-4a34-8d93-ff2d055d762a/1.3.6.1.4.1.25403.75984511895.34804.20150526025150.37/1.3.6.1.4.1.25403.75984511895.34804.20150526025150.38/1.3.6.1.4.1.25403.75984511895.34804.20150526025150.39.dcm	5414
151f0130-1774-4f2b-b623-7fec723bd7e5	c409bd1a-bed1-4ef5-bc30-b4a127b9632f	Middle Right Sextant	0	0	0	0	No	No		0	0	0	15	10	0	0	No	Yes	No	Yes	5	20	0	28	8	No	Good image quality	No	Yes	Radiologist	final	ab858b53-4cba-470f-82dc-b3eb1be89425/1.3.6.1.4.1.25403.158515237678667.5060.20130807020458.5/1.3.6.1.4.1.25403.158515237678667.5060.20130807020458.6/1.3.6.1.4.1.25403.158515237678667.5060.20130807020458.7.dcm	3970
151f0130-1774-4f2b-b623-7fec723bd7e5	c409bd1a-bed1-4ef5-bc30-b4a127b9632f	Upper Left Sextant	0	4	0	0	No	No		7	0	0	30	30	0	0	No	Yes	Yes	Yes	30	30	0	28	8	No	Good image quality	No	Yes	Radiologist	final	ab858b53-4cba-470f-82dc-b3eb1be89425/1.3.6.1.4.1.25403.158515237678667.5060.20130807020458.5/1.3.6.1.4.1.25403.158515237678667.5060.20130807020458.6/1.3.6.1.4.1.25403.158515237678667.5060.20130807020458.7.dcm	3970
151f0130-1774-4f2b-b623-7fec723bd7e5	c409bd1a-bed1-4ef5-bc30-b4a127b9632f	Upper Right Sextant	0	2	0	0	No	No		3	0	0	30	30	0	0	No	No	Yes	Yes	30	30	0	28	8	No	Good image quality	No	Yes	Radiologist	final	ab858b53-4cba-470f-82dc-b3eb1be89425/1.3.6.1.4.1.25403.158515237678667.5060.20130807020458.5/1.3.6.1.4.1.25403.158515237678667.5060.20130807020458.6/1.3.6.1.4.1.25403.158515237678667.5060.20130807020458.7.dcm	3970
157d945b-fd98-4634-8963-de8ef62840f9	9a500b57-1761-4804-9714-1c77b4b9ece7	Middle Right Sextant	0	0	0	0	No	No		0	0	0	6	6	0	0	No	Yes	Yes	Yes	7	5	0	14	0	No	Good image quality	No	No	Radiologist	final	33a93b29-e39a-45bc-a8d7-06ab594c5ded/1.3.6.1.4.1.25403.158515237678667.5060.20130807022609.3/1.3.6.1.4.1.25403.158515237678667.5060.20130807022609.4/1.3.6.1.4.1.25403.158515237678667.5060.20130807022609.5.dcm	4196
157d945b-fd98-4634-8963-de8ef62840f9	9a500b57-1761-4804-9714-1c77b4b9ece7	Upper Left Sextant	0	0	0	0	No	No		0	0	0	12	10	0	0	No	Yes	Yes	Yes	14	8	0	14	0	No	Good image quality	No	No	Radiologist	final	33a93b29-e39a-45bc-a8d7-06ab594c5ded/1.3.6.1.4.1.25403.158515237678667.5060.20130807022609.3/1.3.6.1.4.1.25403.158515237678667.5060.20130807022609.4/1.3.6.1.4.1.25403.158515237678667.5060.20130807022609.5.dcm	4196
1600b516-32bf-4ac1-a452-aa645a4aa4af	e636ae85-1010-4e84-8278-19930ec8fccb	Upper Left Sextant	0	0	0	0	No	No		0	0	0	3	1	0	0	Yes	Yes	Yes	Yes	1	2	1	12	0	No	Good image quality	No	No	Radiologist	final	5a5a9e2a-4e8d-41a5-a307-f90371e8d23c/1.3.6.1.4.1.25403.158515237678667.5060.20130807022620.10/1.3.6.1.4.1.25403.158515237678667.5060.20130807022620.11/1.3.6.1.4.1.25403.158515237678667.5060.20130807022620.12.dcm	4740
1600b516-32bf-4ac1-a452-aa645a4aa4af	e636ae85-1010-4e84-8278-19930ec8fccb	Upper Right Sextant	0	0	0	0	No	No		0	0	0	15	15	0	0	Yes	Yes	Yes	Yes	15	13	2	12	0	No	Good image quality	No	No	Radiologist	final	5a5a9e2a-4e8d-41a5-a307-f90371e8d23c/1.3.6.1.4.1.25403.158515237678667.5060.20130807022620.10/1.3.6.1.4.1.25403.158515237678667.5060.20130807022620.11/1.3.6.1.4.1.25403.158515237678667.5060.20130807022620.12.dcm	4740
17239f6b-ee4f-4479-a6d1-388c7d766892	12c47627-a1da-428e-b031-dc95d58bda23	Upper Left Sextant	0	0	0	0	No	No		1	0	0	10	2	0	0	No	Yes	No	Yes	11	1	0	13	0	No	Good image quality	No	No	Radiologist	final	4c019f84-3c86-4cde-b932-fb8a49d8ff40/1.3.6.1.4.1.25403.75984511895.34804.20150526025237.49/1.3.6.1.4.1.25403.75984511895.34804.20150526025237.50/1.3.6.1.4.1.25403.75984511895.34804.20150526025237.51.dcm	5434
1768dc02-c3ce-453a-bec3-c43d43c96b2c	80c7c964-ab9b-4fae-8bdd-1477e5099bba	Lower Right Sextant	0	2	0	0	No	No		40	10	0	10	3	0	0	No	Yes	Yes	Yes	10	3	0	13	3	No	Good image quality	No	No	Radiologist	final	e5579026-d7e4-4766-ade7-3b452350f8e3/1.2.840.114062.2.192.168.196.13.2015.11.30.15.16.27.22885218.1/1.2.840.114062.2.192.168.196.13.2015.11.30.15.17.27.22945078.2/1.2.840.114062.2.192.168.196.13.2015.11.30.15.17.27.22945078.dcm	5656
1768dc02-c3ce-453a-bec3-c43d43c96b2c	80c7c964-ab9b-4fae-8bdd-1477e5099bba	Middle Right Sextant	0	0	0	0	No	No		0	0	0	8	0	0	0	No	Yes	No	Yes	6	2	0	13	3	No	Good image quality	No	No	Radiologist	final	e5579026-d7e4-4766-ade7-3b452350f8e3/1.2.840.114062.2.192.168.196.13.2015.11.30.15.16.27.22885218.1/1.2.840.114062.2.192.168.196.13.2015.11.30.15.17.27.22945078.2/1.2.840.114062.2.192.168.196.13.2015.11.30.15.17.27.22945078.dcm	5656
1768dc02-c3ce-453a-bec3-c43d43c96b2c	80c7c964-ab9b-4fae-8bdd-1477e5099bba	Upper Left Sextant	0	0	0	0	No	No		0	0	0	3	0	0	0	No	Yes	No	Yes	2	1	0	13	3	No	Good image quality	No	No	Radiologist	final	e5579026-d7e4-4766-ade7-3b452350f8e3/1.2.840.114062.2.192.168.196.13.2015.11.30.15.16.27.22885218.1/1.2.840.114062.2.192.168.196.13.2015.11.30.15.17.27.22945078.2/1.2.840.114062.2.192.168.196.13.2015.11.30.15.17.27.22945078.dcm	5656
1768dc02-c3ce-453a-bec3-c43d43c96b2c	80c7c964-ab9b-4fae-8bdd-1477e5099bba	Upper Right Sextant	0	0	0	0	No	No		0	0	0	5	0	0	0	No	Yes	No	Yes	3	2	0	13	3	No	Good image quality	No	No	Radiologist	final	e5579026-d7e4-4766-ade7-3b452350f8e3/1.2.840.114062.2.192.168.196.13.2015.11.30.15.16.27.22885218.1/1.2.840.114062.2.192.168.196.13.2015.11.30.15.17.27.22945078.2/1.2.840.114062.2.192.168.196.13.2015.11.30.15.17.27.22945078.dcm	5656
17b3ac0e-6df1-4c57-aab5-cd8454f508ce	f09767f5-9a49-438e-9c31-472e583c61b5	Lower Left Sextant	0	0	0	0	No	No		0	0	0	10	10	0	0	Yes	Yes	Yes	Yes	5	10	5	74	0	No	Good image quality	No	No	Radiologist	final	c46393a2-fce3-4f46-a994-1bfb1835d0d6/1.3.6.1.4.1.25403.158515237678667.5060.20130807023600.1/1.3.6.1.4.1.25403.158515237678667.5060.20130807023600.2/1.3.6.1.4.1.25403.158515237678667.5060.20130807023600.3.dcm	4595
17b3ac0e-6df1-4c57-aab5-cd8454f508ce	f09767f5-9a49-438e-9c31-472e583c61b5	Lower Right Sextant	0	0	0	0	No	No		0	0	0	10	10	0	0	Yes	Yes	Yes	Yes	5	10	5	74	0	No	Good image quality	No	No	Radiologist	final	c46393a2-fce3-4f46-a994-1bfb1835d0d6/1.3.6.1.4.1.25403.158515237678667.5060.20130807023600.1/1.3.6.1.4.1.25403.158515237678667.5060.20130807023600.2/1.3.6.1.4.1.25403.158515237678667.5060.20130807023600.3.dcm	4595
17b3ac0e-6df1-4c57-aab5-cd8454f508ce	f09767f5-9a49-438e-9c31-472e583c61b5	Middle Left Sextant	0	0	0	0	No	No		0	0	0	35	35	0	0	Yes	Yes	Yes	Yes	20	40	10	74	0	No	Good image quality	No	No	Radiologist	final	c46393a2-fce3-4f46-a994-1bfb1835d0d6/1.3.6.1.4.1.25403.158515237678667.5060.20130807023600.1/1.3.6.1.4.1.25403.158515237678667.5060.20130807023600.2/1.3.6.1.4.1.25403.158515237678667.5060.20130807023600.3.dcm	4595
17b3ac0e-6df1-4c57-aab5-cd8454f508ce	f09767f5-9a49-438e-9c31-472e583c61b5	Middle Right Sextant	0	0	0	0	No	No		0	0	0	40	40	0	0	Yes	Yes	Yes	Yes	25	45	10	74	0	No	Good image quality	No	No	Radiologist	final	c46393a2-fce3-4f46-a994-1bfb1835d0d6/1.3.6.1.4.1.25403.158515237678667.5060.20130807023600.1/1.3.6.1.4.1.25403.158515237678667.5060.20130807023600.2/1.3.6.1.4.1.25403.158515237678667.5060.20130807023600.3.dcm	4595
17b3ac0e-6df1-4c57-aab5-cd8454f508ce	f09767f5-9a49-438e-9c31-472e583c61b5	Upper Left Sextant	0	0	0	0	No	No		0	0	0	35	35	0	0	Yes	Yes	Yes	Yes	20	40	10	74	0	No	Good image quality	No	No	Radiologist	final	c46393a2-fce3-4f46-a994-1bfb1835d0d6/1.3.6.1.4.1.25403.158515237678667.5060.20130807023600.1/1.3.6.1.4.1.25403.158515237678667.5060.20130807023600.2/1.3.6.1.4.1.25403.158515237678667.5060.20130807023600.3.dcm	4595
17b3ac0e-6df1-4c57-aab5-cd8454f508ce	f09767f5-9a49-438e-9c31-472e583c61b5	Upper Right Sextant	0	0	0	0	No	No		0	0	0	30	30	0	0	Yes	Yes	Yes	Yes	30	20	10	74	0	No	Good image quality	No	No	Radiologist	final	c46393a2-fce3-4f46-a994-1bfb1835d0d6/1.3.6.1.4.1.25403.158515237678667.5060.20130807023600.1/1.3.6.1.4.1.25403.158515237678667.5060.20130807023600.2/1.3.6.1.4.1.25403.158515237678667.5060.20130807023600.3.dcm	4595
190cb7ad-2ea1-4343-97d8-41ae0560b7a0	b1788470-33c0-47f3-9f69-a35d80b5cd82	Lower Left Sextant	0	10	20	50	Yes	Yes		5	15	0	0	0	0	0	No	No	No	No	0	0	0	100	5	Yes	Good image quality	No	Yes	Radiologist	final	45f70f0f-fb66-4769-afc2-d6f772964bf1/1.2.840.114062.2.192.168.196.13.2016.11.4.11.42.32.12760000.1/1.2.840.114062.2.192.168.196.13.2016.11.4.11.44.37.12885046.2/1.2.840.114062.2.192.168.196.13.2016.11.4.11.44.37.12885046.dcm	5996
190cb7ad-2ea1-4343-97d8-41ae0560b7a0	b1788470-33c0-47f3-9f69-a35d80b5cd82	Lower Right Sextant	0	0	0	0	No	No		0	0	0	50	50	0	0	No	Yes	No	Yes	90	10	0	100	5	Yes	Good image quality	No	Yes	Radiologist	final	45f70f0f-fb66-4769-afc2-d6f772964bf1/1.2.840.114062.2.192.168.196.13.2016.11.4.11.42.32.12760000.1/1.2.840.114062.2.192.168.196.13.2016.11.4.11.44.37.12885046.2/1.2.840.114062.2.192.168.196.13.2016.11.4.11.44.37.12885046.dcm	5996
190cb7ad-2ea1-4343-97d8-41ae0560b7a0	b1788470-33c0-47f3-9f69-a35d80b5cd82	Middle Left Sextant	0	5	15	70	Yes	Yes		1	9	0	0	0	0	0	No	No	No	Yes	0	0	0	100	5	Yes	Good image quality	No	Yes	Radiologist	final	45f70f0f-fb66-4769-afc2-d6f772964bf1/1.2.840.114062.2.192.168.196.13.2016.11.4.11.42.32.12760000.1/1.2.840.114062.2.192.168.196.13.2016.11.4.11.44.37.12885046.2/1.2.840.114062.2.192.168.196.13.2016.11.4.11.44.37.12885046.dcm	5996
190cb7ad-2ea1-4343-97d8-41ae0560b7a0	b1788470-33c0-47f3-9f69-a35d80b5cd82	Middle Right Sextant	0	2	0	0	No	No		0	0	0	50	50	0	0	No	Yes	No	Yes	90	10	0	100	5	Yes	Good image quality	No	Yes	Radiologist	final	45f70f0f-fb66-4769-afc2-d6f772964bf1/1.2.840.114062.2.192.168.196.13.2016.11.4.11.42.32.12760000.1/1.2.840.114062.2.192.168.196.13.2016.11.4.11.44.37.12885046.2/1.2.840.114062.2.192.168.196.13.2016.11.4.11.44.37.12885046.dcm	5996
190cb7ad-2ea1-4343-97d8-41ae0560b7a0	b1788470-33c0-47f3-9f69-a35d80b5cd82	Upper Left Sextant	0	10	20	55	Yes	Yes		0	15	0	0	0	0	0	No	No	No	No	0	0	0	100	5	Yes	Good image quality	No	Yes	Radiologist	final	45f70f0f-fb66-4769-afc2-d6f772964bf1/1.2.840.114062.2.192.168.196.13.2016.11.4.11.42.32.12760000.1/1.2.840.114062.2.192.168.196.13.2016.11.4.11.44.37.12885046.2/1.2.840.114062.2.192.168.196.13.2016.11.4.11.44.37.12885046.dcm	5996
190cb7ad-2ea1-4343-97d8-41ae0560b7a0	b1788470-33c0-47f3-9f69-a35d80b5cd82	Upper Right Sextant	0	10	40	0	No	Yes		5	25	0	50	50	0	0	No	Yes	No	Yes	90	10	0	100	5	Yes	Good image quality	No	Yes	Radiologist	final	45f70f0f-fb66-4769-afc2-d6f772964bf1/1.2.840.114062.2.192.168.196.13.2016.11.4.11.42.32.12760000.1/1.2.840.114062.2.192.168.196.13.2016.11.4.11.44.37.12885046.2/1.2.840.114062.2.192.168.196.13.2016.11.4.11.44.37.12885046.dcm	5996
19504ef9-a76d-499d-b3b7-a3799e1974e0	a393cf98-d612-47a2-a81f-1eace34fa1ab	Upper Left Sextant	0	0	0	0	No	No		0	0	0	4	0	0	0	No	Yes	Yes	No	0	4	0	2	0	No	Good image quality	No	Yes	Radiologist	final	b632f8bf-b762-4568-add5-70d21ecf35c7/1.3.6.1.4.1.25403.158515237678667.5060.20130807020626.2/1.3.6.1.4.1.25403.158515237678667.5060.20130807020626.3/1.3.6.1.4.1.25403.158515237678667.5060.20130807020626.4.dcm	3880
1a9cd988-2a66-45f1-ad8c-1171baa86df1	9c92b1b9-f31a-4f69-8f8a-15a18dca5b79	Upper Left Sextant	0	0	0	0	No	No		0	0	0	2	0	0	14	Yes	Yes	No	Yes	0	15	1	6	0	No	Good image quality	No	Yes	Radiologist	final	a43f04a1-ac6c-4828-b0ad-2dd8de842eb8/1.3.6.1.4.1.25403.158515237678667.5060.20130807022001.13/1.3.6.1.4.1.25403.158515237678667.5060.20130807022001.14/1.3.6.1.4.1.25403.158515237678667.5060.20130807022001.15.dcm	3997
1c758c1e-789d-49aa-bd16-9d27d034d7d3	9ab0711a-c533-4074-ba08-1888ab044018	Lower Left Sextant	0	0	0	0	No	No		0	0	0	0	0	0	0	No	No	No	No	0	0	0	3	0	No	Average image quality	No	No	General practitioner	amended	f278ab41-ca46-47a7-ac27-885859bb99ec/2.25.302455443293047158941447305951917120093/2.25.53499277945449148937892120515725849793/2.25.209557294629310381654337419671659999132.dcm	5544
1c758c1e-789d-49aa-bd16-9d27d034d7d3	9ab0711a-c533-4074-ba08-1888ab044018	Lower Right Sextant	0	0	0	0	No	No		0	0	0	0	0	0	0	No	No	No	No	0	0	0	3	0	No	Average image quality	No	No	General practitioner	amended	f278ab41-ca46-47a7-ac27-885859bb99ec/2.25.302455443293047158941447305951917120093/2.25.53499277945449148937892120515725849793/2.25.209557294629310381654337419671659999132.dcm	5544
1c758c1e-789d-49aa-bd16-9d27d034d7d3	9ab0711a-c533-4074-ba08-1888ab044018	Middle Left Sextant	0	0	0	0	No	No		5	2	0	2	0	0	0	Yes	Yes	No	Yes	1	1	0	3	0	No	Average image quality	No	No	General practitioner	amended	f278ab41-ca46-47a7-ac27-885859bb99ec/2.25.302455443293047158941447305951917120093/2.25.53499277945449148937892120515725849793/2.25.209557294629310381654337419671659999132.dcm	5544
1c758c1e-789d-49aa-bd16-9d27d034d7d3	9ab0711a-c533-4074-ba08-1888ab044018	Middle Right Sextant	0	5	0	0	No	No		5	2	0	0	0	0	0	No	No	No	No	0	0	0	3	0	No	Average image quality	No	No	General practitioner	amended	f278ab41-ca46-47a7-ac27-885859bb99ec/2.25.302455443293047158941447305951917120093/2.25.53499277945449148937892120515725849793/2.25.209557294629310381654337419671659999132.dcm	5544
1c758c1e-789d-49aa-bd16-9d27d034d7d3	9ab0711a-c533-4074-ba08-1888ab044018	Upper Left Sextant	0	0	0	0	No	No		0	0	0	0	0	0	0	No	No	No	No	0	0	0	3	0	No	Average image quality	No	No	General practitioner	amended	f278ab41-ca46-47a7-ac27-885859bb99ec/2.25.302455443293047158941447305951917120093/2.25.53499277945449148937892120515725849793/2.25.209557294629310381654337419671659999132.dcm	5544
1c758c1e-789d-49aa-bd16-9d27d034d7d3	9ab0711a-c533-4074-ba08-1888ab044018	Upper Right Sextant	2	0	0	0	No	No		5	5	0	0	0	0	0	No	No	No	No	0	0	0	3	0	No	Average image quality	No	No	General practitioner	amended	f278ab41-ca46-47a7-ac27-885859bb99ec/2.25.302455443293047158941447305951917120093/2.25.53499277945449148937892120515725849793/2.25.209557294629310381654337419671659999132.dcm	5544
1cbd9396-a983-4096-85c4-ab45636191b5	fc8fe60e-d9a1-4ec9-8467-a9a52dbaab1c	Upper Left Sextant	0	0	0	0	No	No		0	0	0	25	5	0	0	Yes	Yes	Yes	Yes	15	13	2	12	0	No	Good image quality	No	No	Radiologist	final	50c873d2-a612-4c1b-9eed-3edd0b2b5e39/1.3.6.1.4.1.25403.158515237678667.5060.20130807022926.4/1.3.6.1.4.1.25403.158515237678667.5060.20130807022926.5/1.3.6.1.4.1.25403.158515237678667.5060.20130807022926.6.dcm	4328
1d7657c7-d34f-43c2-ba87-2b8982b88475	dcc2bc3d-8022-4750-9ea8-580c5dd21afe	Upper Right Sextant	0	0	31	0	No	No		4	2	0	15	15	0	0	No	Yes	Yes	Yes	15	15	0	16	0	No	Good image quality	No	No	Radiologist	final	0d312ebf-906d-42fc-a243-6eff8f4afad5/1.3.6.1.4.1.25403.158515237678667.5060.20130807025320.11/1.3.6.1.4.1.25403.158515237678667.5060.20130807025320.12/1.3.6.1.4.1.25403.158515237678667.5060.20130807025320.13.dcm	4677
1e1906be-54c5-4afb-9ee4-e5743bf4c35e	f881241e-55e1-4500-8f54-7adee5a7788c	Lower Right Sextant	5	0	0	0	No	No		5	15	5	0	0	0	0	No	No	No	No	0	0	0	11	5	No	Good image quality	No	No	Radiologist	final	531cf85b-6dda-46f8-92b0-6264a2a90aa9/1.3.6.1.4.1.25403.158515237678667.5060.20130807021718.5/1.3.6.1.4.1.25403.158515237678667.5060.20130807021718.6/1.3.6.1.4.1.25403.158515237678667.5060.20130807021718.7.dcm	3770
1f624830-2666-4e0d-b180-501df6d15748	133fe3ea-1221-464e-8858-99c333a549d9	None		0	0	0							0	0	0									0	0	No	Good image quality	No	Yes	Radiologist	final	acdd5c07-b49b-4add-8ad3-0263cf943c91/1.3.6.1.4.1.25403.158515237678667.5060.20130807021114.10/1.3.6.1.4.1.25403.158515237678667.5060.20130807021114.11/1.3.6.1.4.1.25403.158515237678667.5060.20130807021114.12.dcm	3783
1f8206ef-4287-4390-8b4d-08f436e398eb	73a39a6b-68a0-4834-bf25-84ac279f064b	Middle Left Sextant	0	0	0	0	No	No		0	0	0	0	0	0	15	Yes	Yes	No	No	0	14	1	7	0	No	Good image quality	No	No	Radiologist	final	1165981b-d848-4ba6-93ed-51604a303e84/1.3.6.1.4.1.25403.158515237678667.5060.20130807024239.7/1.3.6.1.4.1.25403.158515237678667.5060.20130807024239.8/1.3.6.1.4.1.25403.158515237678667.5060.20130807024239.9.dcm	4112
21145b06-e318-46b1-b289-6c2d6b302fa1	ec02a04c-6b86-471f-874e-494895fcf231	Upper Right Sextant	0	0	0	0	No	No		0	0	0	3	0	0	0	No	Yes	No	No	0	3	0	4	0	No	Good image quality	No	No	Radiologist	final	539a28a4-4fbc-4d0e-9e00-0b025362d72e/1.3.6.1.4.1.25403.158515237678667.5060.20130807020720.1/1.3.6.1.4.1.25403.158515237678667.5060.20130807020720.2/1.3.6.1.4.1.25403.158515237678667.5060.20130807020720.3.dcm	3775
221b138b-fe2d-4dfe-974a-220aab3b8024	8b1ffd2c-c1d8-46b6-a3b7-a08e7b7dc15c	Lower Left Sextant	0	0	0	0	No	No		12	0	0	20	20	0	0	No	Yes	Yes	Yes	35	5	0	57	0	No	Good image quality	No	No	Radiologist	final	7b7c18e6-dc4d-4793-a922-aa6bc7a83d89/1.3.6.1.4.1.25403.207732457674374.13668.20141127075928.50/1.3.6.1.4.1.25403.207732457674374.13668.20141127075928.51/1.3.6.1.4.1.25403.207732457674374.13668.20141127075928.52.dcm	5127
221b138b-fe2d-4dfe-974a-220aab3b8024	8b1ffd2c-c1d8-46b6-a3b7-a08e7b7dc15c	Middle Left Sextant	0	15	25	0	No	No		11	7	0	30	30	0	0	No	Yes	Yes	Yes	50	10	0	57	0	No	Good image quality	No	No	Radiologist	final	7b7c18e6-dc4d-4793-a922-aa6bc7a83d89/1.3.6.1.4.1.25403.207732457674374.13668.20141127075928.50/1.3.6.1.4.1.25403.207732457674374.13668.20141127075928.51/1.3.6.1.4.1.25403.207732457674374.13668.20141127075928.52.dcm	5127
221b138b-fe2d-4dfe-974a-220aab3b8024	8b1ffd2c-c1d8-46b6-a3b7-a08e7b7dc15c	Middle Right Sextant	0	0	0	0	No	No		0	0	0	30	10	0	0	No	Yes	Yes	Yes	35	5	0	57	0	No	Good image quality	No	No	Radiologist	final	7b7c18e6-dc4d-4793-a922-aa6bc7a83d89/1.3.6.1.4.1.25403.207732457674374.13668.20141127075928.50/1.3.6.1.4.1.25403.207732457674374.13668.20141127075928.51/1.3.6.1.4.1.25403.207732457674374.13668.20141127075928.52.dcm	5127
221b138b-fe2d-4dfe-974a-220aab3b8024	8b1ffd2c-c1d8-46b6-a3b7-a08e7b7dc15c	Upper Left Sextant	0	15	60	3	Yes	Yes		2	3	3	35	35	0	0	No	Yes	Yes	Yes	35	35	0	57	0	No	Good image quality	No	No	Radiologist	final	7b7c18e6-dc4d-4793-a922-aa6bc7a83d89/1.3.6.1.4.1.25403.207732457674374.13668.20141127075928.50/1.3.6.1.4.1.25403.207732457674374.13668.20141127075928.51/1.3.6.1.4.1.25403.207732457674374.13668.20141127075928.52.dcm	5127
221b138b-fe2d-4dfe-974a-220aab3b8024	8b1ffd2c-c1d8-46b6-a3b7-a08e7b7dc15c	Upper Right Sextant	0	0	0	0	No	No		0	0	0	5	2	0	0	No	Yes	No	Yes	6	1	0	57	0	No	Good image quality	No	No	Radiologist	final	7b7c18e6-dc4d-4793-a922-aa6bc7a83d89/1.3.6.1.4.1.25403.207732457674374.13668.20141127075928.50/1.3.6.1.4.1.25403.207732457674374.13668.20141127075928.51/1.3.6.1.4.1.25403.207732457674374.13668.20141127075928.52.dcm	5127
222e1905-9a14-498b-bac6-fb33c812de0e	07ff2376-06b7-4e24-88c8-ecf67c5186f3	Upper Left Sextant	0	0	0	0	No	No		0	0	0	5	15	0	0	Yes	Yes	Yes	Yes	3	15	2	4	0	No	Good image quality	No	No	Radiologist	final	fc96a846-2c56-42fa-b961-509b6541146d/1.3.6.1.4.1.25403.158515237678667.5060.20130807023829.6/1.3.6.1.4.1.25403.158515237678667.5060.20130807023829.7/1.3.6.1.4.1.25403.158515237678667.5060.20130807023829.8.dcm	3754
22a2219c-46dc-4844-bf38-6c86d14356a2	06de08aa-c813-4521-8698-cd4ca89e5504	Upper Left Sextant	0	0	0	0	No	No		0	0	0	9	9	0	0	No	Yes	Yes	Yes	10	8	0	11	0	No	Good image quality	No	No	Radiologist	final	8c4c7d75-fcc1-45fd-bdba-4105bab1f1f6/1.3.6.1.4.1.25403.158515237678667.5060.20130807024108.12/1.3.6.1.4.1.25403.158515237678667.5060.20130807024108.13/1.3.6.1.4.1.25403.158515237678667.5060.20130807024108.14.dcm	4641
22b70d3e-c2d2-4850-aba2-7edd8f281b21	abcaeb33-0539-44bf-a4bc-86cb6bdec824	Lower Left Sextant	0	0	0	0	No	No		0	0	0	0	0	0	0	No	No	No	No	0	0	0	10	0	No	Average image quality	No	No	General practitioner	amended	a1e13b2d-8269-44fe-b0dd-02ddb89ee852/2.25.244196371302099562238344968946545658733/2.25.51559581317313815551339152475532039551/2.25.338787815378870637735173211538178754349.dcm	5743
22b70d3e-c2d2-4850-aba2-7edd8f281b21	abcaeb33-0539-44bf-a4bc-86cb6bdec824	Lower Right Sextant	0	0	0	0	No	No		0	0	0	0	0	0	0	No	No	No	No	0	0	0	10	0	No	Average image quality	No	No	General practitioner	amended	a1e13b2d-8269-44fe-b0dd-02ddb89ee852/2.25.244196371302099562238344968946545658733/2.25.51559581317313815551339152475532039551/2.25.338787815378870637735173211538178754349.dcm	5743
22b70d3e-c2d2-4850-aba2-7edd8f281b21	abcaeb33-0539-44bf-a4bc-86cb6bdec824	Middle Left Sextant	0	0	0	0	No	No		0	0	0	0	0	0	0	No	No	No	No	0	0	0	10	0	No	Average image quality	No	No	General practitioner	amended	a1e13b2d-8269-44fe-b0dd-02ddb89ee852/2.25.244196371302099562238344968946545658733/2.25.51559581317313815551339152475532039551/2.25.338787815378870637735173211538178754349.dcm	5743
22b70d3e-c2d2-4850-aba2-7edd8f281b21	abcaeb33-0539-44bf-a4bc-86cb6bdec824	Middle Right Sextant	0	0	0	0	No	No		2	5	2	2	2	0	0	Yes	Yes	No	No	1	2	1	10	0	No	Average image quality	No	No	General practitioner	amended	a1e13b2d-8269-44fe-b0dd-02ddb89ee852/2.25.244196371302099562238344968946545658733/2.25.51559581317313815551339152475532039551/2.25.338787815378870637735173211538178754349.dcm	5743
22b70d3e-c2d2-4850-aba2-7edd8f281b21	abcaeb33-0539-44bf-a4bc-86cb6bdec824	Upper Left Sextant	0	0	0	0	No	No		2	0	0	0	0	0	0	No	No	No	No	0	0	0	10	0	No	Average image quality	No	No	General practitioner	amended	a1e13b2d-8269-44fe-b0dd-02ddb89ee852/2.25.244196371302099562238344968946545658733/2.25.51559581317313815551339152475532039551/2.25.338787815378870637735173211538178754349.dcm	5743
22b70d3e-c2d2-4850-aba2-7edd8f281b21	abcaeb33-0539-44bf-a4bc-86cb6bdec824	Upper Right Sextant	0	0	0	0	No	No		5	15	10	5	0	0	0	No	Yes	Yes	Yes	3	2	0	10	0	No	Average image quality	No	No	General practitioner	amended	a1e13b2d-8269-44fe-b0dd-02ddb89ee852/2.25.244196371302099562238344968946545658733/2.25.51559581317313815551339152475532039551/2.25.338787815378870637735173211538178754349.dcm	5743
23b5719a-6463-4784-9acc-711cb7254eff	032b639e-b524-4bee-8b19-c0d26372b1dd	Lower Left Sextant	0	0	0	0	No	No		10	10	0	5	15	0	0	No	Yes	Yes	Yes	5	15	0	20	0	No	Good image quality	No	No	General practitioner	amended	803ebada-4996-4a58-869e-0e444498a453/1.2.840.113845.13.3669.3694820875.1919240631422/1.2.840.113845.13.3669.3694820875.1919240632057/1.2.840.113845.13.3669.3694820875.1919239954028.2015	5331
23b5719a-6463-4784-9acc-711cb7254eff	032b639e-b524-4bee-8b19-c0d26372b1dd	Lower Right Sextant	0	0	0	0	No	No		5	5	0	5	0	0	0	No	Yes	No	Yes	5	0	0	20	0	No	Good image quality	No	No	General practitioner	amended	803ebada-4996-4a58-869e-0e444498a453/1.2.840.113845.13.3669.3694820875.1919240631422/1.2.840.113845.13.3669.3694820875.1919240632057/1.2.840.113845.13.3669.3694820875.1919239954028.2015	5331
23b5719a-6463-4784-9acc-711cb7254eff	032b639e-b524-4bee-8b19-c0d26372b1dd	Middle Left Sextant	0	0	0	0	No	No		2	5	1	5	10	0	0	Yes	Yes	No	Yes	5	10	0	20	0	No	Good image quality	No	No	General practitioner	amended	803ebada-4996-4a58-869e-0e444498a453/1.2.840.113845.13.3669.3694820875.1919240631422/1.2.840.113845.13.3669.3694820875.1919240632057/1.2.840.113845.13.3669.3694820875.1919239954028.2015	5331
23b5719a-6463-4784-9acc-711cb7254eff	032b639e-b524-4bee-8b19-c0d26372b1dd	Middle Right Sextant	0	0	0	0	No	No		2	5	1	5	10	0	0	Yes	Yes	No	Yes	5	10	0	20	0	No	Good image quality	No	No	General practitioner	amended	803ebada-4996-4a58-869e-0e444498a453/1.2.840.113845.13.3669.3694820875.1919240631422/1.2.840.113845.13.3669.3694820875.1919240632057/1.2.840.113845.13.3669.3694820875.1919239954028.2015	5331
23b5719a-6463-4784-9acc-711cb7254eff	032b639e-b524-4bee-8b19-c0d26372b1dd	Upper Left Sextant	0	0	0	0	No	No		5	10	1	1	5	10	0	Yes	Yes	Yes	Yes	5	10	1	20	0	No	Good image quality	No	No	General practitioner	amended	803ebada-4996-4a58-869e-0e444498a453/1.2.840.113845.13.3669.3694820875.1919240631422/1.2.840.113845.13.3669.3694820875.1919240632057/1.2.840.113845.13.3669.3694820875.1919239954028.2015	5331
23b5719a-6463-4784-9acc-711cb7254eff	032b639e-b524-4bee-8b19-c0d26372b1dd	Upper Right Sextant	0	5	0	0	No	No		20	20	5	2	15	30	10	Yes	Yes	Yes	Yes	10	30	17	20	0	No	Good image quality	No	No	General practitioner	amended	803ebada-4996-4a58-869e-0e444498a453/1.2.840.113845.13.3669.3694820875.1919240631422/1.2.840.113845.13.3669.3694820875.1919240632057/1.2.840.113845.13.3669.3694820875.1919239954028.2015	5331
23b5719a-6463-4784-9acc-711cb7254eff	0cc09208-a4bb-473e-a4fa-9f7878de0973	Lower Left Sextant	0	0	0	0	No	No		2	5	0	5	5	0	0	Yes	Yes	No	Yes	5	5	0	80	0	No	Average image quality	No	No	General practitioner	amended	803ebada-4996-4a58-869e-0e444498a453/2.25.314134957066876912806932267340669460468/2.25.1673411059521866097120788452768754706/2.25.66554884019459583574324714913958996665.dcm	5766
23b5719a-6463-4784-9acc-711cb7254eff	0cc09208-a4bb-473e-a4fa-9f7878de0973	Lower Right Sextant	0	0	0	0	No	No		2	2	0	2	0	0	0	Yes	Yes	No	Yes	0	2	0	80	0	No	Average image quality	No	No	General practitioner	amended	803ebada-4996-4a58-869e-0e444498a453/2.25.314134957066876912806932267340669460468/2.25.1673411059521866097120788452768754706/2.25.66554884019459583574324714913958996665.dcm	5766
23b5719a-6463-4784-9acc-711cb7254eff	0cc09208-a4bb-473e-a4fa-9f7878de0973	Middle Left Sextant	0	0	0	0	No	No		15	10	5	2	10	0	0	No	Yes	No	Yes	6	6	0	80	0	No	Average image quality	No	No	General practitioner	amended	803ebada-4996-4a58-869e-0e444498a453/2.25.314134957066876912806932267340669460468/2.25.1673411059521866097120788452768754706/2.25.66554884019459583574324714913958996665.dcm	5766
23b5719a-6463-4784-9acc-711cb7254eff	0cc09208-a4bb-473e-a4fa-9f7878de0973	Middle Right Sextant	0	0	0	0	No	No		2	2	1	1	1	0	0	Yes	Yes	No	Yes	1	1	0	80	0	No	Average image quality	No	No	General practitioner	amended	803ebada-4996-4a58-869e-0e444498a453/2.25.314134957066876912806932267340669460468/2.25.1673411059521866097120788452768754706/2.25.66554884019459583574324714913958996665.dcm	5766
23b5719a-6463-4784-9acc-711cb7254eff	0cc09208-a4bb-473e-a4fa-9f7878de0973	Upper Left Sextant	0	0	0	0	No	No		1	15	10	5	5	10	0	Yes	Yes	Yes	Yes	2	10	8	80	0	No	Average image quality	No	No	General practitioner	amended	803ebada-4996-4a58-869e-0e444498a453/2.25.314134957066876912806932267340669460468/2.25.1673411059521866097120788452768754706/2.25.66554884019459583574324714913958996665.dcm	5766
23b5719a-6463-4784-9acc-711cb7254eff	0cc09208-a4bb-473e-a4fa-9f7878de0973	Upper Right Sextant	0	0	0	0	No	No		2	15	10	2	20	30	0	Yes	Yes	Yes	Yes	5	30	17	80	0	No	Average image quality	No	No	General practitioner	amended	803ebada-4996-4a58-869e-0e444498a453/2.25.314134957066876912806932267340669460468/2.25.1673411059521866097120788452768754706/2.25.66554884019459583574324714913958996665.dcm	5766
23b5719a-6463-4784-9acc-711cb7254eff	552f378a-501b-44a5-a5da-2704a9d9d714	Lower Left Sextant	0	0	0	0	No	No		10	5	1	2	7	0	0	Yes	Yes	Yes	Yes	2	6	1	30	0	No	Average image quality	No	No	General practitioner	amended	803ebada-4996-4a58-869e-0e444498a453/2.25.217244339757083391304480914328831596595/2.25.75344974866273156251885283101502166954/2.25.138277335537131848752021676470247622189.dcm	5757
23b5719a-6463-4784-9acc-711cb7254eff	552f378a-501b-44a5-a5da-2704a9d9d714	Lower Right Sextant	0	0	0	0	No	No		5	1	1	1	0	0	0	Yes	No	No	No	0	0	1	30	0	No	Average image quality	No	No	General practitioner	amended	803ebada-4996-4a58-869e-0e444498a453/2.25.217244339757083391304480914328831596595/2.25.75344974866273156251885283101502166954/2.25.138277335537131848752021676470247622189.dcm	5757
23b5719a-6463-4784-9acc-711cb7254eff	552f378a-501b-44a5-a5da-2704a9d9d714	Middle Left Sextant	0	0	0	0	No	No		2	2	1	3	5	0	0	Yes	Yes	No	Yes	2	5	1	30	0	No	Average image quality	No	No	General practitioner	amended	803ebada-4996-4a58-869e-0e444498a453/2.25.217244339757083391304480914328831596595/2.25.75344974866273156251885283101502166954/2.25.138277335537131848752021676470247622189.dcm	5757
23b5719a-6463-4784-9acc-711cb7254eff	552f378a-501b-44a5-a5da-2704a9d9d714	Middle Right Sextant	0	0	0	0	No	No		2	2	1	2	2	0	0	Yes	Yes	No	Yes	1	2	1	30	0	No	Average image quality	No	No	General practitioner	amended	803ebada-4996-4a58-869e-0e444498a453/2.25.217244339757083391304480914328831596595/2.25.75344974866273156251885283101502166954/2.25.138277335537131848752021676470247622189.dcm	5757
23b5719a-6463-4784-9acc-711cb7254eff	552f378a-501b-44a5-a5da-2704a9d9d714	Upper Left Sextant	0	0	0	0	No	No		1	1	1	5	5	0	0	Yes	Yes	No	Yes	3	5	2	30	0	No	Average image quality	No	No	General practitioner	amended	803ebada-4996-4a58-869e-0e444498a453/2.25.217244339757083391304480914328831596595/2.25.75344974866273156251885283101502166954/2.25.138277335537131848752021676470247622189.dcm	5757
23b5719a-6463-4784-9acc-711cb7254eff	552f378a-501b-44a5-a5da-2704a9d9d714	Upper Right Sextant	0	0	0	0	No	No		10	30	15	2	15	30	0	Yes	Yes	Yes	Yes	7	30	10	30	0	No	Average image quality	No	No	General practitioner	amended	803ebada-4996-4a58-869e-0e444498a453/2.25.217244339757083391304480914328831596595/2.25.75344974866273156251885283101502166954/2.25.138277335537131848752021676470247622189.dcm	5757
23b5719a-6463-4784-9acc-711cb7254eff	cc0c228d-903d-4ea1-8e9a-cee29dba7e3d	Lower Left Sextant	0	0	0	0	No	No		10	20	2	2	15	0	0	No	No	Yes	Yes	9	7	1	75	0	No	Poor image quality	No	No	General practitioner	amended	803ebada-4996-4a58-869e-0e444498a453/2.25.210122629276262197630460684075267613781/2.25.130642644203648572841641059189972241904/2.25.46373282008325880294069421736476350011.dcm	5667
23b5719a-6463-4784-9acc-711cb7254eff	cc0c228d-903d-4ea1-8e9a-cee29dba7e3d	Lower Right Sextant	0	0	0	0	No	No		5	5	1	2	0	0	0	No	No	No	Yes	0	1	1	75	0	No	Poor image quality	No	No	General practitioner	amended	803ebada-4996-4a58-869e-0e444498a453/2.25.210122629276262197630460684075267613781/2.25.130642644203648572841641059189972241904/2.25.46373282008325880294069421736476350011.dcm	5667
23b5719a-6463-4784-9acc-711cb7254eff	cc0c228d-903d-4ea1-8e9a-cee29dba7e3d	Middle Left Sextant	0	0	0	0	No	No		10	10	2	10	20	0	0	No	No	Yes	Yes	5	20	5	75	0	No	Poor image quality	No	No	General practitioner	amended	803ebada-4996-4a58-869e-0e444498a453/2.25.210122629276262197630460684075267613781/2.25.130642644203648572841641059189972241904/2.25.46373282008325880294069421736476350011.dcm	5667
23b5719a-6463-4784-9acc-711cb7254eff	cc0c228d-903d-4ea1-8e9a-cee29dba7e3d	Middle Right Sextant	0	0	0	0	No	No		10	10	2	2	0	0	0	No	No	No	No	0	1	1	75	0	No	Poor image quality	No	No	General practitioner	amended	803ebada-4996-4a58-869e-0e444498a453/2.25.210122629276262197630460684075267613781/2.25.130642644203648572841641059189972241904/2.25.46373282008325880294069421736476350011.dcm	5667
23b5719a-6463-4784-9acc-711cb7254eff	cc0c228d-903d-4ea1-8e9a-cee29dba7e3d	Upper Left Sextant	0	0	0	0	No	No		10	15	2	2	5	0	0	Yes	Yes	Yes	Yes	2	4	1	75	0	No	Poor image quality	No	No	General practitioner	amended	803ebada-4996-4a58-869e-0e444498a453/2.25.210122629276262197630460684075267613781/2.25.130642644203648572841641059189972241904/2.25.46373282008325880294069421736476350011.dcm	5667
23b5719a-6463-4784-9acc-711cb7254eff	cc0c228d-903d-4ea1-8e9a-cee29dba7e3d	Upper Right Sextant	0	0	0	0	No	No		20	25	10	2	25	20	0	Yes	Yes	Yes	Yes	17	20	10	75	0	No	Poor image quality	No	No	General practitioner	amended	803ebada-4996-4a58-869e-0e444498a453/2.25.210122629276262197630460684075267613781/2.25.130642644203648572841641059189972241904/2.25.46373282008325880294069421736476350011.dcm	5667
23b5719a-6463-4784-9acc-711cb7254eff	f33e6051-5773-4735-ab2f-1bf297823916	Lower Left Sextant	0	0	0	0	No	No		5	15	5	5	30	0	0	Yes	Yes	Yes	Yes	5	25	5	70	0	No	Average image quality	No	No	General practitioner	amended	803ebada-4996-4a58-869e-0e444498a453/2.25.261492064364434016524695495374930313807/2.25.329540038779890439143686502790351954236/2.25.252075207809248974516758410106275098299.dcm	5574
23b5719a-6463-4784-9acc-711cb7254eff	f33e6051-5773-4735-ab2f-1bf297823916	Lower Right Sextant	0	0	0	0	No	No		5	30	10	2	5	30	0	Yes	Yes	Yes	Yes	7	25	5	70	0	No	Average image quality	No	No	General practitioner	amended	803ebada-4996-4a58-869e-0e444498a453/2.25.261492064364434016524695495374930313807/2.25.329540038779890439143686502790351954236/2.25.252075207809248974516758410106275098299.dcm	5574
23b5719a-6463-4784-9acc-711cb7254eff	f33e6051-5773-4735-ab2f-1bf297823916	Middle Left Sextant	0	0	0	0	No	No		20	30	5	2	5	15	0	Yes	Yes	Yes	Yes	7	10	5	70	0	No	Average image quality	No	No	General practitioner	amended	803ebada-4996-4a58-869e-0e444498a453/2.25.261492064364434016524695495374930313807/2.25.329540038779890439143686502790351954236/2.25.252075207809248974516758410106275098299.dcm	5574
23b5719a-6463-4784-9acc-711cb7254eff	f33e6051-5773-4735-ab2f-1bf297823916	Middle Right Sextant	0	0	0	0	No	No		10	25	10	5	15	0	0	Yes	Yes	Yes	Yes	5	13	2	70	0	No	Average image quality	No	No	General practitioner	amended	803ebada-4996-4a58-869e-0e444498a453/2.25.261492064364434016524695495374930313807/2.25.329540038779890439143686502790351954236/2.25.252075207809248974516758410106275098299.dcm	5574
23b5719a-6463-4784-9acc-711cb7254eff	f33e6051-5773-4735-ab2f-1bf297823916	Upper Left Sextant	0	0	0	0	No	No		5	30	10	2	5	10	30	Yes	Yes	Yes	Yes	5	22	20	70	0	No	Average image quality	No	No	General practitioner	amended	803ebada-4996-4a58-869e-0e444498a453/2.25.261492064364434016524695495374930313807/2.25.329540038779890439143686502790351954236/2.25.252075207809248974516758410106275098299.dcm	5574
23b5719a-6463-4784-9acc-711cb7254eff	f33e6051-5773-4735-ab2f-1bf297823916	Upper Right Sextant	0	0	50	40	No	Yes		5	5	0	0	0	0	0	Yes	Yes	No	No	0	0	0	70	0	No	Average image quality	No	No	General practitioner	amended	803ebada-4996-4a58-869e-0e444498a453/2.25.261492064364434016524695495374930313807/2.25.329540038779890439143686502790351954236/2.25.252075207809248974516758410106275098299.dcm	5574
2432127d-445b-4c29-a5ae-a107b4dbf22e	d668f70a-64f6-4274-9270-5939ced2036a	Upper Left Sextant	0	12	0	0	No	No		0	0	0	10	10	0	0	No	Yes	Yes	Yes	10	10	0	14	0	No	Good image quality	No	No	Radiologist	final	dc31e64b-b5f3-4d2e-9fb5-e4eec1cab50c/1.3.6.1.4.1.25403.163683357445804.11044.20131119114438.4/1.3.6.1.4.1.25403.163683357445804.11044.20131119114438.5/1.3.6.1.4.1.25403.163683357445804.11044.20131119114438.6.dcm	4862
24acd3b6-da91-4adc-b393-f51d62461965	ef0e0cfc-3760-4bd5-9212-50c35bfc4106	Lower Right Sextant	0	0	0	0	No	No		5	0	0	20	20	0	0	No	Yes	Yes	Yes	20	20	0	41	0	No	Good image quality	No	No	Radiologist	final	5d6de16c-cd76-4712-9e2c-2dee38cd4573/1.3.6.1.4.1.25403.158515237678667.5060.20130807021534.1/1.3.6.1.4.1.25403.158515237678667.5060.20130807021534.2/1.3.6.1.4.1.25403.158515237678667.5060.20130807021534.3.dcm	3678
24acd3b6-da91-4adc-b393-f51d62461965	ef0e0cfc-3760-4bd5-9212-50c35bfc4106	Middle Right Sextant	0	0	0	0	No	No		6	4	0	40	40	5	0	Yes	Yes	Yes	Yes	40	43	2	41	0	No	Good image quality	No	No	Radiologist	final	5d6de16c-cd76-4712-9e2c-2dee38cd4573/1.3.6.1.4.1.25403.158515237678667.5060.20130807021534.1/1.3.6.1.4.1.25403.158515237678667.5060.20130807021534.2/1.3.6.1.4.1.25403.158515237678667.5060.20130807021534.3.dcm	3678
24acd3b6-da91-4adc-b393-f51d62461965	ef0e0cfc-3760-4bd5-9212-50c35bfc4106	Upper Right Sextant	0	0	0	0	No	No		0	0	0	30	30	0	0	No	Yes	Yes	Yes	30	30	0	41	0	No	Good image quality	No	No	Radiologist	final	5d6de16c-cd76-4712-9e2c-2dee38cd4573/1.3.6.1.4.1.25403.158515237678667.5060.20130807021534.1/1.3.6.1.4.1.25403.158515237678667.5060.20130807021534.2/1.3.6.1.4.1.25403.158515237678667.5060.20130807021534.3.dcm	3678
254f9523-6ce7-4c35-afb2-e38348bb47ee	9ed90d2b-8168-4079-aec0-d5217ffd468c	None		0	0	0							0	0	0									40	0	No	Good image quality	No	No	General practitioner	final	82704be7-466d-452b-8524-21e0ddcfd37c/2.25.10323345598546471007179095651596414493/2.25.96250594699424672235087653038636150634/2.25.137921629612712481239137757166467988567.dcm	5504
26241dfd-c0cc-4b0f-b469-d2256cbb7374	72b48c9b-309e-43ae-93db-8977fd28596f	Middle Left Sextant	0	0	0	0	No	No		45	28	12	45	25	10	0	No	Yes	Yes	Yes	40	40	0	42	1	No	Good image quality	No	No	Radiologist	final	eb9a88fd-5b57-4de7-bac2-4272c700f604/1.3.6.1.4.1.25403.207732457674374.13668.20141127075857.47/1.3.6.1.4.1.25403.207732457674374.13668.20141127075857.48/1.3.6.1.4.1.25403.207732457674374.13668.20141127075857.49.dcm	5083
26241dfd-c0cc-4b0f-b469-d2256cbb7374	72b48c9b-309e-43ae-93db-8977fd28596f	Middle Right Sextant	0	0	0	0	No	No		3	0	0	20	10	0	0	No	Yes	Yes	Yes	25	5	0	42	1	No	Good image quality	No	No	Radiologist	final	eb9a88fd-5b57-4de7-bac2-4272c700f604/1.3.6.1.4.1.25403.207732457674374.13668.20141127075857.47/1.3.6.1.4.1.25403.207732457674374.13668.20141127075857.48/1.3.6.1.4.1.25403.207732457674374.13668.20141127075857.49.dcm	5083
26241dfd-c0cc-4b0f-b469-d2256cbb7374	72b48c9b-309e-43ae-93db-8977fd28596f	Upper Left Sextant	0	0	0	0	No	No		4	27	4	30	25	5	0	No	Yes	Yes	Yes	30	30	0	42	1	No	Good image quality	No	No	Radiologist	final	eb9a88fd-5b57-4de7-bac2-4272c700f604/1.3.6.1.4.1.25403.207732457674374.13668.20141127075857.47/1.3.6.1.4.1.25403.207732457674374.13668.20141127075857.48/1.3.6.1.4.1.25403.207732457674374.13668.20141127075857.49.dcm	5083
26241dfd-c0cc-4b0f-b469-d2256cbb7374	72b48c9b-309e-43ae-93db-8977fd28596f	Upper Right Sextant	0	0	0	0	No	No		0	0	0	4	0	0	0	No	Yes	No	No	4	0	0	42	1	No	Good image quality	No	No	Radiologist	final	eb9a88fd-5b57-4de7-bac2-4272c700f604/1.3.6.1.4.1.25403.207732457674374.13668.20141127075857.47/1.3.6.1.4.1.25403.207732457674374.13668.20141127075857.48/1.3.6.1.4.1.25403.207732457674374.13668.20141127075857.49.dcm	5083
264efd2f-9005-4b2c-adba-6f4d196276a7	eb94211d-b31c-4ab1-9f9f-d0e1eb2d018e	Lower Left Sextant	0	0	0	0	No	No		0	0	0	20	20	0	0	No	Yes	Yes	Yes	20	20	0	76	0	No	Good image quality	No	Yes	Radiologist	final	fe516755-73b4-44e7-9ba7-1e9283c5aad3/1.3.6.1.4.1.25403.158515237678667.5060.20130807023402.7/1.3.6.1.4.1.25403.158515237678667.5060.20130807023402.8/1.3.6.1.4.1.25403.158515237678667.5060.20130807023402.9.dcm	4138
264efd2f-9005-4b2c-adba-6f4d196276a7	eb94211d-b31c-4ab1-9f9f-d0e1eb2d018e	Lower Right Sextant	0	0	0	0	No	No		0	0	0	35	35	0	0	No	Yes	Yes	Yes	35	35	0	76	0	No	Good image quality	No	Yes	Radiologist	final	fe516755-73b4-44e7-9ba7-1e9283c5aad3/1.3.6.1.4.1.25403.158515237678667.5060.20130807023402.7/1.3.6.1.4.1.25403.158515237678667.5060.20130807023402.8/1.3.6.1.4.1.25403.158515237678667.5060.20130807023402.9.dcm	4138
264efd2f-9005-4b2c-adba-6f4d196276a7	eb94211d-b31c-4ab1-9f9f-d0e1eb2d018e	Middle Left Sextant	0	0	0	0	No	No		10	25	2	50	30	5	0	Yes	Yes	Yes	Yes	40	40	5	76	0	No	Good image quality	No	Yes	Radiologist	final	fe516755-73b4-44e7-9ba7-1e9283c5aad3/1.3.6.1.4.1.25403.158515237678667.5060.20130807023402.7/1.3.6.1.4.1.25403.158515237678667.5060.20130807023402.8/1.3.6.1.4.1.25403.158515237678667.5060.20130807023402.9.dcm	4138
264efd2f-9005-4b2c-adba-6f4d196276a7	eb94211d-b31c-4ab1-9f9f-d0e1eb2d018e	Middle Right Sextant	0	0	0	0	No	No		0	0	0	35	35	0	0	No	No	Yes	Yes	35	35	0	76	0	No	Good image quality	No	Yes	Radiologist	final	fe516755-73b4-44e7-9ba7-1e9283c5aad3/1.3.6.1.4.1.25403.158515237678667.5060.20130807023402.7/1.3.6.1.4.1.25403.158515237678667.5060.20130807023402.8/1.3.6.1.4.1.25403.158515237678667.5060.20130807023402.9.dcm	4138
264efd2f-9005-4b2c-adba-6f4d196276a7	eb94211d-b31c-4ab1-9f9f-d0e1eb2d018e	Upper Left Sextant	0	0	0	0	No	No		0	0	0	10	5	0	0	No	Yes	Yes	Yes	10	5	0	76	0	No	Good image quality	No	Yes	Radiologist	final	fe516755-73b4-44e7-9ba7-1e9283c5aad3/1.3.6.1.4.1.25403.158515237678667.5060.20130807023402.7/1.3.6.1.4.1.25403.158515237678667.5060.20130807023402.8/1.3.6.1.4.1.25403.158515237678667.5060.20130807023402.9.dcm	4138
264efd2f-9005-4b2c-adba-6f4d196276a7	eb94211d-b31c-4ab1-9f9f-d0e1eb2d018e	Upper Right Sextant	0	0	0	0	No	No		0	0	0	40	10	0	0	No	Yes	Yes	Yes	25	25	0	76	0	No	Good image quality	No	Yes	Radiologist	final	fe516755-73b4-44e7-9ba7-1e9283c5aad3/1.3.6.1.4.1.25403.158515237678667.5060.20130807023402.7/1.3.6.1.4.1.25403.158515237678667.5060.20130807023402.8/1.3.6.1.4.1.25403.158515237678667.5060.20130807023402.9.dcm	4138
269d54fe-99d6-4131-b70d-0ae59ab0e950	79606c95-c668-42f6-a6d4-c7b6cefc9092	Upper Right Sextant	0	0	0	0	No	No		0	0	0	4	4	0	0	No	Yes	Yes	Yes	4	4	0	6	0	No	Good image quality	No	No	Radiologist	final	ae7a2d5b-80c3-4894-af0d-6610f132a696/1.3.6.1.4.1.25403.158515237678667.5060.20130807022400.12/1.3.6.1.4.1.25403.158515237678667.5060.20130807022400.13/1.3.6.1.4.1.25403.158515237678667.5060.20130807022400.14.dcm	4664
2769931b-f128-46e6-b9a3-ae60f85aeda7	a72a963f-7856-42db-b464-7130b714b37d	Lower Left Sextant	0	0	0	0	No	No		0	7	93	0	0	0	0	No	No	No	No	0	0	0	60	30	No	Poor image quality	No	No	General practitioner	amended	ef2e2f23-91dd-4fed-92b8-cb89a58e43a0/2.25.88700400255773293868668671167236896582/2.25.69184918389207941532988575692965409725/2.25.169208900139816239199996772072804931027.dcm	5573
2769931b-f128-46e6-b9a3-ae60f85aeda7	a72a963f-7856-42db-b464-7130b714b37d	Lower Right Sextant	0	0	0	0	No	No		20	10	0	2	0	0	0	Yes	No	No	Yes	0	2	0	60	30	No	Poor image quality	No	No	General practitioner	amended	ef2e2f23-91dd-4fed-92b8-cb89a58e43a0/2.25.88700400255773293868668671167236896582/2.25.69184918389207941532988575692965409725/2.25.169208900139816239199996772072804931027.dcm	5573
2769931b-f128-46e6-b9a3-ae60f85aeda7	a72a963f-7856-42db-b464-7130b714b37d	Middle Left Sextant	0	0	0	0	No	No		5	20	65	0	0	0	0	No	No	No	No	0	0	0	60	30	No	Poor image quality	No	No	General practitioner	amended	ef2e2f23-91dd-4fed-92b8-cb89a58e43a0/2.25.88700400255773293868668671167236896582/2.25.69184918389207941532988575692965409725/2.25.169208900139816239199996772072804931027.dcm	5573
2769931b-f128-46e6-b9a3-ae60f85aeda7	a72a963f-7856-42db-b464-7130b714b37d	Middle Right Sextant	0	0	0	0	No	No		10	5	0	5	0	0	0	Yes	No	No	Yes	0	5	0	60	30	No	Poor image quality	No	No	General practitioner	amended	ef2e2f23-91dd-4fed-92b8-cb89a58e43a0/2.25.88700400255773293868668671167236896582/2.25.69184918389207941532988575692965409725/2.25.169208900139816239199996772072804931027.dcm	5573
2769931b-f128-46e6-b9a3-ae60f85aeda7	a72a963f-7856-42db-b464-7130b714b37d	Upper Left Sextant	0	0	0	0	No	No		5	15	35	1	0	0	0	Yes	Yes	No	Yes	0	1	0	60	30	No	Poor image quality	No	No	General practitioner	amended	ef2e2f23-91dd-4fed-92b8-cb89a58e43a0/2.25.88700400255773293868668671167236896582/2.25.69184918389207941532988575692965409725/2.25.169208900139816239199996772072804931027.dcm	5573
2769931b-f128-46e6-b9a3-ae60f85aeda7	a72a963f-7856-42db-b464-7130b714b37d	Upper Right Sextant	0	0	0	0	No	No		15	10	3	1	7	0	0	Yes	Yes	No	Yes	2	6	0	60	30	No	Poor image quality	No	No	General practitioner	amended	ef2e2f23-91dd-4fed-92b8-cb89a58e43a0/2.25.88700400255773293868668671167236896582/2.25.69184918389207941532988575692965409725/2.25.169208900139816239199996772072804931027.dcm	5573
2778c039-ab98-4159-ab87-91d58c9983f8	62b52d11-e8fc-4f82-ac99-5418e46b0377	Lower Left Sextant	0	0	0	0	No	No		0	0	0	0	0	0	0	No	No	No	No	0	0	0	2	2	No	Average image quality	No	No	General practitioner	amended	78c64c9b-cc29-44a9-a530-438e50b9a09b/2.25.19804913993982258222338397317782526094/2.25.42252773254763313543424015454818924902/2.25.164309277407495229811155993670444432778.dcm	5529
2778c039-ab98-4159-ab87-91d58c9983f8	62b52d11-e8fc-4f82-ac99-5418e46b0377	Lower Right Sextant	0	0	0	0	No	No		0	0	0	0	0	0	0	No	No	No	No	0	0	0	2	2	No	Average image quality	No	No	General practitioner	amended	78c64c9b-cc29-44a9-a530-438e50b9a09b/2.25.19804913993982258222338397317782526094/2.25.42252773254763313543424015454818924902/2.25.164309277407495229811155993670444432778.dcm	5529
2778c039-ab98-4159-ab87-91d58c9983f8	62b52d11-e8fc-4f82-ac99-5418e46b0377	Middle Left Sextant	4	0	0	0	No	No		0	0	0	0	0	0	0	No	No	No	No	0	0	0	2	2	No	Average image quality	No	No	General practitioner	amended	78c64c9b-cc29-44a9-a530-438e50b9a09b/2.25.19804913993982258222338397317782526094/2.25.42252773254763313543424015454818924902/2.25.164309277407495229811155993670444432778.dcm	5529
2778c039-ab98-4159-ab87-91d58c9983f8	62b52d11-e8fc-4f82-ac99-5418e46b0377	Middle Right Sextant	0	0	0	0	No	No		2	0	0	1	0	0	0	Yes	No	No	Yes	0	0	1	2	2	No	Average image quality	No	No	General practitioner	amended	78c64c9b-cc29-44a9-a530-438e50b9a09b/2.25.19804913993982258222338397317782526094/2.25.42252773254763313543424015454818924902/2.25.164309277407495229811155993670444432778.dcm	5529
2778c039-ab98-4159-ab87-91d58c9983f8	62b52d11-e8fc-4f82-ac99-5418e46b0377	Upper Left Sextant	0	0	0	0	No	No		2	5	2	0	2	0	0	Yes	No	No	No	0	0	2	2	2	No	Average image quality	No	No	General practitioner	amended	78c64c9b-cc29-44a9-a530-438e50b9a09b/2.25.19804913993982258222338397317782526094/2.25.42252773254763313543424015454818924902/2.25.164309277407495229811155993670444432778.dcm	5529
2778c039-ab98-4159-ab87-91d58c9983f8	62b52d11-e8fc-4f82-ac99-5418e46b0377	Upper Right Sextant	0	0	0	0	No	No		0	0	0	0	0	0	0	No	No	No	No	0	0	0	2	2	No	Average image quality	No	No	General practitioner	amended	78c64c9b-cc29-44a9-a530-438e50b9a09b/2.25.19804913993982258222338397317782526094/2.25.42252773254763313543424015454818924902/2.25.164309277407495229811155993670444432778.dcm	5529
2778c039-ab98-4159-ab87-91d58c9983f8	e77dfb8c-e3f9-48ff-ab1b-b0c140c89e3d	Lower Left Sextant	0	0	0	0	No	No		0	0	0	0	0	0	0	No	No	No	No	0	0	0	2	0	No	Good image quality	No	No	General practitioner	amended	78c64c9b-cc29-44a9-a530-438e50b9a09b/2.25.19264501479189039152097567561148778367/2.25.168078490790948572138008164615018578602/2.25.217153696360788591713605620829541960733.dcm	5834
2778c039-ab98-4159-ab87-91d58c9983f8	e77dfb8c-e3f9-48ff-ab1b-b0c140c89e3d	Lower Right Sextant	0	0	0	0	No	No		0	0	0	0	0	0	0	No	No	No	No	0	0	0	2	0	No	Good image quality	No	No	General practitioner	amended	78c64c9b-cc29-44a9-a530-438e50b9a09b/2.25.19264501479189039152097567561148778367/2.25.168078490790948572138008164615018578602/2.25.217153696360788591713605620829541960733.dcm	5834
2778c039-ab98-4159-ab87-91d58c9983f8	e77dfb8c-e3f9-48ff-ab1b-b0c140c89e3d	Middle Left Sextant	0	0	0	0	No	No		0	0	0	0	0	0	0	No	No	No	No	0	0	0	2	0	No	Good image quality	No	No	General practitioner	amended	78c64c9b-cc29-44a9-a530-438e50b9a09b/2.25.19264501479189039152097567561148778367/2.25.168078490790948572138008164615018578602/2.25.217153696360788591713605620829541960733.dcm	5834
2778c039-ab98-4159-ab87-91d58c9983f8	e77dfb8c-e3f9-48ff-ab1b-b0c140c89e3d	Middle Right Sextant	0	0	0	0	No	No		0	0	0	1	0	0	0	Yes	No	No	Yes	0	0	1	2	0	No	Good image quality	No	No	General practitioner	amended	78c64c9b-cc29-44a9-a530-438e50b9a09b/2.25.19264501479189039152097567561148778367/2.25.168078490790948572138008164615018578602/2.25.217153696360788591713605620829541960733.dcm	5834
2778c039-ab98-4159-ab87-91d58c9983f8	e77dfb8c-e3f9-48ff-ab1b-b0c140c89e3d	Upper Left Sextant	0	0	0	0	No	No		0	0	0	0	2	5	0	No	Yes	No	No	2	5	0	2	0	No	Good image quality	No	No	General practitioner	amended	78c64c9b-cc29-44a9-a530-438e50b9a09b/2.25.19264501479189039152097567561148778367/2.25.168078490790948572138008164615018578602/2.25.217153696360788591713605620829541960733.dcm	5834
2778c039-ab98-4159-ab87-91d58c9983f8	e77dfb8c-e3f9-48ff-ab1b-b0c140c89e3d	Upper Right Sextant	0	0	0	0	No	No		0	0	0	1	0	0	0	No	Yes	No	No	1	0	0	2	0	No	Good image quality	No	No	General practitioner	amended	78c64c9b-cc29-44a9-a530-438e50b9a09b/2.25.19264501479189039152097567561148778367/2.25.168078490790948572138008164615018578602/2.25.217153696360788591713605620829541960733.dcm	5834
2778c039-ab98-4159-ab87-91d58c9983f8	f4ebbf21-085f-4fd8-9c5b-4cfad7757448	Lower Left Sextant	0	0	0	0	No	No		5	0	0	0	2	0	0	No	Yes	No	No	2	0	0	5	0	No	Good image quality	No	No	General practitioner	amended	78c64c9b-cc29-44a9-a530-438e50b9a09b/2.25.253262835464755682285298260087564098892/2.25.187765192959112692609369647669094114198/2.25.231047537939641194387271307233291364207.dcm	5434
2778c039-ab98-4159-ab87-91d58c9983f8	f4ebbf21-085f-4fd8-9c5b-4cfad7757448	Lower Right Sextant	0	0	0	0	No	No		0	0	0	0	0	0	0	No	No	No	No	0	0	0	5	0	No	Good image quality	No	No	General practitioner	amended	78c64c9b-cc29-44a9-a530-438e50b9a09b/2.25.253262835464755682285298260087564098892/2.25.187765192959112692609369647669094114198/2.25.231047537939641194387271307233291364207.dcm	5434
2778c039-ab98-4159-ab87-91d58c9983f8	f4ebbf21-085f-4fd8-9c5b-4cfad7757448	Middle Left Sextant	0	0	0	0	No	No		0	0	0	0	0	0	0	No	No	No	No	0	0	0	5	0	No	Good image quality	No	No	General practitioner	amended	78c64c9b-cc29-44a9-a530-438e50b9a09b/2.25.253262835464755682285298260087564098892/2.25.187765192959112692609369647669094114198/2.25.231047537939641194387271307233291364207.dcm	5434
2778c039-ab98-4159-ab87-91d58c9983f8	f4ebbf21-085f-4fd8-9c5b-4cfad7757448	Middle Right Sextant	0	0	0	0	No	No		0	0	0	0	0	0	0	No	No	No	No	0	0	0	5	0	No	Good image quality	No	No	General practitioner	amended	78c64c9b-cc29-44a9-a530-438e50b9a09b/2.25.253262835464755682285298260087564098892/2.25.187765192959112692609369647669094114198/2.25.231047537939641194387271307233291364207.dcm	5434
2778c039-ab98-4159-ab87-91d58c9983f8	f4ebbf21-085f-4fd8-9c5b-4cfad7757448	Upper Left Sextant	0	0	50	0	No	No		5	10	0	0	2	0	0	No	Yes	No	No	0	2	0	5	0	No	Good image quality	No	No	General practitioner	amended	78c64c9b-cc29-44a9-a530-438e50b9a09b/2.25.253262835464755682285298260087564098892/2.25.187765192959112692609369647669094114198/2.25.231047537939641194387271307233291364207.dcm	5434
2778c039-ab98-4159-ab87-91d58c9983f8	f4ebbf21-085f-4fd8-9c5b-4cfad7757448	Upper Right Sextant	0	0	0	0	No	No		2	2	0	0	5	0	0	No	Yes	No	No	5	0	0	5	0	No	Good image quality	No	No	General practitioner	amended	78c64c9b-cc29-44a9-a530-438e50b9a09b/2.25.253262835464755682285298260087564098892/2.25.187765192959112692609369647669094114198/2.25.231047537939641194387271307233291364207.dcm	5434
28c1d9a3-4cce-4bd7-8c21-e35c7e103a3d	3de00ac1-a0fb-4ffd-9b86-48102a411526	Middle Left Sextant	0	0	0	0	No	No		0	69	0	0	0	0	0	No	No	No	No	0	0	0	46	0	No	Good image quality	No	No	Radiologist	final	cc386900-baac-4140-b35b-a79a10c44ef9/2.25.128899165311077750760024483825572792247/2.25.178422805292991493264955275774531359853/2.25.290594899553986682954236675258652104230.dcm	6381
28c1d9a3-4cce-4bd7-8c21-e35c7e103a3d	3de00ac1-a0fb-4ffd-9b86-48102a411526	Middle Right Sextant	0	0	0	0	No	No		0	5	0	0	0	0	0	No	No	No	No	0	0	0	46	0	No	Good image quality	No	No	Radiologist	final	cc386900-baac-4140-b35b-a79a10c44ef9/2.25.128899165311077750760024483825572792247/2.25.178422805292991493264955275774531359853/2.25.290594899553986682954236675258652104230.dcm	6381
28c1d9a3-4cce-4bd7-8c21-e35c7e103a3d	3de00ac1-a0fb-4ffd-9b86-48102a411526	Upper Left Sextant	0	0	0	0	No	No		0	75	0	0	0	0	0	No	No	No	No	0	0	0	46	0	No	Good image quality	No	No	Radiologist	final	cc386900-baac-4140-b35b-a79a10c44ef9/2.25.128899165311077750760024483825572792247/2.25.178422805292991493264955275774531359853/2.25.290594899553986682954236675258652104230.dcm	6381
28c1d9a3-4cce-4bd7-8c21-e35c7e103a3d	3de00ac1-a0fb-4ffd-9b86-48102a411526	Upper Right Sextant	0	0	0	0	No	No		0	100	0	0	0	0	0	No	No	No	No	0	0	0	46	0	No	Good image quality	No	No	Radiologist	final	cc386900-baac-4140-b35b-a79a10c44ef9/2.25.128899165311077750760024483825572792247/2.25.178422805292991493264955275774531359853/2.25.290594899553986682954236675258652104230.dcm	6381
28ee370f-ecd5-4ccb-b8a1-23439b4262b6	b2a9c6e3-90b5-4775-8e7a-a96de80fbb11	Lower Left Sextant	0	0	0	0	No	No		30	40	20	10	10	0	0	No	Yes	No	Yes	10	10	0	29	0	No	Good image quality	No	No	Radiologist	final	876af69f-36f4-4cda-9453-af8737625d42/1.3.6.1.4.1.25403.158515237678667.2100.20150226021831.34/1.3.6.1.4.1.25403.158515237678667.2100.20150226021831.35/1.3.6.1.4.1.25403.158515237678667.2100.20150226021831.36.dcm	5364
28ee370f-ecd5-4ccb-b8a1-23439b4262b6	b2a9c6e3-90b5-4775-8e7a-a96de80fbb11	Middle Left Sextant	0	0	0	0	No	No		0	0	0	58	2	0	0	No	Yes	Yes	Yes	50	10	0	29	0	No	Good image quality	No	No	Radiologist	final	876af69f-36f4-4cda-9453-af8737625d42/1.3.6.1.4.1.25403.158515237678667.2100.20150226021831.34/1.3.6.1.4.1.25403.158515237678667.2100.20150226021831.35/1.3.6.1.4.1.25403.158515237678667.2100.20150226021831.36.dcm	5364
28ee370f-ecd5-4ccb-b8a1-23439b4262b6	b2a9c6e3-90b5-4775-8e7a-a96de80fbb11	Upper Left Sextant	0	11	0	0	No	No		1	0	0	15	5	0	0	No	Yes	No	Yes	18	2	0	29	0	No	Good image quality	No	No	Radiologist	final	876af69f-36f4-4cda-9453-af8737625d42/1.3.6.1.4.1.25403.158515237678667.2100.20150226021831.34/1.3.6.1.4.1.25403.158515237678667.2100.20150226021831.35/1.3.6.1.4.1.25403.158515237678667.2100.20150226021831.36.dcm	5364
28ee370f-ecd5-4ccb-b8a1-23439b4262b6	b2a9c6e3-90b5-4775-8e7a-a96de80fbb11	Upper Right Sextant	0	0	0	0	No	No		0	0	0	6	6	0	0	No	Yes	Yes	Yes	6	6	0	29	0	No	Good image quality	No	No	Radiologist	final	876af69f-36f4-4cda-9453-af8737625d42/1.3.6.1.4.1.25403.158515237678667.2100.20150226021831.34/1.3.6.1.4.1.25403.158515237678667.2100.20150226021831.35/1.3.6.1.4.1.25403.158515237678667.2100.20150226021831.36.dcm	5364
28fe9a55-58c1-45a7-a399-ecbe74236d02	6cc7b2bc-0603-49bf-9ec0-8a08f31480c5	Upper Left Sextant	0	0	0	0	No	No		0	0	0	30	5	0	0	No	Yes	Yes	Yes	20	15	0	6	0	No	Good image quality	No	No	Radiologist	final	766c43c4-ed76-4a2d-a437-d78786fc964e/1.3.6.1.4.1.25403.163683357445804.11492.20131121044909.1/1.3.6.1.4.1.25403.163683357445804.11492.20131121044909.2/1.3.6.1.4.1.25403.163683357445804.11492.20131121044909.3.dcm	4579
2a396862-97e1-4228-a6af-d87df22d9a72	d599e21f-049e-4911-ac04-ee059bdcecb7	Middle Right Sextant	0	0	0	0	No	No		0	0	0	5	5	0	0	No	Yes	No	Yes	2	8	0	4	0	No	Good image quality	No	No	Radiologist	final	c2c016e2-e5f4-4d0a-bbf0-aee2838eed09/1.3.6.1.4.1.25403.158515237678667.5060.20130807020444.7/1.3.6.1.4.1.25403.158515237678667.5060.20130807020444.8/1.3.6.1.4.1.25403.158515237678667.5060.20130807020444.9.dcm	4103
2ae64179-a3a7-4892-aacb-2a224b50e0df	341a591b-2757-431d-9b9f-fb2b1c787542	Lower Left Sextant	0	0	0	0	No	No		0	0	0	5	1	0	0	No	Yes	Yes	Yes	5	1	0	78	27	No	Good image quality	No	No	Radiologist	final	cf483cd5-dcfd-4871-aa0e-072f53dfc55b/1.3.6.1.4.1.25403.75984511895.34804.20150526025225.18/1.3.6.1.4.1.25403.75984511895.34804.20150526025225.19/1.3.6.1.4.1.25403.75984511895.34804.20150526025225.20.dcm	5397
2ae64179-a3a7-4892-aacb-2a224b50e0df	341a591b-2757-431d-9b9f-fb2b1c787542	Lower Right Sextant	17	0	4	0	Yes	Yes		0	2	5	1	3	0	0	No	Yes	No	Yes	1	3	0	78	27	No	Good image quality	No	No	Radiologist	final	cf483cd5-dcfd-4871-aa0e-072f53dfc55b/1.3.6.1.4.1.25403.75984511895.34804.20150526025225.18/1.3.6.1.4.1.25403.75984511895.34804.20150526025225.19/1.3.6.1.4.1.25403.75984511895.34804.20150526025225.20.dcm	5397
2ae64179-a3a7-4892-aacb-2a224b50e0df	341a591b-2757-431d-9b9f-fb2b1c787542	Middle Left Sextant	0	0	0	0	No	No		0	0	0	27	3	0	0	No	Yes	Yes	Yes	10	20	0	78	27	No	Good image quality	No	No	Radiologist	final	cf483cd5-dcfd-4871-aa0e-072f53dfc55b/1.3.6.1.4.1.25403.75984511895.34804.20150526025225.18/1.3.6.1.4.1.25403.75984511895.34804.20150526025225.19/1.3.6.1.4.1.25403.75984511895.34804.20150526025225.20.dcm	5397
2ae64179-a3a7-4892-aacb-2a224b50e0df	341a591b-2757-431d-9b9f-fb2b1c787542	Middle Right Sextant	1	0	8	0	Yes	Yes		0	0	0	15	7	0	0	No	Yes	No	Yes	7	15	0	78	27	No	Good image quality	No	No	Radiologist	final	cf483cd5-dcfd-4871-aa0e-072f53dfc55b/1.3.6.1.4.1.25403.75984511895.34804.20150526025225.18/1.3.6.1.4.1.25403.75984511895.34804.20150526025225.19/1.3.6.1.4.1.25403.75984511895.34804.20150526025225.20.dcm	5397
2ae64179-a3a7-4892-aacb-2a224b50e0df	341a591b-2757-431d-9b9f-fb2b1c787542	Upper Left Sextant	0	0	0	0	No	No		0	0	0	9	4	0	0	Yes	Yes	Yes	Yes	4	6	3	78	27	No	Good image quality	No	No	Radiologist	final	cf483cd5-dcfd-4871-aa0e-072f53dfc55b/1.3.6.1.4.1.25403.75984511895.34804.20150526025225.18/1.3.6.1.4.1.25403.75984511895.34804.20150526025225.19/1.3.6.1.4.1.25403.75984511895.34804.20150526025225.20.dcm	5397
2ae64179-a3a7-4892-aacb-2a224b50e0df	341a591b-2757-431d-9b9f-fb2b1c787542	Upper Right Sextant	0	0	0	0	No	No		0	0	0	10	27	0	0	Yes	Yes	Yes	Yes	5	25	7	78	27	No	Good image quality	No	No	Radiologist	final	cf483cd5-dcfd-4871-aa0e-072f53dfc55b/1.3.6.1.4.1.25403.75984511895.34804.20150526025225.18/1.3.6.1.4.1.25403.75984511895.34804.20150526025225.19/1.3.6.1.4.1.25403.75984511895.34804.20150526025225.20.dcm	5397
2ae64179-a3a7-4892-aacb-2a224b50e0df	5aee2cf4-27a5-4b73-8885-36ab08717a72	Lower Left Sextant	0	0	0	0	No	No		0	0	0	6	2	0	0	No	Yes	Yes	Yes	5	3	0	82	20	No	Good image quality	No	Yes	Radiologist	final	cf483cd5-dcfd-4871-aa0e-072f53dfc55b/1.3.6.1.4.1.25403.75984511895.34804.20150526025225.15/1.3.6.1.4.1.25403.75984511895.34804.20150526025225.16/1.3.6.1.4.1.25403.75984511895.34804.20150526025225.17.dcm	5363
2ae64179-a3a7-4892-aacb-2a224b50e0df	5aee2cf4-27a5-4b73-8885-36ab08717a72	Lower Right Sextant	20	0	11	0	Yes	Yes		1	5	25	1	3	0	0	Yes	Yes	No	Yes	1	2	1	82	20	No	Good image quality	No	Yes	Radiologist	final	cf483cd5-dcfd-4871-aa0e-072f53dfc55b/1.3.6.1.4.1.25403.75984511895.34804.20150526025225.15/1.3.6.1.4.1.25403.75984511895.34804.20150526025225.16/1.3.6.1.4.1.25403.75984511895.34804.20150526025225.17.dcm	5363
2ae64179-a3a7-4892-aacb-2a224b50e0df	5aee2cf4-27a5-4b73-8885-36ab08717a72	Middle Left Sextant	0	0	0	0	No	No		0	0	0	8	2	0	0	No	Yes	Yes	Yes	5	5	0	82	20	No	Good image quality	No	Yes	Radiologist	final	cf483cd5-dcfd-4871-aa0e-072f53dfc55b/1.3.6.1.4.1.25403.75984511895.34804.20150526025225.15/1.3.6.1.4.1.25403.75984511895.34804.20150526025225.16/1.3.6.1.4.1.25403.75984511895.34804.20150526025225.17.dcm	5363
2ae64179-a3a7-4892-aacb-2a224b50e0df	5aee2cf4-27a5-4b73-8885-36ab08717a72	Middle Right Sextant	1	2	14	0	Yes	Yes		1	1	0	21	25	0	0	Yes	Yes	No	Yes	10	35	1	82	20	No	Good image quality	No	Yes	Radiologist	final	cf483cd5-dcfd-4871-aa0e-072f53dfc55b/1.3.6.1.4.1.25403.75984511895.34804.20150526025225.15/1.3.6.1.4.1.25403.75984511895.34804.20150526025225.16/1.3.6.1.4.1.25403.75984511895.34804.20150526025225.17.dcm	5363
2ae64179-a3a7-4892-aacb-2a224b50e0df	5aee2cf4-27a5-4b73-8885-36ab08717a72	Upper Left Sextant	0	0	0	0	No	No		0	0	0	2	10	0	0	Yes	Yes	No	Yes	2	7	3	82	20	No	Good image quality	No	Yes	Radiologist	final	cf483cd5-dcfd-4871-aa0e-072f53dfc55b/1.3.6.1.4.1.25403.75984511895.34804.20150526025225.15/1.3.6.1.4.1.25403.75984511895.34804.20150526025225.16/1.3.6.1.4.1.25403.75984511895.34804.20150526025225.17.dcm	5363
2ae64179-a3a7-4892-aacb-2a224b50e0df	5aee2cf4-27a5-4b73-8885-36ab08717a72	Upper Right Sextant	0	0	0	0	No	No		0	0	0	10	23	0	0	Yes	Yes	No	Yes	10	20	3	82	20	No	Good image quality	No	Yes	Radiologist	final	cf483cd5-dcfd-4871-aa0e-072f53dfc55b/1.3.6.1.4.1.25403.75984511895.34804.20150526025225.15/1.3.6.1.4.1.25403.75984511895.34804.20150526025225.16/1.3.6.1.4.1.25403.75984511895.34804.20150526025225.17.dcm	5363
2c396a3e-1900-4fb4-bd3a-6763dc3f2ec0	3b1df6c8-ac7d-4c27-8b50-a902a5a587c9	Lower Left Sextant	0	0	0	0	No	No		70	20	5	60	10	0	0	No	Yes	Yes	Yes	65	5	0	32	0	No	Good image quality	No	No	Radiologist	final	9caa9ff2-448a-4b8d-8b4e-a0458cec7839/1.3.6.1.4.1.25403.163683357445804.11492.20131121044923.10/1.3.6.1.4.1.25403.163683357445804.11492.20131121044923.11/1.3.6.1.4.1.25403.163683357445804.11492.20131121044923.12.dcm	4574
2c396a3e-1900-4fb4-bd3a-6763dc3f2ec0	3b1df6c8-ac7d-4c27-8b50-a902a5a587c9	Middle Left Sextant	0	0	0	0	No	No		20	0	0	89	0	0	0	No	Yes	Yes	No	89	0	0	32	0	No	Good image quality	No	No	Radiologist	final	9caa9ff2-448a-4b8d-8b4e-a0458cec7839/1.3.6.1.4.1.25403.163683357445804.11492.20131121044923.10/1.3.6.1.4.1.25403.163683357445804.11492.20131121044923.11/1.3.6.1.4.1.25403.163683357445804.11492.20131121044923.12.dcm	4574
2d1c091a-f6b1-4f3f-8762-454dda542c42	9db5c500-4933-4c6d-93f9-ea500687b6b2	Upper Right Sextant	0	0	0	0	No	No		5	3	0	30	25	5	0	Yes	Yes	Yes	Yes	30	28	2	5	0	No	Average image quality	No	No	Radiologist	final	3b351919-4a24-4ee6-87c1-f423a6e0dd00/1.3.6.1.4.1.25403.158515237678667.5060.20130807022328.10/1.3.6.1.4.1.25403.158515237678667.5060.20130807022328.11/1.3.6.1.4.1.25403.158515237678667.5060.20130807022328.12.dcm	4258
2d263db3-a900-4a6c-9a82-75524a86aff4	588ee5d7-6563-4052-8888-36c9315beb9b	Lower Left Sextant	0	0	0	0	No	No		0	3	0	50	0	0	0	No	Yes	Yes	No	50	0	0	55	0	No	Good image quality	No	Yes	Radiologist	final	7a659467-793e-425a-bc30-c337e2c73ea0/1.3.6.1.4.1.25403.158515237678667.5060.20130807022022.11/1.3.6.1.4.1.25403.158515237678667.5060.20130807022022.12/1.3.6.1.4.1.25403.158515237678667.5060.20130807022022.13.dcm	4281
2d263db3-a900-4a6c-9a82-75524a86aff4	588ee5d7-6563-4052-8888-36c9315beb9b	Lower Right Sextant	0	0	0	0	No	No		0	0	0	80	0	0	0	No	Yes	Yes	No	80	0	0	55	0	No	Good image quality	No	Yes	Radiologist	final	7a659467-793e-425a-bc30-c337e2c73ea0/1.3.6.1.4.1.25403.158515237678667.5060.20130807022022.11/1.3.6.1.4.1.25403.158515237678667.5060.20130807022022.12/1.3.6.1.4.1.25403.158515237678667.5060.20130807022022.13.dcm	4281
2d263db3-a900-4a6c-9a82-75524a86aff4	588ee5d7-6563-4052-8888-36c9315beb9b	Middle Left Sextant	0	0	0	0	No	No		0	0	0	90	0	0	0	No	Yes	Yes	No	90	0	0	55	0	No	Good image quality	No	Yes	Radiologist	final	7a659467-793e-425a-bc30-c337e2c73ea0/1.3.6.1.4.1.25403.158515237678667.5060.20130807022022.11/1.3.6.1.4.1.25403.158515237678667.5060.20130807022022.12/1.3.6.1.4.1.25403.158515237678667.5060.20130807022022.13.dcm	4281
2d263db3-a900-4a6c-9a82-75524a86aff4	588ee5d7-6563-4052-8888-36c9315beb9b	Middle Right Sextant	0	0	0	0	No	No		0	0	0	90	0	0	0	No	Yes	Yes	No	90	0	0	55	0	No	Good image quality	No	Yes	Radiologist	final	7a659467-793e-425a-bc30-c337e2c73ea0/1.3.6.1.4.1.25403.158515237678667.5060.20130807022022.11/1.3.6.1.4.1.25403.158515237678667.5060.20130807022022.12/1.3.6.1.4.1.25403.158515237678667.5060.20130807022022.13.dcm	4281
2dec0bfb-6499-423f-9c39-19e43c19aa41	81039319-369b-4017-8b12-22305e95ddc4	Lower Left Sextant	0	0	0	0	No	No		10	0	0	0	10	0	0	No	Yes	No	No	10	0	0	25	0	No	Poor image quality	No	No	General practitioner	amended	9fea4886-7b42-4528-ab5b-3d5895fa282e/2.25.258169146510204450613125623612986946809/2.25.259712450694976021531789919774272567314/2.25.76260271474003347886762682357586440861.dcm	5672
2dec0bfb-6499-423f-9c39-19e43c19aa41	81039319-369b-4017-8b12-22305e95ddc4	Lower Right Sextant	0	0	0	0	No	No		5	0	0	0	0	0	0	No	No	No	No	0	0	0	25	0	No	Poor image quality	No	No	General practitioner	amended	9fea4886-7b42-4528-ab5b-3d5895fa282e/2.25.258169146510204450613125623612986946809/2.25.259712450694976021531789919774272567314/2.25.76260271474003347886762682357586440861.dcm	5672
2dec0bfb-6499-423f-9c39-19e43c19aa41	81039319-369b-4017-8b12-22305e95ddc4	Middle Left Sextant	0	0	0	0	No	No		10	5	0	5	0	0	0	Yes	Yes	No	No	0	5	0	25	0	No	Poor image quality	No	No	General practitioner	amended	9fea4886-7b42-4528-ab5b-3d5895fa282e/2.25.258169146510204450613125623612986946809/2.25.259712450694976021531789919774272567314/2.25.76260271474003347886762682357586440861.dcm	5672
2dec0bfb-6499-423f-9c39-19e43c19aa41	81039319-369b-4017-8b12-22305e95ddc4	Middle Right Sextant	0	0	0	0	No	No		2	5	0	0	0	0	0	No	No	No	No	0	0	0	25	0	No	Poor image quality	No	No	General practitioner	amended	9fea4886-7b42-4528-ab5b-3d5895fa282e/2.25.258169146510204450613125623612986946809/2.25.259712450694976021531789919774272567314/2.25.76260271474003347886762682357586440861.dcm	5672
2dec0bfb-6499-423f-9c39-19e43c19aa41	81039319-369b-4017-8b12-22305e95ddc4	Upper Left Sextant	0	0	0	0	No	No		10	20	5	2	10	0	0	Yes	Yes	Yes	Yes	2	8	2	25	0	No	Poor image quality	No	No	General practitioner	amended	9fea4886-7b42-4528-ab5b-3d5895fa282e/2.25.258169146510204450613125623612986946809/2.25.259712450694976021531789919774272567314/2.25.76260271474003347886762682357586440861.dcm	5672
2dec0bfb-6499-423f-9c39-19e43c19aa41	81039319-369b-4017-8b12-22305e95ddc4	Upper Right Sextant	2	0	0	0	No	No		10	30	10	0	5	30	0	Yes	Yes	Yes	Yes	0	15	20	25	0	No	Poor image quality	No	No	General practitioner	amended	9fea4886-7b42-4528-ab5b-3d5895fa282e/2.25.258169146510204450613125623612986946809/2.25.259712450694976021531789919774272567314/2.25.76260271474003347886762682357586440861.dcm	5672
2dec0bfb-6499-423f-9c39-19e43c19aa41	81820406-5ad3-4a5b-8c54-fc93a1d138cc	Lower Left Sextant	0	0	0	0	No	No		5	0	0	5	0	0	0	Yes	Yes	No	Yes	0	5	0	45	0	No	Poor image quality	No	No	General practitioner	amended	9fea4886-7b42-4528-ab5b-3d5895fa282e/2.25.288061807382318219943888926691051954883/2.25.72463645100906813745246074231939470826/2.25.127276507126749332204662725967018671124.dcm	5528
2dec0bfb-6499-423f-9c39-19e43c19aa41	81820406-5ad3-4a5b-8c54-fc93a1d138cc	Lower Right Sextant	0	0	0	0	No	No		5	5	20	2	10	0	0	Yes	Yes	No	Yes	2	8	2	45	0	No	Poor image quality	No	No	General practitioner	amended	9fea4886-7b42-4528-ab5b-3d5895fa282e/2.25.288061807382318219943888926691051954883/2.25.72463645100906813745246074231939470826/2.25.127276507126749332204662725967018671124.dcm	5528
2dec0bfb-6499-423f-9c39-19e43c19aa41	81820406-5ad3-4a5b-8c54-fc93a1d138cc	Middle Left Sextant	0	0	0	0	No	No		10	15	5	5	5	0	0	Yes	Yes	No	Yes	0	5	5	45	0	No	Poor image quality	No	No	General practitioner	amended	9fea4886-7b42-4528-ab5b-3d5895fa282e/2.25.288061807382318219943888926691051954883/2.25.72463645100906813745246074231939470826/2.25.127276507126749332204662725967018671124.dcm	5528
2dec0bfb-6499-423f-9c39-19e43c19aa41	81820406-5ad3-4a5b-8c54-fc93a1d138cc	Middle Right Sextant	0	0	0	0	No	No		10	10	0	5	5	0	0	Yes	Yes	No	Yes	0	5	5	45	0	No	Poor image quality	No	No	General practitioner	amended	9fea4886-7b42-4528-ab5b-3d5895fa282e/2.25.288061807382318219943888926691051954883/2.25.72463645100906813745246074231939470826/2.25.127276507126749332204662725967018671124.dcm	5528
2dec0bfb-6499-423f-9c39-19e43c19aa41	81820406-5ad3-4a5b-8c54-fc93a1d138cc	Upper Left Sextant	0	0	80	0	No	Yes		5	10	5	0	0	0	0	No	No	No	No	0	0	0	45	0	No	Poor image quality	No	No	General practitioner	amended	9fea4886-7b42-4528-ab5b-3d5895fa282e/2.25.288061807382318219943888926691051954883/2.25.72463645100906813745246074231939470826/2.25.127276507126749332204662725967018671124.dcm	5528
2dec0bfb-6499-423f-9c39-19e43c19aa41	81820406-5ad3-4a5b-8c54-fc93a1d138cc	Upper Right Sextant	0	0	20	60	No	Yes		5	5	0	5	0	0	0	Yes	Yes	No	Yes	0	5	0	45	0	No	Poor image quality	No	No	General practitioner	amended	9fea4886-7b42-4528-ab5b-3d5895fa282e/2.25.288061807382318219943888926691051954883/2.25.72463645100906813745246074231939470826/2.25.127276507126749332204662725967018671124.dcm	5528
2dec0bfb-6499-423f-9c39-19e43c19aa41	928d2fc6-ddc5-459e-9a4c-f589c1bd3265	Lower Left Sextant	0	0	0	0	No	No		10	15	5	10	0	0	0	Yes	Yes	No	No	0	5	5	30	0	No	Good image quality	No	No	General practitioner	amended	9fea4886-7b42-4528-ab5b-3d5895fa282e/2.25.48347402345832347123066024684091980895/2.25.25534780137340610711126846929906377216/2.25.200101206383865009194832948418478499340.dcm	5581
2dec0bfb-6499-423f-9c39-19e43c19aa41	928d2fc6-ddc5-459e-9a4c-f589c1bd3265	Lower Right Sextant	0	0	0	0	No	No		10	20	20	10	5	0	0	No	Yes	No	Yes	5	10	0	30	0	No	Good image quality	No	No	General practitioner	amended	9fea4886-7b42-4528-ab5b-3d5895fa282e/2.25.48347402345832347123066024684091980895/2.25.25534780137340610711126846929906377216/2.25.200101206383865009194832948418478499340.dcm	5581
2dec0bfb-6499-423f-9c39-19e43c19aa41	928d2fc6-ddc5-459e-9a4c-f589c1bd3265	Middle Left Sextant	0	0	0	0	No	No		5	10	0	5	5	0	0	No	Yes	No	Yes	5	5	0	30	0	No	Good image quality	No	No	General practitioner	amended	9fea4886-7b42-4528-ab5b-3d5895fa282e/2.25.48347402345832347123066024684091980895/2.25.25534780137340610711126846929906377216/2.25.200101206383865009194832948418478499340.dcm	5581
2dec0bfb-6499-423f-9c39-19e43c19aa41	928d2fc6-ddc5-459e-9a4c-f589c1bd3265	Middle Right Sextant	0	0	0	0	No	No		10	20	5	15	0	0	0	Yes	No	No	Yes	0	5	10	30	0	No	Good image quality	No	No	General practitioner	amended	9fea4886-7b42-4528-ab5b-3d5895fa282e/2.25.48347402345832347123066024684091980895/2.25.25534780137340610711126846929906377216/2.25.200101206383865009194832948418478499340.dcm	5581
2dec0bfb-6499-423f-9c39-19e43c19aa41	928d2fc6-ddc5-459e-9a4c-f589c1bd3265	Upper Left Sextant	3	0	0	70	No	Yes		5	5	0	2	5	0	0	Yes	Yes	Yes	Yes	2	2	3	30	0	No	Good image quality	No	No	General practitioner	amended	9fea4886-7b42-4528-ab5b-3d5895fa282e/2.25.48347402345832347123066024684091980895/2.25.25534780137340610711126846929906377216/2.25.200101206383865009194832948418478499340.dcm	5581
2dec0bfb-6499-423f-9c39-19e43c19aa41	928d2fc6-ddc5-459e-9a4c-f589c1bd3265	Upper Right Sextant	0	0	0	0	No	No		5	20	20	2	10	0	0	Yes	Yes	Yes	Yes	2	5	5	30	0	No	Good image quality	No	No	General practitioner	amended	9fea4886-7b42-4528-ab5b-3d5895fa282e/2.25.48347402345832347123066024684091980895/2.25.25534780137340610711126846929906377216/2.25.200101206383865009194832948418478499340.dcm	5581
2ebb7a32-5cec-4bde-bba0-d98b65e070f7	d6f0b24c-df58-4f78-a281-14fd304d9d29	Upper Left Sextant	0	0	2	0	No	No		0	0	0	0	4	0	0	No	Yes	Yes	No	4	0	0	2	0	No	Good image quality	No	No	Radiologist	final	9b36bd58-7c1a-411e-98cf-758e7b05f227/1.3.6.1.4.1.25403.158515237678667.5060.20130807020537.12/1.3.6.1.4.1.25403.158515237678667.5060.20130807020537.13/1.3.6.1.4.1.25403.158515237678667.5060.20130807020537.14.dcm	3725
2f118f98-a47b-48ce-bac1-47a6aa23679d	5aa26fe0-919d-4242-bbbd-f72edb455280	Lower Left Sextant	5	0	0	0	No	No		0	0	0	0	0	0	0	No	No	No	No	0	0	0	60	0	No	Good image quality	No	Yes	General practitioner	amended	e52454ea-0607-4433-8ddc-3021a1a6b47f/2.25.18945240029824409368979442038370583206/2.25.272873395042123843114860451144814299396/2.25.223617526121088070073717143349549873172.dcm	5678
2f118f98-a47b-48ce-bac1-47a6aa23679d	5aa26fe0-919d-4242-bbbd-f72edb455280	Lower Right Sextant	0	0	0	0	No	No		0	0	0	0	0	5	0	No	Yes	Yes	No	5	0	0	60	0	No	Good image quality	No	Yes	General practitioner	amended	e52454ea-0607-4433-8ddc-3021a1a6b47f/2.25.18945240029824409368979442038370583206/2.25.272873395042123843114860451144814299396/2.25.223617526121088070073717143349549873172.dcm	5678
2f118f98-a47b-48ce-bac1-47a6aa23679d	5aa26fe0-919d-4242-bbbd-f72edb455280	Middle Left Sextant	0	0	0	0	No	No		0	0	5	0	0	15	0	No	No	No	No	15	0	0	60	0	No	Good image quality	No	Yes	General practitioner	amended	e52454ea-0607-4433-8ddc-3021a1a6b47f/2.25.18945240029824409368979442038370583206/2.25.272873395042123843114860451144814299396/2.25.223617526121088070073717143349549873172.dcm	5678
2f118f98-a47b-48ce-bac1-47a6aa23679d	5aa26fe0-919d-4242-bbbd-f72edb455280	Middle Right Sextant	0	0	0	0	No	No		10	10	30	5	0	40	0	No	No	No	No	20	25	0	60	0	No	Good image quality	No	Yes	General practitioner	amended	e52454ea-0607-4433-8ddc-3021a1a6b47f/2.25.18945240029824409368979442038370583206/2.25.272873395042123843114860451144814299396/2.25.223617526121088070073717143349549873172.dcm	5678
2f118f98-a47b-48ce-bac1-47a6aa23679d	5aa26fe0-919d-4242-bbbd-f72edb455280	Upper Left Sextant	0	5	0	0	No	No		0	10	30	40	0	0	0	No	No	No	No	40	0	0	60	0	No	Good image quality	No	Yes	General practitioner	amended	e52454ea-0607-4433-8ddc-3021a1a6b47f/2.25.18945240029824409368979442038370583206/2.25.272873395042123843114860451144814299396/2.25.223617526121088070073717143349549873172.dcm	5678
2f118f98-a47b-48ce-bac1-47a6aa23679d	5aa26fe0-919d-4242-bbbd-f72edb455280	Upper Right Sextant	0	0	0	0	No	No		0	5	30	0	0	0	0	No	No	No	No	0	0	0	60	0	No	Good image quality	No	Yes	General practitioner	amended	e52454ea-0607-4433-8ddc-3021a1a6b47f/2.25.18945240029824409368979442038370583206/2.25.272873395042123843114860451144814299396/2.25.223617526121088070073717143349549873172.dcm	5678
2ff4b6de-9fe1-4a4f-8496-4ae4af1897a3	358d9608-3b33-4346-8c8b-09a0ccf141a3	Lower Left Sextant	7	0	0	0	No	No		0	2	0	0	0	0	0	No	No	No	Yes	0	0	0	43	7	Yes	Good image quality	No	No	Radiologist	final	844e41ba-f5ba-4e96-8f27-50cb5807307c/1.3.6.1.4.1.25403.158515237678667.5060.20130807022535.7/1.3.6.1.4.1.25403.158515237678667.5060.20130807022535.8/1.3.6.1.4.1.25403.158515237678667.5060.20130807022535.9.dcm	3934
2ff4b6de-9fe1-4a4f-8496-4ae4af1897a3	358d9608-3b33-4346-8c8b-09a0ccf141a3	Lower Right Sextant	7	0	0	0	No	No		0	2	0	0	0	0	0	No	No	No	No	0	0	0	43	7	Yes	Good image quality	No	No	Radiologist	final	844e41ba-f5ba-4e96-8f27-50cb5807307c/1.3.6.1.4.1.25403.158515237678667.5060.20130807022535.7/1.3.6.1.4.1.25403.158515237678667.5060.20130807022535.8/1.3.6.1.4.1.25403.158515237678667.5060.20130807022535.9.dcm	3934
2ff4b6de-9fe1-4a4f-8496-4ae4af1897a3	358d9608-3b33-4346-8c8b-09a0ccf141a3	Upper Left Sextant	0	0	0	0	No	No		0	0	0	15	15	0	0	No	Yes	Yes	Yes	25	5	0	43	7	Yes	Good image quality	No	No	Radiologist	final	844e41ba-f5ba-4e96-8f27-50cb5807307c/1.3.6.1.4.1.25403.158515237678667.5060.20130807022535.7/1.3.6.1.4.1.25403.158515237678667.5060.20130807022535.8/1.3.6.1.4.1.25403.158515237678667.5060.20130807022535.9.dcm	3934
318b4fb4-008f-4c15-a510-24a9f858c7e1	c044625a-c0c5-4c7d-b586-48184982d48b	Lower Left Sextant	2	0	0	0	No	No		0	0	0	2	0	0	0	No	No	No	No	2	0	0	18	1	No	Good image quality	No	No	Radiologist	final	4976bc56-83c1-482d-81ec-3dd812a7aed1/1.3.6.1.4.1.25403.75984511895.34804.20150526025245.37/1.3.6.1.4.1.25403.75984511895.34804.20150526025245.38/1.3.6.1.4.1.25403.75984511895.34804.20150526025245.39.dcm	5372
318b4fb4-008f-4c15-a510-24a9f858c7e1	c044625a-c0c5-4c7d-b586-48184982d48b	Middle Left Sextant	2	0	0	0	No	No		12	0	0	2	0	0	0	No	No	No	No	2	0	0	18	1	No	Good image quality	No	No	Radiologist	final	4976bc56-83c1-482d-81ec-3dd812a7aed1/1.3.6.1.4.1.25403.75984511895.34804.20150526025245.37/1.3.6.1.4.1.25403.75984511895.34804.20150526025245.38/1.3.6.1.4.1.25403.75984511895.34804.20150526025245.39.dcm	5372
318b4fb4-008f-4c15-a510-24a9f858c7e1	c044625a-c0c5-4c7d-b586-48184982d48b	Upper Left Sextant	1	0	0	0	No	No		2	0	0	0	0	0	0	No	No	No	No	0	0	0	18	1	No	Good image quality	No	No	Radiologist	final	4976bc56-83c1-482d-81ec-3dd812a7aed1/1.3.6.1.4.1.25403.75984511895.34804.20150526025245.37/1.3.6.1.4.1.25403.75984511895.34804.20150526025245.38/1.3.6.1.4.1.25403.75984511895.34804.20150526025245.39.dcm	5372
318b4fb4-008f-4c15-a510-24a9f858c7e1	dcb48184-5c72-46f2-af04-9cbecbb259e8	Lower Left Sextant	0	0	0	0	No	No		7	0	0	0	0	0	0	No	No	No	No	0	0	0	11	0	No	Good image quality	No	No	Radiologist	final	4976bc56-83c1-482d-81ec-3dd812a7aed1/1.3.6.1.4.1.25403.75984511895.34804.20150526025245.40/1.3.6.1.4.1.25403.75984511895.34804.20150526025245.41/1.3.6.1.4.1.25403.75984511895.34804.20150526025245.42.dcm	5393
318b4fb4-008f-4c15-a510-24a9f858c7e1	dcb48184-5c72-46f2-af04-9cbecbb259e8	Middle Left Sextant	0	0	0	0	No	No		42	0	0	0	0	0	0	No	No	No	No	0	0	0	11	0	No	Good image quality	No	No	Radiologist	final	4976bc56-83c1-482d-81ec-3dd812a7aed1/1.3.6.1.4.1.25403.75984511895.34804.20150526025245.40/1.3.6.1.4.1.25403.75984511895.34804.20150526025245.41/1.3.6.1.4.1.25403.75984511895.34804.20150526025245.42.dcm	5393
318b4fb4-008f-4c15-a510-24a9f858c7e1	dcb48184-5c72-46f2-af04-9cbecbb259e8	Upper Left Sextant	0	0	0	0	No	No		32	0	0	0	0	0	0	No	No	No	No	0	0	0	11	0	No	Good image quality	No	No	Radiologist	final	4976bc56-83c1-482d-81ec-3dd812a7aed1/1.3.6.1.4.1.25403.75984511895.34804.20150526025245.40/1.3.6.1.4.1.25403.75984511895.34804.20150526025245.41/1.3.6.1.4.1.25403.75984511895.34804.20150526025245.42.dcm	5393
32efa8b8-bb22-4727-9c81-8d53933cb2d8	d0aa0310-6beb-4649-a910-b2709c46bd36	Upper Left Sextant	0	0	0	0	No	No		0	0	0	4	0	0	0	No	Yes	Yes	Yes	2	2	0	3	0	No	Good image quality	No	No	Radiologist	final	9dbacf05-daaf-4f58-a9e9-8a00131e2fe9/1.3.6.1.4.1.25403.158515237678667.5060.20130807025219.5/1.3.6.1.4.1.25403.158515237678667.5060.20130807025219.6/1.3.6.1.4.1.25403.158515237678667.5060.20130807025219.7.dcm	4236
3497df03-3212-409c-a5c6-24757f4c20cf	5a91330a-f895-4481-a070-2c18a4c1326c	Upper Right Sextant	0	0	0	0	No	No		60	15	5	30	30	0	0	No	Yes	Yes	Yes	45	15	0	23	0	No	Good image quality	No	No	Radiologist	final	fcb3282b-0bff-4975-80ca-d7c3aef393ea/1.3.6.1.4.1.25403.158515237678667.5060.20130807021745.29/1.3.6.1.4.1.25403.158515237678667.5060.20130807021745.30/1.3.6.1.4.1.25403.158515237678667.5060.20130807021745.31.dcm	4245
349e2f8a-8e73-470b-88b6-e9b95c8546f3	1651f9b0-447b-400c-a9d7-152641fa0c3c	Lower Left Sextant	0	0	0	0	No	No		15	10	0	2	0	0	0	Yes	Yes	No	Yes	2	0	0	7	0	No	Good image quality	No	No	General practitioner	amended	80138e6c-180b-42b0-8ff0-50b84bf39421/2.25.58433699307283589986275971005224438056/2.25.331450436102410719717158266618687281558/2.25.119090588648072501845045801231382193836.dcm	5702
349e2f8a-8e73-470b-88b6-e9b95c8546f3	1651f9b0-447b-400c-a9d7-152641fa0c3c	Lower Right Sextant	0	0	0	0	No	No		35	15	2	2	0	0	0	Yes	No	No	Yes	0	1	1	7	0	No	Good image quality	No	No	General practitioner	amended	80138e6c-180b-42b0-8ff0-50b84bf39421/2.25.58433699307283589986275971005224438056/2.25.331450436102410719717158266618687281558/2.25.119090588648072501845045801231382193836.dcm	5702
349e2f8a-8e73-470b-88b6-e9b95c8546f3	1651f9b0-447b-400c-a9d7-152641fa0c3c	Middle Left Sextant	0	0	0	0	No	No		10	15	5	5	0	0	0	Yes	Yes	No	Yes	3	2	0	7	0	No	Good image quality	No	No	General practitioner	amended	80138e6c-180b-42b0-8ff0-50b84bf39421/2.25.58433699307283589986275971005224438056/2.25.331450436102410719717158266618687281558/2.25.119090588648072501845045801231382193836.dcm	5702
349e2f8a-8e73-470b-88b6-e9b95c8546f3	1651f9b0-447b-400c-a9d7-152641fa0c3c	Middle Right Sextant	0	0	0	0	No	No		25	10	2	2	0	0	0	Yes	Yes	No	Yes	0	1	1	7	0	No	Good image quality	No	No	General practitioner	amended	80138e6c-180b-42b0-8ff0-50b84bf39421/2.25.58433699307283589986275971005224438056/2.25.331450436102410719717158266618687281558/2.25.119090588648072501845045801231382193836.dcm	5702
349e2f8a-8e73-470b-88b6-e9b95c8546f3	1651f9b0-447b-400c-a9d7-152641fa0c3c	Upper Left Sextant	0	0	25	0	No	Yes		35	25	5	5	0	0	0	Yes	Yes	No	Yes	3	2	0	7	0	No	Good image quality	No	No	General practitioner	amended	80138e6c-180b-42b0-8ff0-50b84bf39421/2.25.58433699307283589986275971005224438056/2.25.331450436102410719717158266618687281558/2.25.119090588648072501845045801231382193836.dcm	5702
349e2f8a-8e73-470b-88b6-e9b95c8546f3	1651f9b0-447b-400c-a9d7-152641fa0c3c	Upper Right Sextant	0	0	0	0	No	No		25	20	5	5	0	0	0	Yes	Yes	No	Yes	1	4	0	7	0	No	Good image quality	No	No	General practitioner	amended	80138e6c-180b-42b0-8ff0-50b84bf39421/2.25.58433699307283589986275971005224438056/2.25.331450436102410719717158266618687281558/2.25.119090588648072501845045801231382193836.dcm	5702
349e2f8a-8e73-470b-88b6-e9b95c8546f3	92cd9bbe-ac17-4b34-a713-812d4cdcceb4	Lower Left Sextant	0	0	0	0	No	No		0	0	0	0	0	0	0	No	No	No	No	0	0	0	45	0	No	Average image quality	No	No	General practitioner	amended	80138e6c-180b-42b0-8ff0-50b84bf39421/2.25.210375507131713092173686110465944552983/2.25.152467527832891831717036575522873391956/2.25.314640068653135491216214032555907276069.dcm	5610
349e2f8a-8e73-470b-88b6-e9b95c8546f3	92cd9bbe-ac17-4b34-a713-812d4cdcceb4	Lower Right Sextant	0	0	0	0	No	No		10	0	0	2	0	0	0	Yes	Yes	No	Yes	0	1	1	45	0	No	Average image quality	No	No	General practitioner	amended	80138e6c-180b-42b0-8ff0-50b84bf39421/2.25.210375507131713092173686110465944552983/2.25.152467527832891831717036575522873391956/2.25.314640068653135491216214032555907276069.dcm	5610
349e2f8a-8e73-470b-88b6-e9b95c8546f3	92cd9bbe-ac17-4b34-a713-812d4cdcceb4	Middle Left Sextant	0	0	0	0	No	No		15	8	2	2	0	0	0	Yes	Yes	No	Yes	0	1	1	45	0	No	Average image quality	No	No	General practitioner	amended	80138e6c-180b-42b0-8ff0-50b84bf39421/2.25.210375507131713092173686110465944552983/2.25.152467527832891831717036575522873391956/2.25.314640068653135491216214032555907276069.dcm	5610
349e2f8a-8e73-470b-88b6-e9b95c8546f3	92cd9bbe-ac17-4b34-a713-812d4cdcceb4	Middle Right Sextant	0	0	0	0	No	No		45	20	2	1	0	0	0	Yes	Yes	No	No	0	1	0	45	0	No	Average image quality	No	No	General practitioner	amended	80138e6c-180b-42b0-8ff0-50b84bf39421/2.25.210375507131713092173686110465944552983/2.25.152467527832891831717036575522873391956/2.25.314640068653135491216214032555907276069.dcm	5610
349e2f8a-8e73-470b-88b6-e9b95c8546f3	92cd9bbe-ac17-4b34-a713-812d4cdcceb4	Upper Left Sextant	0	15	0	0	No	No		15	15	5	5	20	0	0	Yes	Yes	No	Yes	5	15	5	45	0	No	Average image quality	No	No	General practitioner	amended	80138e6c-180b-42b0-8ff0-50b84bf39421/2.25.210375507131713092173686110465944552983/2.25.152467527832891831717036575522873391956/2.25.314640068653135491216214032555907276069.dcm	5610
349e2f8a-8e73-470b-88b6-e9b95c8546f3	92cd9bbe-ac17-4b34-a713-812d4cdcceb4	Upper Right Sextant	0	10	0	0	No	Yes		10	10	5	5	5	0	0	Yes	Yes	No	Yes	5	5	0	45	0	No	Average image quality	No	No	General practitioner	amended	80138e6c-180b-42b0-8ff0-50b84bf39421/2.25.210375507131713092173686110465944552983/2.25.152467527832891831717036575522873391956/2.25.314640068653135491216214032555907276069.dcm	5610
349e2f8a-8e73-470b-88b6-e9b95c8546f3	b3bef267-6d3d-4f0c-8460-aab3be4dbc9b	Lower Left Sextant	0	0	0	0	No	No		5	3	0	2	0	0	0	No	Yes	No	Yes	0	2	0	40	0	No	Good image quality	No	No	General practitioner	amended	80138e6c-180b-42b0-8ff0-50b84bf39421/2.25.245241622833881015970275634351986599762/2.25.308366323925440577448754239477654074586/2.25.170048460945272702448723910557790796012.dcm	5551
349e2f8a-8e73-470b-88b6-e9b95c8546f3	b3bef267-6d3d-4f0c-8460-aab3be4dbc9b	Lower Right Sextant	0	0	0	0	No	No		2	2	0	1	0	0	0	No	Yes	No	Yes	0	1	0	40	0	No	Good image quality	No	No	General practitioner	amended	80138e6c-180b-42b0-8ff0-50b84bf39421/2.25.245241622833881015970275634351986599762/2.25.308366323925440577448754239477654074586/2.25.170048460945272702448723910557790796012.dcm	5551
349e2f8a-8e73-470b-88b6-e9b95c8546f3	b3bef267-6d3d-4f0c-8460-aab3be4dbc9b	Middle Left Sextant	0	0	0	0	No	No		15	0	0	2	0	0	0	Yes	Yes	No	Yes	2	0	0	40	0	No	Good image quality	No	No	General practitioner	amended	80138e6c-180b-42b0-8ff0-50b84bf39421/2.25.245241622833881015970275634351986599762/2.25.308366323925440577448754239477654074586/2.25.170048460945272702448723910557790796012.dcm	5551
349e2f8a-8e73-470b-88b6-e9b95c8546f3	b3bef267-6d3d-4f0c-8460-aab3be4dbc9b	Middle Right Sextant	0	0	0	0	No	No		10	15	2	3	0	0	0	Yes	Yes	No	Yes	2	1	0	40	0	No	Good image quality	No	No	General practitioner	amended	80138e6c-180b-42b0-8ff0-50b84bf39421/2.25.245241622833881015970275634351986599762/2.25.308366323925440577448754239477654074586/2.25.170048460945272702448723910557790796012.dcm	5551
349e2f8a-8e73-470b-88b6-e9b95c8546f3	b3bef267-6d3d-4f0c-8460-aab3be4dbc9b	Upper Left Sextant	0	0	0	30	No	No		15	25	10	5	5	0	0	Yes	Yes	No	Yes	3	5	2	40	0	No	Good image quality	No	No	General practitioner	amended	80138e6c-180b-42b0-8ff0-50b84bf39421/2.25.245241622833881015970275634351986599762/2.25.308366323925440577448754239477654074586/2.25.170048460945272702448723910557790796012.dcm	5551
349e2f8a-8e73-470b-88b6-e9b95c8546f3	b3bef267-6d3d-4f0c-8460-aab3be4dbc9b	Upper Right Sextant	0	25	0	0	No	Yes		15	15	10	3	0	0	0	Yes	Yes	No	Yes	1	1	1	40	0	No	Good image quality	No	No	General practitioner	amended	80138e6c-180b-42b0-8ff0-50b84bf39421/2.25.245241622833881015970275634351986599762/2.25.308366323925440577448754239477654074586/2.25.170048460945272702448723910557790796012.dcm	5551
352e3201-8a90-4579-b0cc-7d1099e69872	05a6649c-e828-4ca3-a24d-77a9bf9a8639	Upper Right Sextant	0	0	0	0	No	No		0	0	0	1	0	0	0	No	Yes	Yes	No	1	0	0	1	0	No	Good image quality	No	Yes	Radiologist	final	8d3bffc0-e1ae-4b92-a10a-e3e7c8e1173f/1.3.6.1.4.1.25403.158515237678667.5060.20130807020818.1/1.3.6.1.4.1.25403.158515237678667.5060.20130807020818.2/1.3.6.1.4.1.25403.158515237678667.5060.20130807020818.3.dcm	4739
380feda1-ed73-47f3-85ac-33f243e7b1e6	df467f8e-e1b6-4b8b-9900-9a1d6be5425d	Upper Left Sextant	0	0	0	0	No	No		0	0	0	25	5	0	0	No	Yes	Yes	Yes	28	2	0	9	0	No	Good image quality	No	No	Radiologist	final	e3f5a690-78d6-4218-b6e1-29d2a7d11118/1.3.6.1.4.1.25403.163683357445804.11492.20131121044930.5/1.3.6.1.4.1.25403.163683357445804.11492.20131121044930.6/1.3.6.1.4.1.25403.163683357445804.11492.20131121044930.7.dcm	4657
38d817e4-54b9-4ade-bdf7-636e9bb800a5	41b5a4a6-b5c3-4bc2-b8e7-37563a05b1f1	Lower Left Sextant	0	0	0	0	No	No		5	10	20	20	20	0	0	Yes	Yes	Yes	Yes	20	18	2	42	3	No	Good image quality	No	Yes	Radiologist	final	cd1e4add-8c78-4480-bfa7-9f8cbe98ad36/1.3.6.1.4.1.25403.158515237678667.5060.20130807025021.7/1.3.6.1.4.1.25403.158515237678667.5060.20130807025021.8/1.3.6.1.4.1.25403.158515237678667.5060.20130807025021.9.dcm	4277
38d817e4-54b9-4ade-bdf7-636e9bb800a5	41b5a4a6-b5c3-4bc2-b8e7-37563a05b1f1	Lower Right Sextant	0	0	0	0	No	No		0	0	0	30	30	0	0	Yes	Yes	Yes	Yes	40	18	2	42	3	No	Good image quality	No	Yes	Radiologist	final	cd1e4add-8c78-4480-bfa7-9f8cbe98ad36/1.3.6.1.4.1.25403.158515237678667.5060.20130807025021.7/1.3.6.1.4.1.25403.158515237678667.5060.20130807025021.8/1.3.6.1.4.1.25403.158515237678667.5060.20130807025021.9.dcm	4277
38d817e4-54b9-4ade-bdf7-636e9bb800a5	41b5a4a6-b5c3-4bc2-b8e7-37563a05b1f1	Upper Left Sextant	0	20	30	0	Yes	Yes		0	0	0	20	20	0	0	Yes	Yes	Yes	Yes	20	18	2	42	3	No	Good image quality	No	Yes	Radiologist	final	cd1e4add-8c78-4480-bfa7-9f8cbe98ad36/1.3.6.1.4.1.25403.158515237678667.5060.20130807025021.7/1.3.6.1.4.1.25403.158515237678667.5060.20130807025021.8/1.3.6.1.4.1.25403.158515237678667.5060.20130807025021.9.dcm	4277
38d817e4-54b9-4ade-bdf7-636e9bb800a5	41b5a4a6-b5c3-4bc2-b8e7-37563a05b1f1	Upper Right Sextant	0	0	0	0	No	No		0	0	0	20	20	0	0	No	Yes	Yes	Yes	20	20	0	42	3	No	Good image quality	No	Yes	Radiologist	final	cd1e4add-8c78-4480-bfa7-9f8cbe98ad36/1.3.6.1.4.1.25403.158515237678667.5060.20130807025021.7/1.3.6.1.4.1.25403.158515237678667.5060.20130807025021.8/1.3.6.1.4.1.25403.158515237678667.5060.20130807025021.9.dcm	4277
38d817e4-54b9-4ade-bdf7-636e9bb800a5	d4118a1e-0666-4840-af58-3e47497b0438	Lower Left Sextant	0	0	0	0	No	No		30	40	10	10	10	0	0	No	Yes	Yes	Yes	10	10	0	33	6	No	Good image quality	No	No	Radiologist	final	cd1e4add-8c78-4480-bfa7-9f8cbe98ad36/1.3.6.1.4.1.25403.158515237678667.5060.20130807025021.1/1.3.6.1.4.1.25403.158515237678667.5060.20130807025021.2/1.3.6.1.4.1.25403.158515237678667.5060.20130807025021.3.dcm	4158
38d817e4-54b9-4ade-bdf7-636e9bb800a5	d4118a1e-0666-4840-af58-3e47497b0438	Upper Left Sextant	0	35	0	0	No	No		5	15	0	35	35	0	0	Yes	Yes	Yes	Yes	40	26	4	33	6	No	Good image quality	No	No	Radiologist	final	cd1e4add-8c78-4480-bfa7-9f8cbe98ad36/1.3.6.1.4.1.25403.158515237678667.5060.20130807025021.1/1.3.6.1.4.1.25403.158515237678667.5060.20130807025021.2/1.3.6.1.4.1.25403.158515237678667.5060.20130807025021.3.dcm	4158
38d817e4-54b9-4ade-bdf7-636e9bb800a5	d4118a1e-0666-4840-af58-3e47497b0438	Upper Right Sextant	0	0	0	0	No	No		10	2	0	30	10	0	0	Yes	Yes	Yes	Yes	20	19	1	33	6	No	Good image quality	No	No	Radiologist	final	cd1e4add-8c78-4480-bfa7-9f8cbe98ad36/1.3.6.1.4.1.25403.158515237678667.5060.20130807025021.1/1.3.6.1.4.1.25403.158515237678667.5060.20130807025021.2/1.3.6.1.4.1.25403.158515237678667.5060.20130807025021.3.dcm	4158
3935a577-09a4-4d81-8c16-6f0ee40c7ec0	5bda8596-06c4-4012-a411-00b9bc866319	Lower Right Sextant	0	0	0	0	No	No		2	5	8	0	0	0	0	No	No	No	No	0	0	0	15	3	No	Good image quality	No	No	Radiologist	final	e4676b67-74b8-404f-8850-2e2a5d477b9e/1.2.840.114062.2.192.168.196.13.2015.11.20.11.47.51.687171.1/1.2.840.114062.2.192.168.196.13.2015.11.20.11.48.34.730171.2/1.2.840.114062.2.192.168.196.13.2015.11.20.11.48.34.730171.dcm	5646
39840913-b98d-4207-b32b-b70db4312e92	cd624f6d-9d82-412e-8492-f1fdad795eef	Upper Left Sextant	0	0	0	0	No	No		0	0	0	6	6	0	0	No	Yes	Yes	Yes	6	6	0	11	0	No	Good image quality	No	No	Radiologist	final	d773c99f-839e-4858-a368-8bf5290c91ab/1.3.6.1.4.1.25403.158515237678667.5060.20130807024411.11/1.3.6.1.4.1.25403.158515237678667.5060.20130807024411.12/1.3.6.1.4.1.25403.158515237678667.5060.20130807024411.13.dcm	4186
3a7357b5-06a5-48d1-95a4-89e3a32d9628	7fd9d1ab-3baa-4a94-abfa-4a8691478508	Upper Left Sextant	0	0	0	0	No	No		1	1	0	1	2	0	0	No	Yes	Yes	Yes	2	1	0	3	0	No	Good image quality	No	No	Radiologist	final	3c654bd4-556e-4fbe-9c81-f3051821b05e/1.2.840.114062.2.192.168.196.13.2016.3.9.12.15.57.14505046.1/1.2.840.114062.2.192.168.196.13.2016.3.9.12.16.41.14549078.2/1.2.840.114062.2.192.168.196.13.2016.3.9.12.16.41.14549078.dcm	5756
3a7723fb-5f54-420b-bf1e-4961847caf6c	fc0b7d6f-2be7-4499-aced-41912d859ea4	Lower Right Sextant	0	0	0	0	No	No		0	0	0	3	3	0	0	Yes	Yes	Yes	Yes	3	2	1	17	0	No	Good image quality	No	No	Radiologist	final	25ace1d5-0a04-496d-839a-9d78a1075573/1.3.6.1.4.1.25403.207732457674374.27968.20150929060050.22/1.3.6.1.4.1.25403.207732457674374.27968.20150929060050.23/1.3.6.1.4.1.25403.207732457674374.27968.20150929060050.24.dcm	5558
3a7723fb-5f54-420b-bf1e-4961847caf6c	fc0b7d6f-2be7-4499-aced-41912d859ea4	Middle Left Sextant	0	0	0	0	No	No		0	0	0	1	1	0	0	No	Yes	No	Yes	1	1	0	17	0	No	Good image quality	No	No	Radiologist	final	25ace1d5-0a04-496d-839a-9d78a1075573/1.3.6.1.4.1.25403.207732457674374.27968.20150929060050.22/1.3.6.1.4.1.25403.207732457674374.27968.20150929060050.23/1.3.6.1.4.1.25403.207732457674374.27968.20150929060050.24.dcm	5558
3a7723fb-5f54-420b-bf1e-4961847caf6c	fc0b7d6f-2be7-4499-aced-41912d859ea4	Middle Right Sextant	0	0	0	0	No	No		0	0	0	1	0	0	0	No	Yes	No	No	1	0	0	17	0	No	Good image quality	No	No	Radiologist	final	25ace1d5-0a04-496d-839a-9d78a1075573/1.3.6.1.4.1.25403.207732457674374.27968.20150929060050.22/1.3.6.1.4.1.25403.207732457674374.27968.20150929060050.23/1.3.6.1.4.1.25403.207732457674374.27968.20150929060050.24.dcm	5558
3a7723fb-5f54-420b-bf1e-4961847caf6c	fc0b7d6f-2be7-4499-aced-41912d859ea4	Upper Left Sextant	0	0	0	0	No	No		0	0	0	10	10	0	0	No	Yes	Yes	Yes	15	5	0	17	0	No	Good image quality	No	No	Radiologist	final	25ace1d5-0a04-496d-839a-9d78a1075573/1.3.6.1.4.1.25403.207732457674374.27968.20150929060050.22/1.3.6.1.4.1.25403.207732457674374.27968.20150929060050.23/1.3.6.1.4.1.25403.207732457674374.27968.20150929060050.24.dcm	5558
3a7723fb-5f54-420b-bf1e-4961847caf6c	fc0b7d6f-2be7-4499-aced-41912d859ea4	Upper Right Sextant	0	3	0	0	No	No		0	0	0	50	30	0	0	Yes	Yes	Yes	Yes	60	19	1	17	0	No	Good image quality	No	No	Radiologist	final	25ace1d5-0a04-496d-839a-9d78a1075573/1.3.6.1.4.1.25403.207732457674374.27968.20150929060050.22/1.3.6.1.4.1.25403.207732457674374.27968.20150929060050.23/1.3.6.1.4.1.25403.207732457674374.27968.20150929060050.24.dcm	5558
3ac2dd04-f8fd-4daf-b257-05cdf6f1ea84	cb0009e1-05f4-4670-b97e-6946e831d6bd	Upper Right Sextant	0	0	0	0	No	No		0	0	0	15	15	0	0	Yes	Yes	Yes	Yes	15	14	1	4	0	No	Good image quality	No	No	Radiologist	final	1b960e50-612d-4148-9eeb-ffdaa5aa5bc3/1.3.6.1.4.1.25403.158515237678667.5060.20130807024028.9/1.3.6.1.4.1.25403.158515237678667.5060.20130807024028.10/1.3.6.1.4.1.25403.158515237678667.5060.20130807024028.11.dcm	3637
3cf36460-ba51-479b-81ab-c510c07deb27	70800444-d39b-40b2-84ab-b6c7a0eb80d3	Upper Left Sextant	0	0	0	0	No	No		0	0	0	17	13	0	0	Yes	Yes	No	Yes	15	13	2	20	0	No	Good image quality	No	No	Radiologist	final	0c6a9db0-f26e-41bb-8480-e81f9bfc67aa/1.3.6.1.4.1.25403.158515237678667.5060.20130807024229.6/1.3.6.1.4.1.25403.158515237678667.5060.20130807024229.7/1.3.6.1.4.1.25403.158515237678667.5060.20130807024229.8.dcm	4588
3d06f2e2-9d37-4880-89ce-75ce1ecd87eb	a2444026-1ba3-4145-a23a-876071e5d4b0	Upper Left Sextant	0	0	0	0	No	No		0	0	0	20	10	0	0	No	Yes	Yes	Yes	25	5	0	9	0	No	Good image quality	No	No	Radiologist	final	194775c1-cdb9-422a-8b09-ac392e8be13e/1.3.6.1.4.1.25403.163683357445804.11044.20131119114351.10/1.3.6.1.4.1.25403.163683357445804.11044.20131119114351.11/1.3.6.1.4.1.25403.163683357445804.11044.20131119114351.12.dcm	4852
3e9c70da-bd11-428c-80c4-37ca245e7a21	654a0f9c-36c6-4c02-9e37-cc4cf0ac8f60	Lower Right Sextant	0	0	0	0	No	No		0	3	0	1	1	3	0	No	No	No	No	5	0	0	7	0	No	Good image quality	No	No	Radiologist	final	94f3b2ed-5bca-4b9a-9578-fb0a0ffc147b/1.3.6.1.4.1.25403.75984511895.34804.20150526025142.21/1.3.6.1.4.1.25403.75984511895.34804.20150526025142.22/1.3.6.1.4.1.25403.75984511895.34804.20150526025142.23.dcm	5370
3e9c70da-bd11-428c-80c4-37ca245e7a21	83666f91-85e6-4a63-9c63-0f0ca3226319	Lower Right Sextant	0	0	0	0	No	No		0	5	0	1	1	3	0	No	No	No	No	5	0	0	8	0	No	Good image quality	No	No	Radiologist	final	94f3b2ed-5bca-4b9a-9578-fb0a0ffc147b/1.3.6.1.4.1.25403.75984511895.34804.20150526025142.24/1.3.6.1.4.1.25403.75984511895.34804.20150526025142.25/1.3.6.1.4.1.25403.75984511895.34804.20150526025142.26.dcm	5308
3edec552-b5d5-4dad-b8c2-3b8ab661ffca	d84e0de8-bff6-454d-a577-fd6123540fd8	Upper Right Sextant	0	0	0	0	No	No		0	0	0	3	2	5	5	No	Yes	Yes	Yes	10	5	0	8	0	No	Good image quality	No	No	Radiologist	final	0f4acc79-c0df-4d01-b8b2-074de18f95d6/1.3.6.1.4.1.25403.158515237678667.5060.20130807022430.3/1.3.6.1.4.1.25403.158515237678667.5060.20130807022430.4/1.3.6.1.4.1.25403.158515237678667.5060.20130807022430.5.dcm	3665
3f2a55cf-1ab6-44d5-bd7f-1a393e708535	67bb1c87-bb80-438c-a687-cb767f0a23a3	Upper Left Sextant	0	0	0	0	No	No		0	0	0	6	3	0	0	Yes	Yes	Yes	Yes	2	5	2	12	0	No	Good image quality	No	Yes	Radiologist	final	2e9d9b81-3a47-4be5-b406-1ffd14f6a250/1.3.6.1.4.1.25403.158515237678667.5060.20130807021419.6/1.3.6.1.4.1.25403.158515237678667.5060.20130807021419.7/1.3.6.1.4.1.25403.158515237678667.5060.20130807021419.8.dcm	3614
3f2a55cf-1ab6-44d5-bd7f-1a393e708535	67bb1c87-bb80-438c-a687-cb767f0a23a3	Upper Right Sextant	0	0	0	0	No	No		2	8	0	30	30	0	0	Yes	Yes	Yes	Yes	30	29	1	12	0	No	Good image quality	No	Yes	Radiologist	final	2e9d9b81-3a47-4be5-b406-1ffd14f6a250/1.3.6.1.4.1.25403.158515237678667.5060.20130807021419.6/1.3.6.1.4.1.25403.158515237678667.5060.20130807021419.7/1.3.6.1.4.1.25403.158515237678667.5060.20130807021419.8.dcm	3614
3f3771da-7b2d-4ccf-842c-37e41ba0d05f	06db49ba-b97d-42f4-bcbc-3c7e92dcea3c	Upper Left Sextant	0	0	0	0	No	No		0	0	0	2	1	0	0	No	Yes	Yes	Yes	2	1	0	3	0	No	Good image quality	No	No	Radiologist	final	9c7b853e-443d-4ff9-9d17-72a42b1710c0/1.3.6.1.4.1.25403.158515237678667.114596.20150303122002.17/1.3.6.1.4.1.25403.158515237678667.114596.20150303122002.18/1.3.6.1.4.1.25403.158515237678667.114596.20150303122002.19.dcm	5201
3fbb41f7-f96e-42ca-b1bf-446b2b6494e8	eeb636bc-783f-453a-aacd-7ef61c52960c	Upper Left Sextant	0	0	0	0	No	No		0	0	2	10	20	5	0	Yes	Yes	Yes	Yes	15	15	5	12	0	No	Good image quality	No	No	Radiologist	final	e0a085a7-a9d5-4e11-8352-a71d233eb477/1.3.6.1.4.1.25403.158515237678667.5060.20130807021626.10/1.3.6.1.4.1.25403.158515237678667.5060.20130807021626.11/1.3.6.1.4.1.25403.158515237678667.5060.20130807021626.12.dcm	4601
418caa3c-a86e-4bfa-9a0a-09571f1521e3	177d2df7-bedf-439c-9cf5-3e365790dac2	Upper Right Sextant	0	0	0	0	No	No		1	0	0	20	15	0	0	No	Yes	Yes	No	35	0	0	10	0	No	Good image quality	No	No	Radiologist	final	1c1268f2-8d99-49a9-bb4a-ceeb558ec736/1.3.6.1.4.1.25403.158515237678667.5060.20130807020550.13/1.3.6.1.4.1.25403.158515237678667.5060.20130807020550.14/1.3.6.1.4.1.25403.158515237678667.5060.20130807020550.15.dcm	4680
424c4d67-c809-40c9-8f78-c1e01c58847b	0a89f66a-f7ea-45e6-9344-09cdcc398a3a	Lower Left Sextant	0	0	0	0	No	No		0	0	0	8	2	0	0	No	Yes	Yes	No	10	0	0	90	0	No	Good image quality	No	No	Radiologist	final	0e8f6f3d-340b-47b3-a1d3-a96bc5fe6b03/1.2.840.114062.2.192.168.196.13.2015.10.22.11.31.13.8798937.1/1.2.840.114062.2.192.168.196.13.2015.10.22.11.32.2.8847984.2/1.2.840.114062.2.192.168.196.13.2015.10.22.11.32.2.8847984.dcm	5617
424c4d67-c809-40c9-8f78-c1e01c58847b	0a89f66a-f7ea-45e6-9344-09cdcc398a3a	Lower Right Sextant	0	0	0	0	No	No		40	25	5	25	5	0	0	No	Yes	Yes	Yes	15	15	0	90	0	No	Good image quality	No	No	Radiologist	final	0e8f6f3d-340b-47b3-a1d3-a96bc5fe6b03/1.2.840.114062.2.192.168.196.13.2015.10.22.11.31.13.8798937.1/1.2.840.114062.2.192.168.196.13.2015.10.22.11.32.2.8847984.2/1.2.840.114062.2.192.168.196.13.2015.10.22.11.32.2.8847984.dcm	5617
424c4d67-c809-40c9-8f78-c1e01c58847b	0a89f66a-f7ea-45e6-9344-09cdcc398a3a	Middle Left Sextant	0	0	0	0	No	No		0	0	0	6	9	0	0	No	Yes	No	Yes	5	10	0	90	0	No	Good image quality	No	No	Radiologist	final	0e8f6f3d-340b-47b3-a1d3-a96bc5fe6b03/1.2.840.114062.2.192.168.196.13.2015.10.22.11.31.13.8798937.1/1.2.840.114062.2.192.168.196.13.2015.10.22.11.32.2.8847984.2/1.2.840.114062.2.192.168.196.13.2015.10.22.11.32.2.8847984.dcm	5617
424c4d67-c809-40c9-8f78-c1e01c58847b	0a89f66a-f7ea-45e6-9344-09cdcc398a3a	Middle Right Sextant	0	5	0	0	No	No		5	5	0	20	60	0	0	Yes	Yes	Yes	Yes	65	14	1	90	0	No	Good image quality	No	No	Radiologist	final	0e8f6f3d-340b-47b3-a1d3-a96bc5fe6b03/1.2.840.114062.2.192.168.196.13.2015.10.22.11.31.13.8798937.1/1.2.840.114062.2.192.168.196.13.2015.10.22.11.32.2.8847984.2/1.2.840.114062.2.192.168.196.13.2015.10.22.11.32.2.8847984.dcm	5617
424c4d67-c809-40c9-8f78-c1e01c58847b	0a89f66a-f7ea-45e6-9344-09cdcc398a3a	Upper Left Sextant	0	1	0	0	No	No		4	3	0	18	70	2	0	Yes	Yes	Yes	Yes	50	38	2	90	0	No	Good image quality	No	No	Radiologist	final	0e8f6f3d-340b-47b3-a1d3-a96bc5fe6b03/1.2.840.114062.2.192.168.196.13.2015.10.22.11.31.13.8798937.1/1.2.840.114062.2.192.168.196.13.2015.10.22.11.32.2.8847984.2/1.2.840.114062.2.192.168.196.13.2015.10.22.11.32.2.8847984.dcm	5617
424c4d67-c809-40c9-8f78-c1e01c58847b	0a89f66a-f7ea-45e6-9344-09cdcc398a3a	Upper Right Sextant	0	5	5	80	Yes	Yes		1	2	2	20	20	0	0	Yes	Yes	Yes	Yes	10	29	1	90	0	No	Good image quality	No	No	Radiologist	final	0e8f6f3d-340b-47b3-a1d3-a96bc5fe6b03/1.2.840.114062.2.192.168.196.13.2015.10.22.11.31.13.8798937.1/1.2.840.114062.2.192.168.196.13.2015.10.22.11.32.2.8847984.2/1.2.840.114062.2.192.168.196.13.2015.10.22.11.32.2.8847984.dcm	5617
42c96ab7-d38d-45ce-83ab-66b299bef0af	331ca8a8-134b-4da9-b93b-1598058c38d5	Upper Right Sextant	0	0	0	0	No	No		0	0	0	2	0	0	0	No	Yes	Yes	No	0	2	0	1	0	No	Good image quality	No	No	Radiologist	final	547489f5-9f2b-479d-90e6-f93caf484957/1.3.6.1.4.1.25403.158515237678667.5060.20130807021648.7/1.3.6.1.4.1.25403.158515237678667.5060.20130807021648.8/1.3.6.1.4.1.25403.158515237678667.5060.20130807021648.9.dcm	4272
42c96ab7-d38d-45ce-83ab-66b299bef0af	e90e53aa-13c1-4de3-859c-c82b88076e76	Upper Right Sextant	0	0	0	0	No	No		0	0	0	5	5	0	0	No	Yes	Yes	Yes	5	5	0	3	0	No	Good image quality	No	No	Radiologist	final	547489f5-9f2b-479d-90e6-f93caf484957/1.3.6.1.4.1.25403.158515237678667.5060.20130807021647.1/1.3.6.1.4.1.25403.158515237678667.5060.20130807021647.2/1.3.6.1.4.1.25403.158515237678667.5060.20130807021647.3.dcm	3843
43c1e281-b3e2-4dd5-8c69-197cdb49d7d1	3cf3e6b3-0a98-4c3b-89c8-858d6785b548	Upper Right Sextant	0	0	0	0	No	No		0	0	0	2	20	0	0	No	Yes	No	No	0	22	0	8	0	No	Good image quality	No	No	Radiologist	final	9f9e3d49-95d8-4987-98a7-2b45c5e3f16b/1.3.6.1.4.1.25403.158515237678667.5060.20130807024751.9/1.3.6.1.4.1.25403.158515237678667.5060.20130807024751.10/1.3.6.1.4.1.25403.158515237678667.5060.20130807024751.11.dcm	4571
441853a0-d577-4ca2-a6c8-0a1d08b40e39	a2ecb717-f290-45a4-8e89-d2c1cfefdd2f	Middle Left Sextant	0	0	0	0	No	No		10	20	0	7	8	0	0	No	Yes	Yes	Yes	10	5	0	15	6	Yes	Good image quality	No	No	Radiologist	final	d9ccef74-5584-4ad2-ba8f-e11281466411/1.3.6.1.4.1.25403.158515237678667.5060.20130807024128.9/1.3.6.1.4.1.25403.158515237678667.5060.20130807024128.10/1.3.6.1.4.1.25403.158515237678667.5060.20130807024128.11.dcm	4284
44614d46-b7f4-47dd-b562-d353ec848a85	ba36c5eb-1300-435c-b390-f5d154754fb3	Upper Right Sextant	0	0	0	0	No	No		2	0	0	10	3	0	0	Yes	Yes	Yes	Yes	8	3	2	15	4	No	Good image quality	No	No	Radiologist	final	0f1628ad-c7b9-4379-b134-fda6556584a3/1.2.840.114062.2.192.168.196.187.2016.1.28.9.34.59.793156.1/1.2.840.114062.2.192.168.196.187.2016.1.28.9.35.40.834734.2/1.2.840.114062.2.192.168.196.187.2016.1.28.9.35.40.834734.dcm	5715
45cda888-1fa6-4329-9e28-f4bdf97e4941	17a76bdb-8e32-4634-a9e8-aa88531f19b1	Upper Right Sextant	0	0	0	0	No	No		0	0	0	3	6	2	0	No	Yes	Yes	Yes	8	3	0	11	0	No	Good image quality	No	No	Radiologist	final	d6ec935a-bdbe-4afb-bcf8-46516e795738/1.3.6.1.4.1.25403.158515237678667.5060.20130807023701.4/1.3.6.1.4.1.25403.158515237678667.5060.20130807023701.5/1.3.6.1.4.1.25403.158515237678667.5060.20130807023701.6.dcm	4608
468705fa-5033-496f-8539-3d60516de459	e44d34ea-e047-4c43-9edd-96cd3e21c413	Lower Left Sextant	0	0	0	0	No	No		0	0	0	7	0	0	0	No	Yes	Yes	Yes	5	2	0	35	0	No	Good image quality	No	No	Radiologist	final	fdc8379a-d164-4ed0-a6a6-1709864c0664/1.3.6.1.4.1.25403.207732457674374.27968.20150929060041.6/1.3.6.1.4.1.25403.207732457674374.27968.20150929060041.7/1.3.6.1.4.1.25403.207732457674374.27968.20150929060041.8.dcm	5513
468705fa-5033-496f-8539-3d60516de459	e44d34ea-e047-4c43-9edd-96cd3e21c413	Lower Right Sextant	0	0	0	0	No	No		0	0	0	6	0	0	0	No	Yes	Yes	Yes	5	1	0	35	0	No	Good image quality	No	No	Radiologist	final	fdc8379a-d164-4ed0-a6a6-1709864c0664/1.3.6.1.4.1.25403.207732457674374.27968.20150929060041.6/1.3.6.1.4.1.25403.207732457674374.27968.20150929060041.7/1.3.6.1.4.1.25403.207732457674374.27968.20150929060041.8.dcm	5513
468705fa-5033-496f-8539-3d60516de459	e44d34ea-e047-4c43-9edd-96cd3e21c413	Middle Left Sextant	0	0	0	0	No	No		0	0	0	12	0	0	0	No	Yes	Yes	Yes	8	4	0	35	0	No	Good image quality	No	No	Radiologist	final	fdc8379a-d164-4ed0-a6a6-1709864c0664/1.3.6.1.4.1.25403.207732457674374.27968.20150929060041.6/1.3.6.1.4.1.25403.207732457674374.27968.20150929060041.7/1.3.6.1.4.1.25403.207732457674374.27968.20150929060041.8.dcm	5513
468705fa-5033-496f-8539-3d60516de459	e44d34ea-e047-4c43-9edd-96cd3e21c413	Middle Right Sextant	0	0	0	0	No	No		0	0	0	12	0	0	0	No	Yes	Yes	Yes	8	4	0	35	0	No	Good image quality	No	No	Radiologist	final	fdc8379a-d164-4ed0-a6a6-1709864c0664/1.3.6.1.4.1.25403.207732457674374.27968.20150929060041.6/1.3.6.1.4.1.25403.207732457674374.27968.20150929060041.7/1.3.6.1.4.1.25403.207732457674374.27968.20150929060041.8.dcm	5513
468705fa-5033-496f-8539-3d60516de459	e44d34ea-e047-4c43-9edd-96cd3e21c413	Upper Left Sextant	0	0	0	0	No	No		0	0	0	12	0	0	0	No	Yes	Yes	Yes	8	4	0	35	0	No	Good image quality	No	No	Radiologist	final	fdc8379a-d164-4ed0-a6a6-1709864c0664/1.3.6.1.4.1.25403.207732457674374.27968.20150929060041.6/1.3.6.1.4.1.25403.207732457674374.27968.20150929060041.7/1.3.6.1.4.1.25403.207732457674374.27968.20150929060041.8.dcm	5513
468705fa-5033-496f-8539-3d60516de459	e44d34ea-e047-4c43-9edd-96cd3e21c413	Upper Right Sextant	0	0	0	0	No	No		0	0	0	12	0	0	0	No	Yes	Yes	Yes	8	4	0	35	0	No	Good image quality	No	No	Radiologist	final	fdc8379a-d164-4ed0-a6a6-1709864c0664/1.3.6.1.4.1.25403.207732457674374.27968.20150929060041.6/1.3.6.1.4.1.25403.207732457674374.27968.20150929060041.7/1.3.6.1.4.1.25403.207732457674374.27968.20150929060041.8.dcm	5513
46f4a3de-8731-4272-a886-b075bf70c00a	b4aeb9ca-1890-42e5-bda9-fe1709a60abf	Lower Left Sextant	0	0	0	0	No	No		0	0	0	1	2	0	0	No	Yes	No	Yes	1	2	0	18	0	No	Good image quality	No	No	Radiologist	final	8e7f038f-7118-4be3-afc4-d6cf7cd9e8bf/1.2.840.114062.2.192.168.196.13.2015.6.26.11.4.41.6886875.1/1.2.840.114062.2.192.168.196.13.2015.6.26.11.5.21.6927625.2/1.2.840.114062.2.192.168.196.13.2015.6.26.11.5.21.6927640.dcm	5499
46f4a3de-8731-4272-a886-b075bf70c00a	b4aeb9ca-1890-42e5-bda9-fe1709a60abf	Lower Right Sextant	0	0	0	0	No	No		0	0	0	2	6	1	0	No	Yes	No	Yes	7	2	0	18	0	No	Good image quality	No	No	Radiologist	final	8e7f038f-7118-4be3-afc4-d6cf7cd9e8bf/1.2.840.114062.2.192.168.196.13.2015.6.26.11.4.41.6886875.1/1.2.840.114062.2.192.168.196.13.2015.6.26.11.5.21.6927625.2/1.2.840.114062.2.192.168.196.13.2015.6.26.11.5.21.6927640.dcm	5499
46f4a3de-8731-4272-a886-b075bf70c00a	b4aeb9ca-1890-42e5-bda9-fe1709a60abf	Middle Left Sextant	0	0	0	0	No	No		0	0	0	1	0	0	0	No	Yes	No	No	1	0	0	18	0	No	Good image quality	No	No	Radiologist	final	8e7f038f-7118-4be3-afc4-d6cf7cd9e8bf/1.2.840.114062.2.192.168.196.13.2015.6.26.11.4.41.6886875.1/1.2.840.114062.2.192.168.196.13.2015.6.26.11.5.21.6927625.2/1.2.840.114062.2.192.168.196.13.2015.6.26.11.5.21.6927640.dcm	5499
46f4a3de-8731-4272-a886-b075bf70c00a	b4aeb9ca-1890-42e5-bda9-fe1709a60abf	Middle Right Sextant	0	0	0	0	No	No		0	0	0	1	0	0	0	No	Yes	No	No	1	0	0	18	0	No	Good image quality	No	No	Radiologist	final	8e7f038f-7118-4be3-afc4-d6cf7cd9e8bf/1.2.840.114062.2.192.168.196.13.2015.6.26.11.4.41.6886875.1/1.2.840.114062.2.192.168.196.13.2015.6.26.11.5.21.6927625.2/1.2.840.114062.2.192.168.196.13.2015.6.26.11.5.21.6927640.dcm	5499
46f4a3de-8731-4272-a886-b075bf70c00a	b4aeb9ca-1890-42e5-bda9-fe1709a60abf	Upper Left Sextant	0	0	0	0	No	No		0	0	0	2	1	0	0	No	Yes	Yes	Yes	2	1	0	18	0	No	Good image quality	No	No	Radiologist	final	8e7f038f-7118-4be3-afc4-d6cf7cd9e8bf/1.2.840.114062.2.192.168.196.13.2015.6.26.11.4.41.6886875.1/1.2.840.114062.2.192.168.196.13.2015.6.26.11.5.21.6927625.2/1.2.840.114062.2.192.168.196.13.2015.6.26.11.5.21.6927640.dcm	5499
46f4a3de-8731-4272-a886-b075bf70c00a	b4aeb9ca-1890-42e5-bda9-fe1709a60abf	Upper Right Sextant	0	0	0	0	No	No		0	0	0	10	2	0	0	No	Yes	No	Yes	10	2	0	18	0	No	Good image quality	No	No	Radiologist	final	8e7f038f-7118-4be3-afc4-d6cf7cd9e8bf/1.2.840.114062.2.192.168.196.13.2015.6.26.11.4.41.6886875.1/1.2.840.114062.2.192.168.196.13.2015.6.26.11.5.21.6927625.2/1.2.840.114062.2.192.168.196.13.2015.6.26.11.5.21.6927640.dcm	5499
46ff3374-5106-4d3e-a0af-f5697bd8d110	fd9919b3-7e46-4343-a5d7-ae9a8f33c5e6	Middle Left Sextant	0	2	0	0	No	No		0	0	0	1	3	0	0	No	Yes	Yes	Yes	3	1	0	9	0	No	Poor image quality	No	No	Radiologist	final	1dcf13ee-100e-4bcd-96b1-ea28645af253/1.3.6.1.4.1.25403.163683357445804.11044.20131119114407.19/1.3.6.1.4.1.25403.163683357445804.11044.20131119114407.20/1.3.6.1.4.1.25403.163683357445804.11044.20131119114407.21.dcm	4742
46ff3374-5106-4d3e-a0af-f5697bd8d110	fd9919b3-7e46-4343-a5d7-ae9a8f33c5e6	Upper Left Sextant	0	0	0	0	No	No		0	0	0	3	3	0	0	Yes	Yes	Yes	Yes	1	3	2	9	0	No	Poor image quality	No	No	Radiologist	final	1dcf13ee-100e-4bcd-96b1-ea28645af253/1.3.6.1.4.1.25403.163683357445804.11044.20131119114407.19/1.3.6.1.4.1.25403.163683357445804.11044.20131119114407.20/1.3.6.1.4.1.25403.163683357445804.11044.20131119114407.21.dcm	4742
484efcc8-f18a-422b-ad95-1cbb9ae2fb88	83fc6789-2a1f-4e67-9c11-cc0fe0ed34d6	Upper Right Sextant	0	0	0	0	No	No		0	0	0	4	4	0	0	No	Yes	Yes	Yes	6	2	0	3	0	No	Average image quality	No	No	Radiologist	final	4a8da3da-b6eb-4111-bc7b-68776d9dcdb4/1.3.6.1.4.1.25403.158515237678667.5060.20130807022718.2/1.3.6.1.4.1.25403.158515237678667.5060.20130807022718.3/1.3.6.1.4.1.25403.158515237678667.5060.20130807022718.4.dcm	3663
48ed5332-2fa9-4faf-8dfa-ba22a0d5ec00	bac72370-9437-435f-8efb-334029fd51fd	Upper Left Sextant	0	7	0	0	No	No		0	0	0	60	0	0	0	No	Yes	Yes	Yes	55	5	0	18	0	No	Good image quality	No	No	Radiologist	final	af21adb4-a1f6-4ac9-82a9-ada30afde899/1.3.6.1.4.1.25403.207732457674374.27968.20150929060043.37/1.3.6.1.4.1.25403.207732457674374.27968.20150929060043.38/1.3.6.1.4.1.25403.207732457674374.27968.20150929060043.39.dcm	5503
48ed5332-2fa9-4faf-8dfa-ba22a0d5ec00	bac72370-9437-435f-8efb-334029fd51fd	Upper Right Sextant	0	0	0	0	No	No		0	0	0	4	1	0	0	Yes	Yes	No	Yes	3	1	1	18	0	No	Good image quality	No	No	Radiologist	final	af21adb4-a1f6-4ac9-82a9-ada30afde899/1.3.6.1.4.1.25403.207732457674374.27968.20150929060043.37/1.3.6.1.4.1.25403.207732457674374.27968.20150929060043.38/1.3.6.1.4.1.25403.207732457674374.27968.20150929060043.39.dcm	5503
491d2f7a-0dfc-40bb-8284-73902049b0ea	87d5c395-71c3-45a5-9dc9-de2b18c57529	Lower Left Sextant	0	0	0	0	No	No		25	10	0	10	0	0	0	No	No	No	No	10	0	0	90	0	No	Average image quality	No	No	General practitioner	amended	4ce87844-b847-45b9-b0e5-275ffbcc548a/2.25.153262318579835107907695953661511512199/2.25.289094332501815326724612151336549709005/2.25.132167740570645611722241748464892077578.dcm	5603
491d2f7a-0dfc-40bb-8284-73902049b0ea	87d5c395-71c3-45a5-9dc9-de2b18c57529	Lower Right Sextant	0	0	0	0	No	No		10	20	20	5	10	30	0	No	Yes	No	Yes	5	30	10	90	0	No	Average image quality	No	No	General practitioner	amended	4ce87844-b847-45b9-b0e5-275ffbcc548a/2.25.153262318579835107907695953661511512199/2.25.289094332501815326724612151336549709005/2.25.132167740570645611722241748464892077578.dcm	5603
491d2f7a-0dfc-40bb-8284-73902049b0ea	87d5c395-71c3-45a5-9dc9-de2b18c57529	Middle Left Sextant	0	0	0	0	No	No		20	10	0	5	20	10	0	No	No	No	Yes	5	25	5	90	0	No	Average image quality	No	No	General practitioner	amended	4ce87844-b847-45b9-b0e5-275ffbcc548a/2.25.153262318579835107907695953661511512199/2.25.289094332501815326724612151336549709005/2.25.132167740570645611722241748464892077578.dcm	5603
491d2f7a-0dfc-40bb-8284-73902049b0ea	87d5c395-71c3-45a5-9dc9-de2b18c57529	Middle Right Sextant	0	0	0	0	No	No		10	30	0	5	50	0	0	No	No	No	Yes	5	50	0	90	0	No	Average image quality	No	No	General practitioner	amended	4ce87844-b847-45b9-b0e5-275ffbcc548a/2.25.153262318579835107907695953661511512199/2.25.289094332501815326724612151336549709005/2.25.132167740570645611722241748464892077578.dcm	5603
491d2f7a-0dfc-40bb-8284-73902049b0ea	87d5c395-71c3-45a5-9dc9-de2b18c57529	Upper Left Sextant	0	0	0	0	No	No		10	5	1	5	5	0	0	No	No	No	No	0	5	5	90	0	No	Average image quality	No	No	General practitioner	amended	4ce87844-b847-45b9-b0e5-275ffbcc548a/2.25.153262318579835107907695953661511512199/2.25.289094332501815326724612151336549709005/2.25.132167740570645611722241748464892077578.dcm	5603
491d2f7a-0dfc-40bb-8284-73902049b0ea	87d5c395-71c3-45a5-9dc9-de2b18c57529	Upper Right Sextant	0	0	0	0	No	No		5	5	30	0	0	0	60	Yes	No	No	No	0	0	60	90	0	No	Average image quality	No	No	General practitioner	amended	4ce87844-b847-45b9-b0e5-275ffbcc548a/2.25.153262318579835107907695953661511512199/2.25.289094332501815326724612151336549709005/2.25.132167740570645611722241748464892077578.dcm	5603
491d2f7a-0dfc-40bb-8284-73902049b0ea	fd5bf938-aac0-48f6-8301-6ae4db341d87	Lower Left Sextant	0	0	0	0	No	No		20	30	10	0	20	40	0	No	No	No	Yes	10	35	15	95	0	No	Average image quality	No	No	General practitioner	amended	4ce87844-b847-45b9-b0e5-275ffbcc548a/2.25.138338412035574089473205165204286288113/2.25.272036390970842360742040385662838951645/2.25.240209543551072414775463320536735544992.dcm	5695
491d2f7a-0dfc-40bb-8284-73902049b0ea	fd5bf938-aac0-48f6-8301-6ae4db341d87	Lower Right Sextant	0	0	0	0	No	No		10	30	20	0	20	0	0	No	No	No	No	20	0	0	95	0	No	Average image quality	No	No	General practitioner	amended	4ce87844-b847-45b9-b0e5-275ffbcc548a/2.25.138338412035574089473205165204286288113/2.25.272036390970842360742040385662838951645/2.25.240209543551072414775463320536735544992.dcm	5695
491d2f7a-0dfc-40bb-8284-73902049b0ea	fd5bf938-aac0-48f6-8301-6ae4db341d87	Middle Left Sextant	0	0	0	0	No	No		15	35	20	0	30	30	0	No	No	No	Yes	20	30	10	95	0	No	Average image quality	No	No	General practitioner	amended	4ce87844-b847-45b9-b0e5-275ffbcc548a/2.25.138338412035574089473205165204286288113/2.25.272036390970842360742040385662838951645/2.25.240209543551072414775463320536735544992.dcm	5695
491d2f7a-0dfc-40bb-8284-73902049b0ea	fd5bf938-aac0-48f6-8301-6ae4db341d87	Middle Right Sextant	0	0	0	0	No	No		10	40	20	0	40	0	0	No	No	No	Yes	20	20	0	95	0	No	Average image quality	No	No	General practitioner	amended	4ce87844-b847-45b9-b0e5-275ffbcc548a/2.25.138338412035574089473205165204286288113/2.25.272036390970842360742040385662838951645/2.25.240209543551072414775463320536735544992.dcm	5695
491d2f7a-0dfc-40bb-8284-73902049b0ea	fd5bf938-aac0-48f6-8301-6ae4db341d87	Upper Left Sextant	0	0	0	0	No	No		30	50	5	0	0	10	0	No	No	No	No	0	10	0	95	0	No	Average image quality	No	No	General practitioner	amended	4ce87844-b847-45b9-b0e5-275ffbcc548a/2.25.138338412035574089473205165204286288113/2.25.272036390970842360742040385662838951645/2.25.240209543551072414775463320536735544992.dcm	5695
491d2f7a-0dfc-40bb-8284-73902049b0ea	fd5bf938-aac0-48f6-8301-6ae4db341d87	Upper Right Sextant	0	0	0	0	No	No		10	60	30	0	30	50	0	No	No	No	No	5	45	30	95	0	No	Average image quality	No	No	General practitioner	amended	4ce87844-b847-45b9-b0e5-275ffbcc548a/2.25.138338412035574089473205165204286288113/2.25.272036390970842360742040385662838951645/2.25.240209543551072414775463320536735544992.dcm	5695
4926aff9-ccea-4f6d-aeac-3c034e9c6148	0c2c76a3-ec91-4d38-815f-80e319b945e9	Upper Left Sextant	0	0	0	0	No	No		15	0	0	30	30	0	0	No	Yes	Yes	Yes	30	30	0	18	0	No	Good image quality	No	No	Radiologist	final	7722513c-ed55-4f63-8199-d1da561ad298/1.3.6.1.4.1.25403.158515237678667.5060.20130807021435.6/1.3.6.1.4.1.25403.158515237678667.5060.20130807021435.7/1.3.6.1.4.1.25403.158515237678667.5060.20130807021435.8.dcm	3944
4926aff9-ccea-4f6d-aeac-3c034e9c6148	0c2c76a3-ec91-4d38-815f-80e319b945e9	Upper Right Sextant	0	0	0	0	No	No		0	0	0	10	10	0	0	No	Yes	Yes	Yes	10	10	0	18	0	No	Good image quality	No	No	Radiologist	final	7722513c-ed55-4f63-8199-d1da561ad298/1.3.6.1.4.1.25403.158515237678667.5060.20130807021435.6/1.3.6.1.4.1.25403.158515237678667.5060.20130807021435.7/1.3.6.1.4.1.25403.158515237678667.5060.20130807021435.8.dcm	3944
4a1d7642-0d52-4453-af8e-f98c346d69f2	78cb2709-f448-4e83-ac7e-1d510243846a	Lower Left Sextant	0	0	0	0	No	No		5	2	0	0	0	0	0	No	No	No	No	0	0	0	30	0	No	Average image quality	No	No	General practitioner	amended	4541699e-7c52-4f24-ad15-c2d97ca5cc49/2.25.82728340573686241670590878381573738351/2.25.243083499515913893375194527220219566206/2.25.176869714281536389143643866268090634954.dcm	5455
4a1d7642-0d52-4453-af8e-f98c346d69f2	78cb2709-f448-4e83-ac7e-1d510243846a	Lower Right Sextant	0	0	0	0	No	No		5	5	0	0	2	0	0	Yes	Yes	No	Yes	0	1	1	30	0	No	Average image quality	No	No	General practitioner	amended	4541699e-7c52-4f24-ad15-c2d97ca5cc49/2.25.82728340573686241670590878381573738351/2.25.243083499515913893375194527220219566206/2.25.176869714281536389143643866268090634954.dcm	5455
4a1d7642-0d52-4453-af8e-f98c346d69f2	78cb2709-f448-4e83-ac7e-1d510243846a	Middle Left Sextant	0	0	0	50	No	Yes		10	10	0	0	5	0	0	No	Yes	No	No	0	5	0	30	0	No	Average image quality	No	No	General practitioner	amended	4541699e-7c52-4f24-ad15-c2d97ca5cc49/2.25.82728340573686241670590878381573738351/2.25.243083499515913893375194527220219566206/2.25.176869714281536389143643866268090634954.dcm	5455
4a1d7642-0d52-4453-af8e-f98c346d69f2	78cb2709-f448-4e83-ac7e-1d510243846a	Middle Right Sextant	0	0	0	0	No	No		5	5	0	2	0	0	0	Yes	Yes	No	Yes	0	1	1	30	0	No	Average image quality	No	No	General practitioner	amended	4541699e-7c52-4f24-ad15-c2d97ca5cc49/2.25.82728340573686241670590878381573738351/2.25.243083499515913893375194527220219566206/2.25.176869714281536389143643866268090634954.dcm	5455
4a1d7642-0d52-4453-af8e-f98c346d69f2	78cb2709-f448-4e83-ac7e-1d510243846a	Upper Left Sextant	4	0	0	0	No	No		5	10	5	2	0	0	0	Yes	No	No	No	0	0	2	30	0	No	Average image quality	No	No	General practitioner	amended	4541699e-7c52-4f24-ad15-c2d97ca5cc49/2.25.82728340573686241670590878381573738351/2.25.243083499515913893375194527220219566206/2.25.176869714281536389143643866268090634954.dcm	5455
4a1d7642-0d52-4453-af8e-f98c346d69f2	78cb2709-f448-4e83-ac7e-1d510243846a	Upper Right Sextant	0	0	0	0	No	No		5	10	0	0	0	0	0	No	No	No	No	0	0	0	30	0	No	Average image quality	No	No	General practitioner	amended	4541699e-7c52-4f24-ad15-c2d97ca5cc49/2.25.82728340573686241670590878381573738351/2.25.243083499515913893375194527220219566206/2.25.176869714281536389143643866268090634954.dcm	5455
4b17d437-188b-400a-a050-65db1a00de63	40d8a31d-a54a-4795-965c-8c5fdd790a28	Lower Left Sextant	3	0	0	0	No	No		0	0	0	0	0	0	0	No	No	No	No	0	0	0	9	0	No	Good image quality	No	No	Radiologist	final	b4ace486-d1d1-4046-b9f1-e145265b8aed/1.3.6.1.4.1.25403.75984511895.34804.20150526025214.1/1.3.6.1.4.1.25403.75984511895.34804.20150526025214.2/1.3.6.1.4.1.25403.75984511895.34804.20150526025214.3.dcm	4988
4b17d437-188b-400a-a050-65db1a00de63	40d8a31d-a54a-4795-965c-8c5fdd790a28	Middle Left Sextant	3	0	0	0	No	No		0	0	0	0	0	0	0	No	No	No	No	0	0	0	9	0	No	Good image quality	No	No	Radiologist	final	b4ace486-d1d1-4046-b9f1-e145265b8aed/1.3.6.1.4.1.25403.75984511895.34804.20150526025214.1/1.3.6.1.4.1.25403.75984511895.34804.20150526025214.2/1.3.6.1.4.1.25403.75984511895.34804.20150526025214.3.dcm	4988
4b17d437-188b-400a-a050-65db1a00de63	40d8a31d-a54a-4795-965c-8c5fdd790a28	Upper Left Sextant	3	0	0	0	No	No		0	0	0	0	0	0	0	No	No	No	No	0	0	0	9	0	No	Good image quality	No	No	Radiologist	final	b4ace486-d1d1-4046-b9f1-e145265b8aed/1.3.6.1.4.1.25403.75984511895.34804.20150526025214.1/1.3.6.1.4.1.25403.75984511895.34804.20150526025214.2/1.3.6.1.4.1.25403.75984511895.34804.20150526025214.3.dcm	4988
4b17d437-188b-400a-a050-65db1a00de63	be1c2d20-824b-427c-8e38-3911781012dc	Middle Left Sextant	2	0	0	0	No	No		0	0	0	0	0	0	0	No	No	No	No	0	0	0	4	0	No	Good image quality	No	No	Radiologist	final	b4ace486-d1d1-4046-b9f1-e145265b8aed/1.3.6.1.4.1.25403.75984511895.34804.20150526025213.27/1.3.6.1.4.1.25403.75984511895.34804.20150526025213.28/1.3.6.1.4.1.25403.75984511895.34804.20150526025213.29.dcm	5001
4b17d437-188b-400a-a050-65db1a00de63	be1c2d20-824b-427c-8e38-3911781012dc	Upper Left Sextant	2	0	0	0	No	No		0	0	0	0	0	0	0	No	No	No	No	0	0	0	4	0	No	Good image quality	No	No	Radiologist	final	b4ace486-d1d1-4046-b9f1-e145265b8aed/1.3.6.1.4.1.25403.75984511895.34804.20150526025213.27/1.3.6.1.4.1.25403.75984511895.34804.20150526025213.28/1.3.6.1.4.1.25403.75984511895.34804.20150526025213.29.dcm	5001
4b55c13b-0541-4717-8071-8a45deb01994	7d6e1f18-1563-4f72-a379-32fb678c9ea8	Upper Right Sextant	0	0	0	0	No	No		0	0	0	10	12	0	0	Yes	Yes	Yes	Yes	10	10	2	21	0	No	Good image quality	No	No	Radiologist	final	aea4f12c-c945-4ee0-98e3-45581237210e/1.3.6.1.4.1.25403.163683357445804.11044.20131119114431.18/1.3.6.1.4.1.25403.163683357445804.11044.20131119114431.19/1.3.6.1.4.1.25403.163683357445804.11044.20131119114431.20.dcm	4747
4b84937c-1cf6-48b3-87b2-bbf998ef16e1	7d795cff-5710-4b15-9098-40ee5a1d9265	Upper Left Sextant	0	0	0	0	No	No		5	0	0	5	15	20	0	No	Yes	Yes	Yes	38	2	0	10	0	No	Good image quality	No	No	Radiologist	final	cdf40d4b-dac7-4cca-839c-42c594af187b/1.3.6.1.4.1.25403.158515237678667.5060.20130807023001.1/1.3.6.1.4.1.25403.158515237678667.5060.20130807023001.2/1.3.6.1.4.1.25403.158515237678667.5060.20130807023001.3.dcm	4111
4c99bfc5-39c3-4ee0-b7fc-c983781f426a	fabd9965-08f3-484d-8779-b4d5eee5e163	Middle Right Sextant	0	0	0	0	No	No		50	20	10	40	30	10	0	Yes	Yes	Yes	Yes	40	35	5	27	0	No	Good image quality	No	Yes	Radiologist	final	9e3b5c2a-7345-466d-94fd-1da86ac39b31/1.3.6.1.4.1.25403.158515237678667.5060.20130807024505.7/1.3.6.1.4.1.25403.158515237678667.5060.20130807024505.8/1.3.6.1.4.1.25403.158515237678667.5060.20130807024505.9.dcm	3691
4cb36938-b9b9-4f67-a600-52fe7e90e879	47a7fb12-9ede-40ed-babd-897df443b8a4	Upper Right Sextant	0	7	0	0	No	No		2	0	0	15	10	0	0	No	Yes	Yes	Yes	20	5	0	8	0	No	Good image quality	No	No	Radiologist	final	92fba231-d374-43ae-8578-6b72fbaf58f4/1.3.6.1.4.1.25403.158515237678667.5060.20130807025310.13/1.3.6.1.4.1.25403.158515237678667.5060.20130807025310.14/1.3.6.1.4.1.25403.158515237678667.5060.20130807025310.15.dcm	4671
4cba6e2d-b88c-4640-b2fa-0b0210d5a01e	c3533c77-9d5d-4de3-8870-4a4a2635f56a	Upper Left Sextant	0	0	0	0	No	No		0	0	0	2	1	0	0	No	Yes	Yes	No	3	0	0	2	0	No	Good image quality	No	No	Radiologist	final	d2d09fb1-d3e1-43e3-938d-e6119db5284a/1.3.6.1.4.1.25403.158515237678667.5060.20130807020852.1/1.3.6.1.4.1.25403.158515237678667.5060.20130807020852.2/1.3.6.1.4.1.25403.158515237678667.5060.20130807020852.3.dcm	3663
4f26331a-0f97-48c1-8d14-fcf70485c94e	90e6273a-ac37-4232-bedb-7b0c953ffc61	Upper Right Sextant	0	0	0	0	No	No		0	0	0	4	2	0	0	Yes	Yes	Yes	Yes	3	2	1	2	0	No	Good image quality	No	No	Radiologist	final	0980db11-96a4-4dc2-84bd-cfd7c9e92269/1.3.6.1.4.1.25403.163683357445804.11044.20131119114401.38/1.3.6.1.4.1.25403.163683357445804.11044.20131119114401.39/1.3.6.1.4.1.25403.163683357445804.11044.20131119114401.40.dcm	4139
4f47c19f-bf2f-4095-afaf-e8886f3c6431	d8ae52d4-48a4-46c9-b12e-3aab81da6411	Upper Left Sextant	0	0	0	0	No	No		0	0	0	7	7	0	0	No	Yes	Yes	Yes	10	4	0	14	0	No	Good image quality	No	No	Radiologist	final	3cea653a-2463-4125-93a4-da56dfb7385c/1.3.6.1.4.1.25403.158515237678667.5060.20130807021841.4/1.3.6.1.4.1.25403.158515237678667.5060.20130807021841.5/1.3.6.1.4.1.25403.158515237678667.5060.20130807021841.6.dcm	4699
[truncated: 952 more rows]
