# Supplementary material for: Performance of Qure.ai automatic classifiers against a large annotated database of patients with diverse forms of tuberculosis
Source: PLoS One. 2020 Jan 24;15(1):e0224445. doi: 10.1371/journal.pone.0224445 (PMC6980594; doi:10.1371/journal.pone.0224445)
Supplement: S1 Source Data — (ZIP) [file pone.0224445.s001.zip › Qure_CXR.csv]

Filename	abnormal	bluntedcp	cardiomegaly	peffusion_1_0q	nodule_1_0q	limfoadenopatia_1_0q	cavity_1_0q	opacity	atelectasis_1_0q	consolidation	tuberculosis	fibrosis	series_instance_uid	peffusion_q	nodule_q	limfoadenopatia_q	cavity_q	atelectasis_q	SourceData
1.2.840.113845.13.2469.3694820875.2852101878.2016.png	0.9297358787	0.1215164661	0.0294143371	0	1	0	1	0.9906932116	0	0.8472270966	0.9194248296	0.9812910557	1.2.840.113845.13.2469.3694820875.2852101878.2016	0.0203949939	0.9504166245	0.399047941	0.8893624544	0.0594355687	Qure
1.2.840.113845.13.2469.3694820875.3308626843.2016.png	0.8332351954	0.8436501026	0.0453690514	0	1	0	1	0.9636850357	0	0.7169995308	0.8089025	0.9444836378	1.2.840.113845.13.2469.3694820875.3308626843.2016	0.113683641	0.8453655243	0.2470526397	0.7095600367	0.2612626553	Qure
1.2.840.113845.13.2561.3694820875.269997273613.2016.png	0.786869441	0.1280739158	0.029835552	0	1	0	0	0.9262061715	0	0.1730459332	0.6067944348	0.9387812018	1.2.840.113845.13.2561.3694820875.269997273613.2016	0.0362088829	0.6756959558	0.598695457	0.439696908	0.0262771584	Qure
1.2.840.113845.13.2561.3694820875.272685498228.2016.png	0.8691627678	0.4344437122	0.0203793943	0	1	0	1	0.9769977927	0	0.8891642094	0.8560307601	0.934822917	1.2.840.113845.13.2561.3694820875.272685498228.2016	0.2824889421	0.6157633662	0.6911121011	0.9421975613	0.4717633724	Qure
1.2.840.113845.13.2561.3694820875.273379746243.2016.png	0.8901562166	0.2749985456	0.1252058446	0	1	1	1	0.9774901271	1	0.9491656423	0.8944762923	0.8892598748	1.2.840.113845.13.2561.3694820875.273379746243.2016	0.2838270664	0.8288237453	0.8794401288	0.8224256039	0.8801683187	Qure
1.2.840.113845.13.2561.3694820875.274331057322.2016.png	0.8987741467	0.3922179341	0.0341002755	0	1	1	1	0.985484302	1	0.9366468787	0.9434620714	0.9399471283	1.2.840.113845.13.2561.3694820875.274331057322.2016	0.0300778951	0.9239255786	0.7801170945	0.927791357	0.7528187633	Qure
1.2.840.113845.13.2561.3694820875.275023574655.2016.png	0.8734394905	0.9182146788	0.3021717966	0	1	0	1	0.9864078164	1	0.9235419035	0.8282601813	0.9864858985	1.2.840.113845.13.2561.3694820875.275023574655.2016	0.2829813361	0.5212208629	0.5704218745	0.8818699718	0.9415146112	Qure
1.2.840.113845.13.2561.3694820875.275624128269.2016.png	0.8815968233	0.7604640722	0.0283493977	0	1	1	1	0.9837388992	1	0.9115407467	0.9052636601	0.9847891927	1.2.840.113845.13.2561.3694820875.275624128269.2016	0.0499270037	0.7575445771	0.8192282319	0.9682305455	0.8435714841	Qure
1.2.840.113845.13.2561.3694820875.276305603577.2016.png	0.8793531206	0.5166876316	0.0934016109	0	1	0	1	0.9920917749	1	0.9582539797	0.9350833869	0.9850155711	1.2.840.113845.13.2561.3694820875.276305603577.2016	0.0166760869	0.8060169816	0.6618099213	0.9839706421	0.8577049971	Qure
1.2.840.113845.13.2561.3694820875.277479228747.2016.png	0.7600707556	0.2722838521	0.0452195071	0	1	0	0	0.9049232602	0	0.3913573027	0.6101058701	0.8071923852	1.2.840.113845.13.2561.3694820875.277479228747.2016	0.0411786363	0.7180615067	0.5694335699	0.4363767207	0.0947597399	Qure
1.2.840.113845.13.2561.3694820875.278654040596.2016.png	0.7569727145	0.8835109472	0.8569090962	1	0	1	0	0.7153254747	1	0.6684484482	0.6275374074	0.7429686189	1.2.840.113845.13.2561.3694820875.278654040596.2016	0.5870075822	0.3047475517	0.9508758783	0.4988383651	0.7801709771	Qure
1.2.840.113845.13.2985.3694820875.418401478708.2016.png	0.7235617933	0.3195429742	0.0257613026	0	1	1	0	0.6376715899	0	0.500972569	0.6486464723	0.7704532146	1.2.840.113845.13.2985.3694820875.418401478708.2016	0.1285734773	0.8895557523	0.8940711617	0.5663859844	0.1715796888	Qure
1.2.840.113845.13.2985.3694820875.418750330484.2016.png	0.7932012078	0.2404531389	0.0468615517	0	0	0	0	0.9344258308	1	0.7387305498	0.6345241054	0.9194350839	1.2.840.113845.13.2985.3694820875.418750330484.2016	0.1455538571	0.4084637761	0.5177719593	0.4564760923	0.7388904691	Qure
1.2.840.113845.13.2985.3694820875.423494756958.2017.png	0.91204074	0.4402970672	0.0336102545	0	1	1	1	0.9904224277	1	0.9466456175	0.9396975017	0.9818165898	1.2.840.113845.13.2985.3694820875.423494756958.2017	0.0807461888	0.8410113454	0.8018302321	0.9807107449	0.8141914606	Qure
1.2.840.113845.13.3029.3694820875.9148675360749.2016.png	0.8435246122	0.7893950343	0.0259889364	0	1	0	1	0.950987339	1	0.841858089	0.8694952705	0.9722849727	1.2.840.113845.13.3029.3694820875.9148675360749.2016	0.0005542767	0.8530561328	0.6531137824	0.8320797086	0.6390403509	Qure
1.2.840.113845.13.3029.3694820875.9151088496519.2016.png	0.9482193075	0.8756303191	0.024390636	0	1	0	1	0.9855772257	0	0.9409652352	0.9559593177	0.9821081161	1.2.840.113845.13.3029.3694820875.9151088496519.2016	0.0311826356	0.9037424922	0.7370504737	0.9935524464	0.5860661268	Qure
1.2.840.113845.13.3193.3694820875.4266751138004.MNI114-20,04,2016.png	0.9331237406	0.9287256598	0.0352599137	1	1	0	1	0.9857322574	1	0.977475822	0.9539249516	0.9742833376	1.2.840.113845.13.3193.3694820875.4266751138004.MNI114-20,04,2016	0.9494228363	0.8921262622	0.6981378198	0.9603652954	0.7760572433	Qure
1.2.840.113845.13.3193.3694820875.4267821172802.MNI120-14,10,2016.png	0.8460430202	0.8838738203	0.0484753661	0	1	1	1	0.9734586477	0	0.9114306569	0.8344270566	0.8682697415	1.2.840.113845.13.3193.3694820875.4267821172802.MNI120-14,10,2016	0.019145254	0.6575756073	0.8440653086	0.7952433228	0.4461869597	Qure
1.2.840.113845.13.3193.3694820875.4268094784485.MNI121-16,11,2016.png	0.8967024615	0.893394351	0.0274701156	0	1	1	1	0.9826074243	1	0.9599968791	0.9292913056	0.977734983	1.2.840.113845.13.3193.3694820875.4268094784485.MNI121-16,11,2016	0.1255493164	0.7905011177	0.7514391541	0.9840600491	0.8012968898	Qure
1.2.840.113845.13.3193.3694820875.4268316507327.MNI122-24,10,2016.png	0.8199237923	0.690711081	0.0897192284	0	1	0	1	0.9641928077	0	0.7482579947	0.8338162878	0.8796742558	1.2.840.113845.13.3193.3694820875.4268316507327.MNI122-24,10,2016	0.0002668526	0.9151796699	0.7378559113	0.707634449	0.4798974991	Qure
1.2.840.113845.13.3193.3694820875.4268564574287.MNI123-24,10,2016.png	0.9216552203	0.333740294	0.0291251745	0	1	1	1	0.9835311174	0	0.9318944216	0.9234001613	0.9672334194	1.2.840.113845.13.3193.3694820875.4268564574287.MNI123-24,10,2016	0.0296999421	0.8563350439	0.867352128	0.9218402505	0.0986637175	Qure
1.2.840.113845.13.3193.3694820875.4268927620268.MNI126-26,06,2016.png	0.5528652857	0.0759790614	0.0264127534	0	1	0	0	0.5688844919	0	0.2504467964	0.552865264	0.1741544902	1.2.840.113845.13.3193.3694820875.4268927620268.MNI126-26,06,2016	0.0177219491	0.5368461013	0.3855679035	0.1808536649	0.0266130809	Qure
1.2.840.113845.13.3193.3694820875.4269463343558.MNI128-11,11,2016.png	0.8893429804	0.646559	0.043615967	0	1	0	1	0.9884688258	0	0.9329826832	0.9212261415	0.9727110267	1.2.840.113845.13.3193.3694820875.4269463343558.MNI128-11,11,2016	0.0004654018	0.7968053222	0.4558456242	0.9666478634	0.0356475189	Qure
1.2.840.113845.13.3193.3694820875.4270645410366.MNI131-05,05,2016.png	0.9241890563	0.3591586649	0.0403153598	0	1	1	1	0.9904213548	0	0.9376466274	0.941987691	0.9875831604	1.2.840.113845.13.3193.3694820875.4270645410366.MNI131-05,05,2016	0.0003557307	0.9015175104	0.7718017697	0.9383652806	0.5942065716	Qure
1.2.840.113845.13.3193.3694820875.4270906112254.MNI132-22,12,2016.png	0.6945244264	0.1102309972	0.0352736227	0	0	0	0	0.7444831729	0	0.1501848251	0.5058535908	0.8332365155	1.2.840.113845.13.3193.3694820875.4270906112254.MNI132-22,12,2016	0.0394396074	0.3938724399	0.0820076317	0.267223984	0.1196972504	Qure
1.2.840.113845.13.3193.3694820875.4271592239373.MNI134-19,12,2016.png	0.8783026558	0.6511916518	0.0329596028	0	1	1	1	0.9816399217	0	0.9658742547	0.9400591231	0.870859921	1.2.840.113845.13.3193.3694820875.4271592239373.MNI134-19,12,2016	0.2794055343	0.8446580768	0.8040742278	0.9680640697	0.3369135559	Qure
1.2.840.113845.13.3193.3694820875.4271872921278.MNI134-31,02,2017.png	0.8837969971	0.5897376537	0.0346897319	0	1	1	1	0.9865841269	0	0.908829987	0.9261967517	0.9617486596	1.2.840.113845.13.3193.3694820875.4271872921278.MNI134-31,02,2017	0.0855998769	0.881309092	0.8879057765	0.9280639291	0.5539388657	Qure
1.2.840.113845.13.3669.3694820875.1908651053498.2016.png	0.822473739	0.1970761418	0.0214537717	0	1	0	0	0.923194468	0	0.0630149692	0.665404397	0.9058882594	1.2.840.113845.13.3669.3694820875.1908651053498.2016	0.0788937807	0.7954078317	0.0381479338	0.2776108682	0.0105507374	Qure
1.2.840.113845.13.3669.3694820875.1909729638129.2016.png	0.6929446007	0.1984458566	0.0329751186	0	1	0	0	0.8668758273	0	0.1083206236	0.572043417	0.7627868056	1.2.840.113845.13.3669.3694820875.1909729638129.2016	0.0082507031	0.5700723529	0.6293665171	0.2791820765	0.0853876099	Qure
1.2.840.113845.13.3669.3694820875.1910887031903.2016.png	0.7816179764	0.7981173992	0.6632995605	1	0	1	0	0.8356335759	1	0.8012260795	0.6804819084	0.4643950462	1.2.840.113845.13.3669.3694820875.1910887031903.2016	0.7695968151	0.2021174431	0.8524593711	0.4045861661	0.8521291018	Qure
1.2.840.113845.13.3669.3694820875.1911085514476.2016.png	0.7208429793	0.7793096304	0.629825592	1	0	1	0	0.780441165	1	0.7307710648	0.7121868905	0.5699471235	1.2.840.113845.13.3669.3694820875.1911085514476.2016	0.5911620259	0.197143957	0.8123078346	0.6253483891	0.8816354871	Qure
1.2.840.113845.13.3669.3694820875.1911233249747.2016.png	0.8043682488	0.6693816781	0.8549923301	0	0	0	0	0.969855845	1	0.8738348484	0.6888474805	0.7132325768	1.2.840.113845.13.3669.3694820875.1911233249747.2016	0.3960859179	0.4477772117	0.7024704218	0.4639219642	0.8604329824	Qure
1.2.840.113845.13.3669.3694820875.1911926396686.2016.png	0.8493887013	0.2660146654	0.0340204909	0	1	1	1	0.9828511477	0	0.6352638602	0.8304589966	0.9757859111	1.2.840.113845.13.3669.3694820875.1911926396686.2016	0.087058343	0.8598309159	0.8176401258	0.8438899517	0.5276173353	Qure
1.2.840.113845.13.3669.3694820875.1914449470797.2016.png	0.8854979784	0.451607585	0.0386499651	0	1	0	1	0.9831880331	1	0.8985421658	0.9047542788	0.9890094399	1.2.840.113845.13.3669.3694820875.1914449470797.2016	0.0280662663	0.7565487027	0.4831070602	0.9807384014	0.6857048273	Qure
1.2.840.113845.13.3669.3694820875.1915458403670.2016.png	0.9269544734	0.1728123277	0.0280741006	0	1	0	1	0.9882535934	1	0.9602962136	0.9493982768	0.985031426	1.2.840.113845.13.3669.3694820875.1915458403670.2016	0.1257913709	0.8589528799	0.442288816	0.990090251	0.7566586733	Qure
1.2.840.113845.13.3669.3694820875.1917344050134.2016.png	0.741210663	0.0791645795	0.0354181603	0	1	0	0	0.9523769021	0	0.7539479733	0.6899450404	0.7811621428	1.2.840.113845.13.3669.3694820875.1917344050134.2016	0.0164515413	0.5286212564	0.5675135851	0.5248340368	0.1994351447	Qure
1.2.840.113845.13.3669.3694820875.1918638258302.2016.png	0.9299109575	0.7585430741	0.034566842	0	1	0	1	0.9873262048	1	0.9609211683	0.9581102109	0.9787042141	1.2.840.113845.13.3669.3694820875.1918638258302.2016	0.0156119987	0.9151191115	0.6316618919	0.9690743685	0.9114893079	Qure
1.2.840.113845.13.3669.3694820875.1919239954028.2015.png	0.9411495027	0.8145552874	0.1025932208	0	1	1	1	0.9940004945	0	0.9453183413	0.9593305564	0.9794085026	1.2.840.113845.13.3669.3694820875.1919239954028.2015	0.0339591801	0.9707733989	0.9385794401	0.9272300005	0.3974156976	Qure
1.2.840.114062.2.192.168.196.13.2013.9.27.9.58.39.4346781.0022415B.png	0.8437878951	0.8485233784	0.1523324251	1	1	0	1	0.968706727	1	0.8689901829	0.8926997758	0.9350184202	1.2.840.114062.2.192.168.196.13.2013.9.27.9.58.39.4346781.0022415B	0.5358771086	0.7478451133	0.7415557504	0.9852570295	0.8111733198	Qure
1.2.840.114062.2.192.168.196.13.2014.12.1.12.44.11.14048671.png	0.131410319	0.0668005198	0.0242085047	0	0	0	0	0.2493699938	0	0.112335749	0.1449639496	0.2592218816	1.2.840.114062.2.192.168.196.13.2014.12.1.12.44.11.14048671	0.0270215161	0.1116817668	0.2894462645	0.1064682603	0.0539951026	Qure
1.2.840.114062.2.192.168.196.13.2015.10.22.11.32.2.8847984.png	0.9482049715	0.8634971976	0.0529377833	0	1	0	1	0.9905008078	1	0.9530565739	0.975585041	0.9858324528	1.2.840.114062.2.192.168.196.13.2015.10.22.11.32.2.8847984	0.0006192831	0.9649809003	0.7484927773	0.9938018322	0.8583849669	Qure
1.2.840.114062.2.192.168.196.13.2015.10.23.11.32.44.8300640.png	0.9014638395	0.8877614737	0.0661871806	1	1	0	1	0.9755844474	1	0.8926531672	0.9299861766	0.9626269937	1.2.840.114062.2.192.168.196.13.2015.10.23.11.32.44.8300640	0.7814778686	0.9198789597	0.5780715942	0.9318280816	0.831377387	Qure
1.2.840.114062.2.192.168.196.13.2015.11.17.11.36.32.9528828.png	0.7134305835	0.2601546645	0.0432260931	0	0	1	0	0.5090984702	0	0.1477161795	0.3903444092	0.8019732237	1.2.840.114062.2.192.168.196.13.2015.11.17.11.36.32.9528828	0.0000531707	0.1476495713	0.8292199969	0.2715903521	0.0810653791	Qure
1.2.840.114062.2.192.168.196.13.2015.11.20.11.48.34.730171.png	0.8705283201	0.9457716346	0.3866706192	1	0	0	0	0.9215861559	1	0.9080813527	0.6892661231	0.6790804863	1.2.840.114062.2.192.168.196.13.2015.11.20.11.48.34.730171	0.9826256037	0.1439276934	0.4479696751	0.238130942	0.9672868848	Qure
1.2.840.114062.2.192.168.196.13.2015.11.30.15.1.49.22006921.png	0.6989126791	0.0610408634	0.0188878458	0	0	1	0	0.7230855227	0	0.1193672791	0.6095558374	0.2090553939	1.2.840.114062.2.192.168.196.13.2015.11.30.15.1.49.22006921	0.0189068206	0.4960261881	0.7640966773	0.1390353888	0.0712458938	Qure
1.2.840.114062.2.192.168.196.13.2015.11.30.15.11.24.22581796.png	0.6960999363	0.7936250567	0.0266694967	0	0	0	0	0.6705164909	1	0.3706890345	0.559830186	0.3490363657	1.2.840.114062.2.192.168.196.13.2015.11.30.15.11.24.22581796	0.1051030606	0.175379768	0.6190608144	0.449143827	0.7604280114	Qure
1.2.840.114062.2.192.168.196.13.2015.11.30.15.17.27.22945078.png	0.7678214733	0.851143837	0.3260655403	1	0	0	0	0.8025888801	1	0.6692797542	0.6713443961	0.6932275891	1.2.840.114062.2.192.168.196.13.2015.11.30.15.17.27.22945078	0.860476017	0.2632166743	0.5733122826	0.5400998592	0.8266898394	Qure
1.2.840.114062.2.192.168.196.13.2015.11.30.15.7.3.22321046.png	0.9180316326	0.8678972721	0.0780279636	0	1	1	1	0.9912565351	0	0.9542914629	0.9352446771	0.9660649896	1.2.840.114062.2.192.168.196.13.2015.11.30.15.7.3.22321046	0.0051888116	0.8781577349	0.8340671659	0.9172732234	0.3678559661	Qure
1.2.840.114062.2.192.168.196.13.2015.11.4.13.11.45.13871156.png	0.8885684407	0.1703582406	0.029402623	0	1	0	1	0.9669428468	0	0.8504602313	0.8777098634	0.9428614378	1.2.840.114062.2.192.168.196.13.2015.11.4.13.11.45.13871156	0.0000285364	0.7982882857	0.4783969522	0.8951479793	0.075456962	Qure
1.2.840.114062.2.192.168.196.13.2015.12.4.11.44.53.9702468.png	0.8988406096	0.1511895955	0.0418297946	0	1	0	1	0.9416487813	0	0.4803482592	0.8868058493	0.9469795227	1.2.840.114062.2.192.168.196.13.2015.12.4.11.44.53.9702468	0.0892119259	0.8397102952	0.7230137587	0.8790585995	0.1382248104	Qure
1.2.840.114062.2.192.168.196.13.2015.12.4.12.19.0.11748890.png	0.844865374	0.6115386486	0.0504439771	0	1	0	1	0.976097405	1	0.9148466587	0.9031804181	0.9163008928	1.2.840.114062.2.192.168.196.13.2015.12.4.12.19.0.11748890	0.0515017733	0.7652711868	0.5663204789	0.9565063119	0.7151814699	Qure
1.2.840.114062.2.192.168.196.13.2015.2.6.13.10.6.15062015.png	0.9280174371	0.0675394386	0.025798738	0	1	0	1	0.9749936461	0	0.8512672782	0.9257251597	0.9394788742	1.2.840.114062.2.192.168.196.13.2015.2.6.13.10.6.15062015	0.1608713418	0.9360020757	0.5329686999	0.9406375885	0.0657330006	Qure
1.2.840.114062.2.192.168.196.13.2015.3.31.10.54.3.7458546.png	0.9108696974	0.0811443478	0.0242163204	0	1	0	1	0.9844290018	0	0.7095927596	0.9071246363	0.9295949936	1.2.840.114062.2.192.168.196.13.2015.3.31.10.54.3.7458546	0.1468231529	0.9824456573	0.5364070535	0.9520311356	0.0786920339	Qure
1.2.840.114062.2.192.168.196.13.2015.6.1.12.48.18.13670265.png	0.9302862978	0.1213788465	0.0317840055	0	1	0	1	0.9795241356	0	0.9107295275	0.9285533405	0.9389512539	1.2.840.114062.2.192.168.196.13.2015.6.1.12.48.18.13670265	0.0344350152	0.9212439656	0.6178497076	0.9027155638	0.0842341036	Qure
1.2.840.114062.2.192.168.196.13.2015.6.18.12.52.41.14562015.png	0.9268354968	0.2912516594	0.0555181541	0	1	0	1	0.9858333468	0	0.9294939041	0.929603932	0.9129936695	1.2.840.114062.2.192.168.196.13.2015.6.18.12.52.41.14562015	0.0430028848	0.8793436885	0.5208396912	0.9237444401	0.5448697209	Qure
1.2.840.114062.2.192.168.196.13.2015.6.26.11.5.21.6927640.png	0.832536101	0.4864506125	0.0445776172	0	1	0	0	0.9745887518	1	0.860098362	0.8531544187	0.7338675261	1.2.840.114062.2.192.168.196.13.2015.6.26.11.5.21.6927640	0.04388557	0.8982165456	0.4055612683	0.6797139645	0.6752910018	Qure
1.2.840.114062.2.192.168.196.13.2015.6.3.10.41.6.5898359.png	0.884750962	0.9057117105	0.03728218	1	1	0	1	0.9693031311	1	0.8667052984	0.9222189165	0.9670763016	1.2.840.114062.2.192.168.196.13.2015.6.3.10.41.6.5898359	0.5530391335	0.8930236101	0.6095790267	0.9598436356	0.9258369207	Qure
1.2.840.114062.2.192.168.196.13.2015.7.10.10.50.48.5406500.png	0.8247756528	0.8645691276	0.0371414386	0	1	0	1	0.9269034266	0	0.6551642418	0.8283338519	0.9301598072	1.2.840.114062.2.192.168.196.13.2015.7.10.10.50.48.5406500	0.0104605677	0.6653653383	0.5530875921	0.9029337764	0.1699034721	Qure
1.2.840.114062.2.192.168.196.13.2015.8.17.11.31.6.9105234.png	0.8886210064	0.5482065082	0.0442781746	0	1	0	1	0.9912708998	0	0.9546364546	0.9399679876	0.9723006487	1.2.840.114062.2.192.168.196.13.2015.8.17.11.31.6.9105234	0.2806704044	0.9325808883	0.4546684623	0.8813836575	0.4944918156	Qure
1.2.840.114062.2.192.168.196.13.2015.8.26.11.8.8.7537546.png	0.8215354479	0.3258684576	0.054043334	0	1	0	1	0.9469432831	1	0.9190925956	0.863346813	0.5133683681	1.2.840.114062.2.192.168.196.13.2015.8.26.11.8.8.7537546	0.0075016767	0.8787100911	0.4906053841	0.7086412907	0.6124786139	Qure
1.2.840.114062.2.192.168.196.13.2015.9.15.10.42.5.5926453.png	0.8137559436	0.8791950345	0.0337362662	0	0	0	0	0.7536346316	0	0.2344943136	0.6482949224	0.9738991857	1.2.840.114062.2.192.168.196.13.2015.9.15.10.42.5.5926453	0.0226052534	0.2804165483	0.5746337175	0.5429552794	0.172348246	Qure
1.2.840.114062.2.192.168.196.13.2015.9.23.11.31.42.9592406.png	0.6324191661	0.1593854278	0.0230781827	0	0	0	0	0.3553595543	0	0.0925458744	0.5721961799	0.6926421523	1.2.840.114062.2.192.168.196.13.2015.9.23.11.31.42.9592406	0.040109396	0.1945641935	0.2464004755	0.5721961856	0.0149295805	Qure
1.2.840.114062.2.192.168.196.13.2015.9.28.11.9.48.7700093.png	0.8733641768	0.8809973001	0.050067734	1	1	0	1	0.9672859907	1	0.8953312635	0.8699531533	0.9348434806	1.2.840.114062.2.192.168.196.13.2015.9.28.11.9.48.7700093	0.8309435844	0.7680450678	0.6926857829	0.8491503596	0.8637273908	Qure
1.2.840.114062.2.192.168.196.13.2015.9.3.11.39.8.10186390.png	0.909937706	0.9035732746	0.0454519652	0	1	1	1	0.9942448735	1	0.8510506749	0.9345158911	0.993170023	1.2.840.114062.2.192.168.196.13.2015.9.3.11.39.8.10186390	0.2301987708	0.9708321691	0.8215579391	0.9219360352	0.7985584736	Qure
1.2.840.114062.2.192.168.196.13.2016.1.19.10.55.51.8840500.png	0.8226336837	0.1854397506	0.0587167069	0	0	1	0	0.7671170831	0	0.2040640861	0.2673156235	0.867166698	1.2.840.114062.2.192.168.196.13.2016.1.19.10.55.51.8840500	0.0002045677	0.1509667486	0.8336170912	0.2673156261	0.1285810173	Qure
1.2.840.114062.2.192.168.196.13.2016.1.6.11.4.38.7271218.png	0.9164759439	0.8997874856	0.1184297055	0	1	1	1	0.9909110069	0	0.9515839815	0.9403266883	0.9458929896	1.2.840.114062.2.192.168.196.13.2016.1.6.11.4.38.7271218	0.0887069255	0.8607452512	0.784493506	0.9580666423	0.4519442022	Qure
1.2.840.114062.2.192.168.196.13.2016.2.12.11.0.27.8915078.png	0.8420146284	0.8434508443	0.1083454564	1	1	1	1	0.9693394899	1	0.8553246856	0.911404071	0.962777853	1.2.840.114062.2.192.168.196.13.2016.2.12.11.0.27.8915078	0.4672922492	0.9014292359	0.7874132991	0.9195228219	0.8021917343	Qure
1.2.840.114062.2.192.168.196.13.2016.2.15.11.19.21.8648203.png	0.8862834995	0.9213632941	0.0623298064	0	1	0	1	0.9480455518	0	0.8882514834	0.8728515484	0.9183636904	1.2.840.114062.2.192.168.196.13.2016.2.15.11.19.21.8648203	0.1032001972	0.7983301878	0.6562359929	0.8567787409	0.5722283721	Qure
1.2.840.114062.2.192.168.196.13.2016.2.17.11.31.1.11193406.png	0.6580267196	0.1831374466	0.045803614	0	1	0	0	0.6264228225	0	0.2336404622	0.5681521079	0.8763375282	1.2.840.114062.2.192.168.196.13.2016.2.17.11.31.1.11193406	0.0038358893	0.5611944199	0.6517645717	0.516839087	0.0106767667	Qure
1.2.840.114062.2.192.168.196.13.2016.2.24.10.36.7.6290734.png	0.2243110797	0.2482778728	0.0250159763	0	0	0	0	0.3841751516	0	0.1732180417	0.2383849764	0.2741686106	1.2.840.114062.2.192.168.196.13.2016.2.24.10.36.7.6290734	0.0006301544	0.2038209587	0.6272045374	0.1923258007	0.1001997963	Qure
1.2.840.114062.2.192.168.196.13.2016.3.17.11.13.54.10254531.png	0.7413725853	0.0885246098	0.044767525	0	0	1	0	0.5678542852	0	0.0827120692	0.4886797046	0.8076986074	1.2.840.114062.2.192.168.196.13.2016.3.17.11.13.54.10254531	0.0002916694	0.2228547186	0.848564744	0.4095050991	0.1380631924	Qure
1.2.840.114062.2.192.168.196.13.2016.3.2.11.25.39.11855921.png	0.7100729346	0.7100729346	0.0300818514	0	0	0	0	0.3364217281	0	0.1751857251	0.2001226092	0.2136127353	1.2.840.114062.2.192.168.196.13.2016.3.2.11.25.39.11855921	0.0192579422	0.1107677296	0.4743661284	0.1781152636	0.133435756	Qure
1.2.840.114062.2.192.168.196.13.2016.3.9.12.16.41.14549078.png	0.8659160929	0.046993304	0.0202446394	0	1	0	1	0.9880867004	0	0.8227401376	0.7886108736	0.972335577	1.2.840.114062.2.192.168.196.13.2016.3.9.12.16.41.14549078	0.0045917602	0.7532638311	0.1759443432	0.8704594374	0.1327112615	Qure
1.2.840.114062.2.192.168.196.13.2016.4.14.11.11.55.9940953.png	0.1667273849	0.1178760156	0.0227862448	0	0	0	0	0.2445060909	0	0.0757728145	0.1643922474	0.2132530361	1.2.840.114062.2.192.168.196.13.2016.4.14.11.11.55.9940953	0.0470777005	0.1858692169	0.5956215858	0.1514208615	0.0154254194	Qure
1.2.840.114062.2.192.168.196.13.2016.4.20.10.44.7.8839890.png	0.5242850158	0.2777663767	0.0359037034	0	0	0	0	0.5242850184	0	0.41766271	0.5242850132	0.3047957718	1.2.840.114062.2.192.168.196.13.2016.4.20.10.44.7.8839890	0.0544231907	0.1653093547	0.6538459659	0.0969551727	0.0729945451	Qure
1.2.840.114062.2.192.168.196.13.2016.5.16.11.56.16.13326421.png	0.7637442444	0.4214719832	0.0317606814	0	1	0	0	0.8997093439	0	0.321492672	0.7313553468	0.5571452975	1.2.840.114062.2.192.168.196.13.2016.5.16.11.56.16.13326421	0.0000846447	0.8667669892	0.3447825909	0.4275897741	0.2906003594	Qure
1.2.840.114062.2.192.168.196.13.2016.5.16.11.6.59.10369437.png	0.8167662621	0.1022303477	0.0467566922	0	0	1	0	0.4683401287	0	0.2839530706	0.4810007762	0.7972462773	1.2.840.114062.2.192.168.196.13.2016.5.16.11.6.59.10369437	0.0001577139	0.2326197922	0.8362861872	0.4810007811	0.0800799876	Qure
1.2.840.114062.2.192.168.196.13.2016.5.5.10.24.5.6675687.png	0.881569161	0.3942048252	0.0235069804	0	0	0	1	0.9319209456	0	0.4529837072	0.8119480569	0.9070404768	1.2.840.114062.2.192.168.196.13.2016.5.5.10.24.5.6675687	0.0387444384	0.3325999081	0.5196223855	0.8753671646	0.0580507889	Qure
1.2.840.114062.2.192.168.196.14.2015.12.16.15.24.28.24157375.png	0.8842889399	0.6878445148	0.1697507054	0	1	1	1	0.9823957682	1	0.9041090012	0.9520262456	0.9853076935	1.2.840.114062.2.192.168.196.14.2015.12.16.15.24.28.24157375	0.0310850292	0.9625647664	0.8696702123	0.9590355754	0.6556466818	Qure
1.2.840.114062.2.192.168.196.14.2015.4.24.9.37.39.6145921.png	0.9406459925	0.9465085268	0.0426713303	1	1	0	1	0.9834482074	1	0.9325990677	0.952206192	0.9683094025	1.2.840.114062.2.192.168.196.14.2015.4.24.9.37.39.6145921	0.8811373711	0.905608654	0.6975885034	0.9871688485	0.9088276625	Qure
1.2.840.114062.2.192.168.196.14.2016.1.12.9.46.18.5562765.png	0.760230001	0.3740231395	0.0777899474	0	0	0	0	0.7602300048	0	0.4051091373	0.7602299972	0.3552018404	1.2.840.114062.2.192.168.196.14.2016.1.12.9.46.18.5562765	0.0717957765	0.1239569411	0.4229772389	0.1880005598	0.0647882074	Qure
1.2.840.114062.2.192.168.196.14.2016.2.16.12.40.41.14053671.png	0.8126047421	0.3730939627	0.0325377509	0	1	1	1	0.8989954591	0	0.745070219	0.8185506443	0.7551072836	1.2.840.114062.2.192.168.196.14.2016.2.16.12.40.41.14053671	0.0057209143	0.8899174929	0.8403727412	0.7402193546	0.3387630582	Qure
1.2.840.114062.2.192.168.196.14.2016.2.8.10.12.9.5671578.png	0.7778615649	0.40500772	0.3115932345	0	0	0	0	0.9789336324	0	0.9040241241	0.676298557	0.5521899462	1.2.840.114062.2.192.168.196.14.2016.2.8.10.12.9.5671578	0.1515724361	0.4213145375	0.3634230494	0.400921911	0.1365262866	Qure
1.2.840.114062.2.192.168.196.14.2016.3.21.10.1.44.6367296.png	0.8645690903	0.919290781	0.0314424522	0	1	0	1	0.9489623904	1	0.2546975017	0.8247827661	0.9658381343	1.2.840.114062.2.192.168.196.14.2016.3.21.10.1.44.6367296	0.0380331874	0.7469329834	0.6308599114	0.7784529924	0.8677235842	Qure
1.2.840.114062.2.192.168.196.14.2016.3.31.9.49.47.3461281.png	0.741417656	0.8637637496	0.0428445525	1	0	1	0	0.8972444534	1	0.6127368808	0.7044463929	0.6483024359	1.2.840.114062.2.192.168.196.14.2016.3.31.9.49.47.3461281	0.5396065712	0.2403140962	0.8519118428	0.6033578515	0.8133289218	Qure
1.2.840.114062.2.192.168.196.14.2016.4.15.13.27.50.16957609.png	0.7993311401	0.1549080908	0.028989898	0	1	0	0	0.8809050918	0	0.7148506641	0.7473723274	0.799192667	1.2.840.114062.2.192.168.196.14.2016.4.15.13.27.50.16957609	0.005413291	0.8543349504	0.5089222193	0.539398551	0.02874415	Qure
1.2.840.114062.2.192.168.196.14.2016.4.25.9.16.1.1492593.png	0.8322591577	0.1903289407	0.0229141992	0	1	0	0	0.9425530434	0	0.1788464785	0.701090254	0.7273578048	1.2.840.114062.2.192.168.196.14.2016.4.25.9.16.1.1492593	0.0005336565	0.9580355287	0.6043868065	0.2026823163	0.1825296879	Qure
1.2.840.114062.2.192.168.196.14.2016.5.16.9.43.24.2322593.png	0.8310598429	0.9068788886	0.0255693439	0	1	0	0	0.9224550128	1	0.254799515	0.7529361223	0.9629103541	1.2.840.114062.2.192.168.196.14.2016.5.16.9.43.24.2322593	0.0430251174	0.6892890334	0.577604115	0.647064209	0.7518896461	Qure
1.2.840.114062.2.192.168.196.14.2016.5.18.10.2.40.3685500.png	0.6955953231	0.0886664167	0.0255905986	0	0	0	0	0.7553839684	0	0.7148917913	0.7351378166	0.5769677162	1.2.840.114062.2.192.168.196.14.2016.5.18.10.2.40.3685500	0.0011754946	0.2292053252	0.4297376275	0.1904468238	0.0499508306	Qure
1.2.840.114062.2.192.168.196.14.2016.5.25.9.47.54.2870765.png	0.8221125883	0.3828240633	0.1428585351	0	0	0	0	0.9287530184	0	0.1639686674	0.7154721582	0.2235043645	1.2.840.114062.2.192.168.196.14.2016.5.25.9.47.54.2870765	0.0936341062	0.3598277271	0.7339795828	0.5021913052	0.2220110446	Qure
1.2.840.114062.2.192.168.196.187.2015.12.23.9.47.51.2086828.png	0.798966944	0.8738391995	0.0185201298	0	1	1	1	0.8936081529	0	0.7272362709	0.7663511019	0.9120070934	1.2.840.114062.2.192.168.196.187.2015.12.23.9.47.51.2086828	0.0057349904	0.653342247	0.7741336823	0.791217804	0.4033499658	Qure
1.2.840.114062.2.192.168.196.187.2015.4.7.9.40.50.4411093.png	0.8752596009	0.7717159986	0.029111458	0	1	0	1	0.9437747002	0	0.4263580441	0.8779500296	0.968041718	1.2.840.114062.2.192.168.196.187.2015.4.7.9.40.50.4411093	0.2658109963	0.9308075905	0.2595131099	0.7592675686	0.4573685527	Qure
1.2.840.114062.2.192.168.196.187.2016.1.28.9.35.40.834734.png	0.8769551066	0.8922591805	0.0506210513	0	1	0	1	0.9805141687	1	0.7474692464	0.8579288104	0.9581121802	1.2.840.114062.2.192.168.196.187.2016.1.28.9.35.40.834734	0.0385729969	0.74597615	0.5271233916	0.9577556252	0.8756254911	Qure
1.3.12.2.1107.5.3.57.10697.11.201606211008570078.IM1.png	0.84396431	0.205538094	0.0552063175	0	1	1	0	0.9453809857	0	0.398704797	0.7109986917	0.8496448994	1.3.12.2.1107.5.3.57.10697.11.201606211008570078.IM1	0.0029505633	0.9064511657	0.8073458076	0.2811639607	0.1749260575	Qure
1.3.6.1.4.1.25403.158515237678667.114596.20150303121956.12.png	0.5602586837	0.0610832162	0.0323812552	0	0	0	0	0.5602586865	0	0.3887676001	0.5602586809	0.2481758595	1.3.6.1.4.1.25403.158515237678667.114596.20150303121956.12	0.0247073956	0.1650561094	0.5550861955	0.1639503837	0.0178534538	Qure
1.3.6.1.4.1.25403.158515237678667.114596.20150303121956.3.png	0.8406119543	0.9295750856	0.8967121243	1	0	0	1	0.9447737336	1	0.8812816143	0.7487390023	0.9024188519	1.3.6.1.4.1.25403.158515237678667.114596.20150303121956.3	0.6434499025	0.4156318009	0.7146954536	0.7532687187	0.8652885556	Qure
1.3.6.1.4.1.25403.158515237678667.114596.20150303121956.6.png	0.8919778941	0.9156130552	0.0564185865	1	1	1	1	0.9762851	1	0.9201692939	0.8802800753	0.9776313305	1.3.6.1.4.1.25403.158515237678667.114596.20150303121956.6	0.9322618246	0.7574340701	0.7706364393	0.8672317863	0.9222359657	Qure
1.3.6.1.4.1.25403.158515237678667.114596.20150303121956.9.png	0.1631309434	0.1533658057	0.1691302061	0	0	0	0	0.1514302343	0	0.0495591834	0.114224374	0.4151904583	1.3.6.1.4.1.25403.158515237678667.114596.20150303121956.9	0.0590391383	0.0754686147	0.3852846324	0.1804394573	0.0413082726	Qure
1.3.6.1.4.1.25403.158515237678667.114596.20150303122002.19.png	0.1506932652	0.1373824477	0.0459738746	0	0	0	0	0.2947248816	0	0.1782063246	0.1497601267	0.2418411374	1.3.6.1.4.1.25403.158515237678667.114596.20150303122002.19	0.1563589871	0.0751352236	0.3018548787	0.0509740338	0.0254140012	Qure
1.3.6.1.4.1.25403.158515237678667.114596.20150303122009.12.png	0.8286564745	0.5794038773	0.0267002527	0	1	1	1	0.9908885956	1	0.827362299	0.8843948223	0.9680501223	1.3.6.1.4.1.25403.158515237678667.114596.20150303122009.12	0.0015938714	0.9109675288	0.8238128424	0.8083609343	0.6646672487	Qure
1.3.6.1.4.1.25403.158515237678667.114596.20150303122009.15.png	0.8707556636	0.699000895	0.0299133547	0	1	1	0	0.984049499	0	0.8820290565	0.8597702363	0.9343283772	1.3.6.1.4.1.25403.158515237678667.114596.20150303122009.15	0.000469482	0.9323924184	0.8037191629	0.6406099796	0.4421473145	Qure
1.3.6.1.4.1.25403.158515237678667.114596.20150303122009.18.png	0.9242041306	0.244256705	0.0219221096	0	1	1	0	0.9794916511	0	0.9482477903	0.8516961315	0.9266268611	1.3.6.1.4.1.25403.158515237678667.114596.20150303122009.18	0.0217553899	0.9417559505	0.8974063993	0.5372889638	0.3495137095	Qure
1.3.6.1.4.1.25403.158515237678667.2100.20150226021640.3.png	0.1670180464	0.1435129344	0.0370131396	0	0	0	0	0.1983122677	0	0.2014897615	0.1662801798	0.1063529253	1.3.6.1.4.1.25403.158515237678667.2100.20150226021640.3	0.0188602731	0.1347178072	0.6825755239	0.1306008697	0.0174828283	Qure
1.3.6.1.4.1.25403.158515237678667.2100.20150226021641.12.png	0.5490573641	0.2033658475	0.0306016393	0	1	0	0	0.5264831185	0	0.5944321156	0.5153612482	0.2666546404	1.3.6.1.4.1.25403.158515237678667.2100.20150226021641.12	0.0271461941	0.5599529743	0.6831306815	0.3805767894	0.0438659266	Qure
1.3.6.1.4.1.25403.158515237678667.2100.20150226021641.18.png	0.6322633818	0.3241858482	0.0275948588	0	0	0	0	0.6055865288	0	0.7690274715	0.5331176104	0.6213219166	1.3.6.1.4.1.25403.158515237678667.2100.20150226021641.18	0.0779618099	0.2824914753	0.6672193408	0.2247387618	0.0771286786	Qure
1.3.6.1.4.1.25403.158515237678667.2100.20150226021641.3.png	0.6897355318	0.1017262042	0.0235345792	0	1	0	0	0.6526681781	0	0.1030442417	0.4705183781	0.4064737558	1.3.6.1.4.1.25403.158515237678667.2100.20150226021641.3	0.0124126282	0.7268028259	0.7094060779	0.2142339349	0.024122417	Qure
1.3.6.1.4.1.25403.158515237678667.2100.20150226021641.6.png	0.6962842721	0.1774555445	0.0306760538	0	0	1	0	0.3131534159	0	0.6607046127	0.6607046061	0.2847591937	1.3.6.1.4.1.25403.158515237678667.2100.20150226021641.6	0.0979393274	0.1901083142	0.7674435973	0.1752803922	0.0377680063	Qure
1.3.6.1.4.1.25403.158515237678667.2100.20150226021641.9.png	0.1846417666	0.1586237699	0.040275801	0	0	0	0	0.185090214	0	0.2447949797	0.1729787584	0.1159462109	1.3.6.1.4.1.25403.158515237678667.2100.20150226021641.9	0.0502744839	0.1296599209	0.6930226088	0.1323699355	0.1080227494	Qure
1.3.6.1.4.1.25403.158515237678667.2100.20150226021642.3.png	0.2163672188	0.2109181285	0.0396645777	0	0	0	0	0.3251061141	0	0.2793876231	0.2460706228	0.1058091521	1.3.6.1.4.1.25403.158515237678667.2100.20150226021642.3	0.0120198606	0.2352163792	0.7462106347	0.1445723474	0.0350639671	Qure
1.3.6.1.4.1.25403.158515237678667.2100.20150226021642.6.png	0.2843716629	0.1487995684	0.0443290696	0	0	0	0	0.2821497321	0	0.4710952044	0.3918916842	0.2780784369	1.3.6.1.4.1.25403.158515237678667.2100.20150226021642.6	0.1323201954	0.1882061511	0.7430431247	0.3918916881	0.0562834367	Qure
1.3.6.1.4.1.25403.158515237678667.2100.20150226021657.12.png	0.6642978787	0.702721417	0.0488598235	0	0	0	0	0.7195925713	0	0.5705798268	0.4649330354	0.5081338286	1.3.6.1.4.1.25403.158515237678667.2100.20150226021657.12	0.1369764954	0.1690285206	0.7377095819	0.3592862785	0.3446280956	Qure
1.3.6.1.4.1.25403.158515237678667.2100.20150226021657.3.png	0.6507711411	0.5991702676	0.0729013085	0	0	0	0	0.4610276818	0	0.3754248619	0.3950957914	0.7023720741	1.3.6.1.4.1.25403.158515237678667.2100.20150226021657.3	0.1634387523	0.2915670872	0.5468433499	0.3950957656	0.195961684	Qure
1.3.6.1.4.1.25403.158515237678667.2100.20150226021657.6.png	0.7658658919	0.9022689462	0.0343588069	0	1	0	1	0.6496844888	0	0.8787165284	0.7385852318	0.37908113	1.3.6.1.4.1.25403.158515237678667.2100.20150226021657.6	0.1670251787	0.716966033	0.5020034313	0.708974123	0.3693264723	Qure
1.3.6.1.4.1.25403.158515237678667.2100.20150226021657.9.png	0.621199429	0.8652316332	0.0422942117	0	0	0	0	0.5015512705	1	0.5271419287	0.4962071168	0.5620046258	1.3.6.1.4.1.25403.158515237678667.2100.20150226021657.9	0.0998647064	0.4444232881	0.2497429997	0.5117118955	0.6500674486	Qure
1.3.6.1.4.1.25403.158515237678667.2100.20150226021658.26.png	0.6062984262	0.2395972162	0.0254415441	0	0	0	0	0.7321902514	0	0.5684859157	0.5182191116	0.2426475435	1.3.6.1.4.1.25403.158515237678667.2100.20150226021658.26	0.1017069593	0.2528891563	0.5245757699	0.2539812326	0.12518242	Qure
1.3.6.1.4.1.25403.158515237678667.2100.20150226021658.3.png	0.7545839068	0.5429876447	0.0367992781	0	1	0	0	0.9181084633	0	0.8885422945	0.6977657062	0.3949445486	1.3.6.1.4.1.25403.158515237678667.2100.20150226021658.3	0.0373448841	0.7255154252	0.2976665497	0.5404525995	0.3249594569	Qure
1.3.6.1.4.1.25403.158515237678667.2100.20150226021658.6.png	0.7285987016	0.8793906569	0.0543447323	0	1	0	0	0.7610979676	0	0.6029737592	0.6716557128	0.4590745568	1.3.6.1.4.1.25403.158515237678667.2100.20150226021658.6	0.2489797622	0.7278754115	0.4088110328	0.5946756005	0.371799767	Qure
1.3.6.1.4.1.25403.158515237678667.2100.20150226021658.9.png	0.6449793078	0.6186905503	0.1032813638	0	1	0	0	0.6409944296	1	0.7405565977	0.607642053	0.4745485485	1.3.6.1.4.1.25403.158515237678667.2100.20150226021658.9	0.2527605593	0.5065229535	0.4344417453	0.5424943566	0.7554692626	Qure
1.3.6.1.4.1.25403.158515237678667.2100.20150226021659.3.png	0.547979176	0.1967952549	0.0252992213	0	0	0	0	0.547979176	0	0.1424867213	0.3869553785	0.4460283816	1.3.6.1.4.1.25403.158515237678667.2100.20150226021659.3	0.0064784274	0.1613954157	0.6432108283	0.2259316146	0.0643867105	Qure
1.3.6.1.4.1.25403.158515237678667.2100.20150226021715.4.png	0.6135076284	0.156315729	0.0246533193	0	0	0	0	0.3863804936	0	0.163241446	0.2118758554	0.6135076284	1.3.6.1.4.1.25403.158515237678667.2100.20150226021715.4	0.266962111	0.1628668308	0.2960905433	0.1350146532	0.1153558716	Qure
1.3.6.1.4.1.25403.158515237678667.2100.20150226021715.7.png	0.6230596682	0.1246334314	0.0311927795	0	0	0	0	0.5840730071	0	0.1281716973	0.5840730013	0.7010329962	1.3.6.1.4.1.25403.158515237678667.2100.20150226021715.7	0.1134609133	0.097126171	0.308090359	0.1249748096	0.2007487714	Qure
1.3.6.1.4.1.25403.158515237678667.2100.20150226021720.25.png	0.6455426206	0.2657529414	0.0287800431	0	0	0	0	0.7109588385	0	0.2167067379	0.5825122566	0.6431567669	1.3.6.1.4.1.25403.158515237678667.2100.20150226021720.25	0.0002640646	0.2932854593	0.3973648846	0.4540657401	0.0055643553	Qure
1.3.6.1.4.1.25403.158515237678667.2100.20150226021724.41.png	0.5747366548	0.1311263293	0.0267881304	0	1	0	0	0.3576570451	0	0.2173636854	0.4375888385	0.3758817613	1.3.6.1.4.1.25403.158515237678667.2100.20150226021724.41	0.0137221664	0.5747366548	0.3156585991	0.3004410267	0.0085216509	Qure
1.3.6.1.4.1.25403.158515237678667.2100.20150226021724.44.png	0.0831414312	0.0501117706	0.0196123105	0	0	0	0	0.1602624208	0	0.0497523546	0.104178637	0.0800782442	1.3.6.1.4.1.25403.158515237678667.2100.20150226021724.44	0.0172329023	0.1054186821	0.2106474787	0.1012810767	0.0159798656	Qure
1.3.6.1.4.1.25403.158515237678667.2100.20150226021725.3.png	0.6475331783	0.0714241415	0.0241383445	0	1	0	0	0.608876586	0	0.7208560109	0.4909663184	0.6784192324	1.3.6.1.4.1.25403.158515237678667.2100.20150226021725.3	0.0032026838	0.5819810033	0.3111942112	0.2820413709	0.021725934	Qure
1.3.6.1.4.1.25403.158515237678667.2100.20150226021730.3.png	0.8348859783	0.1498485804	0.0300812554	0	1	0	1	0.9977870584	0	0.9765990376	0.8348860124	0.4976411462	1.3.6.1.4.1.25403.158515237678667.2100.20150226021730.3	0.0007688436	0.6108294725	0.5076529384	0.7543283105	0.5509163737	Qure
1.3.6.1.4.1.25403.158515237678667.2100.20150226021730.6.png	0.8692244486	0.0916667283	0.0309733301	0	1	0	1	0.9958675504	0	0.9389449358	0.9088202692	0.6712451577	1.3.6.1.4.1.25403.158515237678667.2100.20150226021730.6	0.0092445575	0.9306977391	0.62288481	0.7697710395	0.1311402172	Qure
1.3.6.1.4.1.25403.158515237678667.2100.20150226021739.31.png	0.6743084189	0.5951547623	0.0275861379	0	0	0	0	0.7718586922	0	0.7817231417	0.5484970794	0.1395583153	1.3.6.1.4.1.25403.158515237678667.2100.20150226021739.31	0.0267034676	0.4251745343	0.2968351543	0.2152318507	0.0153319295	Qure
1.3.6.1.4.1.25403.158515237678667.2100.20150226021739.34.png	0.1441499746	0.0378744081	0.0298615675	0	0	0	0	0.2828021646	0	0.1821315587	0.2239544071	0.1774891168	1.3.6.1.4.1.25403.158515237678667.2100.20150226021739.34	0.0271859206	0.0713559613	0.2849232256	0.2239544094	0.0441169813	Qure
1.3.6.1.4.1.25403.158515237678667.2100.20150226021740.12.png	0.1141436079	0.0709222704	0.0251538362	0	0	0	0	0.2349618673	0	0.0678786486	0.2171058335	0.1437898576	1.3.6.1.4.1.25403.158515237678667.2100.20150226021740.12	0.0185426529	0.1119628176	0.133441925	0.2171058357	0.0147141423	Qure
1.3.6.1.4.1.25403.158515237678667.2100.20150226021740.15.png	0.5219550107	0.1262991428	0.0320906416	0	0	0	0	0.5219550133	0	0.1473955512	0.5219550081	0.1486375034	1.3.6.1.4.1.25403.158515237678667.2100.20150226021740.15	0.0293247756	0.2592095435	0.2042254955	0.1478029639	0.0075232498	Qure
1.3.6.1.4.1.25403.158515237678667.2100.20150226021740.3.png	0.6998047823	0.0641759485	0.0304735135	0	0	0	0	0.6511096954	0	0.8103578091	0.6379468425	0.1038778499	1.3.6.1.4.1.25403.158515237678667.2100.20150226021740.3	0.0400293954	0.4092562497	0.6245722175	0.6810637712	0.0286540575	Qure
1.3.6.1.4.1.25403.158515237678667.2100.20150226021740.6.png	0.6737532011	0.274484396	0.0275350492	0	0	0	0	0.762806356	0	0.7327852249	0.5256680224	0.3323419392	1.3.6.1.4.1.25403.158515237678667.2100.20150226021740.6	0.0836695209	0.0938082784	0.2951302528	0.2885296643	0.0458426178	Qure
1.3.6.1.4.1.25403.158515237678667.2100.20150226021740.9.png	0.1943344387	0.0468568318	0.0335889086	0	0	0	0	0.3121762574	0	0.1648212224	0.2499128425	0.280156225	1.3.6.1.4.1.25403.158515237678667.2100.20150226021740.9	0.0318506286	0.3520419896	0.477401793	0.1706119478	0.0182601791	Qure
1.3.6.1.4.1.25403.158515237678667.2100.20150226021741.3.png	0.151204226	0.0940774307	0.0244060177	0	0	0	0	0.3903329968	0	0.2177706063	0.2125784451	0.1918254495	1.3.6.1.4.1.25403.158515237678667.2100.20150226021741.3	0.0429904126	0.0937744156	0.2280521691	0.1484357119	0.0190028306	Qure
1.3.6.1.4.1.25403.158515237678667.2100.20150226021741.6.png	0.1341588311	0.0443501286	0.0336298682	0	0	0	0	0.1990816593	0	0.1821735203	0.2779765995	0.17981942	1.3.6.1.4.1.25403.158515237678667.2100.20150226021741.6	0.0127811907	0.0945087075	0.1501357555	0.2779766023	0.02331369	Qure
1.3.6.1.4.1.25403.158515237678667.2100.20150226021742.3.png	0.8220714573	0.3141053021	0.0337524526	0	0	0	0	0.9101433754	0	0.8355834484	0.6890315192	0.8535274863	1.3.6.1.4.1.25403.158515237678667.2100.20150226021742.3	0.0125222486	0.2661479115	0.2937355638	0.321367681	0.0296023246	Qure
1.3.6.1.4.1.25403.158515237678667.2100.20150226021742.6.png	0.5327601433	0.057254985	0.0305828713	0	0	0	0	0.5327601433	0	0.2586258352	0.4334230997	0.1706843674	1.3.6.1.4.1.25403.158515237678667.2100.20150226021742.6	0.0145322103	0.2523330152	0.2498704195	0.3340860605	0.0218979828	Qure
1.3.6.1.4.1.25403.158515237678667.2100.20150226021801.41.png	0.7466163831	0.4811955988	0.6418596506	0	1	0	0	0.910997808	0	0.8418969512	0.7269991618	0.817478776	1.3.6.1.4.1.25403.158515237678667.2100.20150226021801.41	0.1787261665	0.540465951	0.6912974119	0.6146359444	0.5883649588	Qure
1.3.6.1.4.1.25403.158515237678667.2100.20150226021820.3.png	0.703872025	0.8316105604	0.0370713249	0	0	0	0	0.7250468135	0	0.5549588203	0.4913004624	0.4406892359	1.3.6.1.4.1.25403.158515237678667.2100.20150226021820.3	0.3247751594	0.4272770286	0.4809977114	0.2579191625	0.3248817623	Qure
1.3.6.1.4.1.25403.158515237678667.2100.20150226021820.6.png	0.8715061372	0.7434079051	0.0235810466	0	1	0	1	0.9687865376	0	0.9143126011	0.8895379879	0.909445107	1.3.6.1.4.1.25403.158515237678667.2100.20150226021820.6	0.0452727601	0.8112456203	0.6089397669	0.8638072014	0.5557476282	Qure
1.3.6.1.4.1.25403.158515237678667.2100.20150226021824.29.png	0.6942347288	0.081191346	0.0279014204	0	0	0	0	0.6581805944	0	0.0296924934	0.2207732775	0.7302888036	1.3.6.1.4.1.25403.158515237678667.2100.20150226021824.29	0.0005524407	0.2318512052	0.2223479003	0.2207732797	0.0145839658	Qure
1.3.6.1.4.1.25403.158515237678667.2100.20150226021824.32.png	0.5936256617	0.296271503	0.0290571488	0	0	0	0	0.5936256647	0	0.1074384972	0.5936256588	0.4542010128	1.3.6.1.4.1.25403.158515237678667.2100.20150226021824.32	0.0410469249	0.2096131593	0.387229979	0.1531561166	0.0255424716	Qure
1.3.6.1.4.1.25403.158515237678667.2100.20150226021824.35.png	0.6719524264	0.3344670832	0.0308346301	0	0	0	0	0.3284393847	0	0.1993706822	0.2472971523	0.6719524264	1.3.6.1.4.1.25403.158515237678667.2100.20150226021824.35	0.0009137973	0.2622213662	0.2340385765	0.1991572082	0.0668697804	Qure
1.3.6.1.4.1.25403.158515237678667.2100.20150226021831.36.png	0.8341108111	0.705899477	0.028797796	0	1	0	1	0.9791036248	1	0.9508064985	0.8542942979	0.9647632241	1.3.6.1.4.1.25403.158515237678667.2100.20150226021831.36	0.1033864021	0.7049282193	0.2707364857	0.7823387384	0.7307524085	Qure
1.3.6.1.4.1.25403.158515237678667.2100.20150226021831.39.png	0.8850025411	0.2633662224	0.0270026121	0	1	0	0	0.9823932052	0	0.8996421099	0.8168788532	0.9761276245	1.3.6.1.4.1.25403.158515237678667.2100.20150226021831.39	0.0239076354	0.7499709129	0.1680053025	0.6355089545	0.4539585114	Qure
1.3.6.1.4.1.25403.158515237678667.2100.20150226021835.46.png	0.7719307113	0.7569372654	0.0490602478	0	1	0	0	0.9027940631	1	0.6548020244	0.7371885162	0.8456723094	1.3.6.1.4.1.25403.158515237678667.2100.20150226021835.46	0.0012382524	0.7626482248	0.7433770299	0.6285096407	0.7434725761	Qure
1.3.6.1.4.1.25403.158515237678667.2100.20150226021835.49.png	0.8738736625	0.3837505877	0.0418552198	0	1	0	0	0.9469200373	0	0.8412461281	0.8401269892	0.8464537263	1.3.6.1.4.1.25403.158515237678667.2100.20150226021835.49	0.0347618535	0.8946214318	0.7479935884	0.6777204871	0.4532774091	Qure
1.3.6.1.4.1.25403.158515237678667.2100.20150226021836.3.png	0.6806949135	0.6348975897	0.028483348	0	1	0	0	0.6837678552	0	0.3991078734	0.6013572196	0.858053565	1.3.6.1.4.1.25403.158515237678667.2100.20150226021836.3	0.0002103311	0.6253983378	0.5662974715	0.4949054122	0.4001416266	Qure
1.3.6.1.4.1.25403.158515237678667.2100.20150226021842.13.png	0.1428908228	0.1187185943	0.0389095135	0	0	0	0	0.1889533997	0	0.0217852816	0.1122434062	0.333393991	1.3.6.1.4.1.25403.158515237678667.2100.20150226021842.13	0.0126933008	0.1765385121	0.4738581479	0.0616964176	0.033008486	Qure
1.3.6.1.4.1.25403.158515237678667.2100.20150226021842.16.png	0.2108570574	0.1806703806	0.0277796052	0	0	0	0	0.3507557511	0	0.21687904	0.2284457678	0.460781306	1.3.6.1.4.1.25403.158515237678667.2100.20150226021842.16	0.0281038582	0.2594093382	0.4593541324	0.0867389739	0.0205094777	Qure
1.3.6.1.4.1.25403.158515237678667.2100.20150226021847.10.png	0.7658658919	0.9022689462	0.0343588069	0	1	0	1	0.6496844888	0	0.8787165284	0.7385852318	0.37908113	1.3.6.1.4.1.25403.158515237678667.2100.20150226021847.10	0.1670251787	0.716966033	0.5020034313	0.708974123	0.3693264723	Qure
1.3.6.1.4.1.25403.158515237678667.2100.20150226021847.13.png	0.6211993694	0.8652316332	0.0422942117	0	0	0	0	0.5015513301	1	0.5271418691	0.4962070572	0.5620046258	1.3.6.1.4.1.25403.158515237678667.2100.20150226021847.13	0.0998647213	0.4444232285	0.2497429997	0.5117118955	0.6500675082	Qure
1.3.6.1.4.1.25403.158515237678667.2100.20150226021847.16.png	0.6642978787	0.702721417	0.0488598235	0	0	0	0	0.7195925713	0	0.5705798268	0.4649330354	0.5081338882	1.3.6.1.4.1.25403.158515237678667.2100.20150226021847.16	0.1369764954	0.1690285206	0.7377095819	0.3592862785	0.3446280956	Qure
1.3.6.1.4.1.25403.158515237678667.2100.20150226021847.7.png	0.6507711411	0.5991702676	0.0729013085	0	0	0	0	0.4610276818	0	0.3754248619	0.3950958212	0.7023720741	1.3.6.1.4.1.25403.158515237678667.2100.20150226021847.7	0.1634387523	0.291567117	0.5468433499	0.3950958252	0.1959616989	Qure
1.3.6.1.4.1.25403.158515237678667.2100.20150226021848.12.png	0.6449793078	0.6186905503	0.1032813638	0	1	0	0	0.6409944296	1	0.7405565977	0.607642053	0.4745485485	1.3.6.1.4.1.25403.158515237678667.2100.20150226021848.12	0.2527605593	0.5065229535	0.4344417453	0.5424943566	0.7554692626	Qure
1.3.6.1.4.1.25403.158515237678667.2100.20150226021848.3.png	0.5748659498	0.3351253569	0.0401773117	0	0	0	0	0.5000633001	0	0.6486794949	0.5758550545	0.3674446642	1.3.6.1.4.1.25403.158515237678667.2100.20150226021848.3	0.1518048048	0.3261739314	0.3949155509	0.5788223743	0.2117528021	Qure
1.3.6.1.4.1.25403.158515237678667.2100.20150226021848.6.png	0.7545838949	0.5429876447	0.0367992781	0	1	0	0	0.9181084633	0	0.8885422945	0.697765587	0.3949445486	1.3.6.1.4.1.25403.158515237678667.2100.20150226021848.6	0.0373448841	0.7255154848	0.2976665497	0.5404525995	0.3249594569	Qure
1.3.6.1.4.1.25403.158515237678667.2100.20150226021848.9.png	0.7285987016	0.8793906569	0.0543447323	0	1	0	0	0.7610979676	0	0.6029737592	0.6716557128	0.4590744972	1.3.6.1.4.1.25403.158515237678667.2100.20150226021848.9	0.2489797175	0.7278754115	0.4088110328	0.5946756601	0.3717997074	Qure
1.3.6.1.4.1.25403.158515237678667.2100.20150226021853.47.png	0.8517011995	0.2573958039	0.0351675786	0	1	0	0	0.9475806355	0	0.7413820624	0.7685537319	0.4729280472	1.3.6.1.4.1.25403.158515237678667.2100.20150226021853.47	0.0529882722	0.9492883682	0.634652555	0.4359638691	0.3522784114	Qure
1.3.6.1.4.1.25403.158515237678667.2100.20150226021853.50.png	0.7656544563	0.2131845355	0.0298689641	0	1	0	0	0.9451406598	0	0.7237904072	0.7258191687	0.686419189	1.3.6.1.4.1.25403.158515237678667.2100.20150226021853.50	0.0564164631	0.7471028566	0.6191515923	0.4872426987	0.2666928768	Qure
1.3.6.1.4.1.25403.158515237678667.2100.20150226021854.3.png	0.7628485473	0.7405388951	0.0302242376	0	1	1	0	0.9158222079	0	0.6650092602	0.7184936386	0.6475766897	1.3.6.1.4.1.25403.158515237678667.2100.20150226021854.3	0.1652362645	0.8564404845	0.7960586548	0.4367026985	0.2899800241	Qure
1.3.6.1.4.1.25403.158515237678667.2100.20150226021858.49.png	0.171404178	0.0899281651	0.0359673537	0	0	0	0	0.2686716318	0	0.0667634308	0.2045766542	0.1546720862	1.3.6.1.4.1.25403.158515237678667.2100.20150226021858.49	0.04950561	0.0712164938	0.6661650538	0.2045766562	0.073402822	Qure
1.3.6.1.4.1.25403.158515237678667.2100.20150226021859.3.png	0.2644446849	0.0555241853	0.0414045677	0	0	0	0	0.4285348356	0	0.3936942816	0.2511542712	0.2257568538	1.3.6.1.4.1.25403.158515237678667.2100.20150226021859.3	0.0361378789	0.2743289173	0.6933194995	0.2511542737	0.2578819692	Qure
1.3.6.1.4.1.25403.158515237678667.2100.20150226021859.6.png	0.7286461781	0.1067221016	0.0470675863	0	0	1	0	0.7481502295	0	0.3450168371	0.5866744489	0.2499582022	1.3.6.1.4.1.25403.158515237678667.2100.20150226021859.6	0.0514961891	0.4251986444	0.8511138558	0.1938413978	0.281087935	Qure
1.3.6.1.4.1.25403.158515237678667.2100.20150226021908.10.png	0.6977934832	0.7789910436	0.1899298728	0	0	1	1	0.3430517614	1	0.6195922494	0.6711008515	0.4151868522	1.3.6.1.4.1.25403.158515237678667.2100.20150226021908.10	0.3665360808	0.3326551914	0.7824550271	0.7226094604	0.6120122671	Qure
1.3.6.1.4.1.25403.158515237678667.2100.20150226021908.13.png	0.7134223638	0.9007265568	0.05831578	1	1	1	1	0.5628812909	1	0.7676208615	0.6869691593	0.5690254569	1.3.6.1.4.1.25403.158515237678667.2100.20150226021908.13	0.6424609423	0.6614898443	0.8327316642	0.7558847666	0.7544330955	Qure
1.3.6.1.4.1.25403.158515237678667.2100.20150226021908.16.png	0.670827806	0.7630036473	0.6315394044	1	1	1	0	0.5244866014	1	0.6141362786	0.4885958123	0.2385246009	1.3.6.1.4.1.25403.158515237678667.2100.20150226021908.16	0.6710697412	0.5580555201	0.8762430549	0.257704854	0.7280882597	Qure
1.3.6.1.4.1.25403.158515237678667.2100.20150226021908.19.png	0.7314029932	0.5838644505	0.2100631148	1	0	1	0	0.3020239472	0	0.6734678745	0.288948235	0.2329288125	1.3.6.1.4.1.25403.158515237678667.2100.20150226021908.19	0.7565542459	0.2897194028	0.9117253423	0.2889482677	0.3942214251	Qure
1.3.6.1.4.1.25403.158515237678667.2100.20150226021909.12.png	0.7338247031	0.8480570316	0.0490529612	0	0	1	1	0.4885320365	1	0.6727973223	0.6376087247	0.5180905461	1.3.6.1.4.1.25403.158515237678667.2100.20150226021909.12	0.2337949276	0.4471706748	0.8302241564	0.7928581238	0.6214028597	Qure
1.3.6.1.4.1.25403.158515237678667.2100.20150226021909.3.png	0.9295324217	0.9266675115	0.0258370824	1	1	0	1	0.988231957	1	0.9595749378	0.9097273327	0.9591866732	1.3.6.1.4.1.25403.158515237678667.2100.20150226021909.3	0.9839247465	0.8373619914	0.5184715986	0.8537407517	0.9473758936	Qure
1.3.6.1.4.1.25403.158515237678667.2100.20150226021909.6.png	0.7068758602	0.7328549027	0.0970160589	0	0	1	0	0.6982941031	1	0.6324107051	0.5607826682	0.3591693044	1.3.6.1.4.1.25403.158515237678667.2100.20150226021909.6	0.2588310838	0.3861663342	0.8793659806	0.4891546071	0.7375468016	Qure
1.3.6.1.4.1.25403.158515237678667.2100.20150226021909.9.png	0.6511844182	0.8495768905	0.106590651	1	1	1	0	0.505643487	0	0.6398165822	0.5384272323	0.3644315302	1.3.6.1.4.1.25403.158515237678667.2100.20150226021909.9	0.4697202146	0.7657012343	0.7894052863	0.5582463145	0.4908389449	Qure
1.3.6.1.4.1.25403.158515237678667.2100.20150226021929.44.png	0.7076393962	0.8930089474	0.0322245583	1	0	1	0	0.5351818204	0	0.1043903381	0.4035747031	0.2322186828	1.3.6.1.4.1.25403.158515237678667.2100.20150226021929.44	0.6310362816	0.0737430379	0.7713305354	0.2719675601	0.5299185514	Qure
1.3.6.1.4.1.25403.158515237678667.2100.20150226021929.47.png	0.8533660667	0.2053378373	0.0382290594	0	1	0	1	0.9713389277	0	0.8522446156	0.8364094475	0.9381491542	1.3.6.1.4.1.25403.158515237678667.2100.20150226021929.47	0.0007857767	0.6291100383	0.6263090372	0.8929442167	0.2287680805	Qure
1.3.6.1.4.1.25403.158515237678667.2100.20150226021930.12.png	0.6916190982	0.5155441165	0.0496503711	0	0	1	0	0.6506696939	0	0.6908100247	0.4579732005	0.3157576323	1.3.6.1.4.1.25403.158515237678667.2100.20150226021930.12	0.0005874618	0.434543401	0.909452796	0.2485661209	0.2221249044	Qure
1.3.6.1.4.1.25403.158515237678667.2100.20150226021930.3.png	0.7376075582	0.2849305272	0.0334986113	0	1	1	0	0.8635813594	0	0.1781697869	0.5629843852	0.9191516042	1.3.6.1.4.1.25403.158515237678667.2100.20150226021930.3	0.010686283	0.5851501822	0.75717026	0.2402216792	0.0363121703	Qure
1.3.6.1.4.1.25403.158515237678667.2100.20150226021930.6.png	0.6945436194	0.1432688087	0.0362555422	0	1	0	0	0.8589035273	0	0.2693346739	0.68332203	0.6541475058	1.3.6.1.4.1.25403.158515237678667.2100.20150226021930.6	0.0339457951	0.5818014145	0.6516197324	0.6092612147	0.0898992866	Qure
1.3.6.1.4.1.25403.158515237678667.2100.20150226021930.9.png	0.7891873066	0.2849139273	0.0343731828	0	1	0	0	0.9425858855	0	0.4753125012	0.6995407717	0.9356810451	1.3.6.1.4.1.25403.158515237678667.2100.20150226021930.9	0.0130985184	0.578941524	0.6034992337	0.5770947337	0.1272078305	Qure
1.3.6.1.4.1.25403.158515237678667.2100.20150226021931.3.png	0.5303170085	0.3130284548	0.0301506035	0	0	0	0	0.5303170085	0	0.21275343	0.3861993532	0.4268478155	1.3.6.1.4.1.25403.158515237678667.2100.20150226021931.3	0.035578385	0.1455500275	0.5857043266	0.2420817167	0.3969698548	Qure
1.3.6.1.4.1.25403.158515237678667.5060.20130807020412.12.png	0.2487331652	0.093795687	0.0258305091	0	0	0	0	0.3791573942	0	0.3667292893	0.3935784082	0.1917378008	1.3.6.1.4.1.25403.158515237678667.5060.20130807020412.12	0.0123197613	0.4332073629	0.4419574142	0.3539494574	0.0438017324	Qure
1.3.6.1.4.1.25403.158515237678667.5060.20130807020412.15.png	0.5450901362	0.1712042242	0.0249838047	0	1	0	0	0.2281033844	0	0.3200675249	0.5450901335	0.2957147658	1.3.6.1.4.1.25403.158515237678667.5060.20130807020412.15	0.0635671616	0.5450901389	0.3502109349	0.1018389091	0.0275844894	Qure
1.3.6.1.4.1.25403.158515237678667.5060.20130807020412.18.png	0.1949588989	0.0632171929	0.0217892323	0	0	0	0	0.3909256756	0	0.4797060192	0.3065340511	0.199117586	1.3.6.1.4.1.25403.158515237678667.5060.20130807020412.18	0.0313145109	0.2692010999	0.2712855041	0.0863034576	0.0251535587	Qure
1.3.6.1.4.1.25403.158515237678667.5060.20130807020426.19.png	0.9007595924	0.4120185971	0.0422596745	0	1	1	1	0.9613194466	1	0.9062783718	0.9383149124	0.977378726	1.3.6.1.4.1.25403.158515237678667.5060.20130807020426.19	0.000333468	0.904741168	0.8190807104	0.9809206724	0.7180427313	Qure
1.3.6.1.4.1.25403.158515237678667.5060.20130807020426.22.png	0.8701580363	0.5750357509	0.0387273543	0	1	1	1	0.9699400067	1	0.9135426283	0.9470845437	0.9794297814	1.3.6.1.4.1.25403.158515237678667.5060.20130807020426.22	0.0042152819	0.9383362532	0.8167010546	0.9665190578	0.72483325	Qure
1.3.6.1.4.1.25403.158515237678667.5060.20130807020426.25.png	0.8916181397	0.6628694534	0.0312513821	0	1	1	1	0.964089036	0	0.8875210285	0.9415405965	0.9786623716	1.3.6.1.4.1.25403.158515237678667.5060.20130807020426.25	0.0040472178	0.9339318871	0.7837103605	0.9806203842	0.5295075178	Qure
1.3.6.1.4.1.25403.158515237678667.5060.20130807020426.28.png	0.8870141371	0.8250222206	0.0337278992	0	1	1	1	0.9707098007	1	0.868716538	0.9249821282	0.9695901871	1.3.6.1.4.1.25403.158515237678667.5060.20130807020426.28	0.0015449564	0.9143938422	0.7791631818	0.9461082816	0.7844410539	Qure
1.3.6.1.4.1.25403.158515237678667.5060.20130807020426.31.png	0.8829664188	0.6698774099	0.0404093042	0	1	1	1	0.9760364294	1	0.9071432948	0.9543631053	0.9759215117	1.3.6.1.4.1.25403.158515237678667.5060.20130807020426.31	0.0007337758	0.9598789811	0.8693796992	0.9743937254	0.6597036123	Qure
1.3.6.1.4.1.25403.158515237678667.5060.20130807020426.34.png	0.8986022933	0.7735118866	0.0364400484	0	1	1	1	0.9850281477	1	0.9183789492	0.9531086659	0.978900373	1.3.6.1.4.1.25403.158515237678667.5060.20130807020426.34	0.0007747787	0.9536030889	0.8257406354	0.955424726	0.7437241673	Qure
1.3.6.1.4.1.25403.158515237678667.5060.20130807020426.37.png	0.9075786336	0.7920549512	0.0390015505	0	1	1	1	0.968287468	1	0.910294652	0.9442006922	0.9741764069	1.3.6.1.4.1.25403.158515237678667.5060.20130807020426.37	0.0630757362	0.9318933487	0.9317387342	0.9663273692	0.7492340803	Qure
1.3.6.1.4.1.25403.158515237678667.5060.20130807020427.3.png	0.9040419655	0.8010548353	0.0546293855	0	1	1	1	0.9626213312	1	0.8347106576	0.9181183554	0.970705688	1.3.6.1.4.1.25403.158515237678667.5060.20130807020427.3	0.0030252824	0.918499887	0.9024423957	0.9566411972	0.8715833426	Qure
1.3.6.1.4.1.25403.158515237678667.5060.20130807020444.9.png	0.7530804276	0.3439697921	0.0465279482	0	0	1	0	0.7600191832	0	0.1953231543	0.4598790361	0.7128625512	1.3.6.1.4.1.25403.158515237678667.5060.20130807020444.9	0.0039311233	0.1165321991	0.7863596678	0.4598790407	0.4102853835	Qure
1.3.6.1.4.1.25403.158515237678667.5060.20130807020458.10.png	0.9564393059	0.3477302194	0.030233847	0	1	0	1	0.9885163903	0	0.9182509184	0.9519175863	0.9790476561	1.3.6.1.4.1.25403.158515237678667.5060.20130807020458.10	0.0016898994	0.9343880415	0.6572327018	0.9665152431	0.142399326	Qure
1.3.6.1.4.1.25403.158515237678667.5060.20130807020458.13.png	0.8928313422	0.6717452407	0.0336153321	0	1	0	1	0.9773360491	0	0.8567467332	0.9204969383	0.9755892158	1.3.6.1.4.1.25403.158515237678667.5060.20130807020458.13	0.0012746844	0.9246121049	0.4448447824	0.9232931137	0.379247725	Qure
1.3.6.1.4.1.25403.158515237678667.5060.20130807020458.16.png	0.8981005645	0.4821865261	0.0278121848	0	1	0	1	0.9599084258	0	0.7847087383	0.8834246375	0.9714802504	1.3.6.1.4.1.25403.158515237678667.5060.20130807020458.16	0.0003304718	0.873138845	0.5454487205	0.9159424901	0.0540603101	Qure
1.3.6.1.4.1.25403.158515237678667.5060.20130807020458.4.png	0.9232640412	0.7840163708	0.0320402831	0	1	1	1	0.9919554591	0	0.9653710127	0.965672729	0.9831597805	1.3.6.1.4.1.25403.158515237678667.5060.20130807020458.4	0.0010045335	0.9496811628	0.7905727625	0.9556830525	0.3871866465	Qure
1.3.6.1.4.1.25403.158515237678667.5060.20130807020458.7.png	0.9024491051	0.6782433391	0.0338353291	0	1	0	1	0.9846444726	0	0.9098463058	0.933327911	0.9722611904	1.3.6.1.4.1.25403.158515237678667.5060.20130807020458.7	0.0029681707	0.916729033	0.7117937207	0.9220914841	0.1191201657	Qure
1.3.6.1.4.1.25403.158515237678667.5060.20130807020524.19.png	0.7749201244	0.9323803782	0.0360619985	1	1	0	0	0.9490410686	1	0.9077187777	0.6524300559	0.6960561872	1.3.6.1.4.1.25403.158515237678667.5060.20130807020524.19	0.4764121473	0.6772885323	0.6643766761	0.2554496229	0.9080338478	Qure
1.3.6.1.4.1.25403.158515237678667.5060.20130807020524.22.png	0.7914639709	0.9113161564	0.0249178521	1	1	1	0	0.7999407649	1	0.7052131295	0.6377595051	0.519277513	1.3.6.1.4.1.25403.158515237678667.5060.20130807020524.22	0.9333702922	0.6210424304	0.7866016626	0.4248417318	0.9364678264	Qure
1.3.6.1.4.1.25403.158515237678667.5060.20130807020524.25.png	0.7945558312	0.9017019272	0.0346122049	0	1	1	0	0.9190548062	1	0.4520317316	0.7209452764	0.7208909392	1.3.6.1.4.1.25403.158515237678667.5060.20130807020524.25	0.2155644894	0.6040484309	0.7547316551	0.6397325993	0.9405177832	Qure
1.3.6.1.4.1.25403.158515237678667.5060.20130807020524.31.png	0.8133894798	0.9225461483	0.0251944829	1	0	1	0	0.8995546699	1	0.9236068726	0.7248268103	0.6261937618	1.3.6.1.4.1.25403.158515237678667.5060.20130807020524.31	0.6828335524	0.3793387115	0.7985371351	0.351318866	0.9290168881	Qure
1.3.6.1.4.1.25403.158515237678667.5060.20130807020524.34.png	0.7980376224	0.9168637395	0.0351261869	0	1	1	0	0.9376314878	1	0.8749644756	0.6546897276	0.5475437641	1.3.6.1.4.1.25403.158515237678667.5060.20130807020524.34	0.1537219435	0.5246443748	0.7628413439	0.2815186083	0.9146282077	Qure
1.3.6.1.4.1.25403.158515237678667.5060.20130807020524.37.png	0.8150273814	0.9268708825	0.0362227745	0	1	1	0	0.9485189319	1	0.8291963935	0.7191333157	0.5475016832	1.3.6.1.4.1.25403.158515237678667.5060.20130807020524.37	0.0842874348	0.6595570445	0.7569612861	0.439261049	0.8649538159	Qure
1.3.6.1.4.1.25403.158515237678667.5060.20130807020524.40.png	0.7506718633	0.9170056581	0.0321008898	0	1	0	0	0.9399615526	1	0.7276736498	0.6947231275	0.6543566585	1.3.6.1.4.1.25403.158515237678667.5060.20130807020524.40	0.0249195285	0.6547709107	0.5307290554	0.4564864933	0.6662114859	Qure
1.3.6.1.4.1.25403.158515237678667.5060.20130807020525.12.png	0.6011214256	0.393663615	0.0265692156	0	0	0	0	0.589831531	0	0.1615479141	0.4159176329	0.6124113202	1.3.6.1.4.1.25403.158515237678667.5060.20130807020525.12	0.037965171	0.1914348751	0.2501960099	0.2420037091	0.0260189231	Qure
1.3.6.1.4.1.25403.158515237678667.5060.20130807020525.3.png	0.6790670631	0.859651804	0.0353204086	0	0	0	0	0.8177245259	0	0.5153272152	0.5407289253	0.6619028449	1.3.6.1.4.1.25403.158515237678667.5060.20130807020525.3	0.0554823503	0.4242986143	0.5525509119	0.4055653214	0.1585035026	Qure
1.3.6.1.4.1.25403.158515237678667.5060.20130807020525.6.png	0.7109553814	0.906398654	0.0368809104	0	0	0	0	0.5155120492	0	0.3496051431	0.3825734239	0.3197076917	1.3.6.1.4.1.25403.158515237678667.5060.20130807020525.6	0.2687752247	0.213485986	0.5339741707	0.2496348023	0.1039258391	Qure
1.3.6.1.4.1.25403.158515237678667.5060.20130807020525.9.png	0.6906326545	0.6066714525	0.029346833	0	0	0	0	0.7028980851	0	0.3930958211	0.7028980781	0.7500630021	1.3.6.1.4.1.25403.158515237678667.5060.20130807020525.9	0.0975963697	0.1855072826	0.4259150624	0.1194321439	0.0274105612	Qure
1.3.6.1.4.1.25403.158515237678667.5060.20130807020537.14.png	0.6727718292	0.4717666805	0.2086391002	0	0	1	0	0.6320098042	0	0.1067018211	0.6320097979	0.3306199908	1.3.6.1.4.1.25403.158515237678667.5060.20130807020537.14	0.0553330891	0.263387531	0.7542958856	0.1210459322	0.2961797118	Qure
1.3.6.1.4.1.25403.158515237678667.5060.20130807020550.12.png	0.6739929311	0.0842908397	0.0289118886	0	0	0	0	0.6540842652	0	0.712182641	0.6557118871	0.3363977373	1.3.6.1.4.1.25403.158515237678667.5060.20130807020550.12	0.0438964553	0.1620277911	0.6459857225	0.6008687615	0.015073793	Qure
1.3.6.1.4.1.25403.158515237678667.5060.20130807020550.15.png	0.1995856853	0.1428152323	0.0363478735	0	0	0	0	0.3124811351	0	0.4271827936	0.2714477154	0.2165980041	1.3.6.1.4.1.25403.158515237678667.5060.20130807020550.15	0.0458884016	0.0890567824	0.3536821902	0.2714477181	0.0284946915	Qure
1.3.6.1.4.1.25403.158515237678667.5060.20130807020605.19.png	0.7919152253	0.4714002013	0.2118204683	0	0	1	0	0.8528063893	0	0.7043180466	0.681871828	0.8067401648	1.3.6.1.4.1.25403.158515237678667.5060.20130807020605.19	0.1886843145	0.1709350795	0.9138396978	0.5109372139	0.4010383487	Qure
1.3.6.1.4.1.25403.158515237678667.5060.20130807020605.22.png	0.7411263782	0.8578836918	0.1007034928	1	1	1	0	0.8638068438	1	0.6517674327	0.661240576	0.7414835095	1.3.6.1.4.1.25403.158515237678667.5060.20130807020605.22	0.4541969895	0.5869894624	0.9487789869	0.5423986316	0.9039899111	Qure
1.3.6.1.4.1.25403.158515237678667.5060.20130807020618.21.png	0.6466591058	0.685526073	0.0573118925	0	1	0	0	0.6238579154	0	0.5926086903	0.5583292232	0.7347362638	1.3.6.1.4.1.25403.158515237678667.5060.20130807020618.21	0.2220810652	0.6848964691	0.7061861157	0.5713309646	0.4968225062	Qure
1.3.6.1.4.1.25403.158515237678667.5060.20130807020618.6.png	0.6787809522	0.2695089579	0.0325385518	0	0	0	0	0.7679444551	0	0.7047828436	0.5636155577	0.4779188335	1.3.6.1.4.1.25403.158515237678667.5060.20130807020618.6	0.0232121143	0.2179042846	0.427952081	0.3592866957	0.0296066049	Qure
1.3.6.1.4.1.25403.158515237678667.5060.20130807020618.9.png	0.6822243176	0.3887179494	0.156419307	0	0	1	0	0.7219386101	0	0.2340026498	0.5970460147	0.6264765263	1.3.6.1.4.1.25403.158515237678667.5060.20130807020618.9	0.3022964001	0.3843683302	0.7834361196	0.4721535146	0.2327230722	Qure
1.3.6.1.4.1.25403.158515237678667.5060.20130807020626.4.png	0.8607553516	0.248595655	0.68203789	0	1	0	0	0.9455984831	0	0.4324119389	0.8327911667	0.9265857339	1.3.6.1.4.1.25403.158515237678667.5060.20130807020626.4	0.2033617944	0.9167634845	0.7387520075	0.6360115409	0.384904474	Qure
1.3.6.1.4.1.25403.158515237678667.5060.20130807020636.12.png	0.8472254539	0.937092483	0.0533959083	1	1	1	0	0.9614316821	1	0.8629768491	0.6935629231	0.6971448064	1.3.6.1.4.1.25403.158515237678667.5060.20130807020636.12	0.9783996344	0.6647735834	0.8864886165	0.285069555	0.9431585073	Qure
1.3.6.1.4.1.25403.158515237678667.5060.20130807020703.12.png	0.7548684276	0.644108355	0.0445570014	0	1	0	0	0.8990654945	0	0.6881901622	0.7927231173	0.568279922	1.3.6.1.4.1.25403.158515237678667.5060.20130807020703.12	0.000154339	0.9368435144	0.7011442184	0.6467931271	0.165371716	Qure
1.3.6.1.4.1.25403.158515237678667.5060.20130807020703.15.png	0.7990908142	0.7329956889	0.0354187004	0	1	0	0	0.9911894202	0	0.5275558829	0.7666326742	0.5489037037	1.3.6.1.4.1.25403.158515237678667.5060.20130807020703.15	0.0013585326	0.9770804048	0.7286044359	0.570705235	0.0627138391	Qure
1.3.6.1.4.1.25403.158515237678667.5060.20130807020703.3.png	0.8117964396	0.331599623	0.043089401	0	1	1	0	0.962993443	0	0.6564590931	0.7702639872	0.6118573546	1.3.6.1.4.1.25403.158515237678667.5060.20130807020703.3	0.0128189744	0.969673574	0.8995311856	0.3781248331	0.1870974898	Qure
1.3.6.1.4.1.25403.158515237678667.5060.20130807020703.6.png	0.7832769748	0.5748458505	0.0369277559	0	1	1	0	0.9705868959	0	0.5767373443	0.7741368394	0.3759966791	1.3.6.1.4.1.25403.158515237678667.5060.20130807020703.6	0.0017729497	0.9611269832	0.8422279358	0.5880962014	0.0838442519	Qure
1.3.6.1.4.1.25403.158515237678667.5060.20130807020703.9.png	0.6974214808	0.6796804667	0.0575986914	0	1	1	0	0.6781013608	0	0.3278580606	0.6922621704	0.5576405525	1.3.6.1.4.1.25403.158515237678667.5060.20130807020703.9	0.0029776117	0.8005761504	0.7762681842	0.5981089473	0.0594685674	Qure
1.3.6.1.4.1.25403.158515237678667.5060.20130807020720.3.png	0.1861718361	0.3501114845	0.0284496117	0	0	0	0	0.2786101699	0	0.0810736045	0.1619366552	0.2799019516	1.3.6.1.4.1.25403.158515237678667.5060.20130807020720.3	0.020889407	0.1069767699	0.5387962461	0.1810861379	0.0200581588	Qure
1.3.6.1.4.1.25403.158515237678667.5060.20130807020728.17.png	0.8401459769	0.0778033733	0.0320167504	0	1	1	0	0.9933832288	0	0.2593723536	0.7278415338	0.7558028102	1.3.6.1.4.1.25403.158515237678667.5060.20130807020728.17	0.1405522823	0.9217834473	0.8019188643	0.2683578432	0.2983940244	Qure
1.3.6.1.4.1.25403.158515237678667.5060.20130807020729.15.png	0.8541684145	0.7067117691	0.0379279219	0	0	1	0	0.9484170675	0	0.9181363583	0.7844438527	0.5172396898	1.3.6.1.4.1.25403.158515237678667.5060.20130807020729.15	0.2157665491	0.2371656895	0.9131330252	0.4867781997	0.4366074502	Qure
1.3.6.1.4.1.25403.158515237678667.5060.20130807020729.18.png	0.7721672291	0.7737271786	0.0492671654	0	0	1	0	0.8448165059	0	0.7082755566	0.5905759901	0.3436541557	1.3.6.1.4.1.25403.158515237678667.5060.20130807020729.18	0.2944284379	0.2091294378	0.9434409142	0.33633551	0.2280265987	Qure
1.3.6.1.4.1.25403.158515237678667.5060.20130807020729.3.png	0.6648287134	0.7968611717	0.0308062173	0	1	0	0	0.7908716798	0	0.2079592943	0.5553669116	0.6485850215	1.3.6.1.4.1.25403.158515237678667.5060.20130807020729.3	0.0345418975	0.5324587822	0.5839599371	0.3427702188	0.276229769	Qure
1.3.6.1.4.1.25403.158515237678667.5060.20130807020729.6.png	0.7365947162	0.6130773425	0.0355710052	0	0	1	0	0.8785142303	0	0.6202668548	0.7215472038	0.3756144643	1.3.6.1.4.1.25403.158515237678667.5060.20130807020729.6	0.1244784817	0.2548511922	0.8495679498	0.6658605933	0.491086483	Qure
1.3.6.1.4.1.25403.158515237678667.5060.20130807020729.9.png	0.7467996671	0.4419773519	0.0477750599	0	0	1	0	0.8174992204	0	0.6030415893	0.6618793783	0.3439747095	1.3.6.1.4.1.25403.158515237678667.5060.20130807020729.9	0.1176542863	0.1887149364	0.9047784805	0.5650974512	0.3664588928	Qure
1.3.6.1.4.1.25403.158515237678667.5060.20130807020730.3.png	0.6202453971	0.5876529217	0.0315030739	0	1	0	0	0.3354476988	0	0.171175465	0.4359931306	0.3346303105	1.3.6.1.4.1.25403.158515237678667.5060.20130807020730.3	0.2263042927	0.6528378725	0.5220574737	0.1518856734	0.0451730452	Qure
1.3.6.1.4.1.25403.158515237678667.5060.20130807020740.9.png	0.7083398104	0.2513348758	0.331694752	0	0	0	0	0.7088567019	1	0.2711623907	0.2876438789	0.4503143728	1.3.6.1.4.1.25403.158515237678667.5060.20130807020740.9	0.0757658035	0.2392272055	0.6761948466	0.1681295484	0.7078229785	Qure
1.3.6.1.4.1.25403.158515237678667.5060.20130807020751.3.png	0.6541521938	0.3605662286	0.0377835147	0	0	1	0	0.4716089368	0	0.2713854909	0.512783644	0.6589785218	1.3.6.1.4.1.25403.158515237678667.5060.20130807020751.3	0.0168699268	0.4628338218	0.7906944156	0.5627334118	0.1258827746	Qure
1.3.6.1.4.1.25403.158515237678667.5060.20130807020751.6.png	0.8310864563	0.5791192055	0.0349697918	0	1	1	0	0.9434589148	0	0.3179804385	0.8224530193	0.9339344501	1.3.6.1.4.1.25403.158515237678667.5060.20130807020751.6	0.0214284882	0.8948098421	0.8127433062	0.6290902495	0.2613270581	Qure
1.3.6.1.4.1.25403.158515237678667.5060.20130807020751.9.png	0.8590712973	0.705154717	0.0372479595	0	1	1	0	0.9030183554	0	0.1943493932	0.7988491826	0.9408585429	1.3.6.1.4.1.25403.158515237678667.5060.20130807020751.9	0.080723539	0.9389666915	0.8675802946	0.5545625687	0.5293018818	Qure
1.3.6.1.4.1.25403.158515237678667.5060.20130807020801.12.png	0.8743648952	0.4086265266	0.0813663527	0	1	1	1	0.9839686155	0	0.7929410338	0.8774520137	0.9525654912	1.3.6.1.4.1.25403.158515237678667.5060.20130807020801.12	0.0268736128	0.9486382604	0.7807286978	0.7842601538	0.1819557995	Qure
1.3.6.1.4.1.25403.158515237678667.5060.20130807020801.6.png	0.9060529665	0.427756846	0.0445441604	0	1	0	1	0.9679127336	0	0.8041067719	0.8965275265	0.9536802769	1.3.6.1.4.1.25403.158515237678667.5060.20130807020801.6	0.1113896146	0.9538424611	0.7248888612	0.8602480292	0.1786337197	Qure
1.3.6.1.4.1.25403.158515237678667.5060.20130807020801.9.png	0.8640214713	0.4694679976	0.0444625653	0	1	1	1	0.9766861796	0	0.8568044901	0.8796041586	0.8928620219	1.3.6.1.4.1.25403.158515237678667.5060.20130807020801.9	0.0002509484	0.9075711966	0.7572675347	0.7773547173	0.1461990476	Qure
1.3.6.1.4.1.25403.158515237678667.5060.20130807020818.3.png	0.5514545821	0.185428679	0.0404932685	0	0	0	0	0.3740601242	0	0.5255242586	0.5255242534	0.6033152342	1.3.6.1.4.1.25403.158515237678667.5060.20130807020818.3	0.1599428803	0.1213411167	0.3904204071	0.1572995931	0.0243899729	Qure
1.3.6.1.4.1.25403.158515237678667.5060.20130807020826.11.png	0.8632380462	0.746481657	0.0440317094	0	1	0	0	0.9301583171	0	0.8873843551	0.8467345217	0.8943212032	1.3.6.1.4.1.25403.158515237678667.5060.20130807020826.11	0.0008781062	0.8743482232	0.7129163742	0.6950472593	0.4675071836	Qure
1.3.6.1.4.1.25403.158515237678667.5060.20130807020826.14.png	0.7973072406	0.4462402761	0.040639732	0	1	0	0	0.9414958954	0	0.7840368152	0.7300853115	0.8038436174	1.3.6.1.4.1.25403.158515237678667.5060.20130807020826.14	0.0006407329	0.7270745635	0.7153893113	0.4677339792	0.2000582665	Qure
1.3.6.1.4.1.25403.158515237678667.5060.20130807020826.17.png	0.8446033494	0.6861246824	0.0384266041	0	1	0	0	0.9593526125	0	0.7898671031	0.8242180327	0.9021239877	1.3.6.1.4.1.25403.158515237678667.5060.20130807020826.17	0.0000644612	0.9059336782	0.4814420342	0.6417188048	0.12106888	Qure
1.3.6.1.4.1.25403.158515237678667.5060.20130807020835.15.png	0.7540326592	0.2700821161	0.036477685	0	1	0	0	0.9429097176	0	0.5804404616	0.7097457034	0.8180829883	1.3.6.1.4.1.25403.158515237678667.5060.20130807020835.15	0.0360787287	0.7189844251	0.7304989696	0.5966482162	0.1382196844	Qure
1.3.6.1.4.1.25403.158515237678667.5060.20130807020835.18.png	0.7826835557	0.1557238847	0.0364379101	0	1	0	0	0.8996037245	0	0.1528074592	0.6575522004	0.8475118279	1.3.6.1.4.1.25403.158515237678667.5060.20130807020835.18	0.0018508087	0.7260664701	0.6890257001	0.346986413	0.0734162182	Qure
1.3.6.1.4.1.25403.158515237678667.5060.20130807020843.12.png	0.7252398031	0.5199716687	0.053408701	0	1	0	0	0.9098507762	0	0.7227928638	0.7080044133	0.8749840856	1.3.6.1.4.1.25403.158515237678667.5060.20130807020843.12	0.3382866979	0.615835011	0.6146888137	0.5835391283	0.4767456055	Qure
1.3.6.1.4.1.25403.158515237678667.5060.20130807020843.6.png	0.7513099606	0.2876931429	0.050229907	0	0	0	0	0.8489810228	1	0.7942159772	0.6933118088	0.5396878123	1.3.6.1.4.1.25403.158515237678667.5060.20130807020843.6	0.2572379708	0.4470374882	0.6036872864	0.6830127835	0.6687310338	Qure
1.3.6.1.4.1.25403.158515237678667.5060.20130807020843.9.png	0.7587347289	0.5598499775	0.0535812117	1	1	1	0	0.9487339854	0	0.7587611079	0.8177277425	0.8542467356	1.3.6.1.4.1.25403.158515237678667.5060.20130807020843.9	0.448115021	0.8890259862	0.793417275	0.6743898988	0.1716103256	Qure
1.3.6.1.4.1.25403.158515237678667.5060.20130807020852.3.png	0.6609428565	0.7709977627	0.0530876853	1	0	0	0	0.6884069443	1	0.787012279	0.6115632037	0.5719553232	1.3.6.1.4.1.25403.158515237678667.5060.20130807020852.3	0.4429994524	0.2572225928	0.7106803656	0.3592703938	0.75366503	Qure
1.3.6.1.4.1.25403.158515237678667.5060.20130807020852.6.png	0.6825851396	0.9147045612	0.0441470072	0	0	0	0	0.5593528748	0	0.7442023754	0.5120807472	0.333620429	1.3.6.1.4.1.25403.158515237678667.5060.20130807020852.6	0.0945649147	0.2068979442	0.7299466133	0.2326868922	0.3506503403	Qure
1.3.6.1.4.1.25403.158515237678667.5060.20130807020900.11.png	0.7926880459	0.4154722095	0.0594346933	0	1	1	1	0.8818541765	1	0.8894321918	0.8032484034	0.4288365841	1.3.6.1.4.1.25403.158515237678667.5060.20130807020900.11	0.2810848653	0.6445331573	0.8371962905	0.7971742153	0.6953778863	Qure
1.3.6.1.4.1.25403.158515237678667.5060.20130807020900.8.png	0.7610285278	0.1269209683	0.0344344787	0	1	0	0	0.8501647115	0	0.7817735076	0.7570334654	0.5940331817	1.3.6.1.4.1.25403.158515237678667.5060.20130807020900.8	0.0016211018	0.822137773	0.6190820336	0.5740576982	0.1629278213	Qure
1.3.6.1.4.1.25403.158515237678667.5060.20130807020929.4.png	0.7636051737	0.7402071953	0.0274925046	0	1	0	0	0.8586506248	0	0.677767992	0.675449528	0.797401011	1.3.6.1.4.1.25403.158515237678667.5060.20130807020929.4	0.0026397505	0.8321546912	0.7024734616	0.3355433643	0.4342432916	Qure
1.3.6.1.4.1.25403.158515237678667.5060.20130807020929.7.png	0.7714027096	0.8107486963	0.05177062	0	1	1	0	0.8699029684	0	0.4521142542	0.6687639532	0.747333765	1.3.6.1.4.1.25403.158515237678667.5060.20130807020929.7	0.0049674646	0.706271708	0.8253951669	0.4301172495	0.1918112934	Qure
1.3.6.1.4.1.25403.158515237678667.5060.20130807020938.3.png	0.7727864231	0.083602719	0.0332177319	0	1	0	0	0.8897789717	0	0.9153359532	0.6876477582	0.3754678965	1.3.6.1.4.1.25403.158515237678667.5060.20130807020938.3	0.0252223797	0.5983830094	0.5622931719	0.3470931649	0.1207237616	Qure
1.3.6.1.4.1.25403.158515237678667.5060.20130807021015.11.png	0.5998520381	0.0782531723	0.0333000235	0	1	0	0	0.6197775602	0	0.3425084651	0.5470534942	0.3919425905	1.3.6.1.4.1.25403.158515237678667.5060.20130807021015.11	0.0503937975	0.63272506	0.7370797992	0.3886578083	0.0153729292	Qure
1.3.6.1.4.1.25403.158515237678667.5060.20130807021015.14.png	0.7040763489	0.1013599858	0.0259449985	0	1	0	0	0.7029978633	0	0.1978233159	0.6924420561	0.7389792204	1.3.6.1.4.1.25403.158515237678667.5060.20130807021015.14	0.039790947	0.6818862557	0.5782960653	0.161016494	0.0301175509	Qure
1.3.6.1.4.1.25403.158515237678667.5060.20130807021032.12.png	0.1566321925	0.0663628429	0.042164918	0	0	0	0	0.3507406414	0	0.3122605681	0.2071893791	0.0587870926	1.3.6.1.4.1.25403.158515237678667.5060.20130807021032.12	0.0042222133	0.1165199727	0.2066800147	0.2071893811	0.1508370936	Qure
1.3.6.1.4.1.25403.158515237678667.5060.20130807021033.12.png	0.1462373272	0.1024762243	0.0185135566	0	0	0	0	0.2177945077	0	0.3719610274	0.230627864	0.0881960541	1.3.6.1.4.1.25403.158515237678667.5060.20130807021033.12	0.0115523599	0.139758572	0.202346459	0.1929973811	0.0323865935	Qure
1.3.6.1.4.1.25403.158515237678667.5060.20130807021033.3.png	0.1092297792	0.0701776743	0.0313167684	0	0	0	0	0.1456940919	0	0.1653212607	0.1574695255	0.0564721487	1.3.6.1.4.1.25403.158515237678667.5060.20130807021033.3	0.0188579503	0.1297168136	0.1893806159	0.1891459376	0.0479747839	Qure
1.3.6.1.4.1.25403.158515237678667.5060.20130807021033.6.png	0.1185266122	0.0802783668	0.0412499346	0	0	0	0	0.126297012	0	0.1381022334	0.2234438188	0.0556477383	1.3.6.1.4.1.25403.158515237678667.5060.20130807021033.6	0.0066581918	0.0834778398	0.1690566093	0.2234438509	0.1561371386	Qure
1.3.6.1.4.1.25403.158515237678667.5060.20130807021033.9.png	0.6481937752	0.0499082357	0.0367060602	0	0	0	0	0.7245665789	0	0.3749248087	0.5718209715	0.0506503731	1.3.6.1.4.1.25403.158515237678667.5060.20130807021033.9	0.005302161	0.1959969699	0.2287805527	0.4190754592	0.0912451744	Qure
1.3.6.1.4.1.25403.158515237678667.5060.20130807021057.5.png	0.8635056848	0.4077783823	0.0340292901	0	1	1	0	0.8692323565	0	0.4948461354	0.7983059857	0.9193937778	1.3.6.1.4.1.25403.158515237678667.5060.20130807021057.5	0.0355426595	0.8535938859	0.877002418	0.6720917225	0.2252489328	Qure
1.3.6.1.4.1.25403.158515237678667.5060.20130807021105.11.png	0.658108703	0.7086564898	0.0395246521	0	0	1	0	0.5008903742	0	0.684230566	0.5159357372	0.2276912034	1.3.6.1.4.1.25403.158515237678667.5060.20130807021105.11	0.0091326181	0.2465258539	0.8808303475	0.362686336	0.1062427908	Qure
1.3.6.1.4.1.25403.158515237678667.5060.20130807021105.14.png	0.6696211692	0.6513882875	0.0370539762	1	1	1	0	0.4996389747	1	0.6434156299	0.5559874149	0.2030350566	1.3.6.1.4.1.25403.158515237678667.5060.20130807021105.14	0.5924544334	0.6739950776	0.9095185399	0.1933330446	0.6605888009	Qure
1.3.6.1.4.1.25403.158515237678667.5060.20130807021105.17.png	0.7772946358	0.4079743922	0.0331424177	0	1	1	0	0.4086768329	0	0.3936385512	0.4658215023	0.2768165469	1.3.6.1.4.1.25403.158515237678667.5060.20130807021105.17	0.0009496353	0.7266062498	0.8279830813	0.4361978769	0.2334764898	Qure
1.3.6.1.4.1.25403.158515237678667.5060.20130807021105.20.png	0.2928954038	0.4531807899	0.0300581101	0	0	0	0	0.3447900414	0	0.269069314	0.3244063822	0.3278134763	1.3.6.1.4.1.25403.158515237678667.5060.20130807021105.20	0.0008111393	0.3185756803	0.6302461028	0.3244063854	0.1984920204	Qure
1.3.6.1.4.1.25403.158515237678667.5060.20130807021106.3.png	0.7039812207	0.5155698657	0.041731365	0	1	1	0	0.4034035504	0	0.7429931164	0.3889499585	0.4241935015	1.3.6.1.4.1.25403.158515237678667.5060.20130807021106.3	0.0009529605	0.6621683836	0.895193696	0.3531398773	0.127310425	Qure
1.3.6.1.4.1.25403.158515237678667.5060.20130807021114.12.png	0.7787276338	0.4321453273	0.0402677655	0	0	1	0	0.7694650888	0	0.3570364118	0.7694650811	0.7342889905	1.3.6.1.4.1.25403.158515237678667.5060.20130807021114.12	0.0336161181	0.2160656601	0.8416913748	0.1197333038	0.0255505051	Qure
1.3.6.1.4.1.25403.158515237678667.5060.20130807021123.5.png	0.6071376981	0.0813346803	0.0281827543	0	0	0	0	0.5520415902	0	0.1234663725	0.5520415847	0.7173299193	1.3.6.1.4.1.25403.158515237678667.5060.20130807021123.5	0.1259190738	0.2599546313	0.3917935491	0.1129051819	0.0672205314	Qure
1.3.6.1.4.1.25403.158515237678667.5060.20130807021139.13.png	0.6763524887	0.2429768294	0.0349206589	0	1	1	0	0.8142333031	0	0.5390820503	0.6045211538	0.4696668088	1.3.6.1.4.1.25403.158515237678667.5060.20130807021139.13	0.0113223726	0.5973703265	0.8265556097	0.4673989713	0.1018541306	Qure
1.3.6.1.4.1.25403.158515237678667.5060.20130807021140.3.png	0.7203783989	0.1391440034	0.0417888723	0	0	1	0	0.5615862608	0	0.3606139421	0.454419849	0.354056716	1.3.6.1.4.1.25403.158515237678667.5060.20130807021140.3	0.0016605802	0.3595312238	0.879170537	0.3472534418	0.4596063197	Qure
1.3.6.1.4.1.25403.158515237678667.5060.20130807021140.6.png	0.6851662156	0.2055930197	0.0399974063	0	0	1	0	0.6254362464	0	0.5969332457	0.5109144432	0.7623978853	1.3.6.1.4.1.25403.158515237678667.5060.20130807021140.6	0.0081748012	0.2428054661	0.9301492572	0.3103737831	0.051408112	Qure
1.3.6.1.4.1.25403.158515237678667.5060.20130807021140.9.png	0.7221166805	0.2180235982	0.0456570387	0	1	1	0	0.7429389358	0	0.6491363049	0.6287759919	0.2341088206	1.3.6.1.4.1.25403.158515237678667.5060.20130807021140.9	0.0012065576	0.6675294042	0.9222027659	0.1448815763	0.0703109279	Qure
1.3.6.1.4.1.25403.158515237678667.5060.20130807021210.16.png	0.8034686138	0.1416197717	0.0250676014	0	1	0	0	0.8970175385	0	0.3545598388	0.8118785579	0.7782387733	1.3.6.1.4.1.25403.158515237678667.5060.20130807021210.16	0.0001988839	0.7267395854	0.5653894544	0.1292456388	0.0283942409	Qure
1.3.6.1.4.1.25403.158515237678667.5060.20130807021211.12.png	0.6714311829	0.0975575447	0.0302539784	0	0	0	0	0.7424808145	0	0.32939592	0.5722687216	0.6995440125	1.3.6.1.4.1.25403.158515237678667.5060.20130807021211.12	0.0714310557	0.3167560697	0.4505838752	0.4020565748	0.018816011	Qure
1.3.6.1.4.1.25403.158515237678667.5060.20130807021211.15.png	0.8062441822	0.1975858212	0.0337014012	0	1	0	0	0.9655448198	0	0.8547341824	0.7460979205	0.7472792268	1.3.6.1.4.1.25403.158515237678667.5060.20130807021211.15	0.0004294303	0.7175647616	0.5063044429	0.4465478361	0.1524490118	Qure
1.3.6.1.4.1.25403.158515237678667.5060.20130807021211.3.png	0.6765577552	0.0697955936	0.0336158648	0	1	0	0	0.9487518072	0	0.5354991555	0.614576517	0.7544735074	1.3.6.1.4.1.25403.158515237678667.5060.20130807021211.3	0.0490655676	0.5294877887	0.6539701223	0.4445673525	0.0401788391	Qure
1.3.6.1.4.1.25403.158515237678667.5060.20130807021211.6.png	0.672189149	0.1432608813	0.0355203785	0	0	0	0	0.8503538966	0	0.3830300272	0.5112631701	0.6549503803	1.3.6.1.4.1.25403.158515237678667.5060.20130807021211.6	0.0004691579	0.4247106612	0.61998564	0.2587249279	0.1438764632	Qure
1.3.6.1.4.1.25403.158515237678667.5060.20130807021211.9.png	0.6882445216	0.1161696762	0.0344063789	0	1	0	0	0.7071880102	0	0.2430185974	0.4869723304	0.4428314865	1.3.6.1.4.1.25403.158515237678667.5060.20130807021211.9	0.0022374478	0.669301033	0.6716182828	0.3306467235	0.1008307114	Qure
1.3.6.1.4.1.25403.158515237678667.5060.20130807021212.3.png	0.7439432975	0.0690340102	0.0376028083	0	1	0	0	0.9744268656	0	0.5849733949	0.6683534963	0.6763970256	1.3.6.1.4.1.25403.158515237678667.5060.20130807021212.3	0.0714900345	0.8155657053	0.6412760019	0.2984481156	0.0274073295	Qure
1.3.6.1.4.1.25403.158515237678667.5060.20130807021212.6.png	0.8178016739	0.2710883617	0.028677566	0	1	0	1	0.9823992848	0	0.9390197396	0.8288629034	0.7624958754	1.3.6.1.4.1.25403.158515237678667.5060.20130807021212.6	0.0080449525	0.6690863967	0.6439250708	0.7249458432	0.5528115034	Qure
1.3.6.1.4.1.25403.158515237678667.5060.20130807021212.9.png	0.8517203566	0.346141547	0.0340425372	0	0	0	1	0.9716242552	0	0.8221033216	0.7783594112	0.8560343981	1.3.6.1.4.1.25403.158515237678667.5060.20130807021212.9	0.0025560975	0.4892298281	0.5937828422	0.8304803967	0.4192067981	Qure
1.3.6.1.4.1.25403.158515237678667.5060.20130807021223.11.png	0.8902168338	0.7427513599	0.0273643173	0	1	1	1	0.9818028212	1	0.9548766017	0.9441921091	0.952989161	1.3.6.1.4.1.25403.158515237678667.5060.20130807021223.11	0.0765605867	0.8711122274	0.8089527488	0.9689765573	0.7862979174	Qure
1.3.6.1.4.1.25403.158515237678667.5060.20130807021224.12.png	0.8106279969	0.9313479662	0.0260293577	1	0	0	0	0.3993256986	1	0.2445887178	0.2134967872	0.7743746638	1.3.6.1.4.1.25403.158515237678667.5060.20130807021224.12	0.6563476324	0.2665254176	0.666575253	0.2134968042	0.8804416656	Qure
1.3.6.1.4.1.25403.158515237678667.5060.20130807021224.6.png	0.7426715342	0.9168061018	0.0346401334	1	0	1	1	0.7332897186	0	0.8279578686	0.706119476	0.6214158535	1.3.6.1.4.1.25403.158515237678667.5060.20130807021224.6	0.5583492517	0.4890604615	0.8032642007	0.7741698027	0.3782409728	Qure
1.3.6.1.4.1.25403.158515237678667.5060.20130807021224.9.png	0.7669339178	0.9222105742	0.0371902585	0	1	1	1	0.7155904174	1	0.7181901932	0.7491654139	0.8060309291	1.3.6.1.4.1.25403.158515237678667.5060.20130807021224.9	0.0472608283	0.7857676744	0.7768219709	0.7771131396	0.6515149474	Qure
1.3.6.1.4.1.25403.158515237678667.5060.20130807021225.15.png	0.7830085496	0.4040630758	0.1102779284	0	1	1	0	0.8738969564	1	0.7870228291	0.7641403656	0.7237033844	1.3.6.1.4.1.25403.158515237678667.5060.20130807021225.15	0.1325087547	0.7955930829	0.8006917238	0.6000487208	0.7360115051	Qure
1.3.6.1.4.1.25403.158515237678667.5060.20130807021252.12.png	0.8806440111	0.3047868907	0.030362457	0	1	0	0	0.9761400223	0	0.8384029269	0.8432326296	0.8002524376	1.3.6.1.4.1.25403.158515237678667.5060.20130807021252.12	0.0457021408	0.945192039	0.4842074811	0.6131953597	0.3892102838	Qure
1.3.6.1.4.1.25403.158515237678667.5060.20130807021252.15.png	0.8324876921	0.9123980999	0.0389007442	0	1	0	0	0.9831328988	0	0.8314729929	0.761493681	0.7372940779	1.3.6.1.4.1.25403.158515237678667.5060.20130807021252.15	0.2248258293	0.7691344023	0.3951657116	0.4622343779	0.2274029255	Qure
1.3.6.1.4.1.25403.158515237678667.5060.20130807021252.3.png	0.6423804341	0.2408246398	0.0293823238	0	1	0	0	0.6540967226	0	0.0837530568	0.6365222867	0.1280986965	1.3.6.1.4.1.25403.158515237678667.5060.20130807021252.3	0.0654934272	0.6365222931	0.4851198792	0.0890765712	0.0226306878	Qure
1.3.6.1.4.1.25403.158515237678667.5060.20130807021252.6.png	0.5160378192	0.1186399162	0.0260655005	0	0	0	0	0.5160378218	0	0.0978873372	0.5160378166	0.1466053575	1.3.6.1.4.1.25403.158515237678667.5060.20130807021252.6	0.0311423894	0.3617923558	0.4346338809	0.112720795	0.0881214142	Qure
1.3.6.1.4.1.25403.158515237678667.5060.20130807021252.9.png	0.7864375308	0.168451488	0.0377481543	0	1	0	0	0.9274551272	0	0.0813655108	0.6558605013	0.7303397655	1.3.6.1.4.1.25403.158515237678667.5060.20130807021252.9	0.0378211848	0.8320947289	0.383959353	0.2080316991	0.0316737592	Qure
1.3.6.1.4.1.25403.158515237678667.5060.20130807021253.12.png	0.7785815194	0.8941876888	0.0365964547	0	0	0	0	0.9776992798	0	0.6238090992	0.6186300098	0.2659877837	1.3.6.1.4.1.25403.158515237678667.5060.20130807021253.12	0.0744044408	0.2773940861	0.5353032351	0.254381597	0.2017438114	Qure
1.3.6.1.4.1.25403.158515237678667.5060.20130807021253.15.png	0.7259342069	0.8145839572	0.0380079783	0	0	0	0	0.8681184053	1	0.7404357195	0.5392113897	0.3445594907	1.3.6.1.4.1.25403.158515237678667.5060.20130807021253.15	0.2400762588	0.2645352185	0.5557886362	0.2103044391	0.6673215628	Qure
1.3.6.1.4.1.25403.158515237678667.5060.20130807021253.18.png	0.9556322463	0.9213762283	0.0375203155	0	0	0	0	0.9727602601	0	0.3873082399	0.9727602504	0.2642070353	1.3.6.1.4.1.25403.158515237678667.5060.20130807021253.18	0.1442510635	0.3650865257	0.6221752167	0.0873818249	0.0670371279	Qure
1.3.6.1.4.1.25403.158515237678667.5060.20130807021253.3.png	0.7621670659	0.8674051762	0.0400624946	0	1	0	0	0.9488480687	1	0.7325565219	0.6988341785	0.1399312466	1.3.6.1.4.1.25403.158515237678667.5060.20130807021253.3	0.1645701826	0.7005307078	0.43639642	0.1992568076	0.6248277426	Qure
1.3.6.1.4.1.25403.158515237678667.5060.20130807021253.6.png	0.7387244395	0.90222615	0.0929083899	0	0	0	0	0.7877415419	0	0.5807061791	0.6842238869	0.1510884464	1.3.6.1.4.1.25403.158515237678667.5060.20130807021253.6	0.0708629936	0.1290407926	0.6699410081	0.1275035292	0.4829667211	Qure
1.3.6.1.4.1.25403.158515237678667.5060.20130807021253.9.png	0.7769708633	0.8715429306	0.0410255566	0	0	0	0	0.4224289358	1	0.2587833703	0.2902211838	0.23754327	1.3.6.1.4.1.25403.158515237678667.5060.20130807021253.9	0.1125026569	0.3738361895	0.3170695305	0.105836302	0.6823987961	Qure
1.3.6.1.4.1.25403.158515237678667.5060.20130807021302.13.png	0.6880893707	0.3989672363	0.0291477777	0	1	0	0	0.5933515429	1	0.4463944435	0.497280755	0.820287168	1.3.6.1.4.1.25403.158515237678667.5060.20130807021302.13	0.1611229181	0.6919970512	0.6430913806	0.4070504308	0.6467217207	Qure
1.3.6.1.4.1.25403.158515237678667.5060.20130807021302.16.png	0.7862339616	0.4600102007	0.0416363254	0	1	1	0	0.4217332006	0	0.0506126098	0.3295510991	0.7664916515	1.3.6.1.4.1.25403.158515237678667.5060.20130807021302.16	0.0016089603	0.7295751572	0.8626351953	0.246321857	0.1634245217	Qure
1.3.6.1.4.1.25403.158515237678667.5060.20130807021303.12.png	0.2683004269	0.3117440939	0.046499826	0	0	0	0	0.2983079255	0	0.1049550548	0.2070618714	0.5191982985	1.3.6.1.4.1.25403.158515237678667.5060.20130807021303.12	0.0891909376	0.2656468749	0.7152270079	0.1593376547	0.2341351509	Qure
1.3.6.1.4.1.25403.158515237678667.5060.20130807021303.6.png	0.8613190651	0.3360045254	0.0471070483	0	0	1	0	0.3664038479	0	0.0742575228	0.3991338571	0.9140937328	1.3.6.1.4.1.25403.158515237678667.5060.20130807021303.6	0.1218299493	0.1449978501	0.808544457	0.3991338313	0.1295938641	Qure
1.3.6.1.4.1.25403.158515237678667.5060.20130807021303.9.png	0.7443337583	0.3946700692	0.0437107868	0	0	1	0	0.7044423819	0	0.1891791224	0.527680156	0.8791522384	1.3.6.1.4.1.25403.158515237678667.5060.20130807021303.9	0.0707654506	0.1245291904	0.866060257	0.3509179056	0.0591405034	Qure
1.3.6.1.4.1.25403.158515237678667.5060.20130807021313.3.png	0.1555694483	0.1064082608	0.0316957682	0	0	0	0	0.244994238	0	0.1826589108	0.1696815188	0.1828573346	1.3.6.1.4.1.25403.158515237678667.5060.20130807021313.3	0.003424085	0.0775547996	0.4628622234	0.173518151	0.0756086409	Qure
1.3.6.1.4.1.25403.158515237678667.5060.20130807021338.11.png	0.822042048	0.186312601	0.0516314022	0	0	1	0	0.3517859876	0	0.240032509	0.1784821744	0.4782459438	1.3.6.1.4.1.25403.158515237678667.5060.20130807021338.11	0.0214995332	0.0711801872	0.822042048	0.0509299785	0.0194155667	Qure
1.3.6.1.4.1.25403.158515237678667.5060.20130807021338.8.png	0.856514769	0.2796848118	0.0493400618	0	0	1	0	0.8262225986	0	0.4078183472	0.8262225903	0.2246187776	1.3.6.1.4.1.25403.158515237678667.5060.20130807021338.8	0.0549168587	0.1173279509	0.9170991182	0.1128887087	0.0199433435	Qure
1.3.6.1.4.1.25403.158515237678667.5060.20130807021348.13.png	0.8508414847	0.2821386755	0.0341427997	0	1	1	1	0.9803604484	1	0.9382103682	0.8877539613	0.8956596851	1.3.6.1.4.1.25403.158515237678667.5060.20130807021348.13	0.0877723172	0.7589036226	0.8068782687	0.8735411167	0.6654244065	Qure
1.3.6.1.4.1.25403.158515237678667.5060.20130807021348.16.png	0.8836861316	0.8315337896	0.0405106544	0	1	1	1	0.981783092	1	0.9367626905	0.9340009666	0.8618391156	1.3.6.1.4.1.25403.158515237678667.5060.20130807021348.16	0.3947014809	0.9211791754	0.8123463392	0.896279037	0.7774509788	Qure
1.3.6.1.4.1.25403.158515237678667.5060.20130807021349.12.png	0.8368209591	0.2379131019	0.0408526547	0	0	0	0	0.9844557047	1	0.4522653222	0.7424878441	0.9675574899	1.3.6.1.4.1.25403.158515237678667.5060.20130807021349.12	0.1118202657	0.3897436261	0.6117705107	0.5005199909	0.6527827978	Qure
1.3.6.1.4.1.25403.158515237678667.5060.20130807021349.3.png	0.8953511797	0.4638288319	0.0330373608	0	1	0	1	0.9904634356	1	0.9586128592	0.905498562	0.8898900151	1.3.6.1.4.1.25403.158515237678667.5060.20130807021349.3	0.1291027367	0.7680156827	0.5737476349	0.904902339	0.8500753641	Qure
1.3.6.1.4.1.25403.158515237678667.5060.20130807021349.6.png	0.8247915929	0.3428814411	0.0308179148	0	1	0	1	0.9877279997	1	0.8606908321	0.8049824218	0.9471523762	1.3.6.1.4.1.25403.158515237678667.5060.20130807021349.6	0.0985970944	0.5715518594	0.5865482092	0.7999590635	0.8014765978	Qure
1.3.6.1.4.1.25403.158515237678667.5060.20130807021349.9.png	0.8508897386	0.1058275327	0.0329746418	0	0	0	1	0.9856739044	1	0.7126526237	0.8424762857	0.9688471556	1.3.6.1.4.1.25403.158515237678667.5060.20130807021349.9	0.0368954949	0.3123214245	0.6884019971	0.8291023374	0.7665861249	Qure
1.3.6.1.4.1.25403.158515237678667.5060.20130807021409.12.png	0.7544397113	0.7906540632	0.0304429103	0	1	1	0	0.8975383639	1	0.7894165516	0.7507101875	0.5577818751	1.3.6.1.4.1.25403.158515237678667.5060.20130807021409.12	0.0016527956	0.6531335115	0.8286424279	0.6627521515	0.7676407099	Qure
1.3.6.1.4.1.25403.158515237678667.5060.20130807021409.15.png	0.7858881352	0.9272028804	0.0754537433	1	0	1	0	0.9187651873	1	0.8227374554	0.6814452989	0.5088310838	1.3.6.1.4.1.25403.158515237678667.5060.20130807021409.15	0.4652532935	0.4286557734	0.8702279925	0.5556228161	0.8155848384	Qure
1.3.6.1.4.1.25403.158515237678667.5060.20130807021409.6.png	0.8088685357	0.9156073332	0.0321993902	0	0	1	0	0.9385510683	1	0.8666386604	0.7424892765	0.5979645252	1.3.6.1.4.1.25403.158515237678667.5060.20130807021409.6	0.143540591	0.4711693227	0.8695291877	0.6935980916	0.7312996984	Qure
1.3.6.1.4.1.25403.158515237678667.5060.20130807021409.9.png	0.7918423072	0.8959513903	0.0328564122	1	0	1	0	0.9366637468	1	0.6949414611	0.59500563	0.3757256269	1.3.6.1.4.1.25403.158515237678667.5060.20130807021409.9	0.781062007	0.4157997966	0.9216074944	0.3326174021	0.7176644206	Qure
1.3.6.1.4.1.25403.158515237678667.5060.20130807021410.3.png	0.8894903622	0.8568962812	0.0864900351	0	0	1	1	0.9688103795	0	0.9279354811	0.9045449863	0.4800110459	1.3.6.1.4.1.25403.158515237678667.5060.20130807021410.3	0.0232705213	0.3398921788	0.8618660569	0.816888988	0.4519648552	Qure
1.3.6.1.4.1.25403.158515237678667.5060.20130807021419.11.png	0.8316025532	0.2044845968	0.0396478698	0	1	1	0	0.9727340341	0	0.5517828465	0.7717658262	0.9832426906	1.3.6.1.4.1.25403.158515237678667.5060.20130807021419.11	0.0597749241	0.9433938861	0.7666960359	0.6191524863	0.2971876264	Qure
1.3.6.1.4.1.25403.158515237678667.5060.20130807021419.8.png	0.8740956525	0.2266965955	0.0401006341	0	1	1	1	0.9784456491	0	0.7620326281	0.8748935439	0.9559056163	1.3.6.1.4.1.25403.158515237678667.5060.20130807021419.8	0.0013541217	0.9579928517	0.7882962227	0.8011030555	0.0990140885	Qure
1.3.6.1.4.1.25403.158515237678667.5060.20130807021435.11.png	0.8958177762	0.0945423469	0.023692647	0	1	0	1	0.9749127626	0	0.7456293702	0.879375396	0.9780296683	1.3.6.1.4.1.25403.158515237678667.5060.20130807021435.11	0.0318102166	0.8389276862	0.4157096446	0.9580317736	0.2280476391	Qure
1.3.6.1.4.1.25403.158515237678667.5060.20130807021435.8.png	0.8413040237	0.0474099815	0.0353278778	0	1	0	1	0.9644177556	0	0.6959833503	0.829922078	0.8982136846	1.3.6.1.4.1.25403.158515237678667.5060.20130807021435.8	0.0211604033	0.8371225595	0.4116633534	0.8221647143	0.0125804693	Qure
1.3.6.1.4.1.25403.158515237678667.5060.20130807021436.3.png	0.9193265534	0.1369187534	0.0286037643	0	1	0	1	0.9967695475	0	0.7439500093	0.9056570507	0.9876741767	1.3.6.1.4.1.25403.158515237678667.5060.20130807021436.3	0.0516177528	0.9838748574	0.4533002079	0.8980336785	0.0149774877	Qure
1.3.6.1.4.1.25403.158515237678667.5060.20130807021445.12.png	0.7744648028	0.6833395362	0.2863464355	0	1	0	1	0.9094716907	1	0.8769010305	0.8245238045	0.4504004121	1.3.6.1.4.1.25403.158515237678667.5060.20130807021445.12	0.2594954967	0.8016721606	0.7384124398	0.7100503445	0.6152950525	Qure
1.3.6.1.4.1.25403.158515237678667.5060.20130807021445.3.png	0.8099785841	0.264819175	0.0417185798	0	1	1	0	0.8786742091	0	0.8297367096	0.7912947516	0.7691759467	1.3.6.1.4.1.25403.158515237678667.5060.20130807021445.3	0.020118827	0.7760852575	0.8149046302	0.680682838	0.261900872	Qure
1.3.6.1.4.1.25403.158515237678667.5060.20130807021445.6.png	0.7116897342	0.1803582311	0.0410518534	0	0	1	0	0.8275794387	0	0.5394308567	0.600536941	0.7012076974	1.3.6.1.4.1.25403.158515237678667.5060.20130807021445.6	0.0072663724	0.481005758	0.889693737	0.5541318059	0.1015676707	Qure
1.3.6.1.4.1.25403.158515237678667.5060.20130807021445.9.png	0.6465421912	0.2457316518	0.2443944514	1	1	0	0	0.8046947718	0	0.6089193225	0.6166140422	0.482750535	1.3.6.1.4.1.25403.158515237678667.5060.20130807021445.9	0.5405689478	0.6619138718	0.5626521707	0.5578341484	0.5355087519	Qure
1.3.6.1.4.1.25403.158515237678667.5060.20130807021446.12.png	0.8285482609	0.9549357891	0.0525439605	1	0	0	0	0.8800135851	1	0.8054669499	0.6766771061	0.840550065	1.3.6.1.4.1.25403.158515237678667.5060.20130807021446.12	0.7625178099	0.4473311305	0.5808568001	0.5738968849	0.8796765208	Qure
1.3.6.1.4.1.25403.158515237678667.5060.20130807021446.15.png	0.7867120635	0.9671376348	0.0438032039	1	1	0	1	0.9458615184	1	0.6420447826	0.7146669012	0.8098624945	1.3.6.1.4.1.25403.158515237678667.5060.20130807021446.15	0.8293994665	0.5476125479	0.5698661208	0.7231487632	0.9006744623	Qure
1.3.6.1.4.1.25403.158515237678667.5060.20130807021446.3.png	0.8064249403	0.8495356441	0.1119710431	1	0	0	1	0.9537326694	1	0.8204392195	0.8480189613	0.7102689743	1.3.6.1.4.1.25403.158515237678667.5060.20130807021446.3	0.5937302709	0.2588207424	0.6167007089	0.7698851824	0.9057886004	Qure
1.3.6.1.4.1.25403.158515237678667.5060.20130807021446.6.png	0.8205733806	0.8626520038	0.0659012794	1	0	0	0	0.9230547547	1	0.9164612293	0.768734691	0.5840681791	1.3.6.1.4.1.25403.158515237678667.5060.20130807021446.6	0.7686072588	0.3598708212	0.5476390719	0.4666881561	0.9204355478	Qure
1.3.6.1.4.1.25403.158515237678667.5060.20130807021446.9.png	0.7981672255	0.8454401493	0.0431095697	1	0	0	0	0.8555145264	1	0.6820186377	0.6939999239	0.7416601777	1.3.6.1.4.1.25403.158515237678667.5060.20130807021446.9	0.8697384	0.3031637967	0.5005705953	0.5444665551	0.8987987638	Qure
1.3.6.1.4.1.25403.158515237678667.5060.20130807021447.3.png	0.8540286792	0.9660428166	0.0554588512	1	0	0	1	0.9408321381	1	0.9106042385	0.7494497877	0.8326368928	1.3.6.1.4.1.25403.158515237678667.5060.20130807021447.3	0.8941822052	0.4227838218	0.5207895041	0.7235789299	0.8149024248	Qure
1.3.6.1.4.1.25403.158515237678667.5060.20130807021447.6.png	0.8632005053	0.9610429406	0.0487363152	1	1	0	1	0.926494956	1	0.8387796879	0.8626199939	0.8947299123	1.3.6.1.4.1.25403.158515237678667.5060.20130807021447.6	0.7503269911	0.8145999908	0.5476366878	0.8706053495	0.8496047258	Qure
1.3.6.1.4.1.25403.158515237678667.5060.20130807021457.10.png	0.9173546033	0.9269229174	0.028036261	0	0	0	1	0.987408936	0	0.9120667577	0.808525143	0.943844676	1.3.6.1.4.1.25403.158515237678667.5060.20130807021457.10	0.0664824098	0.409265846	0.6572605968	0.9253591895	0.4395199716	Qure
1.3.6.1.4.1.25403.158515237678667.5060.20130807021457.13.png	0.8310957906	0.9519173503	0.0322071426	1	1	1	1	0.9597677588	1	0.8452297449	0.8658589103	0.9666861296	1.3.6.1.4.1.25403.158515237678667.5060.20130807021457.13	0.4108304381	0.7556041479	0.8148171306	0.9028340578	0.8374122381	Qure
1.3.6.1.4.1.25403.158515237678667.5060.20130807021457.16.png	0.8078629173	0.6646126509	0.0283182524	0	0	0	1	0.9129458666	0	0.6474730968	0.7376164179	0.9732939601	1.3.6.1.4.1.25403.158515237678667.5060.20130807021457.16	0.0443419516	0.4788113236	0.5694432855	0.9112355113	0.4335002899	Qure
1.3.6.1.4.1.25403.158515237678667.5060.20130807021458.3.png	0.823312302	0.6602732539	0.0273257401	0	0	1	1	0.8723759651	0	0.8850734234	0.8504441551	0.9322365522	1.3.6.1.4.1.25403.158515237678667.5060.20130807021458.3	0.0300210528	0.2866719365	0.7688996196	0.7938831449	0.4227248728	Qure
1.3.6.1.4.1.25403.158515237678667.5060.20130807021515.13.png	0.628355542	0.1002208143	0.0251681935	0	0	0	0	0.7171301842	0	0.4017007947	0.5197950576	0.6481413841	1.3.6.1.4.1.25403.158515237678667.5060.20130807021515.13	0.0200970769	0.3555136621	0.4968297184	0.3224599361	0.0677898377	Qure
1.3.6.1.4.1.25403.158515237678667.5060.20130807021534.12.png	0.7431457583	0.2825011015	0.0267304089	0	1	0	0	0.7534772158	0	0.1966207623	0.6724285262	0.8137977123	1.3.6.1.4.1.25403.158515237678667.5060.20130807021534.12	0.0007528468	0.7328795791	0.7433974147	0.530928731	0.2718125284	Qure
1.3.6.1.4.1.25403.158515237678667.5060.20130807021534.15.png	0.8253700729	0.3774573803	0.0405390039	0	1	1	0	0.8682785034	0	0.7592630982	0.7674176078	0.4507009685	1.3.6.1.4.1.25403.158515237678667.5060.20130807021534.15	0.0003375407	0.8968165517	0.8350746036	0.5453124046	0.1556475013	Qure
1.3.6.1.4.1.25403.158515237678667.5060.20130807021534.18.png	0.7762347798	0.7827199101	0.0383845158	0	1	1	0	0.764601171	0	0.6589465737	0.7010799629	0.7979924679	1.3.6.1.4.1.25403.158515237678667.5060.20130807021534.18	0.0002872633	0.8338264227	0.8944769502	0.5469456315	0.0866474509	Qure
1.3.6.1.4.1.25403.158515237678667.5060.20130807021534.3.png	0.7598067296	0.7443109751	0.0427085795	0	1	1	1	0.9180345535	0	0.6778181195	0.7843345384	0.5625777841	1.3.6.1.4.1.25403.158515237678667.5060.20130807021534.3	0.0001831193	0.7251226306	0.8498925567	0.816362679	0.3269748092	Qure
1.3.6.1.4.1.25403.158515237678667.5060.20130807021534.6.png	0.8217819703	0.5221037269	0.0313746855	0	1	1	1	0.9503595233	0	0.7939895391	0.8686501958	0.8567368984	1.3.6.1.4.1.25403.158515237678667.5060.20130807021534.6	0.0492177494	0.9058715701	0.8521644473	0.8243798614	0.2829820514	Qure
1.3.6.1.4.1.25403.158515237678667.5060.20130807021534.9.png	0.717165589	0.4109878242	0.0263826083	0	1	0	1	0.8991413116	0	0.6188725829	0.7078592164	0.7636976242	1.3.6.1.4.1.25403.158515237678667.5060.20130807021534.9	0.0213171449	0.5284282565	0.7428803444	0.7849945426	0.2160352916	Qure
1.3.6.1.4.1.25403.158515237678667.5060.20130807021535.3.png	0.7955581183	0.6801415682	0.0405725427	0	1	0	0	0.8887463212	0	0.3176989257	0.7879559967	0.7647098899	1.3.6.1.4.1.25403.158515237678667.5060.20130807021535.3	0.0001312965	0.8562368155	0.6654566526	0.6188849211	0.0812995061	Qure
1.3.6.1.4.1.25403.158515237678667.5060.20130807021535.6.png	0.7171865614	0.6173722148	0.0388259515	0	1	1	0	0.9303124547	1	0.55511415	0.7114174348	0.4783019423	1.3.6.1.4.1.25403.158515237678667.5060.20130807021535.6	0.0003025589	0.8423423767	0.7581013441	0.5179007649	0.6056459546	Qure
1.3.6.1.4.1.25403.158515237678667.5060.20130807021626.12.png	0.9072328803	0.6235430241	0.0340027809	0	1	0	1	0.9926422238	0	0.9072295427	0.9522962546	0.9656059742	1.3.6.1.4.1.25403.158515237678667.5060.20130807021626.12	0.0396776311	0.9683501124	0.4075933099	0.9409630299	0.0566439405	Qure
1.3.6.1.4.1.25403.158515237678667.5060.20130807021626.15.png	0.9448887603	0.4751110673	0.0303852372	0	1	0	1	0.9927266836	0	0.8897058964	0.9399587489	0.9695386887	1.3.6.1.4.1.25403.158515237678667.5060.20130807021626.15	0.0179032274	0.9523738623	0.4140509963	0.9250286818	0.0785568953	Qure
1.3.6.1.4.1.25403.158515237678667.5060.20130807021626.18.png	0.8271747314	0.5104191899	0.0367064513	0	1	0	1	0.9817869067	0	0.8036397696	0.8648683407	0.9554624557	1.3.6.1.4.1.25403.158515237678667.5060.20130807021626.18	0.0103543075	0.8820344806	0.4373327196	0.7920119762	0.1286230385	Qure
1.3.6.1.4.1.25403.158515237678667.5060.20130807021626.6.png	0.7040239866	0.2257359028	0.0388373099	0	1	0	0	0.8279704452	0	0.4116953611	0.5881154518	0.8075726032	1.3.6.1.4.1.25403.158515237678667.5060.20130807021626.6	0.0036704491	0.5924374461	0.4350248873	0.3439384997	0.0653054789	Qure
1.3.6.1.4.1.25403.158515237678667.5060.20130807021626.9.png	0.7283915475	0.2085716575	0.0279524345	0	1	0	0	0.9088064432	0	0.201655671	0.6570587931	0.7375778556	1.3.6.1.4.1.25403.158515237678667.5060.20130807021626.9	0.0058195055	0.6101230979	0.3998782933	0.4522468746	0.0212024711	Qure
1.3.6.1.4.1.25403.158515237678667.5060.20130807021647.12.png	0.5850140443	0.0781488046	0.0400666185	0	1	0	0	0.6456759572	0	0.2058900297	0.5850140423	0.1790550351	1.3.6.1.4.1.25403.158515237678667.5060.20130807021647.12	0.0052344897	0.5243521333	0.3028302789	0.1087496206	0.0138647128	Qure
1.3.6.1.4.1.25403.158515237678667.5060.20130807021647.3.png	0.7430757872	0.1453229636	0.0353990868	0	1	0	0	0.8937267065	0	0.0243261606	0.6817102398	0.726962328	1.3.6.1.4.1.25403.158515237678667.5060.20130807021647.3	0.0083768787	0.6699038744	0.360375315	0.0784075037	0.0108145522	Qure
1.3.6.1.4.1.25403.158515237678667.5060.20130807021647.6.png	0.5873341551	0.0610741228	0.0322111547	0	1	0	0	0.5583268404	0	0.0434624664	0.5873341531	0.2334144115	1.3.6.1.4.1.25403.158515237678667.5060.20130807021647.6	0.00552887	0.6163414717	0.350948602	0.134126693	0.0649618953	Qure
1.3.6.1.4.1.25403.158515237678667.5060.20130807021647.9.png	0.6114969223	0.1685597599	0.0332771018	0	0	0	0	0.6114969254	0	0.0471943915	0.6114969192	0.3000853658	1.3.6.1.4.1.25403.158515237678667.5060.20130807021647.9	0.0006482863	0.3741473556	0.287417084	0.1112437248	0.0203158371	Qure
1.3.6.1.4.1.25403.158515237678667.5060.20130807021648.3.png	0.7305496895	0.0593093038	0.035915941	0	0	0	0	0.7305496931	0	0.0441310517	0.7305496858	0.1660502255	1.3.6.1.4.1.25403.158515237678667.5060.20130807021648.3	0.0063541033	0.2034992874	0.3127867579	0.1046539545	0.0182919689	Qure
1.3.6.1.4.1.25403.158515237678667.5060.20130807021648.6.png	0.81881523	0.09875267	0.0404576883	0	1	0	0	0.8036956191	0	0.0733497664	0.8188152272	0.1129268035	1.3.6.1.4.1.25403.158515237678667.5060.20130807021648.6	0.003499347	0.8339348435	0.2182475179	0.1904204041	0.0250193365	Qure
1.3.6.1.4.1.25403.158515237678667.5060.20130807021648.9.png	0.7246865034	0.0763507858	0.0310607124	0	0	0	0	0.7246865034	0	0.0760745183	0.4035502334	0.191582337	1.3.6.1.4.1.25403.158515237678667.5060.20130807021648.9	0.0144558521	0.4035502374	0.1559256762	0.1423634738	0.0233627949	Qure
1.3.6.1.4.1.25403.158515237678667.5060.20130807021718.10.png	0.77893403	0.8547174931	0.6424330473	1	0	0	0	0.9410627484	1	0.7544916868	0.6530261813	0.3823103011	1.3.6.1.4.1.25403.158515237678667.5060.20130807021718.10	0.9091911316	0.1595018655	0.6258140206	0.2635239959	0.6976159215	Qure
1.3.6.1.4.1.25403.158515237678667.5060.20130807021718.13.png	0.6382073506	0.6871706843	0.4525227547	1	0	1	0	0.7087450027	0	0.5735234618	0.6411342589	0.3330851197	1.3.6.1.4.1.25403.158515237678667.5060.20130807021718.13	0.464284569	0.1361441761	0.754386127	0.1791202426	0.5559574366	Qure
1.3.6.1.4.1.25403.158515237678667.5060.20130807021718.7.png	0.8077774938	0.9259022474	0.8841418028	1	0	0	0	0.8889451623	1	0.6899915338	0.6152971952	0.7478218079	1.3.6.1.4.1.25403.158515237678667.5060.20130807021718.7	0.9271183014	0.2394723445	0.4002383649	0.3416492343	0.7830018997	Qure
1.3.6.1.4.1.25403.158515237678667.5060.20130807021719.12.png	0.7929658755	0.6321935058	0.7516373396	1	1	1	0	0.981810987	1	0.9486553669	0.7656617145	0.3296462297	1.3.6.1.4.1.25403.158515237678667.5060.20130807021719.12	0.9119091034	0.5490288138	0.7525358796	0.5831516981	0.843260169	Qure
1.3.6.1.4.1.25403.158515237678667.5060.20130807021719.15.png	0.8548045031	0.9298741221	0.8042450547	0	0	1	0	0.9407906532	1	0.9232378006	0.7843735987	0.7578561306	1.3.6.1.4.1.25403.158515237678667.5060.20130807021719.15	0.2083268613	0.2612762153	0.9003697634	0.4890922308	0.7976889014	Qure
1.3.6.1.4.1.25403.158515237678667.5060.20130807021719.18.png	0.8388316033	0.9070112705	0.954410255	0	1	1	0	0.9404163957	1	0.770013392	0.6915162784	0.4602552652	1.3.6.1.4.1.25403.158515237678667.5060.20130807021719.18	0.2358029187	0.7022966146	0.8651217222	0.5913129449	0.8798668981	Qure
1.3.6.1.4.1.25403.158515237678667.5060.20130807021719.3.png	0.6785273069	0.2902870178	0.659453392	1	0	0	0	0.7176644206	0	0.7239415646	0.6182733743	0.3511897624	1.3.6.1.4.1.25403.158515237678667.5060.20130807021719.3	0.6733037829	0.1687127352	0.2237198055	0.5188823938	0.5135442615	Qure
1.3.6.1.4.1.25403.158515237678667.5060.20130807021719.6.png	0.6610622406	0.6079289317	0.8586474657	1	0	0	0	0.714744091	0	0.3132451773	0.4729465223	0.2176827788	1.3.6.1.4.1.25403.158515237678667.5060.20130807021719.6	0.462928623	0.3477922082	0.3545634151	0.2311490178	0.4780598283	Qure
1.3.6.1.4.1.25403.158515237678667.5060.20130807021719.9.png	0.6995205872	0.3932148814	0.8477362394	1	0	0	0	0.8130277991	0	0.6866115928	0.7498196922	0.2653593421	1.3.6.1.4.1.25403.158515237678667.5060.20130807021719.9	0.4004076123	0.1735854596	0.3631390929	0.1972014159	0.4220208526	Qure
1.3.6.1.4.1.25403.158515237678667.5060.20130807021720.3.png	0.8295387349	0.9114201665	0.9667075276	1	0	1	0	0.9158307314	1	0.8567807674	0.7595899874	0.3605343103	1.3.6.1.4.1.25403.158515237678667.5060.20130807021720.3	0.4582951069	0.2895136774	0.8714594841	0.5061584711	0.8962261081	Qure
1.3.6.1.4.1.25403.158515237678667.5060.20130807021730.12.png	0.7659144402	0.8818903565	0.0371470824	0	0	0	0	0.6499384642	0	0.425709635	0.4504316427	0.2518132925	1.3.6.1.4.1.25403.158515237678667.5060.20130807021730.12	0.031891115	0.1826388389	0.5139730573	0.2509248257	0.4746296406	Qure
1.3.6.1.4.1.25403.158515237678667.5060.20130807021730.15.png	0.8683709502	0.8683709502	0.033075247	0	0	0	0	0.1965782493	0	0.0740929395	0.1486528065	0.2164779007	1.3.6.1.4.1.25403.158515237678667.5060.20130807021730.15	0.0179012716	0.2538904548	0.4123239517	0.0700496063	0.0258444399	Qure
1.3.6.1.4.1.25403.158515237678667.5060.20130807021730.9.png	0.7353908672	0.9312325716	0.0820677131	0	0	1	0	0.6174473763	1	0.6631577015	0.629339216	0.7083899975	1.3.6.1.4.1.25403.158515237678667.5060.20130807021730.9	0.0261815079	0.2357743531	0.8263217211	0.6074126363	0.7718474865	Qure
1.3.6.1.4.1.25403.158515237678667.5060.20130807021731.3.png	0.2193445673	0.4455288649	0.0457450226	0	0	0	0	0.229031235	0	0.0399782769	0.2762248786	0.1838242412	1.3.6.1.4.1.25403.158515237678667.5060.20130807021731.3	0.0408345237	0.171406284	0.6365906	0.2762248814	0.0674014315	Qure
1.3.6.1.4.1.25403.158515237678667.5060.20130807021741.7.png	0.7267023916	0.1004089266	0.3861716092	0	1	0	0	0.7419963479	0	0.3807787001	0.5690457802	0.8984274268	1.3.6.1.4.1.25403.158515237678667.5060.20130807021741.7	0.0856955424	0.6973400116	0.5726335645	0.2678010464	0.193279326	Qure
1.3.6.1.4.1.25403.158515237678667.5060.20130807021745.31.png	0.8027796828	0.4214495718	0.027927408	0	1	1	1	0.9751125574	0	0.8785765171	0.7660211306	0.7687010169	1.3.6.1.4.1.25403.158515237678667.5060.20130807021745.31	0.0456401594	0.6655102372	0.7564826012	0.809053719	0.2674097419	Qure
1.3.6.1.4.1.25403.158515237678667.5060.20130807021746.3.png	0.8322185902	0.4927973151	0.030609969	0	0	1	1	0.9486665726	0	0.7412138581	0.8378332428	0.8352513909	1.3.6.1.4.1.25403.158515237678667.5060.20130807021746.3	0.0758080855	0.3818874359	0.8067269921	0.8236194849	0.2524657547	Qure
1.3.6.1.4.1.25403.158515237678667.5060.20130807021746.6.png	0.8004746829	0.205282554	0.0394052044	0	0	0	1	0.9463577867	0	0.6529695988	0.7763632113	0.8969206214	1.3.6.1.4.1.25403.158515237678667.5060.20130807021746.6	0.0049526286	0.2934601009	0.4640361965	0.7297621965	0.4492323399	Qure
1.3.6.1.4.1.25403.158515237678667.5060.20130807021809.12.png	0.8065501845	0.7786931396	0.0448694117	0	1	1	0	0.8372706771	0	0.3617216349	0.7284443354	0.7456400394	1.3.6.1.4.1.25403.158515237678667.5060.20130807021809.12	0.0041521909	0.8486256003	0.900627315	0.4994367063	0.0725622103	Qure
1.3.6.1.4.1.25403.158515237678667.5060.20130807021809.15.png	0.7938192244	0.8359624147	0.0297350883	0	1	0	0	0.829149127	0	0.3084418476	0.6806678749	0.8895837069	1.3.6.1.4.1.25403.158515237678667.5060.20130807021809.15	0.0654968023	0.7337329984	0.6181259751	0.4791215658	0.1107512861	Qure
1.3.6.1.4.1.25403.158515237678667.5060.20130807021809.6.png	0.7107717391	0.4633580446	0.0399752744	0	1	0	0	0.8511970639	0	0.581987679	0.6843873841	0.552927494	1.3.6.1.4.1.25403.158515237678667.5060.20130807021809.6	0.0023346455	0.8833590746	0.4974887967	0.4210058451	0.1373386979	Qure
1.3.6.1.4.1.25403.158515237678667.5060.20130807021809.9.png	0.7462299957	0.4786188304	0.0330826305	0	1	0	0	0.8279533386	0	0.2974978387	0.6462281523	0.7941977382	1.3.6.1.4.1.25403.158515237678667.5060.20130807021809.9	0.0081535075	0.7165407538	0.5913124084	0.3941904306	0.1911002547	Qure
1.3.6.1.4.1.25403.158515237678667.5060.20130807021810.3.png	0.72984935	0.7998063564	0.0363604389	0	1	0	0	0.7521893382	0	0.1401720643	0.6428430059	0.5569018722	1.3.6.1.4.1.25403.158515237678667.5060.20130807021810.3	0.0038820226	0.8975061774	0.702078402	0.2788334191	0.0911821648	Qure
1.3.6.1.4.1.25403.158515237678667.5060.20130807021810.6.png	0.7508784926	0.8783155084	0.0408051088	0	1	0	0	0.7458859682	0	0.2693949342	0.5857207358	0.8426604867	1.3.6.1.4.1.25403.158515237678667.5060.20130807021810.6	0.3396886885	0.7018097639	0.7062116861	0.3094664216	0.0417770445	Qure
1.3.6.1.4.1.25403.158515237678667.5060.20130807021810.9.png	0.7090612725	0.4304314852	0.0338229686	0	1	0	0	0.8314255476	0	0.7452414036	0.6038728138	0.7709530592	1.3.6.1.4.1.25403.158515237678667.5060.20130807021810.9	0.0185857341	0.5938135386	0.7320970893	0.3863793314	0.0774875507	Qure
1.3.6.1.4.1.25403.158515237678667.5060.20130807021841.6.png	0.6712429315	0.1841361821	0.0326352902	0	0	0	0	0.7006033063	0	0.3442446291	0.5785933704	0.7345321178	1.3.6.1.4.1.25403.158515237678667.5060.20130807021841.6	0.0019329017	0.3910298347	0.6242000461	0.4565834403	0.0414643362	Qure
1.3.6.1.4.1.25403.158515237678667.5060.20130807021910.4.png	0.8827108902	0.9315171838	0.0485573784	0	0	1	0	0.968714416	1	0.928055048	0.7351404801	0.2628746927	1.3.6.1.4.1.25403.158515237678667.5060.20130807021910.4	0.2790784538	0.2873471677	0.8025242686	0.3086520433	0.9303139448	Qure
1.3.6.1.4.1.25403.158515237678667.5060.20130807021910.7.png	0.7984959483	0.8577386737	0.0553324111	0	0	1	0	0.7059432268	0	0.2229861617	0.234410075	0.4482977092	1.3.6.1.4.1.25403.158515237678667.5060.20130807021910.7	0.046640195	0.3350757062	0.831806004	0.2344101071	0.198486656	Qure
1.3.6.1.4.1.25403.158515237678667.5060.20130807021941.11.png	0.8076617911	0.2310809493	0.048353713	0	0	1	0	0.8844615817	0	0.3176244497	0.5939433158	0.9275586605	1.3.6.1.4.1.25403.158515237678667.5060.20130807021941.11	0.0621821061	0.4145754278	0.8246836066	0.4827929139	0.0423385426	Qure
1.3.6.1.4.1.25403.158515237678667.5060.20130807021941.8.png	0.894367158	0.1429531127	0.0487783439	0	1	0	1	0.9506877065	0	0.8930618763	0.8816058018	0.9581740499	1.3.6.1.4.1.25403.158515237678667.5060.20130807021941.8	0.0751115456	0.8268356323	0.6051284075	0.8558378816	0.0715840012	Qure
1.3.6.1.4.1.25403.158515237678667.5060.20130807022001.15.png	0.5170658421	0.1856113076	0.025684502	0	0	0	0	0.5284944773	0	0.5056371689	0.5170658801	0.300994128	1.3.6.1.4.1.25403.158515237678667.5060.20130807022001.15	0.0151707307	0.3327271342	0.5790221095	0.1219561994	0.0278433301	Qure
1.3.6.1.4.1.25403.158515237678667.5060.20130807022001.18.png	0.6769360304	0.0962828845	0.0356380418	0	0	0	0	0.6769360304	0	0.3779022992	0.2769440406	0.3106442392	1.3.6.1.4.1.25403.158515237678667.5060.20130807022001.18	0.0183283575	0.174053669	0.6146195531	0.1519791186	0.0361933038	Qure
1.3.6.1.4.1.25403.158515237678667.5060.20130807022002.3.png	0.7401502132	0.1171126887	0.0288163386	0	0	0	0	0.3557343483	0	0.3262968063	0.2263697512	0.7401502132	1.3.6.1.4.1.25403.158515237678667.5060.20130807022002.3	0.001584587	0.2217401713	0.4201996922	0.2263697535	0.1425647885	Qure
1.3.6.1.4.1.25403.158515237678667.5060.20130807022002.6.png	0.7403041765	0.2117461264	0.0355467014	0	0	0	0	0.72247082	0	0.8757755756	0.6076390326	0.7553312778	1.3.6.1.4.1.25403.158515237678667.5060.20130807022002.6	0.0509452708	0.2899313867	0.6992673278	0.2246707231	0.0295332726	Qure
1.3.6.1.4.1.25403.158515237678667.5060.20130807022012.11.png	0.6474765539	0.6089888811	0.0742270872	0	0	0	0	0.4871324599	1	0.2697941065	0.3115510313	0.2965885103	1.3.6.1.4.1.25403.158515237678667.5060.20130807022012.11	0.2840968966	0.2231985033	0.6959314346	0.3115510345	0.6859642863	Qure
1.3.6.1.4.1.25403.158515237678667.5060.20130807022012.14.png	0.7164833888	0.8507503867	0.0561102889	1	0	0	0	0.7694120407	1	0.3963015974	0.6885963644	0.740277648	1.3.6.1.4.1.25403.158515237678667.5060.20130807022012.14	0.4639410079	0.2580784857	0.5863204002	0.6077806354	0.7859228849	Qure
1.3.6.1.4.1.25403.158515237678667.5060.20130807022012.17.png	0.7702593715	0.9271721244	0.0511008091	1	0	0	0	0.7955211401	1	0.6646398902	0.6269755343	0.6771779656	1.3.6.1.4.1.25403.158515237678667.5060.20130807022012.17	0.8789798021	0.1949761808	0.5816549063	0.4207654893	0.821349144	Qure
1.3.6.1.4.1.25403.158515237678667.5060.20130807022012.20.png	0.7799532261	0.8904021382	0.0445548967	1	0	0	1	0.8411097527	1	0.6313284636	0.7164044356	0.7318008542	1.3.6.1.4.1.25403.158515237678667.5060.20130807022012.20	0.7255749702	0.2800894678	0.3972717226	0.8628096581	0.8401955366	Qure
1.3.6.1.4.1.25403.158515237678667.5060.20130807022012.5.png	0.6789898035	0.2083536983	0.0324072614	0	1	0	0	0.8437522054	0	0.5945279598	0.5877720103	0.6707447171	1.3.6.1.4.1.25403.158515237678667.5060.20130807022012.5	0.0129787698	0.6981521249	0.4540889561	0.5120068789	0.0924390405	Qure
1.3.6.1.4.1.25403.158515237678667.5060.20130807022012.8.png	0.7058795347	0.8708068728	0.1244498715	1	0	0	1	0.7758552432	1	0.6087712049	0.7028117156	0.3418570459	1.3.6.1.4.1.25403.158515237678667.5060.20130807022012.8	0.5292452574	0.2575573027	0.4885523617	0.7238087654	0.7298576832	Qure
1.3.6.1.4.1.25403.158515237678667.5060.20130807022013.3.png	0.7261766954	0.9315027595	0.0423125923	1	1	0	0	0.7190918922	0	0.3637128472	0.5312861584	0.7319411039	1.3.6.1.4.1.25403.158515237678667.5060.20130807022013.3	0.6886977553	0.754540503	0.6029774547	0.4007694125	0.4066588879	Qure
1.3.6.1.4.1.25403.158515237678667.5060.20130807022013.6.png	0.8276163936	0.9231297374	0.0463724099	1	0	0	0	0.4403337836	0	0.4248359203	0.3817803822	0.7406587601	1.3.6.1.4.1.25403.158515237678667.5060.20130807022013.6	0.8190606833	0.3213265538	0.5336465836	0.381780386	0.2624128163	Qure
1.3.6.1.4.1.25403.158515237678667.5060.20130807022022.10.png	0.6864051963	0.2249910235	0.0924868211	0	0	1	0	0.740198791	0	0.5406858921	0.529052971	0.1894674897	1.3.6.1.4.1.25403.158515237678667.5060.20130807022022.10	0.1507547051	0.3871499002	0.9356831312	0.3062742949	0.1311551929	Qure
1.3.6.1.4.1.25403.158515237678667.5060.20130807022022.13.png	0.7098993207	0.2274737358	0.200730592	0	0	1	0	0.8085265756	0	0.5517890453	0.5540593844	0.235146597	1.3.6.1.4.1.25403.158515237678667.5060.20130807022022.13	0.1278869659	0.2692443728	0.9252222776	0.3018625677	0.3174155653	Qure
1.3.6.1.4.1.25403.158515237678667.5060.20130807022022.16.png	0.8760442049	0.359944135	0.1292762905	0	1	1	1	0.9886776805	0	0.9412671328	0.9067231394	0.7946662903	1.3.6.1.4.1.25403.158515237678667.5060.20130807022022.16	0.0718457103	0.886267662	0.8040273786	0.810680151	0.4045759737	Qure
1.3.6.1.4.1.25403.158515237678667.5060.20130807022022.7.png	0.7617115952	0.2531272769	0.0974840447	0	0	1	0	0.6724156737	0	0.4628733099	0.672415667	0.1363873333	1.3.6.1.4.1.25403.158515237678667.5060.20130807022022.7	0.1462284625	0.313703686	0.9403034449	0.1668262929	0.1470911801	Qure
1.3.6.1.4.1.25403.158515237678667.5060.20130807022023.3.png	0.8319820418	0.2236174792	0.2108652294	0	1	1	1	0.9650903344	0	0.9091786146	0.8774490335	0.6241424084	1.3.6.1.4.1.25403.158515237678667.5060.20130807022023.3	0.0550445728	0.877004087	0.8124866486	0.7585231662	0.2221085131	Qure
1.3.6.1.4.1.25403.158515237678667.5060.20130807022039.10.png	0.7301699635	0.2503691018	0.338801682	0	0	1	0	0.8353409171	0	0.6106777191	0.5931352362	0.6985151172	1.3.6.1.4.1.25403.158515237678667.5060.20130807022039.10	0.0781700611	0.4658475816	0.9131808281	0.4606745541	0.5729261637	Qure
1.3.6.1.4.1.25403.158515237678667.5060.20130807022101.10.png	0.8373258069	0.295039326	0.0307158139	0	1	1	0	0.9652348161	0	0.4721257985	0.7684299125	0.941200912	1.3.6.1.4.1.25403.158515237678667.5060.20130807022101.10	0.0000442179	0.7473338246	0.7644295692	0.5927211046	0.100272797	Qure
1.3.6.1.4.1.25403.158515237678667.5060.20130807022101.13.png	0.7937789356	0.515068531	0.0399340652	0	1	0	0	0.9646197557	0	0.1558602452	0.7688892657	0.8679468632	1.3.6.1.4.1.25403.158515237678667.5060.20130807022101.13	0.0001184005	0.8523702621	0.6269866824	0.4896779656	0.0844699219	Qure
1.3.6.1.4.1.25403.158515237678667.5060.20130807022113.11.png	0.9442704415	0.0904096514	0.0286737476	0	1	0	1	0.9883176088	0	0.844068706	0.9364526248	0.9833594561	1.3.6.1.4.1.25403.158515237678667.5060.20130807022113.11	0.0274493992	0.973158896	0.6531262994	0.9402653575	0.1546609998	Qure
1.3.6.1.4.1.25403.158515237678667.5060.20130807022113.14.png	0.7445822237	0.9243528843	0.863686502	1	1	0	1	0.8677862287	1	0.7832000256	0.7581559997	0.6467685699	1.3.6.1.4.1.25403.158515237678667.5060.20130807022113.14	0.5324075818	0.5752927661	0.6642268896	0.8063449264	0.6878267527	Qure
1.3.6.1.4.1.25403.158515237678667.5060.20130807022113.8.png	0.941882292	0.1184489354	0.0322968066	0	1	0	1	0.9851003885	0	0.9067794085	0.9340871549	0.9808578491	1.3.6.1.4.1.25403.158515237678667.5060.20130807022113.8	0.0557847396	0.9577132463	0.5174264908	0.8867557049	0.0237058364	Qure
1.3.6.1.4.1.25403.158515237678667.5060.20130807022114.3.png	0.836117858	0.9306465983	0.7681359053	1	1	1	1	0.9512252212	1	0.9166538715	0.9205977886	0.5505233407	1.3.6.1.4.1.25403.158515237678667.5060.20130807022114.3	0.9196087122	0.6681169868	0.8727892041	0.8939142227	0.8050845861	Qure
1.3.6.1.4.1.25403.158515237678667.5060.20130807022114.6.png	0.9024904898	0.9365339279	0.2405744493	1	1	0	1	0.9561932683	1	0.9156605601	0.882237909	0.8745849729	1.3.6.1.4.1.25403.158515237678667.5060.20130807022114.6	0.9747082591	0.7759515643	0.5972343683	0.8811465502	0.9253973961	Qure
1.3.6.1.4.1.25403.158515237678667.5060.20130807022114.9.png	0.8774546316	0.920989275	0.0801626593	1	1	0	1	0.9454881549	1	0.9334926605	0.8291099051	0.8526361585	1.3.6.1.4.1.25403.158515237678667.5060.20130807022114.9	0.8424447179	0.7137003541	0.6638542414	0.9388554096	0.9203750491	Qure
1.3.6.1.4.1.25403.158515237678667.5060.20130807022115.3.png	0.7757519928	0.9180450439	0.0959211737	1	1	0	1	0.8604086637	0	0.5913417935	0.7608208637	0.8571653366	1.3.6.1.4.1.25403.158515237678667.5060.20130807022115.3	0.6267009974	0.6690048575	0.6129639745	0.9225283861	0.3776665032	Qure
1.3.6.1.4.1.25403.158515237678667.5060.20130807022115.6.png	0.7271040608	0.9190360308	0.0845588967	0	0	0	1	0.5823025703	0	0.5328080654	0.6546151219	0.82512784	1.3.6.1.4.1.25403.158515237678667.5060.20130807022115.6	0.0711605176	0.3714754283	0.6838151217	0.8487347364	0.4322699606	Qure
1.3.6.1.4.1.25403.158515237678667.5060.20130807022115.9.png	0.6199929461	0.4714995027	0.0833462551	0	0	0	0	0.5898554921	0	0.5033353567	0.594611603	0.7921693325	1.3.6.1.4.1.25403.158515237678667.5060.20130807022115.9	0.0346175432	0.3521887362	0.6331372261	0.6906440258	0.2034132928	Qure
1.3.6.1.4.1.25403.158515237678667.5060.20130807022153.18.png	0.8210326926	0.9200919271	0.0307976902	1	0	0	0	0.9091423154	1	0.6576465368	0.646385906	0.3123497367	1.3.6.1.4.1.25403.158515237678667.5060.20130807022153.18	0.8319554329	0.0966518298	0.4211607277	0.372368902	0.9609740376	Qure
1.3.6.1.4.1.25403.158515237678667.5060.20130807022154.3.png	0.8283835945	0.9176610112	0.054661788	0	1	1	1	0.9925683141	0	0.9506694078	0.836192725	0.6450700164	1.3.6.1.4.1.25403.158515237678667.5060.20130807022154.3	0.0733490363	0.6224694848	0.8833742738	0.7790635228	0.5531353951	Qure
1.3.6.1.4.1.25403.158515237678667.5060.20130807022215.10.png	0.9379853801	0.4672284722	0.045938205	0	1	0	1	0.9881502986	0	0.8297715187	0.9272988415	0.991418004	1.3.6.1.4.1.25403.158515237678667.5060.20130807022215.10	0.0000198448	0.9661470056	0.6594482064	0.9251266122	0.3941112757	Qure
1.3.6.1.4.1.25403.158515237678667.5060.20130807022231.11.png	0.7693959621	0.900985837	0.1384412199	0	1	1	0	0.9767149687	1	0.873378098	0.7464441042	0.5723927617	1.3.6.1.4.1.25403.158515237678667.5060.20130807022231.11	0.3987148404	0.5959460139	0.8038780093	0.5397373438	0.6854279041	Qure
1.3.6.1.4.1.25403.158515237678667.5060.20130807022231.14.png	0.7701145406	0.7142179608	0.1354710758	0	0	1	0	0.8830373883	0	0.7681207657	0.758586881	0.6947976351	1.3.6.1.4.1.25403.158515237678667.5060.20130807022231.14	0.1389023364	0.2101884186	0.8019266129	0.624602437	0.3146280646	Qure
1.3.6.1.4.1.25403.158515237678667.5060.20130807022232.11.png	0.7911213965	0.9002173543	0.3247087896	0	1	1	1	0.9583263397	1	0.9111782908	0.7834889869	0.7123237252	1.3.6.1.4.1.25403.158515237678667.5060.20130807022232.11	0.3249665499	0.5543079972	0.8265218735	0.7101432085	0.7635847926	Qure
1.3.6.1.4.1.25403.158515237678667.5060.20130807022232.14.png	0.8174053428	0.9220793843	0.4094585776	0	1	1	0	0.957423985	1	0.8631685376	0.7362727504	0.5105928183	1.3.6.1.4.1.25403.158515237678667.5060.20130807022232.14	0.3830320537	0.6501683593	0.7766222358	0.474330008	0.8161021471	Qure
1.3.6.1.4.1.25403.158515237678667.5060.20130807022232.17.png	0.8233428595	0.9233634472	0.1376999915	1	1	1	0	0.9679332376	1	0.9115051627	0.7779685835	0.5781656504	1.3.6.1.4.1.25403.158515237678667.5060.20130807022232.17	0.9348648787	0.6062582135	0.8242465854	0.6261776686	0.8857799768	Qure
1.3.6.1.4.1.25403.158515237678667.5060.20130807022232.2.png	0.7953606245	0.8877376914	0.2348100692	0	1	1	0	0.9629259706	0	0.8733931184	0.7603209	0.6684321761	1.3.6.1.4.1.25403.158515237678667.5060.20130807022232.2	0.0307982359	0.6011608839	0.8135536313	0.6038038135	0.4780011773	Qure
1.3.6.1.4.1.25403.158515237678667.5060.20130807022232.5.png	0.8027225358	0.9194167256	0.1288608015	0	0	1	1	0.9555523992	1	0.8437457681	0.7402996998	0.7179479003	1.3.6.1.4.1.25403.158515237678667.5060.20130807022232.5	0.2114160955	0.458632201	0.7749142647	0.7032684088	0.7666351199	Qure
1.3.6.1.4.1.25403.158515237678667.5060.20130807022232.8.png	0.7645963426	0.9241206646	0.2854070961	0	0	1	0	0.8641171455	0	0.7324956656	0.7326810336	0.5606689453	1.3.6.1.4.1.25403.158515237678667.5060.20130807022232.8	0.052323442	0.3950870931	0.7734946012	0.6014302969	0.2082500905	Qure
1.3.6.1.4.1.25403.158515237678667.5060.20130807022233.12.png	0.6673374912	0.4051150978	0.1496683508	1	0	0	0	0.8116068244	0	0.2997727692	0.6879161562	0.5508950949	1.3.6.1.4.1.25403.158515237678667.5060.20130807022233.12	0.6189318895	0.3361278474	0.683272779	0.5642254353	0.5021896958	Qure
1.3.6.1.4.1.25403.158515237678667.5060.20130807022233.3.png	0.7530440239	0.6492440701	0.3051623404	1	1	0	0	0.9722909927	1	0.9296454191	0.7847789506	0.5571365356	1.3.6.1.4.1.25403.158515237678667.5060.20130807022233.3	0.6786785126	0.5757867098	0.5465029478	0.6613925695	0.8767910004	Qure
1.3.6.1.4.1.25403.158515237678667.5060.20130807022233.6.png	0.7360730997	0.5333005786	0.1666946411	1	1	0	1	0.9781514406	1	0.9668455124	0.8279312232	0.6272070408	1.3.6.1.4.1.25403.158515237678667.5060.20130807022233.6	0.4068445265	0.6411351562	0.7459327579	0.7255926728	0.9176497459	Qure
1.3.6.1.4.1.25403.158515237678667.5060.20130807022233.9.png	0.792666786	0.8160293102	0.0566232242	0	1	1	1	0.9767836332	1	0.9533770084	0.8123384694	0.564673245	1.3.6.1.4.1.25403.158515237678667.5060.20130807022233.9	0.3367526233	0.5174673796	0.7738405466	0.8017258644	0.9177656174	Qure
1.3.6.1.4.1.25403.158515237678667.5060.20130807022234.12.png	0.7417753261	0.8295300007	0.0516055301	1	1	1	0	0.8488156199	1	0.3145878911	0.6789572216	0.7044427991	1.3.6.1.4.1.25403.158515237678667.5060.20130807022234.12	0.8840700388	0.5668309331	0.7642159462	0.6212251186	0.6573400497	Qure
1.3.6.1.4.1.25403.158515237678667.5060.20130807022234.14.png	0.8487766297	0.9416668415	0.0533428378	1	0	1	0	0.9448313713	1	0.9183026552	0.7375360709	0.427033931	1.3.6.1.4.1.25403.158515237678667.5060.20130807022234.14	0.7577448487	0.483510226	0.7529686689	0.6035000682	0.8883859515	Qure
1.3.6.1.4.1.25403.158515237678667.5060.20130807022235.3.png	0.7748063766	0.898003459	0.1132386923	0	0	1	0	0.822773397	1	0.7346704006	0.6694230216	0.4591752291	1.3.6.1.4.1.25403.158515237678667.5060.20130807022235.3	0.278324604	0.2118437141	0.7725691795	0.450825274	0.7513988018	Qure
1.3.6.1.4.1.25403.158515237678667.5060.20130807022235.6.png	0.7451674933	0.8915144801	0.0821167827	0	0	1	0	0.6250799894	0	0.2430229932	0.5602547498	0.7490137219	1.3.6.1.4.1.25403.158515237678667.5060.20130807022235.6	0.0755448118	0.20384036	0.899974525	0.4954295158	0.2154375315	Qure
1.3.6.1.4.1.25403.158515237678667.5060.20130807022247.11.png	0.5321598649	0.509742856	0.0407962091	0	0	0	0	0.2811077833	0	0.2414820492	0.3193760184	0.5545768738	1.3.6.1.4.1.25403.158515237678667.5060.20130807022247.11	0.0122199673	0.1739685088	0.660954833	0.3193760216	0.0625055134	Qure
1.3.6.1.4.1.25403.158515237678667.5060.20130807022247.8.png	0.6834440827	0.6834440827	0.0291617773	0	0	0	0	0.3063589931	0	0.1186928377	0.3108570545	0.3327639103	1.3.6.1.4.1.25403.158515237678667.5060.20130807022247.8	0.003355677	0.2723984122	0.693787396	0.3108570576	0.007192587	Qure
1.3.6.1.4.1.25403.158515237678667.5060.20130807022300.3.png	0.8103330727	0.282548666	0.0352858342	0	1	1	1	0.9461935759	0	0.4829572141	0.798307893	0.9119309187	1.3.6.1.4.1.25403.158515237678667.5060.20130807022300.3	0.0002560446	0.7203783393	0.7568358779	0.7283518314	0.2898226082	Qure
1.3.6.1.4.1.25403.158515237678667.5060.20130807022300.6.png	0.8026249108	0.2520967126	0.0348802544	0	1	1	0	0.9559496045	0	0.5243943334	0.7146410328	0.9267975688	1.3.6.1.4.1.25403.158515237678667.5060.20130807022300.6	0.0567748435	0.8066663146	0.8873006105	0.5715540051	0.1281382591	Qure
1.3.6.1.4.1.25403.158515237678667.5060.20130807022317.15.png	0.6526399047	0.7168211937	0.0263484623	0	0	0	0	0.6874432564	0	0.2858261764	0.553655264	0.3736636937	1.3.6.1.4.1.25403.158515237678667.5060.20130807022317.15	0.1410640776	0.3525639474	0.4989477098	0.4198672175	0.0463612899	Qure
1.3.6.1.4.1.25403.158515237678667.5060.20130807022318.3.png	0.7265890632	0.3398095071	0.0303332545	0	1	0	0	0.777659297	0	0.3558787704	0.6672948974	0.6722827554	1.3.6.1.4.1.25403.158515237678667.5060.20130807022318.3	0.18231906	0.7891193032	0.4425807297	0.4351060092	0.0886730403	Qure
1.3.6.1.4.1.25403.158515237678667.5060.20130807022318.6.png	0.7452826231	0.7015163898	0.0343477167	0	1	0	0	0.8656811118	0	0.6633847356	0.7809322649	0.6159917116	1.3.6.1.4.1.25403.158515237678667.5060.20130807022318.6	0.0747055635	0.8441895247	0.541436553	0.6329262257	0.0335886069	Qure
1.3.6.1.4.1.25403.158515237678667.5060.20130807022328.12.png	0.7277205586	0.1379411668	0.0424166247	0	0	1	0	0.5694636703	0	0.3878961205	0.4530303456	0.6949547529	1.3.6.1.4.1.25403.158515237678667.5060.20130807022328.12	0.0000168416	0.396071434	0.9187433124	0.3365969956	0.0388087444	Qure
1.3.6.1.4.1.25403.158515237678667.5060.20130807022329.3.png	0.6558246613	0.2282016873	0.0385382138	0	1	1	0	0.5003424883	0	0.1272965819	0.4918774747	0.7425434589	1.3.6.1.4.1.25403.158515237678667.5060.20130807022329.3	0.0000557137	0.5518933535	0.8285193443	0.423396647	0.117529057	Qure
1.3.6.1.4.1.25403.158515237678667.5060.20130807022329.6.png	0.6739478404	0.1422295123	0.0412383117	0	1	0	1	0.5036646128	0	0.325240761	0.6739478089	0.3667477071	1.3.6.1.4.1.25403.158515237678667.5060.20130807022329.6	0.1415193975	0.8118931055	0.5171393156	0.7062858343	0.1296969354	Qure
1.3.6.1.4.1.25403.158515237678667.5060.20130807022400.14.png	0.8495109373	0.106562987	0.0338040777	0	1	0	0	0.9138163924	0	0.1641217172	0.739401338	0.7888985276	1.3.6.1.4.1.25403.158515237678667.5060.20130807022400.14	0.0310141146	0.9559274912	0.6201348901	0.3484602273	0.0813665986	Qure
1.3.6.1.4.1.25403.158515237678667.5060.20130807022410.10.png	0.8068949379	0.1631113142	0.0466251932	0	1	1	0	0.9311904311	0	0.5065139532	0.6718882306	0.9542406797	1.3.6.1.4.1.25403.158515237678667.5060.20130807022410.10	0.002154853	0.9240313768	0.8535049558	0.3258172572	0.1386692822	Qure
1.3.6.1.4.1.25403.158515237678667.5060.20130807022410.4.png	0.803009407	0.5505807996	0.0414983742	0	1	1	0	0.9259992838	0	0.4266373813	0.7573432102	0.9421573281	1.3.6.1.4.1.25403.158515237678667.5060.20130807022410.4	0.0895314068	0.7759945989	0.8659812212	0.570035696	0.1295027584	Qure
1.3.6.1.4.1.25403.158515237678667.5060.20130807022410.7.png	0.8854112382	0.1294324845	0.0425161198	0	1	1	0	0.9521468282	0	0.3777280152	0.763373134	0.9412389398	1.3.6.1.4.1.25403.158515237678667.5060.20130807022410.7	0.0127288727	0.9612274766	0.8090698123	0.3767451942	0.1089703888	Qure
1.3.6.1.4.1.25403.158515237678667.5060.20130807022430.5.png	0.7307882304	0.1307780147	0.0294072051	0	1	0	0	0.8555542827	0	0.3885684907	0.5952651481	0.7460343838	1.3.6.1.4.1.25403.158515237678667.5060.20130807022430.5	0.0048484299	0.7262991071	0.2580203712	0.2039421797	0.0376470461	Qure
1.3.6.1.4.1.25403.158515237678667.5060.20130807022430.8.png	0.6766026611	0.4294449091	0.0350703336	0	1	0	0	0.9223960638	0	0.2252767086	0.5850496273	0.656825006	1.3.6.1.4.1.25403.158515237678667.5060.20130807022430.8	0.0019486774	0.5421399474	0.3108791709	0.290612787	0.0554029271	Qure
1.3.6.1.4.1.25403.158515237678667.5060.20130807022524.11.png	0.9080638456	0.7173697352	0.0300033335	0	1	0	1	0.9879460335	0	0.8752394319	0.938302753	0.9475634098	1.3.6.1.4.1.25403.158515237678667.5060.20130807022524.11	0.008372983	0.9690660834	0.6927700639	0.9209594727	0.206908077	Qure
1.3.6.1.4.1.25403.158515237678667.5060.20130807022524.14.png	0.8744836843	0.1834598929	0.0390454791	0	1	0	1	0.9827561975	0	0.7508463264	0.8596044161	0.9488799572	1.3.6.1.4.1.25403.158515237678667.5060.20130807022524.14	0.1658975929	0.9120641351	0.6789220572	0.7927510738	0.2264987528	Qure
1.3.6.1.4.1.25403.158515237678667.5060.20130807022535.12.png	0.8920645248	0.9445142746	0.0528588071	1	1	0	1	0.9701562524	1	0.9489350915	0.8665867426	0.8254477978	1.3.6.1.4.1.25403.158515237678667.5060.20130807022535.12	0.958383739	0.7065115571	0.5352911353	0.840744257	0.9673010111	Qure
1.3.6.1.4.1.25403.158515237678667.5060.20130807022535.6.png	0.9162144231	0.9414722919	0.0447381698	1	0	0	0	0.9680196643	1	0.9456526637	0.8369863005	0.8355542421	1.3.6.1.4.1.25403.158515237678667.5060.20130807022535.6	0.9375159144	0.3954615593	0.4480138421	0.5972867608	0.9482998848	Qure
1.3.6.1.4.1.25403.158515237678667.5060.20130807022535.9.png	0.854287788	0.9347125292	0.0441634059	1	1	0	0	0.9750593901	1	0.9647986293	0.7792757134	0.7773044109	1.3.6.1.4.1.25403.158515237678667.5060.20130807022535.9	0.919863224	0.53106004	0.4937884808	0.6461846828	0.9522283673	Qure
1.3.6.1.4.1.25403.158515237678667.5060.20130807022547.3.png	0.9122123019	0.3721288443	0.0294644441	0	1	0	1	0.9765433073	0	0.8721116781	0.8993587471	0.976480186	1.3.6.1.4.1.25403.158515237678667.5060.20130807022547.3	0.1319444329	0.81723243	0.702654779	0.9315474629	0.427380383	Qure
1.3.6.1.4.1.25403.158515237678667.5060.20130807022547.6.png	0.8618193762	0.28029266	0.0241089072	0	1	0	1	0.9768818617	0	0.7341098189	0.838526366	0.9782845974	1.3.6.1.4.1.25403.158515237678667.5060.20130807022547.6	0.1454486102	0.7191258073	0.690225184	0.9239878058	0.3182570636	Qure
1.3.6.1.4.1.25403.158515237678667.5060.20130807022548.12.png	0.879569726	0.5771147609	0.0289351325	0	1	0	1	0.9854999185	0	0.9161651134	0.921945808	0.9701445103	1.3.6.1.4.1.25403.158515237678667.5060.20130807022548.12	0.0278227124	0.8147531152	0.5983076692	0.9713648558	0.5344421268	Qure
1.3.6.1.4.1.25403.158515237678667.5060.20130807022548.3.png	0.9088298079	0.2915786505	0.0364032984	0	1	0	1	0.9927050471	1	0.9278329015	0.9364820099	0.9718619585	1.3.6.1.4.1.25403.158515237678667.5060.20130807022548.3	0.0027717757	0.8540962934	0.7303052545	0.9712937474	0.7075366974	Qure
1.3.6.1.4.1.25403.158515237678667.5060.20130807022548.6.png	0.9122165353	0.3421906531	0.0258388817	0	1	0	1	0.9881248474	1	0.9402970076	0.9493927932	0.9852160215	1.3.6.1.4.1.25403.158515237678667.5060.20130807022548.6	0.0643580705	0.8925094008	0.7255221605	0.9766397476	0.6533359289	Qure
1.3.6.1.4.1.25403.158515237678667.5060.20130807022559.12.png	0.8784692781	0.2030641288	0.0370733663	0	1	0	1	0.9292184711	0	0.88452214	0.8685039856	0.92829597	1.3.6.1.4.1.25403.158515237678667.5060.20130807022559.12	0.0373085104	0.6818374395	0.7495523095	0.9784376621	0.3384154439	Qure
1.3.6.1.4.1.25403.158515237678667.5060.20130807022559.15.png	0.8683076668	0.2638286352	0.0468319021	0	1	1	1	0.9656442404	0	0.8726924658	0.853786824	0.92076087	1.3.6.1.4.1.25403.158515237678667.5060.20130807022559.15	0.2077775449	0.6309195757	0.8884586096	0.9458910823	0.22227633	Qure
1.3.6.1.4.1.25403.158515237678667.5060.20130807022559.3.png	0.8802306252	0.8708645701	0.0395709164	0	1	1	1	0.952431798	1	0.9253018498	0.9027286745	0.8936865926	1.3.6.1.4.1.25403.158515237678667.5060.20130807022559.3	0.010984621	0.8305478096	0.9336678386	0.9026332498	0.710213244	Qure
1.3.6.1.4.1.25403.158515237678667.5060.20130807022559.6.png	0.8539700729	0.3954075277	0.0501503237	0	1	1	1	0.9816113114	1	0.9425894618	0.8677430727	0.9634354115	1.3.6.1.4.1.25403.158515237678667.5060.20130807022559.6	0.0504885986	0.6936503649	0.8882874846	0.8531210423	0.6413224339	Qure
1.3.6.1.4.1.25403.158515237678667.5060.20130807022559.9.png	0.8645870583	0.2086347938	0.0302363019	0	1	0	1	0.9431325197	0	0.8336273432	0.7903082351	0.970359385	1.3.6.1.4.1.25403.158515237678667.5060.20130807022559.9	0.098801747	0.7592540979	0.7263127565	0.8908407688	0.4114412367	Qure
1.3.6.1.4.1.25403.158515237678667.5060.20130807022609.11.png	0.6503211574	0.5056068301	0.037102785	0	1	0	0	0.7742503881	0	0.734570086	0.5987351318	0.2752138376	1.3.6.1.4.1.25403.158515237678667.5060.20130807022609.11	0.1007202044	0.6384433508	0.3551514447	0.3835117221	0.176441893	Qure
1.3.6.1.4.1.25403.158515237678667.5060.20130807022609.5.png	0.7784756319	0.2256220132	0.0656123534	0	1	0	1	0.8934363723	0	0.5811484456	0.7825932483	0.7578877211	1.3.6.1.4.1.25403.158515237678667.5060.20130807022609.5	0.321865648	0.9305597544	0.6564946175	0.72522825	0.5346254706	Qure
1.3.6.1.4.1.25403.158515237678667.5060.20130807022609.8.png	0.7697350826	0.1987958699	0.0690110922	0	1	0	0	0.924613595	0	0.5308730602	0.6916394216	0.5308085084	1.3.6.1.4.1.25403.158515237678667.5060.20130807022609.8	0.2739120126	0.9318142533	0.6164559722	0.3792568743	0.1938760579	Qure
1.3.6.1.4.1.25403.158515237678667.5060.20130807022620.12.png	0.7791555997	0.2292619348	0.0388877392	0	1	0	0	0.9323207736	0	0.5361703038	0.7198734265	0.9512302876	1.3.6.1.4.1.25403.158515237678667.5060.20130807022620.12	0.0004128162	0.756183207	0.368955791	0.6548196077	0.0132882399	Qure
1.3.6.1.4.1.25403.158515237678667.5060.20130807022620.9.png	0.7933613255	0.0919319764	0.030536769	0	1	0	0	0.8666909337	0	0.105805032	0.6693654833	0.8755311966	1.3.6.1.4.1.25403.158515237678667.5060.20130807022620.9	0.0257532187	0.7618576884	0.3845596313	0.3795478642	0.0204777271	Qure
1.3.6.1.4.1.25403.158515237678667.5060.20130807022630.11.png	0.715025425	0.1278555989	0.0300098043	0	1	0	0	0.593185544	0	0.198185429	0.4937350734	0.8195254803	1.3.6.1.4.1.25403.158515237678667.5060.20130807022630.11	0.0149118854	0.7323653102	0.621208787	0.4444228709	0.154756844	Qure
1.3.6.1.4.1.25403.158515237678667.5060.20130807022630.5.png	0.6981146976	0.1331284344	0.0327634476	0	1	0	0	0.6959059834	0	0.1953228265	0.5975459397	0.7944204807	1.3.6.1.4.1.25403.158515237678667.5060.20130807022630.5	0.1352030337	0.7045863867	0.6390795708	0.3921454549	0.0506969504	Qure
1.3.6.1.4.1.25403.158515237678667.5060.20130807022630.8.png	0.7312282418	0.1034979597	0.0306861065	0	1	0	0	0.6768556237	0	0.1975577474	0.6530701298	0.8648135662	1.3.6.1.4.1.25403.158515237678667.5060.20130807022630.8	0.0490719862	0.7301736474	0.5938506126	0.5521811247	0.0399410538	Qure
1.3.6.1.4.1.25403.158515237678667.5060.20130807022638.14.png	0.7955951886	0.1931954175	0.1578890085	0	1	1	0	0.9731593132	1	0.9394853115	0.7666501384	0.5321424007	1.3.6.1.4.1.25403.158515237678667.5060.20130807022638.14	0.0553274639	0.6031814218	0.8750649095	0.5507743955	0.6160300374	Qure
1.3.6.1.4.1.25403.158515237678667.5060.20130807022638.17.png	0.7917061644	0.2202948779	0.1962082237	0	1	1	0	0.9686956406	0	0.91690135	0.75380194	0.7337250113	1.3.6.1.4.1.25403.158515237678667.5060.20130807022638.17	0.2486235201	0.5209830999	0.8561299443	0.6086272597	0.4254019856	Qure
1.3.6.1.4.1.25403.158515237678667.5060.20130807022639.6.png	0.7000360931	0.3163842261	0.390471071	0	1	1	0	0.8211696744	0	0.3328736424	0.630994437	0.5170885921	1.3.6.1.4.1.25403.158515237678667.5060.20130807022639.6	0.368178159	0.5279933214	0.8199869394	0.5438205004	0.2737123966	Qure
1.3.6.1.4.1.25403.158515237678667.5060.20130807022639.9.png	0.7804579735	0.3260603845	0.2642736137	0	0	1	0	0.7473826408	0	0.270408839	0.4743823087	0.4123028219	1.3.6.1.4.1.25403.158515237678667.5060.20130807022639.9	0.089624472	0.2503274977	0.8135332465	0.2013819814	0.4100270271	Qure
1.3.6.1.4.1.25403.158515237678667.5060.20130807022708.11.png	0.8219573858	0.412332952	0.0406775251	0	1	1	1	0.8633728623	0	0.4676876664	0.7824913635	0.9159353971	1.3.6.1.4.1.25403.158515237678667.5060.20130807022708.11	0.0034469671	0.7551378012	0.8858436346	0.7289632559	0.368276149	Qure
1.3.6.1.4.1.25403.158515237678667.5060.20130807022708.5.png	0.9023933184	0.8680401444	0.0276658069	0	1	1	1	0.9699540734	0	0.8777440786	0.9119032599	0.9351303577	1.3.6.1.4.1.25403.158515237678667.5060.20130807022708.5	0.0044083437	0.9177151322	0.8564596176	0.8821998835	0.3757392466	Qure
1.3.6.1.4.1.25403.158515237678667.5060.20130807022708.8.png	0.7822746169	0.623813808	0.0399793461	0	1	1	1	0.9506439567	1	0.7220898867	0.7777348737	0.9715783	1.3.6.1.4.1.25403.158515237678667.5060.20130807022708.8	0.1260047406	0.6610557437	0.8578589559	0.7771496773	0.69854635	Qure
1.3.6.1.4.1.25403.158515237678667.5060.20130807022718.4.png	0.6164354673	0.1667111069	0.0294980239	0	0	0	0	0.6490489841	0	0.214245379	0.528727946	0.6715294719	1.3.6.1.4.1.25403.158515237678667.5060.20130807022718.4	0.0364167765	0.3843040466	0.3572511077	0.4084068835	0.0174213611	Qure
1.3.6.1.4.1.25403.158515237678667.5060.20130807022735.3.png	0.7250657678	0.7083930969	0.2917655408	0	0	0	0	0.6907325983	1	0.1966974884	0.3350939121	0.2724317014	1.3.6.1.4.1.25403.158515237678667.5060.20130807022735.3	0.0593188889	0.1033013463	0.7286327481	0.3350939155	0.7760716677	Qure
1.3.6.1.4.1.25403.158515237678667.5060.20130807022735.6.png	0.7201445103	0.6568200588	0.0393873751	0	0	0	0	0.2770954669	0	0.1364818811	0.3435457911	0.7834690213	1.3.6.1.4.1.25403.158515237678667.5060.20130807022735.6	0.0820225254	0.1667847633	0.5369473696	0.3435457945	0.5001062751	Qure
1.3.6.1.4.1.25403.158515237678667.5060.20130807022744.12.png	0.7298112512	0.1209432185	0.0370871425	0	0	0	0	0.2699140906	0	0.1570162177	0.1796623613	0.7298112512	1.3.6.1.4.1.25403.158515237678667.5060.20130807022744.12	0.0102925077	0.1175001711	0.7376126051	0.1742189527	0.0433908254	Qure
1.3.6.1.4.1.25403.158515237678667.5060.20130807022744.3.png	0.7104051189	0.1686268151	0.0353942998	0	1	0	1	0.5654982328	0	0.3221936822	0.611555018	0.8896030784	1.3.6.1.4.1.25403.158515237678667.5060.20130807022744.3	0.0544248633	0.6186227202	0.6683073044	0.8667465448	0.1393445581	Qure
1.3.6.1.4.1.25403.158515237678667.5060.20130807022744.6.png	0.812934041	0.2415162772	0.0420959182	0	0	1	0	0.3277487457	0	0.1566202044	0.1898540999	0.3466487527	1.3.6.1.4.1.25403.158515237678667.5060.20130807022744.6	0.0010072424	0.0952214822	0.812934041	0.1798259914	0.0241646338	Qure
1.3.6.1.4.1.25403.158515237678667.5060.20130807022744.9.png	0.7100587487	0.7100587487	0.0363950692	0	0	0	0	0.2653009892	0	0.0427920371	0.2887736232	0.2653316259	1.3.6.1.4.1.25403.158515237678667.5060.20130807022744.9	0.0001070406	0.1300580651	0.7274467349	0.2887736261	0.0117764529	Qure
1.3.6.1.4.1.25403.158515237678667.5060.20130807022805.13.png	0.8112343536	0.1681253612	0.0384212099	0	1	0	0	0.8598362803	0	0.1783827096	0.8112343509	0.3639836311	1.3.6.1.4.1.25403.158515237678667.5060.20130807022805.13	0.0007750709	0.7626324296	0.6378045678	0.1458699405	0.0209573638	Qure
1.3.6.1.4.1.25403.158515237678667.5060.20130807022805.16.png	0.6500859857	0.1212209985	0.0365462899	0	0	0	0	0.2665432096	0	0.655103147	0.2323433585	0.6450688243	1.3.6.1.4.1.25403.158515237678667.5060.20130807022805.16	0.0438014306	0.2677412629	0.5720499754	0.2323433608	0.0297919698	Qure
1.3.6.1.4.1.25403.158515237678667.5060.20130807022805.19.png	0.6867038608	0.1382571161	0.0308817215	0	1	0	0	0.6722556353	0	0.3958849311	0.4762609279	0.7836010456	1.3.6.1.4.1.25403.158515237678667.5060.20130807022805.19	0.0507664196	0.6042547822	0.4987411499	0.348267138	0.108313635	Qure
1.3.6.1.4.1.25403.158515237678667.5060.20130807022805.4.png	0.7776887855	0.2469095439	0.0378692076	0	1	1	0	0.8684880137	0	0.3297008276	0.7448819838	0.3010634482	1.3.6.1.4.1.25403.158515237678667.5060.20130807022805.4	0.0697532147	0.6212759018	0.8761092424	0.1766343415	0.0611010566	Qure
1.3.6.1.4.1.25403.158515237678667.5060.20130807022805.7.png	0.5952787399	0.1552840769	0.0326033048	0	1	0	0	0.6681650281	0	0.0968027338	0.4811635796	0.303057611	1.3.6.1.4.1.25403.158515237678667.5060.20130807022805.7	0.0151308505	0.5223925114	0.5853110552	0.2529331446	0.0423133001	Qure
1.3.6.1.4.1.25403.158515237678667.5060.20130807022822.10.png	0.8833941541	0.9158360362	0.1734813601	1	1	1	0	0.950193584	1	0.9099462032	0.8000818067	0.3856607676	1.3.6.1.4.1.25403.158515237678667.5060.20130807022822.10	0.949166894	0.6865905523	0.9323891401	0.5401056409	0.9229490161	Qure
1.3.6.1.4.1.25403.158515237678667.5060.20130807022822.13.png	0.8889960842	0.9122613072	0.1866476834	1	0	1	0	0.9255628586	1	0.8119831681	0.759222346	0.4676558077	1.3.6.1.4.1.25403.158515237678667.5060.20130807022822.13	0.9776026011	0.3133341968	0.9390491247	0.5401210785	0.8972911835	Qure
1.3.6.1.4.1.25403.158515237678667.5060.20130807022822.16.png	0.815494398	0.9036327004	0.4221811295	1	0	1	0	0.9425093532	1	0.7790164948	0.6637500105	0.7068645358	1.3.6.1.4.1.25403.158515237678667.5060.20130807022822.16	0.8070672154	0.2177407742	0.8646014929	0.2697241604	0.856513381	Qure
1.3.6.1.4.1.25403.158515237678667.5060.20130807022822.4.png	0.8525172618	0.8965178728	0.0997931212	1	0	1	0	0.9688662291	1	0.9193378091	0.7706909154	0.554487288	1.3.6.1.4.1.25403.158515237678667.5060.20130807022822.4	0.9869802594	0.3281196058	0.8154637218	0.4238688052	0.9077939987	Qure
1.3.6.1.4.1.25403.158515237678667.5060.20130807022822.7.png	0.7964184059	0.8543879986	0.1242591813	1	0	1	0	0.9409890771	1	0.7782306671	0.6555804594	0.6383960247	1.3.6.1.4.1.25403.158515237678667.5060.20130807022822.7	0.7833877802	0.4009265304	0.9111374021	0.5021755695	0.8092378378	Qure
1.3.6.1.4.1.25403.158515237678667.5060.20130807022832.7.png	0.1763745092	0.1952141374	0.0332579985	0	0	0	0	0.232537955	0	0.1455921233	0.1777179833	0.3220974803	1.3.6.1.4.1.25403.158515237678667.5060.20130807022832.7	0.0072928024	0.1853848845	0.4840907156	0.1473569572	0.0095765637	Qure
1.3.6.1.4.1.25403.158515237678667.5060.20130807022839.12.png	0.2316851567	0.1588944793	0.1144091114	0	0	0	0	0.2969851792	0	0.2670793831	0.2141794094	0.2011576891	1.3.6.1.4.1.25403.158515237678667.5060.20130807022839.12	0.0955277532	0.33119151	0.4076195359	0.2141794115	0.247313261	Qure
1.3.6.1.4.1.25403.158515237678667.5060.20130807022916.6.png	0.1923368919	0.121516481	0.0314702876	0	0	0	0	0.3439420164	0	0.3389519453	0.2268254436	0.3830085993	1.3.6.1.4.1.25403.158515237678667.5060.20130807022916.6	0.0089198193	0.1768905967	0.2137613595	0.2268254459	0.0435938165	Qure
1.3.6.1.4.1.25403.158515237678667.5060.20130807022926.12.png	0.7944236293	0.401809305	0.0335034542	0	1	0	0	0.8895285726	0	0.0547138676	0.6732078371	0.8797322512	1.3.6.1.4.1.25403.158515237678667.5060.20130807022926.12	0.0006612741	0.7352258563	0.2912116349	0.3948691189	0.0174853094	Qure
1.3.6.1.4.1.25403.158515237678667.5060.20130807022926.6.png	0.7401650981	0.7188242078	0.0322959684	0	1	0	0	0.9415901303	0	0.1522313356	0.6175169129	0.7996255755	1.3.6.1.4.1.25403.158515237678667.5060.20130807022926.6	0.0014662065	0.6232686639	0.2938551307	0.287691921	0.0958062336	Qure
1.3.6.1.4.1.25403.158515237678667.5060.20130807022926.9.png	0.7289048621	0.1953452677	0.0256787501	0	0	0	0	0.7964491844	0	0.0487772673	0.6573854056	0.7328799963	1.3.6.1.4.1.25403.158515237678667.5060.20130807022926.9	0.0004004311	0.3867954314	0.2738108635	0.5183216333	0.0354733951	Qure
1.3.6.1.4.1.25403.158515237678667.5060.20130807023001.3.png	0.7843356873	0.3292262852	0.0231142547	0	1	0	0	0.7650931478	0	0.8119925857	0.7489110213	0.132832408	1.3.6.1.4.1.25403.158515237678667.5060.20130807023001.3	0.1534728259	0.8113459945	0.4181101918	0.6072123647	0.018222183	Qure
1.3.6.1.4.1.25403.158515237678667.5060.20130807023020.3.png	0.6899799054	0.2578600645	0.2235273272	0	1	0	0	0.6819358468	0	0.1744781584	0.5712739608	0.8013044	1.3.6.1.4.1.25403.158515237678667.5060.20130807023020.3	0.0227969475	0.7054054141	0.7165370584	0.3264806569	0.1497678608	Qure
1.3.6.1.4.1.25403.158515237678667.5060.20130807023020.6.png	0.6980895544	0.1367681175	0.2203154713	0	1	0	0	0.6906045079	0	0.1368831247	0.6585822083	0.6786386371	1.3.6.1.4.1.25403.158515237678667.5060.20130807023020.6	0.0804129764	0.7645328641	0.7076217532	0.5206092	0.1587024033	Qure
1.3.6.1.4.1.25403.158515237678667.5060.20130807023020.9.png	0.6942793727	0.098630406	0.1236414537	0	0	1	0	0.5116834641	0	0.0888038129	0.4325358548	0.8048529625	1.3.6.1.4.1.25403.158515237678667.5060.20130807023020.9	0.0684533566	0.3530786932	0.7663015723	0.3533882499	0.4248376787	Qure
1.3.6.1.4.1.25403.158515237678667.5060.20130807023030.10.png	0.9364951249	0.0792745724	0.0213290919	0	1	0	1	0.9893234372	0	0.9279873967	0.9283110476	0.9774155021	1.3.6.1.4.1.25403.158515237678667.5060.20130807023030.10	0.0663823336	0.8795495033	0.4487417042	0.9163838625	0.186341837	Qure
1.3.6.1.4.1.25403.158515237678667.5060.20130807023030.13.png	0.903324852	0.0436240956	0.0211114418	0	1	0	1	0.9946464896	0	0.7155639529	0.8932430126	0.9537340999	1.3.6.1.4.1.25403.158515237678667.5060.20130807023030.13	0.231951192	0.9566742182	0.1826028377	0.9060873389	0.0268821754	Qure
1.3.6.1.4.1.25403.158515237678667.5060.20130807023030.16.png	0.8492380278	0.059459269	0.0211150739	0	1	0	1	0.9917331338	0	0.5163252354	0.8298686126	0.9460852146	1.3.6.1.4.1.25403.158515237678667.5060.20130807023030.16	0.0962481871	0.8502720594	0.3006949425	0.9611439109	0.1535750777	Qure
1.3.6.1.4.1.25403.158515237678667.5060.20130807023030.7.png	0.9045958813	0.040520791	0.0260426253	0	1	0	1	0.9859728813	0	0.9439737797	0.9002507306	0.9263216853	1.3.6.1.4.1.25403.158515237678667.5060.20130807023030.7	0.0531527996	0.6970536113	0.5222397447	0.9740025997	0.1978478581	Qure
1.3.6.1.4.1.25403.158515237678667.5060.20130807023031.3.png	0.8507547613	0.0495351702	0.0175020937	0	0	0	1	0.9664923549	0	0.7376101613	0.7550680022	0.8833931088	1.3.6.1.4.1.25403.158515237678667.5060.20130807023031.3	0.1019304991	0.4049594402	0.200341031	0.9112101793	0.2175007313	Qure
1.3.6.1.4.1.25403.158515237678667.5060.20130807023031.6.png	0.9097752369	0.042702958	0.0239286032	0	1	0	1	0.9955531359	0	0.7421623468	0.8970943071	0.973179698	1.3.6.1.4.1.25403.158515237678667.5060.20130807023031.6	0.1099752933	0.9454782605	0.3991090953	0.9051836729	0.072732538	Qure
1.3.6.1.4.1.25403.158515237678667.5060.20130807023031.9.png	0.7925405002	0.0852081403	0.0277788937	0	1	0	1	0.9850657582	0	0.5018630624	0.7839799504	0.8353431821	1.3.6.1.4.1.25403.158515237678667.5060.20130807023031.9	0.0719361007	0.7900574803	0.1746265143	0.858933568	0.0369992927	Qure
1.3.6.1.4.1.25403.158515237678667.5060.20130807023121.10.png	0.8288590903	0.3823216558	0.0358645059	0	0	0	0	0.9676913023	1	0.8331363201	0.7611553644	0.9766536355	1.3.6.1.4.1.25403.158515237678667.5060.20130807023121.10	0.035390608	0.3555850983	0.5452021956	0.4826384187	0.6056588292	Qure
1.3.6.1.4.1.25403.158515237678667.5060.20130807023121.13.png	0.722317274	0.178308025	0.0354972705	0	0	0	0	0.7878517509	1	0.6091175079	0.631318726	0.7963511944	1.3.6.1.4.1.25403.158515237678667.5060.20130807023121.13	0.0314254537	0.2466519922	0.6190508008	0.496986866	0.7869471908	Qure
1.3.6.1.4.1.25403.158515237678667.5060.20130807023121.16.png	0.757468412	0.2458376884	0.047478307	0	1	0	1	0.9797649384	0	0.5847146511	0.7237388474	0.9261162877	1.3.6.1.4.1.25403.158515237678667.5060.20130807023121.16	0.1021608859	0.5522104502	0.685090661	0.7782652974	0.510355711	Qure
1.3.6.1.4.1.25403.158515237678667.5060.20130807023122.3.png	0.8431828019	0.2365826964	0.0307257622	0	0	0	1	0.9605394006	1	0.8527416587	0.7606531363	0.950342834	1.3.6.1.4.1.25403.158515237678667.5060.20130807023122.3	0.0299720112	0.4085020125	0.7215896845	0.8208293915	0.7139903903	Qure
1.3.6.1.4.1.25403.158515237678667.5060.20130807023122.6.png	0.8206414874	0.2611036301	0.029057879	0	0	1	1	0.9416597486	0	0.7784600854	0.8314919444	0.8100117445	1.3.6.1.4.1.25403.158515237678667.5060.20130807023122.6	0.0348358452	0.3792514205	0.7878693342	0.7743560672	0.4889482856	Qure
1.3.6.1.4.1.25403.158515237678667.5060.20130807023133.3.png	0.9107520733	0.2216117531	0.0330601744	0	1	0	1	0.9708758593	0	0.2705019712	0.8732331565	0.8657473326	1.3.6.1.4.1.25403.158515237678667.5060.20130807023133.3	0.0007084921	0.9545205832	0.6386188865	0.8893834352	0.2541447878	Qure
1.3.6.1.4.1.25403.158515237678667.5060.20130807023136.9.png	0.7367654358	0.5062918663	0.0480623357	0	0	0	0	0.9036174417	0	0.8534095287	0.7672446543	0.6532636881	1.3.6.1.4.1.25403.158515237678667.5060.20130807023136.9	0.0005998923	0.3858726025	0.5313423276	0.5447070599	0.3064184785	Qure
1.3.6.1.4.1.25403.158515237678667.5060.20130807023147.7.png	0.9056733939	0.1812581867	0.0286759268	0	1	0	0	0.9545778632	0	0.4358891249	0.8092934264	0.875440836	1.3.6.1.4.1.25403.158515237678667.5060.20130807023147.7	0.0000753922	0.9833814502	0.550362885	0.4899208844	0.0522521548	Qure
1.3.6.1.4.1.25403.158515237678667.5060.20130807023206.15.png	0.6900143027	0.1657187045	0.0338873565	0	0	0	0	0.6900143027	0	0.2023871392	0.456996826	0.3402924538	1.3.6.1.4.1.25403.158515237678667.5060.20130807023206.15	0.0256568938	0.3263712823	0.2291121632	0.223979339	0.0361222811	Qure
1.3.6.1.4.1.25403.158515237678667.5060.20130807023207.12.png	0.2652775457	0.2045324296	0.0289221443	0	0	0	0	0.3739604354	0	0.2597295046	0.3834361713	0.174091205	1.3.6.1.4.1.25403.158515237678667.5060.20130807023207.12	0.0532929972	0.4368555546	0.6210667491	0.3300167918	0.0521490201	Qure
1.3.6.1.4.1.25403.158515237678667.5060.20130807023207.3.png	0.1791778369	0.0530460924	0.0391581282	0	0	0	0	0.3809011579	0	0.2369740009	0.2695468359	0.063815549	1.3.6.1.4.1.25403.158515237678667.5060.20130807023207.3	0.0229228251	0.2968746126	0.4184339643	0.1634375453	0.0258454941	Qure
1.3.6.1.4.1.25403.158515237678667.5060.20130807023207.6.png	0.5279661987	0.0726002902	0.0368880853	0	1	0	0	0.223303467	0	0.129090324	0.527966196	0.0661995858	1.3.6.1.4.1.25403.158515237678667.5060.20130807023207.6	0.0159786064	0.5279662013	0.4856643677	0.1387806088	0.0253899787	Qure
1.3.6.1.4.1.25403.158515237678667.5060.20130807023207.9.png	0.2077945245	0.0992966294	0.0279718228	0	0	0	0	0.2986157835	0	0.2709275484	0.2251456357	0.0568315573	1.3.6.1.4.1.25403.158515237678667.5060.20130807023207.9	0.0662202537	0.2419840246	0.6339327097	0.225145638	0.1396681666	Qure
1.3.6.1.4.1.25403.158515237678667.5060.20130807023208.3.png	0.70314596	0.0374642834	0.0379451551	0	0	0	0	0.7803542018	0	0.3892038167	0.5920746297	0.7370090485	1.3.6.1.4.1.25403.158515237678667.5060.20130807023208.3	0.0658590347	0.37151438	0.5065050125	0.4037951231	0.2742817998	Qure
1.3.6.1.4.1.25403.158515237678667.5060.20130807023237.12.png	0.5638020324	0.4916096926	0.0356684662	0	0	0	0	0.6199516654	0	0.3101478517	0.5076523994	0.1153035462	1.3.6.1.4.1.25403.158515237678667.5060.20130807023237.12	0.0002228582	0.2108027041	0.6096151471	0.3953530788	0.1792652905	Qure
1.3.6.1.4.1.25403.158515237678667.5060.20130807023237.15.png	0.5832311511	0.2969917059	0.0389816388	0	0	0	0	0.5832311511	0	0.3992826641	0.4610722042	0.1861345768	1.3.6.1.4.1.25403.158515237678667.5060.20130807023237.15	0.0001477824	0.2527576387	0.5636392236	0.3389133215	0.0522823818	Qure
1.3.6.1.4.1.25403.158515237678667.5060.20130807023237.18.png	0.7586621341	0.1145650819	0.037363261	0	1	1	0	0.8493286371	0	0.8239433765	0.7293253523	0.7203981876	1.3.6.1.4.1.25403.158515237678667.5060.20130807023237.18	0.0584018938	0.64993608	0.7790411711	0.5940930843	0.1858480722	Qure
1.3.6.1.4.1.25403.158515237678667.5060.20130807023237.3.png	0.6776295182	0.4018409252	0.0417996347	0	1	1	0	0.7909016609	0	0.6277175546	0.6350428446	0.354179889	1.3.6.1.4.1.25403.158515237678667.5060.20130807023237.3	0.0076283156	0.5086241364	0.8258613944	0.6129280925	0.0720963851	Qure
1.3.6.1.4.1.25403.158515237678667.5060.20130807023237.6.png	0.6215976404	0.1688103676	0.0477203839	0	1	0	0	0.7153053284	0	0.2846807539	0.5667835852	0.1967191547	1.3.6.1.4.1.25403.158515237678667.5060.20130807023237.6	0.0011134468	0.5827040076	0.5767828822	0.4023413658	0.06890475	Qure
1.3.6.1.4.1.25403.158515237678667.5060.20130807023237.9.png	0.6558587668	0.1651299	0.048324991	0	1	1	0	0.7789901495	0	0.5188470483	0.5552722202	0.4123617411	1.3.6.1.4.1.25403.158515237678667.5060.20130807023237.9	0.0005024771	0.5522164702	0.8739679456	0.3710352778	0.0185315814	Qure
1.3.6.1.4.1.25403.158515237678667.5060.20130807023256.6.png	0.6572327614	0.6084721088	0.0612280369	1	0	0	0	0.7550533414	0	0.3300844729	0.498194543	0.368069768	1.3.6.1.4.1.25403.158515237678667.5060.20130807023256.6	0.6081727743	0.2135573328	0.5111179352	0.2413357645	0.4614640772	Qure
1.3.6.1.4.1.25403.158515237678667.5060.20130807023256.9.png	0.1865801662	0.3492403626	0.2594771981	0	0	0	0	0.3109399676	0	0.1265214533	0.1629694845	0.2158153653	1.3.6.1.4.1.25403.158515237678667.5060.20130807023256.9	0.0545969978	0.0673296005	0.2368351221	0.1470869035	0.1215693727	Qure
1.3.6.1.4.1.25403.158515237678667.5060.20130807023316.11.png	0.8116894644	0.8636962175	0.0637918487	1	0	0	0	0.9609637856	1	0.9025363922	0.8290255837	0.5742714405	1.3.6.1.4.1.25403.158515237678667.5060.20130807023316.11	0.7211725116	0.3292621672	0.5256232023	0.6235765815	0.8301603198	Qure
1.3.6.1.4.1.25403.158515237678667.5060.20130807023316.8.png	0.8239924581	0.9159244895	0.0391884856	1	0	0	1	0.961982131	1	0.8938262463	0.8879181514	0.7956172228	1.3.6.1.4.1.25403.158515237678667.5060.20130807023316.8	0.4220643044	0.2906654775	0.6604614854	0.8079459667	0.9066611528	Qure
1.3.6.1.4.1.25403.158515237678667.5060.20130807023326.4.png	0.8175159693	0.3130947649	0.0330388471	0	0	1	0	0.2638990283	0	0.1194351241	0.2231933452	0.7296952605	1.3.6.1.4.1.25403.158515237678667.5060.20130807023326.4	0.1132998914	0.0975328237	0.9053367376	0.2231933475	0.2093763798	Qure
1.3.6.1.4.1.25403.158515237678667.5060.20130807023334.4.png	0.7320569834	0.7989474535	0.1716150194	1	0	1	0	0.7125396729	1	0.5599738955	0.6362567512	0.0787757114	1.3.6.1.4.1.25403.158515237678667.5060.20130807023334.4	0.7100647092	0.1931968629	0.7890759706	0.0630087852	0.917540431	Qure
1.3.6.1.4.1.25403.158515237678667.5060.20130807023334.7.png	0.6478358734	0.3667806685	0.6644018888	1	0	0	0	0.591363728	1	0.229016915	0.5913637221	0.1111201942	1.3.6.1.4.1.25403.158515237678667.5060.20130807023334.7	0.6072598696	0.1829956621	0.6938083768	0.0847625881	0.7847901583	Qure
1.3.6.1.4.1.25403.158515237678667.5060.20130807023345.4.png	0.6134052246	0.2107036412	0.0255950242	0	0	0	0	0.6134052277	0	0.2662922144	0.6134052215	0.485827297	1.3.6.1.4.1.25403.158515237678667.5060.20130807023345.4	0.0001058832	0.2457128912	0.329246074	0.1573558152	0.040456336	Qure
1.3.6.1.4.1.25403.158515237678667.5060.20130807023402.12.png	0.9276599625	0.1123548076	0.0315197669	0	1	1	1	0.9727146029	0	0.9241746068	0.9315449572	0.9150928855	1.3.6.1.4.1.25403.158515237678667.5060.20130807023402.12	0.046650745	0.8982424736	0.9208021164	0.9310480952	0.5478092432	Qure
1.3.6.1.4.1.25403.158515237678667.5060.20130807023402.9.png	0.8855277126	0.331291467	0.0328409672	0	1	1	1	0.9623588324	0	0.8905850649	0.8822232463	0.9039245248	1.3.6.1.4.1.25403.158515237678667.5060.20130807023402.9	0.1703847945	0.7932090759	0.8836532831	0.8827399611	0.5353900194	Qure
1.3.6.1.4.1.25403.158515237678667.5060.20130807023411.14.png	0.7669705473	0.8935123086	0.762283504	0	0	1	0	0.8429924846	1	0.5570060015	0.6121028244	0.717941463	1.3.6.1.4.1.25403.158515237678667.5060.20130807023411.14	0.2311366051	0.2541317046	0.8245351911	0.4363099933	0.9253906012	Qure
1.3.6.1.4.1.25403.158515237678667.5060.20130807023411.8.png	0.7080142744	0.8323342204	0.5105233192	0	1	1	0	0.707300961	1	0.3999082446	0.5615287603	0.5929433107	1.3.6.1.4.1.25403.158515237678667.5060.20130807023411.8	0.0027362285	0.7326148748	0.8528248072	0.4773542583	0.8740439415	Qure
1.3.6.1.4.1.25403.158515237678667.5060.20130807023430.12.png	0.776530081	0.614028573	0.04263255	0	1	1	1	0.9218686223	0	0.4150544405	0.76755889	0.946903348	1.3.6.1.4.1.25403.158515237678667.5060.20130807023430.12	0.085038133	0.5810865164	0.8045430779	0.799721539	0.1783197075	Qure
1.3.6.1.4.1.25403.158515237678667.5060.20130807023430.15.png	0.8414588759	0.3326059878	0.0296471249	0	0	0	0	0.9043140411	0	0.16378887	0.6439869968	0.9760755897	1.3.6.1.4.1.25403.158515237678667.5060.20130807023430.15	0.0463023856	0.2148440033	0.6657935381	0.3836599886	0.0439024568	Qure
1.3.6.1.4.1.25403.158515237678667.5060.20130807023430.9.png	0.6761674978	0.5468150973	0.0393867493	0	1	0	0	0.8139567971	0	0.6665095091	0.6760689003	0.7671872377	1.3.6.1.4.1.25403.158515237678667.5060.20130807023430.9	0.0103651779	0.5864674449	0.601808548	0.6373419166	0.1064385176	Qure
1.3.6.1.4.1.25403.158515237678667.5060.20130807023431.3.png	0.7368007596	0.4993481636	0.0298852921	0	1	0	0	0.8570479155	0	0.3283933997	0.5648064595	0.9491562247	1.3.6.1.4.1.25403.158515237678667.5060.20130807023431.3	0.0111992611	0.5761924386	0.5439687371	0.2611790299	0.0451143682	Qure
1.3.6.1.4.1.25403.158515237678667.5060.20130807023441.16.png	0.9430046334	0.9125143886	0.0396688581	0	1	0	1	0.9826772809	0	0.9478740692	0.941379664	0.9816197157	1.3.6.1.4.1.25403.158515237678667.5060.20130807023441.16	0.0002816005	0.8974181414	0.6724048257	0.9375491738	0.3570266664	Qure
1.3.6.1.4.1.25403.158515237678667.5060.20130807023442.3.png	0.9074039754	0.8102506995	0.043241173	0	1	1	1	0.9815708995	0	0.9409812093	0.9296219922	0.9889222383	1.3.6.1.4.1.25403.158515237678667.5060.20130807023442.3	0.0007900646	0.8559845686	0.8119487166	0.9399514794	0.2350097001	Qure
1.3.6.1.4.1.25403.158515237678667.5060.20130807023442.6.png	0.9026930594	0.9137119651	0.0616013929	0	1	1	1	0.9880701303	1	0.924665153	0.9529951191	0.9866681695	1.3.6.1.4.1.25403.158515237678667.5060.20130807023442.6	0.0000903514	0.9166865945	0.8554312587	0.9825586677	0.6034504771	Qure
1.3.6.1.4.1.25403.158515237678667.5060.20130807023442.9.png	0.9005092843	0.9224442244	0.0645110905	0	1	1	1	0.9901031852	1	0.948481977	0.9472883916	0.9852278233	1.3.6.1.4.1.25403.158515237678667.5060.20130807023442.9	0.0835282356	0.8761850595	0.8598632216	0.974383235	0.6006064415	Qure
1.3.6.1.4.1.25403.158515237678667.5060.20130807023452.6.png	0.5655795932	0.0587229654	0.0302750859	0	1	0	0	0.6223455667	0	0.4612368345	0.4454167669	0.4255861938	1.3.6.1.4.1.25403.158515237678667.5060.20130807023452.6	0.1221217886	0.5088136196	0.2887609005	0.2050911784	0.0572913289	Qure
1.3.6.1.4.1.25403.158515237678667.5060.20130807023502.6.png	0.762045994	0.1261830181	0.0277088545	0	1	0	0	0.8741609454	0	0.5864055157	0.6804065091	0.4797362089	1.3.6.1.4.1.25403.158515237678667.5060.20130807023502.6	0.0002951543	0.9072110057	0.4148842394	0.3538484871	0.101634562	Qure
1.3.6.1.4.1.25403.158515237678667.5060.20130807023502.9.png	0.7766167756	0.1698342413	0.0301289055	0	1	0	0	0.9625071883	0	0.6293637753	0.7275162321	0.6036354899	1.3.6.1.4.1.25403.158515237678667.5060.20130807023502.9	0.0028837777	0.9600611925	0.4354278743	0.3581328988	0.3468969464	Qure
1.3.6.1.4.1.25403.158515237678667.5060.20130807023518.3.png	0.8372529213	0.7395911813	0.8490191102	1	1	0	1	0.9254579544	0	0.7064130902	0.8022912721	0.923415184	1.3.6.1.4.1.25403.158515237678667.5060.20130807023518.3	0.7954236865	0.9171014428	0.4990184009	0.8765633702	0.5251630545	Qure
1.3.6.1.4.1.25403.158515237678667.5060.20130807023518.9.png	0.7693682549	0.7914175391	0.8878630996	1	1	1	0	0.9027261734	1	0.7440507412	0.7630092483	0.8200175762	1.3.6.1.4.1.25403.158515237678667.5060.20130807023518.9	0.5133830309	0.7658597231	0.8435747027	0.6394005418	0.661780715	Qure
1.3.6.1.4.1.25403.158515237678667.5060.20130807023528.12.png	0.7205575768	0.9086494446	0.0599762686	1	0	0	0	0.7764847875	1	0.5422775149	0.5190173768	0.2076663673	1.3.6.1.4.1.25403.158515237678667.5060.20130807023528.12	0.7426342368	0.2183647007	0.5903924704	0.2382899672	0.8342821002	Qure
1.3.6.1.4.1.25403.158515237678667.5060.20130807023600.3.png	0.9388262115	0.8717916608	0.0227888674	0	1	0	1	0.9867657423	0	0.9098866582	0.942670641	0.9866384864	1.3.6.1.4.1.25403.158515237678667.5060.20130807023600.3	0.0000174687	0.963942945	0.7007336617	0.910087347	0.518948257	Qure
1.3.6.1.4.1.25403.158515237678667.5060.20130807023600.6.png	0.9334181799	0.9173898697	0.0220996551	0	1	0	1	0.9769758582	0	0.8941533566	0.9274828411	0.979123354	1.3.6.1.4.1.25403.158515237678667.5060.20130807023600.6	0.0001759985	0.9763519168	0.7405203581	0.8624500632	0.2904313505	Qure
1.3.6.1.4.1.25403.158515237678667.5060.20130807023604.10.png	0.7521344423	0.1778094321	0.0336691961	0	0	1	0	0.6668570638	0	0.1038273498	0.2190209754	0.4588066638	1.3.6.1.4.1.25403.158515237678667.5060.20130807023604.10	0.1792287529	0.2200051248	0.8374117613	0.2190209776	0.0361981019	Qure
1.3.6.1.4.1.25403.158515237678667.5060.20130807023604.7.png	0.6501287818	0.3364781141	0.0418527387	0	0	1	0	0.5374782681	0	0.1091355756	0.4859668588	0.4076015651	1.3.6.1.4.1.25403.158515237678667.5060.20130807023604.7	0.0032743968	0.4344554842	0.7627792954	0.1788393706	0.1435126364	Qure
1.3.6.1.4.1.25403.158515237678667.5060.20130807023615.10.png	0.8537256939	0.9103807807	0.0313998237	1	1	0	1	0.9482592344	0	0.6515842676	0.8414710739	0.9635666609	1.3.6.1.4.1.25403.158515237678667.5060.20130807023615.10	0.7485028505	0.923394978	0.7478376627	0.8426457047	0.2700363696	Qure
1.3.6.1.4.1.25403.158515237678667.5060.20130807023615.13.png	0.851453833	0.9115593433	0.0302585699	0	1	1	1	0.9442347288	0	0.6718245745	0.8374050835	0.9585891366	1.3.6.1.4.1.25403.158515237678667.5060.20130807023615.13	0.0404988751	0.9182356596	0.7544565201	0.8153256178	0.1510132849	Qure
1.3.6.1.4.1.25403.158515237678667.5060.20130807023615.16.png	0.8357957173	0.911450088	0.0283510201	0	1	0	1	0.9251689911	0	0.8015142083	0.7969751934	0.9542437792	1.3.6.1.4.1.25403.158515237678667.5060.20130807023615.16	0.0052327933	0.6878038049	0.6498100162	0.7734139562	0.1912492663	Qure
1.3.6.1.4.1.25403.158515237678667.5060.20130807023615.4.png	0.882860854	0.888825655	0.042053055	0	1	1	1	0.9691926241	0	0.7670585513	0.8939006902	0.9004288912	1.3.6.1.4.1.25403.158515237678667.5060.20130807023615.4	0.0157982614	0.9584366083	0.8041290641	0.8809147477	0.5520671606	Qure
1.3.6.1.4.1.25403.158515237678667.5060.20130807023615.7.png	0.8763421904	0.8698536158	0.0382538475	1	1	1	1	0.9355916977	0	0.8000004292	0.8742979743	0.851652503	1.3.6.1.4.1.25403.158515237678667.5060.20130807023615.7	0.9394256473	0.9056302309	0.8546580672	0.8559695482	0.5145801306	Qure
1.3.6.1.4.1.25403.158515237678667.5060.20130807023616.12.png	0.9101012857	0.8798906803	0.040582113	0	1	0	1	0.9743338823	0	0.8248832226	0.9065404512	0.9581161141	1.3.6.1.4.1.25403.158515237678667.5060.20130807023616.12	0.290566206	0.9112837911	0.5968520045	0.9156608582	0.3201483488	Qure
1.3.6.1.4.1.25403.158515237678667.5060.20130807023616.15.png	0.9106228689	0.9075322747	0.0307950377	0	1	0	1	0.9779096842	0	0.7772481441	0.9026536919	0.9535592198	1.3.6.1.4.1.25403.158515237678667.5060.20130807023616.15	0.1430074722	0.918923676	0.6924260855	0.9365333915	0.1866271198	Qure
1.3.6.1.4.1.25403.158515237678667.5060.20130807023616.3.png	0.849624713	0.6564645171	0.023119973	0	1	1	1	0.9739847779	1	0.866417706	0.9146181918	0.9486601949	1.3.6.1.4.1.25403.158515237678667.5060.20130807023616.3	0.1065809503	0.8565323949	0.7870520353	0.9615378976	0.6813547015	Qure
1.3.6.1.4.1.25403.158515237678667.5060.20130807023616.6.png	0.9023003277	0.278706342	0.0273434632	1	1	1	1	0.9805270433	0	0.9001272917	0.9245010591	0.9263843894	1.3.6.1.4.1.25403.158515237678667.5060.20130807023616.6	0.8803423047	0.8988881707	0.789170444	0.9184619188	0.5119165182	Qure
1.3.6.1.4.1.25403.158515237678667.5060.20130807023616.9.png	0.8972502347	0.4617571235	0.0266212858	0	1	0	1	0.9803830981	0	0.9084863663	0.9016645528	0.8751785755	1.3.6.1.4.1.25403.158515237678667.5060.20130807023616.9	0.2525982559	0.7970368266	0.7104877234	0.9207519889	0.4418873191	Qure
1.3.6.1.4.1.25403.158515237678667.5060.20130807023617.3.png	0.8989673935	0.9085426331	0.0322784074	0	1	0	1	0.9705920219	0	0.749877274	0.8811053016	0.9787026644	1.3.6.1.4.1.25403.158515237678667.5060.20130807023617.3	0.0018706906	0.8765684366	0.4922859371	0.9273834229	0.3153721988	Qure
1.3.6.1.4.1.25403.158515237678667.5060.20130807023628.11.png	0.8228401737	0.1331224144	0.0355873927	0	1	0	1	0.9488533139	0	0.6730981469	0.8033769111	0.9201562405	1.3.6.1.4.1.25403.158515237678667.5060.20130807023628.11	0.0075557129	0.812982142	0.4489683509	0.7785742879	0.1546887457	Qure
1.3.6.1.4.1.25403.158515237678667.5060.20130807023628.5.png	0.7499384778	0.2017033249	0.0372691937	0	1	0	1	0.9280902147	0	0.6358475089	0.7267863732	0.865698874	1.3.6.1.4.1.25403.158515237678667.5060.20130807023628.5	0.0630019605	0.5872222781	0.6964460611	0.7559856176	0.053489875	Qure
1.3.6.1.4.1.25403.158515237678667.5060.20130807023628.8.png	0.8066624485	0.3042739034	0.0437969156	0	1	1	1	0.9375727773	0	0.6454049349	0.7870162706	0.8697878122	1.3.6.1.4.1.25403.158515237678667.5060.20130807023628.8	0.033349853	0.7070878744	0.8417677879	0.8579996824	0.0268390719	Qure
1.3.6.1.4.1.25403.158515237678667.5060.20130807023639.13.png	0.7255716764	0.4249292314	0.0364314653	0	0	1	0	0.8197985291	0	0.3482908607	0.585595724	0.717394352	1.3.6.1.4.1.25403.158515237678667.5060.20130807023639.13	0.00018321	0.2796858549	0.7794981003	0.3513929546	0.1107633859	Qure
1.3.6.1.4.1.25403.158515237678667.5060.20130807023650.12.png	0.8502335548	0.2661163211	0.0402272716	0	0	1	0	0.2106159776	0	0.0265330076	0.1082779613	0.157349512	1.3.6.1.4.1.25403.158515237678667.5060.20130807023650.12	0.00014272	0.0713652819	0.8502335548	0.1245976016	0.0127574522	Qure
1.3.6.1.4.1.25403.158515237678667.5060.20130807023650.15.png	0.1893950579	0.1664628834	0.0355012305	0	0	0	0	0.2071826309	0	0.0856948122	0.1356861737	0.1627094746	1.3.6.1.4.1.25403.158515237678667.5060.20130807023650.15	0.2999449372	0.083235845	0.7245030403	0.1666314453	0.0157931633	Qure
1.3.6.1.4.1.25403.158515237678667.5060.20130807023650.3.png	0.8768263459	0.231648922	0.0328295305	0	0	1	0	0.4342152178	0	0.3256901205	0.2026484439	0.2397668958	1.3.6.1.4.1.25403.158515237678667.5060.20130807023650.3	0.0069179623	0.3255951107	0.8768263459	0.2026484609	0.2340276241	Qure
1.3.6.1.4.1.25403.158515237678667.5060.20130807023650.6.png	0.894143641	0.1653823256	0.0389824025	0	0	1	0	0.1599570364	0	0.0599706694	0.1051443366	0.1081654727	1.3.6.1.4.1.25403.158515237678667.5060.20130807023650.6	0.0005420462	0.0975172371	0.894143641	0.1031323969	0.0145180617	Qure
1.3.6.1.4.1.25403.158515237678667.5060.20130807023650.9.png	0.7544370294	0.1808522493	0.0376122072	0	0	1	0	0.2957325578	0	0.3311231434	0.3022739261	0.1421863139	1.3.6.1.4.1.25403.158515237678667.5060.20130807023650.9	0.0042692637	0.1100360677	0.7544370294	0.3022739291	0.0123443278	Qure
1.3.6.1.4.1.25403.158515237678667.5060.20130807023701.6.png	0.7350363211	0.9178569317	0.0277775936	0	1	0	0	0.8345791698	0	0.2594859302	0.6463362354	0.6091998219	1.3.6.1.4.1.25403.158515237678667.5060.20130807023701.6	0.0611314401	0.6672094464	0.4505284727	0.4372202456	0.3086795509	Qure
1.3.6.1.4.1.25403.158515237678667.5060.20130807023701.9.png	0.7956319049	0.909154892	0.0279468596	0	1	0	0	0.9072092175	0	0.4442046881	0.7287649289	0.7132757306	1.3.6.1.4.1.25403.158515237678667.5060.20130807023701.9	0.0172392614	0.7197547555	0.6012443304	0.559330821	0.5051586032	Qure
1.3.6.1.4.1.25403.158515237678667.5060.20130807023709.12.png	0.624281426	0.621086359	0.1504597217	0	1	1	0	0.6317035556	0	0.5222516656	0.5310138451	0.5136312246	1.3.6.1.4.1.25403.158515237678667.5060.20130807023709.12	0.0044283187	0.5807797313	0.8588533998	0.3893205523	0.5383986235	Qure
1.3.6.1.4.1.25403.158515237678667.5060.20130807023709.15.png	0.685724274	0.4354859889	0.2139372826	0	1	1	0	0.6868790984	0	0.3872090578	0.5396316828	0.6663636565	1.3.6.1.4.1.25403.158515237678667.5060.20130807023709.15	0.0504837036	0.6131522059	0.9225947261	0.3188638091	0.4082316458	Qure
1.3.6.1.4.1.25403.158515237678667.5060.20130807023709.18.png	0.764921136	0.7519661784	0.768817544	0	0	1	0	0.82973212	1	0.7744740248	0.6596156342	0.566463232	1.3.6.1.4.1.25403.158515237678667.5060.20130807023709.18	0.1954390109	0.4901861548	0.9705911279	0.5440704226	0.7977092266	Qure
1.3.6.1.4.1.25403.158515237678667.5060.20130807023710.3.png	0.7741316256	0.4304174781	0.1734883636	0	1	1	0	0.7804751396	0	0.631780386	0.7357003074	0.7203438878	1.3.6.1.4.1.25403.158515237678667.5060.20130807023710.3	0.0090750614	0.8538011312	0.9226889014	0.6767444611	0.1951435804	Qure
1.3.6.1.4.1.25403.158515237678667.5060.20130807023719.12.png	0.7099514604	0.1944807172	0.0334104225	0	0	0	0	0.7099514604	0	0.1215828285	0.3030930429	0.3306908607	1.3.6.1.4.1.25403.158515237678667.5060.20130807023719.12	0.0052369768	0.2134368122	0.6293405294	0.3030930459	0.0429141112	Qure
1.3.6.1.4.1.25403.158515237678667.5060.20130807023729.13.png	0.1753901381	0.2191980779	0.0252667312	0	0	0	0	0.234198764	0	0.0722442791	0.1348247376	0.3824772835	1.3.6.1.4.1.25403.158515237678667.5060.20130807023729.13	0.0000385059	0.134869352	0.5509806275	0.0979865268	0.077206634	Qure
1.3.6.1.4.1.25403.158515237678667.5060.20130807023738.10.png	0.7666840481	0.2349101901	0.0401100777	0	0	0	0	0.820346415	0	0.339143157	0.5595599792	0.92014575	1.3.6.1.4.1.25403.158515237678667.5060.20130807023738.10	0.0148537774	0.4746715426	0.6958779693	0.3836618364	0.3211130202	Qure
1.3.6.1.4.1.25403.158515237678667.5060.20130807023746.13.png	0.7692653931	0.1639320403	0.0367808565	0	1	0	1	0.896288991	0	0.6880060434	0.7432535868	0.8993246555	1.3.6.1.4.1.25403.158515237678667.5060.20130807023746.13	0.0060058935	0.5648040175	0.3757269382	0.8239150643	0.0229665302	Qure
1.3.6.1.4.1.25403.158515237678667.5060.20130807023809.3.png	0.6546209584	0.4616024196	0.6192898154	0	0	1	0	0.5849013329	1	0.6458332539	0.5670762838	0.3317267299	1.3.6.1.4.1.25403.158515237678667.5060.20130807023809.3	0.2622020841	0.2902950943	0.805043757	0.4704942703	0.7055813074	Qure
1.3.6.1.4.1.25403.158515237678667.5060.20130807023817.14.png	0.647064804	0.2159116268	0.0275486354	0	0	0	0	0.6786531806	0	0.6154764295	0.6470648018	0.3279146552	1.3.6.1.4.1.25403.158515237678667.5060.20130807023817.14	0.0688254908	0.2197208107	0.6744108796	0.1015321761	0.2590628564	Qure
1.3.6.1.4.1.25403.158515237678667.5060.20130807023817.17.png	0.1746940936	0.1820838451	0.0432542153	0	0	0	0	0.241033718	0	0.0489518829	0.214904485	0.1931907535	1.3.6.1.4.1.25403.158515237678667.5060.20130807023817.17	0.0052584829	0.2536310554	0.5166624784	0.2149044871	0.0077596256	Qure
1.3.6.1.4.1.25403.158515237678667.5060.20130807023818.3.png	0.176059682	0.0889232308	0.0284640174	0	0	0	0	0.354001075	0	0.0788703263	0.2048914427	0.2290320992	1.3.6.1.4.1.25403.158515237678667.5060.20130807023818.3	0.0159953125	0.1876212806	0.521400094	0.1990730464	0.0283845775	Qure
1.3.6.1.4.1.25403.158515237678667.5060.20130807023829.11.png	0.7884700215	0.1925594509	0.0401912928	0	1	1	0	0.950678885	0	0.1943202168	0.6447213469	0.8075582981	1.3.6.1.4.1.25403.158515237678667.5060.20130807023829.11	0.1082733423	0.7370504737	0.8023411036	0.5614334345	0.0538322851	Qure
1.3.6.1.4.1.25403.158515237678667.5060.20130807023829.5.png	0.7893546136	0.2304194719	0.0421606191	0	1	1	1	0.9067929983	0	0.6298094392	0.7363329511	0.9569786787	1.3.6.1.4.1.25403.158515237678667.5060.20130807023829.5	0.0566177666	0.6926144958	0.8868387341	0.7161149979	0.1074731722	Qure
1.3.6.1.4.1.25403.158515237678667.5060.20130807023829.8.png	0.6755257205	0.2627366185	0.028121341	0	1	0	0	0.6119378805	0	0.6535029411	0.6070342441	0.8752188683	1.3.6.1.4.1.25403.158515237678667.5060.20130807023829.8	0.0012032943	0.6299346685	0.7440463305	0.5792301893	0.0261604935	Qure
1.3.6.1.4.1.25403.158515237678667.5060.20130807023840.3.png	0.6588865708	0.373826474	0.0264898054	0	0	0	0	0.7166356444	0	0.6899873018	0.5700367661	0.3441671133	1.3.6.1.4.1.25403.158515237678667.5060.20130807023840.3	0.0013975002	0.399417907	0.7411137223	0.4500862658	0.3212987781	Qure
1.3.6.1.4.1.25403.158515237678667.5060.20130807023840.6.png	0.7318868824	0.2197419256	0.0269804951	0	1	0	0	0.65908283	0	0.2594636083	0.73188686	0.2966609597	1.3.6.1.4.1.25403.158515237678667.5060.20130807023840.6	0.0059702196	0.8046909571	0.68685323	0.1306286603	0.0173877217	Qure
1.3.6.1.4.1.25403.158515237678667.5060.20130807023840.9.png	0.6864243746	0.3462666869	0.0313455649	0	0	1	0	0.3773892522	0	0.6183698177	0.4751928425	0.2171433866	1.3.6.1.4.1.25403.158515237678667.5060.20130807023840.9	0.0010965129	0.1332016736	0.754478991	0.332015872	0.062056195	Qure
1.3.6.1.4.1.25403.158515237678667.5060.20130807023900.11.png	0.8190548815	0.9225465059	0.0548436753	0	1	1	1	0.9739943743	1	0.9325348735	0.8130676726	0.9340896606	1.3.6.1.4.1.25403.158515237678667.5060.20130807023900.11	0.0006635523	0.6316373944	0.834305644	0.714104116	0.6152136922	Qure
1.3.6.1.4.1.25403.158515237678667.5060.20130807023900.14.png	0.8229513421	0.9049218297	0.0380926095	0	1	1	0	0.9423463941	0	0.6911326647	0.7543657999	0.9038947225	1.3.6.1.4.1.25403.158515237678667.5060.20130807023900.14	0.0000995809	0.7529352903	0.8110626936	0.631049037	0.1825464666	Qure
1.3.6.1.4.1.25403.158515237678667.5060.20130807023901.3.png	0.7773079372	0.9067572355	0.0492226481	0	1	1	0	0.8224182725	0	0.4568443298	0.62378907	0.8710353374	1.3.6.1.4.1.25403.158515237678667.5060.20130807023901.3	0.0006637256	0.6125193238	0.8273283839	0.4364297092	0.0688023716	Qure
1.3.6.1.4.1.25403.158515237678667.5060.20130807023945.13.png	0.6835629835	0.3744923174	0.0486325435	0	1	0	0	0.8745300174	0	0.3808066249	0.6591447172	0.6771396399	1.3.6.1.4.1.25403.158515237678667.5060.20130807023945.13	0.0012147747	0.5234375596	0.5307163596	0.5794665813	0.2617914677	Qure
1.3.6.1.4.1.25403.158515237678667.5060.20130807023945.16.png	0.7922081538	0.3628654778	0.0350624286	0	0	0	0	0.8665251136	0	0.2717667818	0.6893870796	0.8207122684	1.3.6.1.4.1.25403.158515237678667.5060.20130807023945.16	0.0004370873	0.3358252048	0.5749140978	0.5122490525	0.256149888	Qure
1.3.6.1.4.1.25403.158515237678667.5060.20130807023946.3.png	0.6000202359	0.3670527041	0.0415148549	0	0	0	0	0.6867765188	0	0.2212587744	0.5115376296	0.6017465591	1.3.6.1.4.1.25403.158515237678667.5060.20130807023946.3	0.0002185237	0.4378538728	0.529943645	0.4099825621	0.5056702495	Qure
1.3.6.1.4.1.25403.158515237678667.5060.20130807023955.5.png	0.7935297884	0.7911580205	0.0276485886	0	1	0	0	0.8596735597	1	0.824760437	0.726254223	0.4164689183	1.3.6.1.4.1.25403.158515237678667.5060.20130807023955.5	0.1372769177	0.8942747116	0.4949066639	0.326308161	0.6650577784	Qure
1.3.6.1.4.1.25403.158515237678667.5060.20130807023955.8.png	0.8929736162	0.4885843992	0.0288058389	0	1	0	0	0.9575926661	0	0.9126237035	0.7973068337	0.5277420878	1.3.6.1.4.1.25403.158515237678667.5060.20130807023955.8	0.3933435977	0.9043712616	0.6815915108	0.414639622	0.3949154317	Qure
1.3.6.1.4.1.25403.158515237678667.5060.20130807024005.10.png	0.8147557673	0.2626539767	0.040620748	0	1	1	0	0.9395303726	0	0.6164672971	0.7508479934	0.913013339	1.3.6.1.4.1.25403.158515237678667.5060.20130807024005.10	0.3172982335	0.8406923413	0.8279832602	0.6067020893	0.1069432944	Qure
1.3.6.1.4.1.25403.158515237678667.5060.20130807024005.7.png	0.8744418813	0.1572012305	0.0356652662	0	1	0	0	0.9103171229	0	0.3936144114	0.7675305182	0.9054316282	1.3.6.1.4.1.25403.158515237678667.5060.20130807024005.7	0.0002204572	0.914488256	0.719240129	0.4777862132	0.0973070636	Qure
1.3.6.1.4.1.25403.158515237678667.5060.20130807024028.11.png	0.8838195597	0.9091345668	0.033164952	0	1	0	1	0.9647779465	0	0.2865889072	0.8609099359	0.9501429796	1.3.6.1.4.1.25403.158515237678667.5060.20130807024028.11	0.0001150415	0.8022090197	0.7408367395	0.8157429099	0.1046471447	Qure
1.3.6.1.4.1.25403.158515237678667.5060.20130807024029.3.png	0.7908800176	0.9149919152	0.0533219017	0	1	1	1	0.8312114477	1	0.6293643117	0.6740986092	0.9489314556	1.3.6.1.4.1.25403.158515237678667.5060.20130807024029.3	0.2800981402	0.5786017179	0.8961775899	0.8556699157	0.7888731956	Qure
1.3.6.1.4.1.25403.158515237678667.5060.20130807024042.5.png	0.144161194	0.2132363915	0.0348634049	0	0	0	0	0.1444342136	0	0.0327485837	0.1178963256	0.2517862618	1.3.6.1.4.1.25403.158515237678667.5060.20130807024042.5	0.0829657242	0.1997730583	0.4016236961	0.0946294591	0.0118160155	Qure
1.3.6.1.4.1.25403.158515237678667.5060.20130807024056.3.png	0.8994400192	0.1287017614	0.0354074128	0	0	0	1	0.9214985967	0	0.2772724628	0.9089977696	0.8707669377	1.3.6.1.4.1.25403.158515237678667.5060.20130807024056.3	0.1819199622	0.3208866417	0.2638660669	0.8964967728	0.1389883906	Qure
1.3.6.1.4.1.25403.158515237678667.5060.20130807024108.11.png	0.5248816583	0.0469399877	0.0244973153	0	0	0	0	0.5248816609	0	0.2050661296	0.5248816557	0.3183361292	1.3.6.1.4.1.25403.158515237678667.5060.20130807024108.11	0.09877038	0.3817146719	0.6379146576	0.151290223	0.0464712754	Qure
1.3.6.1.4.1.25403.158515237678667.5060.20130807024108.14.png	0.6395732132	0.0620422624	0.0256879292	0	1	0	0	0.3766735494	0	0.1384393424	0.63957321	0.392026186	1.3.6.1.4.1.25403.158515237678667.5060.20130807024108.14	0.0200972799	0.6395732164	0.7172156572	0.1744111478	0.1387364864	Qure
1.3.6.1.4.1.25403.158515237678667.5060.20130807024109.3.png	0.6858146034	0.8447479606	0.0314618908	0	1	0	0	0.5871869922	0	0.3567650318	0.6328368155	0.4032375813	1.3.6.1.4.1.25403.158515237678667.5060.20130807024109.3	0.0333629735	0.6784866452	0.736356616	0.1715414375	0.1762344092	Qure
1.3.6.1.4.1.25403.158515237678667.5060.20130807024118.3.png	0.6989168783	0.0685903728	0.0351272486	0	0	0	0	0.9356505275	0	0.5811771154	0.579922992	0.2233594507	1.3.6.1.4.1.25403.158515237678667.5060.20130807024118.3	0.0078077689	0.289450407	0.4652393162	0.2229414582	0.009291485	Qure
1.3.6.1.4.1.25403.158515237678667.5060.20130807024128.11.png	0.9167917467	0.9430615306	0.055529125	1	0	1	0	0.9748867154	1	0.944436729	0.8603740505	0.832529664	1.3.6.1.4.1.25403.158515237678667.5060.20130807024128.11	0.9575480223	0.3908859193	0.858035028	0.6617985964	0.9634622335	Qure
1.3.6.1.4.1.25403.158515237678667.5060.20130807024128.14.png	0.880610118	0.9471862316	0.0445728078	1	0	1	0	0.9801912308	1	0.8291190863	0.7526410396	0.8817584515	1.3.6.1.4.1.25403.158515237678667.5060.20130807024128.14	0.8500455022	0.2989280522	0.8315304518	0.4486129582	0.9724089503	Qure
1.3.6.1.4.1.25403.158515237678667.5060.20130807024128.17.png	0.7898804692	0.9564036131	0.0366417244	1	0	1	0	0.9554193616	1	0.5612845421	0.6711962201	0.9222428203	1.3.6.1.4.1.25403.158515237678667.5060.20130807024128.17	0.5421897769	0.3767544925	0.7771806717	0.4968847632	0.9331267476	Qure
1.3.6.1.4.1.25403.158515237678667.5060.20130807024128.8.png	0.8920010971	0.9204291105	0.0441546813	1	0	1	0	0.976251483	1	0.9242883325	0.7613824978	0.7523434758	1.3.6.1.4.1.25403.158515237678667.5060.20130807024128.8	0.975315094	0.2794403136	0.869466424	0.3836078048	0.9565323591	Qure
1.3.6.1.4.1.25403.158515237678667.5060.20130807024139.3.png	0.8576629746	0.284447521	0.1100020483	0	0	1	0	0.9842790961	0	0.2737327516	0.6971005166	0.5333081484	1.3.6.1.4.1.25403.158515237678667.5060.20130807024139.3	0.1142984852	0.3726669848	0.8916093111	0.4099218845	0.14170596	Qure
1.3.6.1.4.1.25403.158515237678667.5060.20130807024139.6.png	0.7161334545	0.2465843409	0.0937639102	0	0	1	0	0.7137858272	0	0.0905162394	0.5507172319	0.3751376569	1.3.6.1.4.1.25403.158515237678667.5060.20130807024139.6	0.0274712555	0.0860612914	0.8838973045	0.3876485825	0.1037689596	Qure
1.3.6.1.4.1.25403.158515237678667.5060.20130807024159.10.png	0.9261954616	0.1034140736	0.0370407775	0	1	0	0	0.9750426412	0	0.4857966006	0.8400671454	0.3118412793	1.3.6.1.4.1.25403.158515237678667.5060.20130807024159.10	0.0012241096	0.9634765983	0.5791611671	0.581682086	0.1620057374	Qure
1.3.6.1.4.1.25403.158515237678667.5060.20130807024159.13.png	0.7339938011	0.4149054289	0.0439185426	0	1	0	0	0.8660206199	0	0.0757138655	0.6689571517	0.252194941	1.3.6.1.4.1.25403.158515237678667.5060.20130807024159.13	0.0001145367	0.6670036316	0.5719980001	0.47384727	0.0262644626	Qure
1.3.6.1.4.1.25403.158515237678667.5060.20130807024159.16.png	0.6863444206	0.1433276683	0.0335009098	0	1	0	0	0.9756626487	0	0.6366339326	0.6866815073	0.5599323511	1.3.6.1.4.1.25403.158515237678667.5060.20130807024159.16	0.0328248665	0.5728116632	0.6163312793	0.5616176128	0.1918616146	Qure
1.3.6.1.4.1.25403.158515237678667.5060.20130807024209.9.png	0.7219165304	0.9509827495	0.1413648427	1	1	1	0	0.7245235443	1	0.3135592639	0.5405255529	0.4218145311	1.3.6.1.4.1.25403.158515237678667.5060.20130807024209.9	0.4847314358	0.6514354944	0.8692754507	0.3565276265	0.8319414854	Qure
1.3.6.1.4.1.25403.158515237678667.5060.20130807024229.11.png	0.5996038914	0.5996038914	0.0321150087	0	0	0	0	0.304808706	0	0.1182777584	0.230640722	0.1831353009	1.3.6.1.4.1.25403.158515237678667.5060.20130807024229.11	0.007079049	0.243351832	0.287707001	0.2306407541	0.0211408567	Qure
1.3.6.1.4.1.25403.158515237678667.5060.20130807024229.14.png	0.1850789304	0.2812393606	0.037376456	0	0	0	0	0.409155637	0	0.1050100029	0.2641189668	0.0876107514	1.3.6.1.4.1.25403.158515237678667.5060.20130807024229.14	0.0017662996	0.2213090956	0.3509336412	0.2641189694	0.0132290544	Qure
1.3.6.1.4.1.25403.158515237678667.5060.20130807024229.8.png	0.1499214263	0.1075832844	0.0350519009	0	0	0	0	0.2842713296	0	0.1412958801	0.1949323113	0.188228786	1.3.6.1.4.1.25403.158515237678667.5060.20130807024229.8	0.0504418835	0.1654947102	0.2648304403	0.1886672378	0.0283379257	Qure
1.3.6.1.4.1.25403.158515237678667.5060.20130807024239.17.png	0.7762895323	0.1656508595	0.0499925874	0	1	1	0	0.9549096823	0	0.8654250503	0.7445319872	0.5568704009	1.3.6.1.4.1.25403.158515237678667.5060.20130807024239.17	0.0001145661	0.7349678278	0.8010322452	0.4228251576	0.0875785798	Qure
1.3.6.1.4.1.25403.158515237678667.5060.20130807024239.6.png	0.7560444537	0.243239671	0.0619623996	0	1	1	0	0.9449455142	0	0.8103157282	0.7027351038	0.5845460892	1.3.6.1.4.1.25403.158515237678667.5060.20130807024239.6	0.017033875	0.6628674269	0.8308568597	0.3529440463	0.4861551821	Qure
1.3.6.1.4.1.25403.158515237678667.5060.20130807024239.9.png	0.731645548	0.1600835919	0.1448519081	0	1	1	0	0.8883648515	0	0.6730287671	0.6304877981	0.4697388113	1.3.6.1.4.1.25403.158515237678667.5060.20130807024239.9	0.0004910263	0.6500884891	0.8162578344	0.3104690909	0.3882422447	Qure
1.3.6.1.4.1.25403.158515237678667.5060.20130807024240.3.png	0.7452120975	0.3636813164	0.0645551234	0	0	1	0	0.8316872716	0	0.6911105514	0.5354440989	0.4322149754	1.3.6.1.4.1.25403.158515237678667.5060.20130807024240.3	0.0007287013	0.4274227321	0.9226064682	0.3472223878	0.5074670911	Qure
1.3.6.1.4.1.25403.158515237678667.5060.20130807024250.12.png	0.8769810512	0.2886784971	0.0324278511	0	0	1	0	0.9891912341	0	0.9534383416	0.8378125799	0.7077251673	1.3.6.1.4.1.25403.158515237678667.5060.20130807024250.12	0.0002871767	0.3842441738	0.8967379332	0.5708082914	0.5590432882	Qure
1.3.6.1.4.1.25403.158515237678667.5060.20130807024250.15.png	0.8091269058	0.2898112833	0.0271411948	0	1	1	1	0.9929505587	1	0.9359691143	0.8308793882	0.7921417356	1.3.6.1.4.1.25403.158515237678667.5060.20130807024250.15	0.0490497872	0.6806265712	0.8849798441	0.7139711976	0.6414968371	Qure
1.3.6.1.4.1.25403.158515237678667.5060.20130807024250.18.png	0.8707063272	0.2397378236	0.0330094993	0	0	1	0	0.9931887984	1	0.9363749027	0.7842749728	0.5029913783	1.3.6.1.4.1.25403.158515237678667.5060.20130807024250.18	0.0006999833	0.3066270947	0.8771103621	0.423261255	0.7625826001	Qure
1.3.6.1.4.1.25403.158515237678667.5060.20130807024259.12.png	0.7922049705	0.3878206313	0.0496776029	0	0	0	0	0.9184891582	0	0.890633285	0.7407869473	0.6189104915	1.3.6.1.4.1.25403.158515237678667.5060.20130807024259.12	0.0087308316	0.2407139838	0.5799757838	0.4132383466	0.055514425	Qure
1.3.6.1.4.1.25403.158515237678667.5060.20130807024319.10.png	0.711884141	0.3606677353	0.2215520442	0	0	0	0	0.3859321177	0	0.0793572217	0.2150244558	0.711884141	1.3.6.1.4.1.25403.158515237678667.5060.20130807024319.10	0.0591095164	0.2438237816	0.6889363527	0.1509847343	0.1162110344	Qure
1.3.6.1.4.1.25403.158515237678667.5060.20130807024319.13.png	0.732627511	0.4379358888	0.1253565848	0	0	0	0	0.7085906863	0	0.0849027038	0.2255600817	0.7566643357	1.3.6.1.4.1.25403.158515237678667.5060.20130807024319.13	0.0436214954	0.3059941232	0.7022371888	0.225560084	0.1418835521	Qure
1.3.6.1.4.1.25403.158515237678667.5060.20130807024319.4.png	0.7053122713	0.547434628	0.0810342506	0	1	1	0	0.6706475616	0	0.168728888	0.7210975849	0.7089447379	1.3.6.1.4.1.25403.158515237678667.5060.20130807024319.4	0.2042622864	0.7715476751	0.8122014403	0.1432121992	0.082705304	Qure
1.3.6.1.4.1.25403.158515237678667.5060.20130807024319.7.png	0.7251777883	0.60222435	0.0773125738	0	1	0	0	0.8396385908	0	0.0817720219	0.58873987	0.8931623101	1.3.6.1.4.1.25403.158515237678667.5060.20130807024319.7	0.1721707582	0.7021238208	0.6693686843	0.2244572639	0.084146522	Qure
1.3.6.1.4.1.25403.158515237678667.5060.20130807024323.10.png	0.8905690309	0.1253312677	0.0368755683	0	1	0	1	0.9841656089	0	0.8811004162	0.8798022248	0.9444029927	1.3.6.1.4.1.25403.158515237678667.5060.20130807024323.10	0.0969832763	0.8786018491	0.5459063649	0.7753410935	0.3740221858	Qure
1.3.6.1.4.1.25403.158515237678667.5060.20130807024323.7.png	0.8346147236	0.0842068791	0.0234542489	0	1	0	1	0.8996015787	0	0.7773918509	0.8260250071	0.8775633574	1.3.6.1.4.1.25403.158515237678667.5060.20130807024323.7	0.0667421892	0.7962466478	0.6028011441	0.8308598995	0.2481594086	Qure
1.3.6.1.4.1.25403.158515237678667.5060.20130807024333.11.png	0.74918069	0.6296269894	0.0274067484	0	1	0	0	0.9283596277	0	0.2680149078	0.6960366544	0.8744357228	1.3.6.1.4.1.25403.158515237678667.5060.20130807024333.11	0.0971622318	0.6174444556	0.689411521	0.5423059464	0.0568506606	Qure
1.3.6.1.4.1.25403.158515237678667.5060.20130807024333.14.png	0.7692469871	0.7458595634	0.0269634034	0	1	0	0	0.9386844635	0	0.1624409854	0.5720252574	0.9192703962	1.3.6.1.4.1.25403.158515237678667.5060.20130807024333.14	0.1083766669	0.6703952551	0.7212761045	0.2777623236	0.0343099348	Qure
1.3.6.1.4.1.25403.158515237678667.5060.20130807024333.8.png	0.7660595169	0.2832100987	0.0345434248	0	0	0	1	0.7704436183	0	0.2172996104	0.7389712297	0.8473244905	1.3.6.1.4.1.25403.158515237678667.5060.20130807024333.8	0.0175810978	0.3083080351	0.7076710463	0.7074987292	0.0165136643	Qure
1.3.6.1.4.1.25403.158515237678667.5060.20130807024342.9.png	0.7081468544	0.3058130145	0.0490284972	0	0	0	0	0.8630737662	0	0.6634761691	0.6357130973	0.6703243852	1.3.6.1.4.1.25403.158515237678667.5060.20130807024342.9	0.1045390591	0.3307881653	0.6408153772	0.4083524644	0.112872526	Qure
1.3.6.1.4.1.25403.158515237678667.5060.20130807024411.13.png	0.8239754875	0.1334576756	0.0332229249	0	1	0	0	0.8627497554	0	0.1238134578	0.8517271238	0.7407205701	1.3.6.1.4.1.25403.158515237678667.5060.20130807024411.13	0.0308865197	0.8407045007	0.6456077695	0.1126231849	0.0073910234	Qure
1.3.6.1.4.1.25403.158515237678667.5060.20130807024411.16.png	0.723829307	0.0812016726	0.0286378153	0	0	0	0	0.6391560435	0	0.0236659572	0.6391560371	0.8931758404	1.3.6.1.4.1.25403.158515237678667.5060.20130807024411.16	0.0021555442	0.2034477443	0.5916286111	0.1816587597	0.0174534731	Qure
1.3.6.1.4.1.25403.158515237678667.5060.20130807024412.3.png	0.7374225259	0.0758549199	0.0276249647	0	0	0	0	0.2326161712	0	0.0246842429	0.1167836186	0.7374225259	1.3.6.1.4.1.25403.158515237678667.5060.20130807024412.3	0.0015619007	0.073448427	0.5129573345	0.1363856494	0.0382642411	Qure
1.3.6.1.4.1.25403.158515237678667.5060.20130807024420.15.png	0.8050374773	0.2197514623	0.0237964448	0	1	0	0	0.8859089017	0	0.368965596	0.8050374944	0.4186921418	1.3.6.1.4.1.25403.158515237678667.5060.20130807024420.15	0.0481850393	0.7241660357	0.5112222433	0.1753818542	0.1341456771	Qure
1.3.6.1.4.1.25403.158515237678667.5060.20130807024421.3.png	0.6417568922	0.1480604857	0.0320338644	0	0	0	0	0.7619721293	0	0.5215416551	0.4775192714	0.3420942426	1.3.6.1.4.1.25403.158515237678667.5060.20130807024421.3	0.0168671161	0.433496803	0.3331610858	0.1420174241	0.0539041981	Qure
1.3.6.1.4.1.25403.158515237678667.5060.20130807024430.6.png	0.8477846576	0.4326217771	0.0509411581	0	1	0	0	0.8457298279	0	0.4524565339	0.7491963679	0.9166203737	1.3.6.1.4.1.25403.158515237678667.5060.20130807024430.6	0.2060735673	0.879592061	0.4163155854	0.522267282	0.1853444874	Qure
1.3.6.1.4.1.25403.158515237678667.5060.20130807024439.5.png	0.8679175572	0.3857146502	0.0341712162	0	1	0	1	0.9816395044	0	0.8966939449	0.8742205479	0.8364027143	1.3.6.1.4.1.25403.158515237678667.5060.20130807024439.5	0.3083937168	0.8656793833	0.635814786	0.7528692484	0.3097689152	Qure
1.3.6.1.4.1.25403.158515237678667.5060.20130807024439.8.png	0.8958546019	0.0918412656	0.055846069	0	1	0	1	0.9842295647	0	0.9078322649	0.932645557	0.7118996382	1.3.6.1.4.1.25403.158515237678667.5060.20130807024439.8	0.0422935262	0.9579842687	0.3163373768	0.8805363178	0.112046361	Qure
1.3.6.1.4.1.25403.158515237678667.5060.20130807024448.8.png	0.7425024805	0.1459087133	0.0254631825	0	1	0	1	0.8553367853	0	0.7529072165	0.6967403275	0.7686703205	1.3.6.1.4.1.25403.158515237678667.5060.20130807024448.8	0.1869858652	0.5123198628	0.1222770885	0.86904037	0.0816101581	Qure
1.3.6.1.4.1.25403.158515237678667.5060.20130807024505.9.png	0.7670699752	0.4586573243	0.9264470935	0	0	1	0	0.9002351165	0	0.5811601281	0.6370751837	0.6356235147	1.3.6.1.4.1.25403.158515237678667.5060.20130807024505.9	0.1571782827	0.3238603175	0.9218788147	0.4298303425	0.3001784682	Qure
1.3.6.1.4.1.25403.158515237678667.5060.20130807024515.10.png	0.6798105118	0.1689602733	0.0311930347	0	1	1	0	0.7885453105	0	0.5109379292	0.5732284174	0.4601711631	1.3.6.1.4.1.25403.158515237678667.5060.20130807024515.10	0.0152110327	0.632606566	0.8937343359	0.3608239889	0.2771620154	Qure
1.3.6.1.4.1.25403.158515237678667.5060.20130807024515.7.png	0.6912440812	0.2018354982	0.0343595557	0	1	1	0	0.8940871954	0	0.3955487013	0.6470917044	0.6339231133	1.3.6.1.4.1.25403.158515237678667.5060.20130807024515.7	0.0017024841	0.5050888658	0.7760295272	0.5420991182	0.2490921468	Qure
1.3.6.1.4.1.25403.158515237678667.5060.20130807024548.11.png	0.2229765858	0.1717336625	0.0414975807	0	0	0	0	0.373896867	0	0.4001333416	0.2347388542	0.1319519877	1.3.6.1.4.1.25403.158515237678667.5060.20130807024548.11	0.0059896857	0.2360789776	0.5933025479	0.2347388566	0.0286800824	Qure
1.3.6.1.4.1.25403.158515237678667.5060.20130807024548.14.png	0.5850188136	0.2315461934	0.0401258357	0	1	0	0	0.3699635565	0	0.3074863553	0.4572152175	0.1979961842	1.3.6.1.4.1.25403.158515237678667.5060.20130807024548.14	0.0004849186	0.5850188136	0.5078721642	0.3294116259	0.0300120525	Qure
1.3.6.1.4.1.25403.158515237678667.5060.20130807024549.15.png	0.6523232139	0.5450818539	0.0239885803	0	1	0	0	0.7148918509	0	0.1754942238	0.5436080279	0.8322141171	1.3.6.1.4.1.25403.158515237678667.5060.20130807024549.15	0.0029224493	0.6258202195	0.6596214175	0.2901119888	0.0399645716	Qure
1.3.6.1.4.1.25403.158515237678667.5060.20130807024549.3.png	0.6917109167	0.6860817671	0.0298082232	0	0	0	0	0.8919991255	0	0.6492663026	0.6613753615	0.569832027	1.3.6.1.4.1.25403.158515237678667.5060.20130807024549.3	0.0016050469	0.3812140524	0.3915047348	0.4428606927	0.113324143	Qure
1.3.6.1.4.1.25403.158515237678667.5060.20130807024549.6.png	0.692959666	0.5971280336	0.029621264	0	1	0	0	0.8942865133	0	0.5195162892	0.6398571118	0.8518564701	1.3.6.1.4.1.25403.158515237678667.5060.20130807024549.6	0.000257597	0.6551135778	0.536857307	0.4905121624	0.2167229205	Qure
1.3.6.1.4.1.25403.158515237678667.5060.20130807024549.9.png	0.7218698956	0.1965024471	0.0366067328	0	1	1	0	0.8629575372	0	0.5210629106	0.5703510032	0.7854431272	1.3.6.1.4.1.25403.158515237678667.5060.20130807024549.9	0.0050045685	0.7657666802	0.8256381154	0.3989637792	0.0268851127	Qure
1.3.6.1.4.1.25403.158515237678667.5060.20130807024600.12.png	0.7604799466	0.3781565428	0.0235980358	0	1	0	1	0.8431715965	0	0.6159006953	0.7304440719	0.9106593728	1.3.6.1.4.1.25403.158515237678667.5060.20130807024600.12	0.0013128935	0.6476640105	0.462521404	0.8150399327	0.0660701916	Qure
1.3.6.1.4.1.25403.158515237678667.5060.20130807024630.11.png	0.7451542374	0.2881420553	0.0293054283	0	1	0	0	0.8808726072	0	0.5128691196	0.6456415637	0.7717118263	1.3.6.1.4.1.25403.158515237678667.5060.20130807024630.11	0.070526503	0.9146760702	0.3284558654	0.2741484642	0.0710328594	Qure
1.3.6.1.4.1.25403.158515237678667.5060.20130807024631.3.png	0.8124167816	0.3041972816	0.0406216271	0	1	0	1	0.9378735423	0	0.9386826754	0.798074005	0.706171155	1.3.6.1.4.1.25403.158515237678667.5060.20130807024631.3	0.1842376739	0.6300728917	0.4807989597	0.8636264205	0.2651825547	Qure
1.3.6.1.4.1.25403.158515237678667.5060.20130807024642.4.png	0.7571048737	0.7571048737	0.0421006456	0	0	0	0	0.2728560269	0	0.2923704386	0.225495813	0.2460930049	1.3.6.1.4.1.25403.158515237678667.5060.20130807024642.4	0.029871691	0.1169743612	0.7317451835	0.2254957855	0.0423248783	Qure
1.3.6.1.4.1.25403.158515237678667.5060.20130807024659.14.png	0.7529253755	0.2506697476	0.1170537621	0	1	0	0	0.9079236388	0	0.147682175	0.6935934203	0.8284045458	1.3.6.1.4.1.25403.158515237678667.5060.20130807024659.14	0.0312139504	0.5817798972	0.6860318184	0.5910766125	0.0608765297	Qure
1.3.6.1.4.1.25403.158515237678667.5060.20130807024700.3.png	0.6760562062	0.1136236712	0.3445467651	0	0	0	0	0.5588935018	0	0.0495148376	0.4288000741	0.7932189107	1.3.6.1.4.1.25403.158515237678667.5060.20130807024700.3	0.0322284326	0.064128004	0.6954473853	0.2987066507	0.227077052	Qure
1.3.6.1.4.1.25403.158515237678667.5060.20130807024700.6.png	0.7123115659	0.6740742922	0.3754631579	0	0	1	0	0.4220742583	0	0.2142402977	0.2658183846	0.1702560037	1.3.6.1.4.1.25403.158515237678667.5060.20130807024700.6	0.1525774896	0.2041722387	0.7505488396	0.2658184171	0.2577085495	Qure
1.3.6.1.4.1.25403.158515237678667.5060.20130807024700.9.png	0.8646221161	0.4095574617	0.8205480576	0	0	1	0	0.4009024799	0	0.3139632642	0.3990303854	0.1172151417	1.3.6.1.4.1.25403.158515237678667.5060.20130807024700.9	0.3404168487	0.4173077643	0.9086962342	0.3807529807	0.3197560012	Qure
1.3.6.1.4.1.25403.158515237678667.5060.20130807024709.16.png	0.7792432904	0.8928433657	0.0371279679	0	0	0	0	0.4424974024	1	0.0677222311	0.2239997381	0.6866651773	1.3.6.1.4.1.25403.158515237678667.5060.20130807024709.16	0.1826612949	0.1868032664	0.3764817417	0.1989760399	0.7582214475	Qure
1.3.6.1.4.1.25403.158515237678667.5060.20130807024728.10.png	0.8213644487	0.882989645	0.1675787866	1	0	0	0	0.9321507215	1	0.7986472249	0.7181274072	0.2021517754	1.3.6.1.4.1.25403.158515237678667.5060.20130807024728.10	0.7425540686	0.1385344565	0.6567454934	0.423584193	0.8537176251	Qure
1.3.6.1.4.1.25403.158515237678667.5060.20130807024728.13.png	0.6992298161	0.876731813	0.9061418772	1	0	0	0	0.7139729857	1	0.4293745756	0.5667385431	0.4075626731	1.3.6.1.4.1.25403.158515237678667.5060.20130807024728.13	0.4894940257	0.3245061934	0.6053040624	0.419504106	0.6422996521	Qure
1.3.6.1.4.1.25403.158515237678667.5060.20130807024728.16.png	0.7969272199	0.857178092	0.1361829191	1	0	0	0	0.9299475551	1	0.862957716	0.6933981554	0.4423925877	1.3.6.1.4.1.25403.158515237678667.5060.20130807024728.16	0.7863942981	0.1922986805	0.3382312357	0.287289232	0.6516875029	Qure
1.3.6.1.4.1.25403.158515237678667.5060.20130807024728.4.png	0.7656364485	0.0833230615	0.0274791233	0	0	0	0	0.761495471	0	0.7935810089	0.6334051667	0.8740641475	1.3.6.1.4.1.25403.158515237678667.5060.20130807024728.4	0.0172037631	0.2092962116	0.561994493	0.3451390266	0.0277569704	Qure
1.3.6.1.4.1.25403.158515237678667.5060.20130807024728.7.png	0.7657778263	0.8181663156	0.3291406035	0	0	0	0	0.7133892775	0	0.2037893385	0.2269381709	0.0893654525	1.3.6.1.4.1.25403.158515237678667.5060.20130807024728.7	0.1033531427	0.1671223491	0.6058724523	0.2269381732	0.4386784434	Qure
1.3.6.1.4.1.25403.158515237678667.5060.20130807024729.15.png	0.7526890039	0.1414475292	0.0682112575	0	0	0	0	0.7526890039	0	0.2443237305	0.323808339	0.3018540442	1.3.6.1.4.1.25403.158515237678667.5060.20130807024729.15	0.0213095769	0.2733462453	0.6052667499	0.3238083422	0.4627191126	Qure
1.3.6.1.4.1.25403.158515237678667.5060.20130807024729.3.png	0.7482198028	0.8676613569	0.5848200917	1	1	0	0	0.9281775355	1	0.8544372916	0.641433595	0.3944490254	1.3.6.1.4.1.25403.158515237678667.5060.20130807024729.3	0.6421157122	0.5345007777	0.4228224754	0.2486187369	0.9326120615	Qure
1.3.6.1.4.1.25403.158515237678667.5060.20130807024729.6.png	0.756199482	0.8313664198	0.5693003535	0	0	0	0	0.9090809226	1	0.634239912	0.6626013098	0.3823962808	1.3.6.1.4.1.25403.158515237678667.5060.20130807024729.6	0.2831041217	0.4444831014	0.3800871968	0.1613308787	0.9306079745	Qure
1.3.6.1.4.1.25403.158515237678667.5060.20130807024729.9.png	0.7529920081	0.8750818968	0.5289139748	1	0	0	0	0.9272860289	1	0.6989944577	0.6141328791	0.3957408369	1.3.6.1.4.1.25403.158515237678667.5060.20130807024729.9	0.6834685206	0.2983293831	0.3502019346	0.2161181718	0.943066299	Qure
1.3.6.1.4.1.25403.158515237678667.5060.20130807024730.3.png	0.6297418169	0.1914004236	0.0363680646	0	1	0	0	0.5315552354	1	0.0814614743	0.6337717144	0.3831958175	1.3.6.1.4.1.25403.158515237678667.5060.20130807024730.3	0.011856596	0.7359881997	0.5796557665	0.1489740312	0.6176521182	Qure
1.3.6.1.4.1.25403.158515237678667.5060.20130807024741.3.png	0.9344878628	0.2817330062	0.0378335156	0	1	0	1	0.9810041189	0	0.2637550533	0.9239720473	0.9765510559	1.3.6.1.4.1.25403.158515237678667.5060.20130807024741.3	0.130222708	0.977173388	0.5528937578	0.8137387037	0.0214037597	Qure
1.3.6.1.4.1.25403.158515237678667.5060.20130807024751.11.png	0.8848543996	0.2011651397	0.0313665159	0	1	1	0	0.9792280197	0	0.4631248116	0.7743692372	0.8870270252	1.3.6.1.4.1.25403.158515237678667.5060.20130807024751.11	0.0035205693	0.9812445641	0.802403152	0.3626351953	0.0114800408	Qure
1.3.6.1.4.1.25403.158515237678667.5060.20130807024809.12.png	0.8417427297	0.4566932917	0.022414865	0	1	0	0	0.9746955633	0	0.6348721981	0.7837963681	0.8740256429	1.3.6.1.4.1.25403.158515237678667.5060.20130807024809.12	0.0002990853	0.9413238764	0.1742760241	0.5842937827	0.0467381701	Qure
1.3.6.1.4.1.25403.158515237678667.5060.20130807024809.15.png	0.8672146436	0.370321542	0.0303311013	0	1	0	0	0.9724235535	0	0.6964306235	0.7944414596	0.951289475	1.3.6.1.4.1.25403.158515237678667.5060.20130807024809.15	0.0515854135	0.9214881063	0.2035270035	0.5874234438	0.0677690879	Qure
1.3.6.1.4.1.25403.158515237678667.5060.20130807024809.18.png	0.9047741089	0.3653249145	0.0349493697	0	1	0	0	0.9639087319	0	0.0856154263	0.790603794	0.9469354153	1.3.6.1.4.1.25403.158515237678667.5060.20130807024809.18	0.0001083158	0.9176484942	0.2030179054	0.4902541935	0.0176917277	Qure
1.3.6.1.4.1.25403.158515237678667.5060.20130807024809.3.png	0.8422145959	0.0912841409	0.0296554882	0	1	0	0	0.9549450278	0	0.6556074619	0.7639300208	0.8766595125	1.3.6.1.4.1.25403.158515237678667.5060.20130807024809.3	0.0001009854	0.9599309564	0.4095887542	0.4852367043	0.0979520828	Qure
1.3.6.1.4.1.25403.158515237678667.5060.20130807024809.6.png	0.8766518132	0.2336279005	0.025908893	0	1	0	1	0.9485723376	0	0.8682562113	0.8648213723	0.9358041286	1.3.6.1.4.1.25403.158515237678667.5060.20130807024809.6	0.0002792338	0.9130011797	0.243397221	0.7294556499	0.1514991224	Qure
1.3.6.1.4.1.25403.158515237678667.5060.20130807024809.9.png	0.9054513272	0.4073881507	0.0249718875	0	1	0	1	0.9890577197	0	0.8215253353	0.8952796437	0.9563097358	1.3.6.1.4.1.25403.158515237678667.5060.20130807024809.9	0.0160468332	0.9464615583	0.3801040351	0.8240739703	0.0811004639	Qure
1.3.6.1.4.1.25403.158515237678667.5060.20130807024819.11.png	0.775456221	0.8508858681	0.9037675261	0	0	1	0	0.7720530629	0	0.5903655291	0.670732178	0.7670684457	1.3.6.1.4.1.25403.158515237678667.5060.20130807024819.11	0.0924977213	0.1958550513	0.8733209372	0.6497780681	0.2587628961	Qure
1.3.6.1.4.1.25403.158515237678667.5060.20130807024819.8.png	0.7526362613	0.7662880421	0.2756003141	0	1	0	0	0.8385626674	0	0.471896708	0.7027689592	0.7930911779	1.3.6.1.4.1.25403.158515237678667.5060.20130807024819.8	0.0849758908	0.6624704599	0.5965576768	0.6072736382	0.3975333571	Qure
1.3.6.1.4.1.25403.158515237678667.5060.20130807024828.11.png	0.6261958323	0.3437039256	0.0314557962	0	1	0	0	0.6698281169	0	0.6932065487	0.6038589447	0.3310908079	1.3.6.1.4.1.25403.158515237678667.5060.20130807024828.11	0.0014991354	0.537889719	0.6720109582	0.1893164217	0.141229257	Qure
1.3.6.1.4.1.25403.158515237678667.5060.20130807024828.14.png	0.6727492213	0.3465122581	0.032513313	0	1	1	0	0.4261001647	0	0.5113663673	0.4079284654	0.4554287493	1.3.6.1.4.1.25403.158515237678667.5060.20130807024828.14	0.0007171367	0.6966105103	0.8102707863	0.2962121964	0.0701621473	Qure
1.3.6.1.4.1.25403.158515237678667.5060.20130807024847.15.png	0.879556884	0.1229227483	0.0298023559	0	1	0	1	0.9872975945	0	0.8571923971	0.8577664473	0.9885089397	1.3.6.1.4.1.25403.158515237678667.5060.20130807024847.15	0.134934783	0.6810151935	0.6367132068	0.9055607319	0.0718904287	Qure
1.3.6.1.4.1.25403.158515237678667.5060.20130807024847.3.png	0.9633987542	0.3426559269	0.0365419649	0	1	0	1	0.9936350584	0	0.9533686042	0.9615316367	0.9727344513	1.3.6.1.4.1.25403.158515237678667.5060.20130807024847.3	0.0631047338	0.9353521466	0.6052794456	0.963770628	0.0520496853	Qure
1.3.6.1.4.1.25403.158515237678667.5060.20130807024847.6.png	0.9574095503	0.1125654131	0.0319839045	0	1	0	1	0.9936734438	0	0.955738306	0.9585282183	0.9518161416	1.3.6.1.4.1.25403.158515237678667.5060.20130807024847.6	0.0447481498	0.9005159736	0.4506807625	0.9841852188	0.1844299287	Qure
1.3.6.1.4.1.25403.158515237678667.5060.20130807024847.9.png	0.962455918	0.2132300138	0.0343672447	0	1	0	1	0.9933952689	0	0.92905128	0.9603260732	0.9731051326	1.3.6.1.4.1.25403.158515237678667.5060.20130807024847.9	0.0518190265	0.9353051186	0.4845848978	0.9835526347	0.161562115	Qure
1.3.6.1.4.1.25403.158515237678667.5060.20130807024848.12.png	0.9160827891	0.2340393066	0.0232733507	0	1	0	1	0.9953194857	0	0.7656583786	0.9023832656	0.984580338	1.3.6.1.4.1.25403.158515237678667.5060.20130807024848.12	0.2069558203	0.9077364802	0.5725460649	0.9408187866	0.0198359936	Qure
1.3.6.1.4.1.25403.158515237678667.5060.20130807024848.3.png	0.7702470947	0.6269035339	0.0321871266	0	1	0	1	0.9202537537	0	0.3941703737	0.7775905901	0.884216547	1.3.6.1.4.1.25403.158515237678667.5060.20130807024848.3	0.0555441603	0.533006072	0.5954316258	0.8795120716	0.3838144243	Qure
1.3.6.1.4.1.25403.158515237678667.5060.20130807024848.6.png	0.8750818567	0.1831147671	0.0388055407	0	1	0	1	0.9501606226	0	0.8465140462	0.8537813404	0.981584549	1.3.6.1.4.1.25403.158515237678667.5060.20130807024848.6	0.0038982823	0.6629911065	0.7267026901	0.9554594755	0.0108568119	Qure
1.3.6.1.4.1.25403.158515237678667.5060.20130807024848.9.png	0.955480297	0.1996644139	0.0410333574	0	1	0	1	0.9937424064	0	0.8942787647	0.9508956647	0.9784035087	1.3.6.1.4.1.25403.158515237678667.5060.20130807024848.9	0.2215147018	0.9646744132	0.6863860488	0.9508870244	0.0208865665	Qure
1.3.6.1.4.1.25403.158515237678667.5060.20130807024936.15.png	0.8531979322	0.1711650491	0.0485569313	0	0	1	0	0.1365834326	0	0.0957504809	0.0938698349	0.1426268369	1.3.6.1.4.1.25403.158515237678667.5060.20130807024936.15	0.0321162269	0.0784587786	0.8531979322	0.0646866411	0.0244365036	Qure
1.3.6.1.4.1.25403.158515237678667.5060.20130807024936.18.png	0.8074871898	0.1725660712	0.0773684308	0	0	1	0	0.1489064693	0	0.0800522566	0.0974706409	0.145767048	1.3.6.1.4.1.25403.158515237678667.5060.20130807024936.18	0.0112571297	0.0814989209	0.8074871898	0.0794249326	0.0851439685	Qure
1.3.6.1.4.1.25403.158515237678667.5060.20130807024956.11.png	0.6301060915	0.6301060915	0.0594348833	0	0	0	0	0.4076099694	0	0.2065841556	0.2858287962	0.4040104151	1.3.6.1.4.1.25403.158515237678667.5060.20130807024956.11	0.0020203344	0.3423683643	0.4568243325	0.285828799	0.2329765111	Qure
1.3.6.1.4.1.25403.158515237678667.5060.20130807024956.14.png	0.7750658393	0.4482732415	0.0373808779	0	0	0	0	0.4313912094	0	0.0503638014	0.3066827326	0.7750658393	1.3.6.1.4.1.25403.158515237678667.5060.20130807024956.14	0.0003642645	0.354247123	0.4184256196	0.3066827357	0.1521699727	Qure
1.3.6.1.4.1.25403.158515237678667.5060.20130807024956.8.png	0.6287183707	0.6168538332	0.0497995429	0	0	0	0	0.5097656846	0	0.8379867077	0.5502672574	0.2887162864	1.3.6.1.4.1.25403.158515237678667.5060.20130807024956.8	0.075897716	0.3030940592	0.7005953193	0.3030493855	0.2254439145	Qure
1.3.6.1.4.1.25403.158515237678667.5060.20130807025020.15.png	0.846838987	0.8333755136	0.3893383145	0	0	0	1	0.9340138435	0	0.8085513711	0.8756519924	0.7450504303	1.3.6.1.4.1.25403.158515237678667.5060.20130807025020.15	0.2703472078	0.3514500558	0.7331854701	0.8843907714	0.5661445856	Qure
1.3.6.1.4.1.25403.158515237678667.5060.20130807025021.3.png	0.8133295772	0.858618319	0.5036446452	0	1	1	1	0.9551485181	1	0.9182901382	0.8760933854	0.9334203005	1.3.6.1.4.1.25403.158515237678667.5060.20130807025021.3	0.2355156243	0.6484322548	0.7618604898	0.9825026989	0.6952850223	Qure
1.3.6.1.4.1.25403.158515237678667.5060.20130807025021.6.png	0.8359744613	0.9032738805	0.0878855139	0	1	1	1	0.9496053457	1	0.825887382	0.8401746133	0.938583672	1.3.6.1.4.1.25403.158515237678667.5060.20130807025021.6	0.0311616566	0.6616641879	0.8074399233	0.9235413671	0.6735997796	Qure
1.3.6.1.4.1.25403.158515237678667.5060.20130807025021.9.png	0.8244475065	0.8376691937	0.6401433945	0	1	1	1	0.9079938531	1	0.8742815852	0.8058777431	0.9077724814	1.3.6.1.4.1.25403.158515237678667.5060.20130807025021.9	0.1631903648	0.6755322218	0.8299255967	0.9477375746	0.8175414205	Qure
1.3.6.1.4.1.25403.158515237678667.5060.20130807025039.16.png	0.842214584	0.0912841409	0.0296554882	0	1	0	0	0.9549450278	0	0.6556074023	0.7639300208	0.8766595125	1.3.6.1.4.1.25403.158515237678667.5060.20130807025039.16	0.0001009854	0.9599309564	0.4095887542	0.4852367043	0.0979521051	Qure
1.3.6.1.4.1.25403.158515237678667.5060.20130807025040.12.png	0.8672146436	0.370321542	0.0303311013	0	1	0	0	0.9724235535	0	0.6964306235	0.7944414596	0.951289475	1.3.6.1.4.1.25403.158515237678667.5060.20130807025040.12	0.0515854135	0.9214881063	0.2035270035	0.5874234438	0.0677690879	Qure
1.3.6.1.4.1.25403.158515237678667.5060.20130807025040.15.png	0.9047741089	0.3653249145	0.0349493697	0	1	0	0	0.9639087319	0	0.0856154263	0.790603794	0.9469354153	1.3.6.1.4.1.25403.158515237678667.5060.20130807025040.15	0.0001083158	0.9176484942	0.2030179054	0.4902542531	0.0176917277	Qure
1.3.6.1.4.1.25403.158515237678667.5060.20130807025040.3.png	0.8766518033	0.2336279005	0.025908893	0	1	0	1	0.9485723376	0	0.8682562113	0.8648213723	0.9358041286	1.3.6.1.4.1.25403.158515237678667.5060.20130807025040.3	0.0002792338	0.9130011797	0.243397221	0.7294555902	0.1514991224	Qure
1.3.6.1.4.1.25403.158515237678667.5060.20130807025040.6.png	0.9054513272	0.4073881507	0.0249718875	0	1	0	1	0.9890577197	0	0.8215253353	0.8952796437	0.9563097358	1.3.6.1.4.1.25403.158515237678667.5060.20130807025040.6	0.0160468332	0.9464615583	0.3801040351	0.8240739703	0.0811004639	Qure
1.3.6.1.4.1.25403.158515237678667.5060.20130807025040.9.png	0.8417427417	0.4566932917	0.022414865	0	1	0	0	0.9746955633	0	0.6348721981	0.7837963681	0.8740257025	1.3.6.1.4.1.25403.158515237678667.5060.20130807025040.9	0.0002990853	0.9413238764	0.1742760241	0.5842937827	0.0467381626	Qure
1.3.6.1.4.1.25403.158515237678667.5060.20130807025050.13.png	0.7444644526	0.3210620582	0.0472569242	0	1	1	0	0.8005691767	0	0.1639501005	0.6828431266	0.6692609191	1.3.6.1.4.1.25403.158515237678667.5060.20130807025050.13	0.0025027907	0.6865180135	0.8831310272	0.5614423156	0.0470681563	Qure
1.3.6.1.4.1.25403.158515237678667.5060.20130807025109.11.png	0.7166666086	0.2976691425	0.0344507657	0	1	1	0	0.562228322	0	0.3470606208	0.5907261352	0.4799523354	1.3.6.1.4.1.25403.158515237678667.5060.20130807025109.11	0.000327027	0.8566041589	0.8571078181	0.3533460796	0.0301560871	Qure
1.3.6.1.4.1.25403.158515237678667.5060.20130807025109.14.png	0.7924459422	0.2561924756	0.0303630196	0	1	0	0	0.8076662421	0	0.1935994625	0.7309246039	0.6890200973	1.3.6.1.4.1.25403.158515237678667.5060.20130807025109.14	0.0003403346	0.9421728253	0.7458658218	0.4429348409	0.0810766667	Qure
1.3.6.1.4.1.25403.158515237678667.5060.20130807025109.17.png	0.701782465	0.2361924052	0.0299726278	0	0	1	0	0.6724638343	0	0.5091907978	0.4575704015	0.2994625568	1.3.6.1.4.1.25403.158515237678667.5060.20130807025109.17	0.0119176367	0.395465672	0.9236927629	0.4059499502	0.1499024928	Qure
1.3.6.1.4.1.25403.158515237678667.5060.20130807025109.8.png	0.7269575125	0.1155711263	0.019988928	0	1	0	0	0.7306524515	0	0.119085297	0.6127852578	0.2661033273	1.3.6.1.4.1.25403.158515237678667.5060.20130807025109.8	0.0009202943	0.8374348283	0.7376546264	0.2702683806	0.0942442268	Qure
1.3.6.1.4.1.25403.158515237678667.5060.20130807025130.3.png	0.69883121	0.0467564799	0.025345264	0	1	0	0	0.8290082812	0	0.5423867106	0.698831238	0.1509998888	1.3.6.1.4.1.25403.158515237678667.5060.20130807025130.3	0.0037083216	0.7250986099	0.3285474181	0.190820992	0.0728114396	Qure
1.3.6.1.4.1.25403.158515237678667.5060.20130807025149.11.png	0.1613255652	0.0735536814	0.0274615623	0	0	0	0	0.2453310937	0	0.075881809	0.1386343982	0.3368288279	1.3.6.1.4.1.25403.158515237678667.5060.20130807025149.11	0.0046395264	0.1132449433	0.6025807261	0.120079726	0.0363449231	Qure
1.3.6.1.4.1.25403.158515237678667.5060.20130807025149.14.png	0.1559533729	0.0967840999	0.027294578	0	0	0	0	0.1881539822	0	0.0900577158	0.1059914229	0.3049403429	1.3.6.1.4.1.25403.158515237678667.5060.20130807025149.14	0.0499545112	0.1012998819	0.6593587995	0.0444541015	0.047197666	Qure
1.3.6.1.4.1.25403.158515237678667.5060.20130807025149.5.png	0.5041611765	0.0774454921	0.0352919884	0	1	0	0	0.1975402832	0	0.0313580334	0.504161174	0.4511079192	1.3.6.1.4.1.25403.158515237678667.5060.20130807025149.5	0.0286713298	0.5041611791	0.6350255013	0.0891710222	0.0114666577	Qure
1.3.6.1.4.1.25403.158515237678667.5060.20130807025149.8.png	0.7338556051	0.0803350508	0.0394400433	0	0	1	0	0.706215322	0	0.0980638564	0.1835906799	0.4192448258	1.3.6.1.4.1.25403.158515237678667.5060.20130807025149.8	0.0037163147	0.1009401456	0.7614958882	0.1306591928	0.0506280288	Qure
1.3.6.1.4.1.25403.158515237678667.5060.20130807025150.3.png	0.8162736297	0.0978792235	0.0357037857	0	0	1	0	0.2114115506	0	0.1473324597	0.1840006555	0.2651903033	1.3.6.1.4.1.25403.158515237678667.5060.20130807025150.3	0.0223497991	0.1900058836	0.8162736297	0.187252745	0.225008294	Qure
1.3.6.1.4.1.25403.158515237678667.5060.20130807025150.6.png	0.6034539342	0.0912809968	0.0374052115	0	0	0	0	0.3086245954	0	0.1005906835	0.2039640839	0.6034539342	1.3.6.1.4.1.25403.158515237678667.5060.20130807025150.6	0.0230829474	0.2220754921	0.6991987228	0.1845655441	0.224765107	Qure
1.3.6.1.4.1.25403.158515237678667.5060.20130807025150.9.png	0.5593106747	0.1605171412	0.0311166309	0	0	0	0	0.234736219	0	0.0585965365	0.1650799807	0.5593106747	1.3.6.1.4.1.25403.158515237678667.5060.20130807025150.9	0.0540469214	0.2393246889	0.260838449	0.1276624501	0.0751912743	Qure
1.3.6.1.4.1.25403.158515237678667.5060.20130807025219.7.png	0.7727864231	0.083602719	0.0332177319	0	1	0	0	0.8897789717	0	0.9153359532	0.6876477582	0.3754678965	1.3.6.1.4.1.25403.158515237678667.5060.20130807025219.7	0.0252223797	0.5983830094	0.5622931719	0.3470931649	0.1207237467	Qure
1.3.6.1.4.1.25403.158515237678667.5060.20130807025239.12.png	0.2540319347	0.1503295302	0.0371585898	0	0	0	0	0.4053328931	0	0.2793405354	0.2916169435	0.249090746	1.3.6.1.4.1.25403.158515237678667.5060.20130807025239.12	0.0001737485	0.3511575162	0.7186738849	0.2916169167	0.0198599771	Qure
1.3.6.1.4.1.25403.158515237678667.5060.20130807025239.15.png	0.2387793631	0.1094095856	0.0405732393	0	0	0	0	0.2788930833	0	0.0844153687	0.4101988355	0.1833658516	1.3.6.1.4.1.25403.158515237678667.5060.20130807025239.15	0.0011508013	0.4895212352	0.6605410576	0.33087641	0.0376275256	Qure
1.3.6.1.4.1.25403.158515237678667.5060.20130807025239.3.png	0.1762354394	0.3048781753	0.0330739692	0	0	0	0	0.2660250664	0	0.0831310898	0.1414595392	0.2137112319	1.3.6.1.4.1.25403.158515237678667.5060.20130807025239.3	0.0005341248	0.1335579604	0.6088252068	0.0831240565	0.0702694133	Qure
1.3.6.1.4.1.25403.158515237678667.5060.20130807025239.6.png	0.1655452157	0.3316475153	0.0355176367	0	0	0	0	0.2605544031	0	0.0867650509	0.1655727025	0.1972215772	1.3.6.1.4.1.25403.158515237678667.5060.20130807025239.6	0.00047182	0.2163059562	0.3632966578	0.0986653715	0.0649786815	Qure
1.3.6.1.4.1.25403.158515237678667.5060.20130807025239.9.png	0.1898994671	0.1127303168	0.0303328335	0	0	0	0	0.3609854281	0	0.2392194867	0.2121682758	0.18564713	1.3.6.1.4.1.25403.158515237678667.5060.20130807025239.9	0.0037648224	0.1493789107	0.6867983937	0.0990892798	0.0087792603	Qure
1.3.6.1.4.1.25403.158515237678667.5060.20130807025240.3.png	0.8126311898	0.8126311898	0.035519965	0	0	0	0	0.3929408193	0	0.1898437887	0.2390832877	0.3766317666	1.3.6.1.4.1.25403.158515237678667.5060.20130807025240.3	0.0002036462	0.2842676044	0.707277	0.2390832603	0.0240080319	Qure
1.3.6.1.4.1.25403.158515237678667.5060.20130807025249.13.png	0.7186591029	0.1570082307	0.179878369	0	1	1	0	0.5355851054	0	0.2413582206	0.4316922014	0.7730426788	1.3.6.1.4.1.25403.158515237678667.5060.20130807025249.13	0.1245837584	0.6707969308	0.895211637	0.2983699441	0.2240386456	Qure
1.3.6.1.4.1.25403.158515237678667.5060.20130807025250.12.png	0.578962326	0.4274846017	0.0567457378	0	0	0	0	0.5592805147	0	0.1620656401	0.3946481625	0.5986441374	1.3.6.1.4.1.25403.158515237678667.5060.20130807025250.12	0.1598981172	0.1490054131	0.6569764018	0.2300158143	0.2035388649	Qure
1.3.6.1.4.1.25403.158515237678667.5060.20130807025250.15.png	0.2975817248	0.3479443789	0.0436134562	0	0	0	0	0.4409523308	0	0.1252541244	0.2693301135	0.5356662869	1.3.6.1.4.1.25403.158515237678667.5060.20130807025250.15	0.0701608211	0.3411884606	0.7368301749	0.1699255258	0.1925332993	Qure
1.3.6.1.4.1.25403.158515237678667.5060.20130807025250.3.png	0.7810773849	0.4401076734	0.1271616966	0	0	1	0	0.704436183	0	0.0921570584	0.4522278882	0.8038396239	1.3.6.1.4.1.25403.158515237678667.5060.20130807025250.3	0.027633924	0.3005571961	0.8349562287	0.200019598	0.1862128824	Qure
1.3.6.1.4.1.25403.158515237678667.5060.20130807025250.6.png	0.7328672551	0.2683050334	0.0598553307	0	0	1	0	0.7862653732	0	0.0838505924	0.5316827867	0.7545782328	1.3.6.1.4.1.25403.158515237678667.5060.20130807025250.6	0.1224566326	0.2440139949	0.8589426279	0.277100265	0.1693372428	Qure
1.3.6.1.4.1.25403.158515237678667.5060.20130807025250.9.png	0.7423262921	0.3363898396	0.0561067164	0	0	0	0	0.8679965138	0	0.2744489908	0.5221778534	0.8368045092	1.3.6.1.4.1.25403.158515237678667.5060.20130807025250.9	0.1821195781	0.4187277853	0.581052959	0.2798093259	0.1816010177	Qure
1.3.6.1.4.1.25403.158515237678667.5060.20130807025310.15.png	0.8305879081	0.1877833903	0.0404325984	0	1	0	0	0.9529693723	0	0.0847923532	0.6447501161	0.9430207014	1.3.6.1.4.1.25403.158515237678667.5060.20130807025310.15	0.0590291992	0.7816114426	0.3802415431	0.5026727319	0.0743035227	Qure
1.3.6.1.4.1.25403.158515237678667.5060.20130807025311.3.png	0.8930168719	0.1753860861	0.0286431219	0	0	0	0	0.8780397177	0	0.2352166176	0.8780397089	0.922971189	1.3.6.1.4.1.25403.158515237678667.5060.20130807025311.3	0.0047270791	0.3144886792	0.2033545971	0.1861541718	0.2818721831	Qure
1.3.6.1.4.1.25403.158515237678667.5060.20130807025320.10.png	0.7891090906	0.1769515723	0.0284055769	0	1	0	1	0.8051854372	0	0.8077243567	0.7962963561	0.753172636	1.3.6.1.4.1.25403.158515237678667.5060.20130807025320.10	0.019292634	0.6064556837	0.6063130498	0.9658200741	0.2104243338	Qure
1.3.6.1.4.1.25403.158515237678667.5060.20130807025320.13.png	0.862529865	0.3591070473	0.0502880551	0	1	1	1	0.8937693238	0	0.8609577417	0.8637304284	0.8218817115	1.3.6.1.4.1.25403.158515237678667.5060.20130807025320.13	0.0004300632	0.7975075841	0.897175312	0.9026869535	0.1131387129	Qure
1.3.6.1.4.1.25403.158515237678667.5060.20130807025320.16.png	0.7930132914	0.5346319079	0.0354382619	0	1	0	1	0.8643876314	0	0.8652452826	0.8583336451	0.7247928381	1.3.6.1.4.1.25403.158515237678667.5060.20130807025320.16	0.1560546905	0.7328951955	0.447884351	0.9708065391	0.4005941749	Qure
1.3.6.1.4.1.25403.158515237678667.9208.20150310095211.6.png	0.9075262443	0.2541960776	0.0364333913	0	1	0	1	0.9867790341	0	0.9244197011	0.9001019575	0.944647789	1.3.6.1.4.1.25403.158515237678667.9208.20150310095211.6	0.0547686592	0.9404526353	0.6911510825	0.7487563491	0.2081671208	Qure
1.3.6.1.4.1.25403.158515237678667.9208.20150310095211.9.png	0.9007990442	0.1197512299	0.0308468677	0	1	1	1	0.9862821698	0	0.948507309	0.9133958794	0.9732921124	1.3.6.1.4.1.25403.158515237678667.9208.20150310095211.9	0.0307949185	0.890835762	0.7653217316	0.8279583454	0.5437566042	Qure
1.3.6.1.4.1.25403.163683357445804.11044.20131119114251.100.png	0.8310835656	0.2827447951	0.0347919688	0	1	1	0	0.9255896807	0	0.8386093974	0.7623211722	0.6867720485	1.3.6.1.4.1.25403.163683357445804.11044.20131119114251.100	0.0442121252	0.914467752	0.858741343	0.3706178665	0.5161044598	Qure
1.3.6.1.4.1.25403.163683357445804.11044.20131119114251.103.png	0.8823346837	0.362023592	0.028341841	0	1	0	0	0.9766885042	0	0.4113717079	0.792028504	0.7851431966	1.3.6.1.4.1.25403.163683357445804.11044.20131119114251.103	0.0000719238	0.9754785299	0.3555267751	0.4239184558	0.1142153591	Qure
1.3.6.1.4.1.25403.163683357445804.11044.20131119114251.106.png	0.85489048	0.1535118222	0.0331145599	0	1	0	0	0.9117504358	0	0.4325881004	0.7705993627	0.7909350991	1.3.6.1.4.1.25403.163683357445804.11044.20131119114251.106	0.0094819404	0.9462770224	0.4447074831	0.4537707567	0.0955855772	Qure
1.3.6.1.4.1.25403.163683357445804.11044.20131119114256.58.png	0.9260987934	0.1298347712	0.0248720162	0	1	1	1	0.9938858747	0	0.9470100403	0.9377536154	0.2875805199	1.3.6.1.4.1.25403.163683357445804.11044.20131119114256.58	0.0032438901	0.8928521276	0.8678245544	0.9172665477	0.0806641728	Qure
1.3.6.1.4.1.25403.163683357445804.11044.20131119114256.61.png	0.8084983226	0.1674873233	0.0280190837	0	1	1	1	0.9746018648	0	0.8618175983	0.7580906134	0.4232188463	1.3.6.1.4.1.25403.163683357445804.11044.20131119114256.61	0.0238443874	0.6998593211	0.8533006907	0.7033198476	0.0307728387	Qure
1.3.6.1.4.1.25403.163683357445804.11044.20131119114256.64.png	0.524646163	0.1229117215	0.0227479916	0	0	0	0	0.524646163	0	0.3361682892	0.4268019774	0.2966312468	1.3.6.1.4.1.25403.163683357445804.11044.20131119114256.64	0.0327998921	0.2575185001	0.3117675185	0.3289578557	0.0164912362	Qure
1.3.6.1.4.1.25403.163683357445804.11044.20131119114256.67.png	0.5034509301	0.1064883545	0.0282922257	0	0	0	0	0.5034509301	0	0.3013080657	0.4156001487	0.2207844853	1.3.6.1.4.1.25403.163683357445804.11044.20131119114256.67	0.0310833212	0.2066345662	0.2541419566	0.3277493715	0.0330225267	Qure
1.3.6.1.4.1.25403.163683357445804.11044.20131119114258.16.png	0.6662556288	0.4390672147	0.0425051078	0	1	0	0	0.9077928662	0	0.6474923491	0.5972776994	0.585057199	1.3.6.1.4.1.25403.163683357445804.11044.20131119114258.16	0.0003002014	0.59365803	0.6951890588	0.2401675135	0.2668996751	Qure
1.3.6.1.4.1.25403.163683357445804.11044.20131119114302.53.png	0.2362880119	0.1277461052	0.0284603518	0	0	0	0	0.1995964497	0	0.2532151341	0.2066241051	0.4024511576	1.3.6.1.4.1.25403.163683357445804.11044.20131119114302.53	0.0460381918	0.1951878816	0.7187638283	0.1784969717	0.2425879538	Qure
1.3.6.1.4.1.25403.163683357445804.11044.20131119114304.3.png	0.7528246983	0.0854207203	0.0252508093	0	0	0	0	0.9284901619	0	0.5577067137	0.6533362446	0.8717656732	1.3.6.1.4.1.25403.163683357445804.11044.20131119114304.3	0.0064939372	0.2155908793	0.4469881952	0.4738118351	0.023612503	Qure
1.3.6.1.4.1.25403.163683357445804.11044.20131119114309.14.png	0.7308974406	0.1809965968	0.0278977118	0	1	0	0	0.7969831228	0	0.0340058953	0.7648727856	0.6289714575	1.3.6.1.4.1.25403.163683357445804.11044.20131119114309.14	0.091236338	0.7327623963	0.2486617118	0.0934907347	0.1354841888	Qure
1.3.6.1.4.1.25403.163683357445804.11044.20131119114309.17.png	0.820287614	0.1494285762	0.0321579166	0	1	0	0	0.8543905616	0	0.0861534476	0.8386336523	0.7652494907	1.3.6.1.4.1.25403.163683357445804.11044.20131119114309.17	0.0250802748	0.8228767514	0.4069669843	0.1600237042	0.0883490592	Qure
1.3.6.1.4.1.25403.163683357445804.11044.20131119114312.10.png	0.7457275864	0.226855725	0.0397212394	0	0	0	0	0.9739890695	1	0.5402569175	0.6262977704	0.9797893167	1.3.6.1.4.1.25403.163683357445804.11044.20131119114312.10	0.0866193399	0.4469041824	0.5138846636	0.5440408587	0.6083048582	Qure
1.3.6.1.4.1.25403.163683357445804.11044.20131119114312.7.png	0.8465444953	0.315254122	0.0452656448	0	1	0	1	0.9667005539	1	0.6763333082	0.8464558103	0.9784331918	1.3.6.1.4.1.25403.163683357445804.11044.20131119114312.7	0.2717247903	0.8380917311	0.4432578087	0.9046974182	0.7150994539	Qure
1.3.6.1.4.1.25403.163683357445804.11044.20131119114316.17.png	0.7423980432	0.0654299334	0.0244420785	0	1	0	1	0.8636987805	0	0.5352500677	0.7194670421	0.8570532799	1.3.6.1.4.1.25403.163683357445804.11044.20131119114316.17	0.0850440487	0.7216715813	0.5463091135	0.7572475076	0.0581030548	Qure
1.3.6.1.4.1.25403.163683357445804.11044.20131119114316.20.png	0.7450990632	0.2305198461	0.0420253687	0	1	0	0	0.9200655818	0	0.6559104919	0.762100853	0.6186894774	1.3.6.1.4.1.25403.163683357445804.11044.20131119114316.20	0.0085935835	0.7687289119	0.4502987266	0.5975079536	0.0359041616	Qure
1.3.6.1.4.1.25403.163683357445804.11044.20131119114316.23.png	0.915455448	0.1607681215	0.0239334721	0	1	0	1	0.9758702517	0	0.4768315554	0.9148201912	0.9179965258	1.3.6.1.4.1.25403.163683357445804.11044.20131119114316.23	0.014593075	0.8878242373	0.6686314344	0.8807660341	0.0744731426	Qure
1.3.6.1.4.1.25403.163683357445804.11044.20131119114320.50.png	0.711537649	0.4522400498	0.0389772616	0	1	1	0	0.7047869563	0	0.5363010764	0.6376703962	0.7153205276	1.3.6.1.4.1.25403.163683357445804.11044.20131119114320.50	0.1170595884	0.9117088318	0.7634381056	0.3978846073	0.0553325638	Qure
1.3.6.1.4.1.25403.163683357445804.11044.20131119114320.53.png	0.8523849307	0.2972971499	0.042165529	0	0	0	0	0.9187495112	0	0.9089184999	0.7294867809	0.4146641493	1.3.6.1.4.1.25403.163683357445804.11044.20131119114320.53	0.1417303979	0.3588109016	0.6098384857	0.3607921302	0.0962973461	Qure
1.3.6.1.4.1.25403.163683357445804.11044.20131119114323.17.png	0.7743381557	0.3221616745	0.0543386936	0	1	1	0	0.978231132	0	0.820514679	0.7653665523	0.5636416674	1.3.6.1.4.1.25403.163683357445804.11044.20131119114323.17	0.1909676492	0.7271395922	0.7911353111	0.5355807543	0.314706862	Qure
1.3.6.1.4.1.25403.163683357445804.11044.20131119114323.20.png	0.683938323	0.1299846768	0.034509249	0	0	0	0	0.7761141658	0	0.2556660473	0.5917624802	0.3617389798	1.3.6.1.4.1.25403.163683357445804.11044.20131119114323.20	0.1488786042	0.2986567318	0.5445975065	0.4074107707	0.0566572323	Qure
1.3.6.1.4.1.25403.163683357445804.11044.20131119114323.23.png	0.245153202	0.0843320191	0.0375727341	0	0	0	0	0.40665856	0	0.3788954616	0.242902202	0.2581272423	1.3.6.1.4.1.25403.163683357445804.11044.20131119114323.23	0.1441931427	0.2316709012	0.630926311	0.2429022044	0.0385044441	Qure
1.3.6.1.4.1.25403.163683357445804.11044.20131119114329.173.png	0.7918371332	0.8297256231	0.0384066701	0	1	0	1	0.9514459372	1	0.840570271	0.8091689924	0.585962534	1.3.6.1.4.1.25403.163683357445804.11044.20131119114329.173	0.0042200899	0.5526586175	0.5683509111	0.8920012712	0.8731638193	Qure
1.3.6.1.4.1.25403.163683357445804.11044.20131119114329.176.png	0.8161676896	0.9061424732	0.037250001	1	1	0	0	0.9353494048	1	0.6472414136	0.7405421119	0.6139805913	1.3.6.1.4.1.25403.163683357445804.11044.20131119114329.176	0.9722211957	0.8210651278	0.7467446923	0.5585125685	0.8927991986	Qure
1.3.6.1.4.1.25403.163683357445804.11044.20131119114329.179.png	0.8721405027	0.9240472317	0.028076008	1	1	1	1	0.9327265024	1	0.7156101465	0.7956262807	0.9678263068	1.3.6.1.4.1.25403.163683357445804.11044.20131119114329.179	0.9837273359	0.8489516377	0.7601984143	0.8562529683	0.9364382029	Qure
1.3.6.1.4.1.25403.163683357445804.11044.20131119114329.182.png	0.8231438197	0.905815661	0.0336965472	1	1	0	1	0.9236679077	1	0.631177485	0.7880650739	0.6505057812	1.3.6.1.4.1.25403.163683357445804.11044.20131119114329.182	0.9694958925	0.8254178166	0.732390523	0.7719972134	0.9421515465	Qure
1.3.6.1.4.1.25403.163683357445804.11044.20131119114346.8.png	0.852359615	0.9103280306	0.0830233023	0	1	1	1	0.9313338399	0	0.803955853	0.8163745383	0.925891161	1.3.6.1.4.1.25403.163683357445804.11044.20131119114346.8	0.2374603003	0.6435958147	0.9007850289	0.8866126537	0.5238472223	Qure
1.3.6.1.4.1.25403.163683357445804.11044.20131119114347.3.png	0.8109757898	0.91972965	0.0430837646	1	1	1	1	0.9346652031	1	0.7429947257	0.7785989027	0.9548912048	1.3.6.1.4.1.25403.163683357445804.11044.20131119114347.3	0.7761353254	0.6902632117	0.790814817	0.7464722991	0.7751925588	Qure
1.3.6.1.4.1.25403.163683357445804.11044.20131119114347.6.png	0.8477198744	0.9209397435	0.0474015363	1	1	0	1	0.9699146152	1	0.8268694282	0.8104742745	0.9228429794	1.3.6.1.4.1.25403.163683357445804.11044.20131119114347.6	0.9701226354	0.708150804	0.707161963	0.7369624376	0.763201952	Qure
1.3.6.1.4.1.25403.163683357445804.11044.20131119114351.12.png	0.6724421129	0.5895693302	0.0279809702	0	0	0	0	0.7648718953	0	0.2748472393	0.5366403641	0.798686862	1.3.6.1.4.1.25403.163683357445804.11044.20131119114351.12	0.1163567156	0.4977432787	0.5416680574	0.3473058641	0.0753206387	Qure
1.3.6.1.4.1.25403.163683357445804.11044.20131119114401.40.png	0.5450676084	0.1393380761	0.0243355092	0	0	0	0	0.5372027159	0	0.2687413096	0.4521723069	0.5529325008	1.3.6.1.4.1.25403.163683357445804.11044.20131119114401.40	0.0399367996	0.2243369669	0.3470887542	0.3671419322	0.0486485884	Qure
1.3.6.1.4.1.25403.163683357445804.11044.20131119114404.16.png	0.8646457887	0.3136482537	0.0246220864	0	1	0	1	0.8296452165	0	0.8576434851	0.8567962625	0.9038934708	1.3.6.1.4.1.25403.163683357445804.11044.20131119114404.16	0.0964775831	0.8637479544	0.3268675804	0.8761483431	0.0608027503	Qure
1.3.6.1.4.1.25403.163683357445804.11044.20131119114405.3.png	0.7520069477	0.1979278475	0.0272991415	0	1	0	0	0.8930929303	0	0.7335349917	0.6192952975	0.7386366725	1.3.6.1.4.1.25403.163683357445804.11044.20131119114405.3	0.0857136697	0.7754748464	0.5197982192	0.3520518243	0.1249047965	Qure
1.3.6.1.4.1.25403.163683357445804.11044.20131119114407.21.png	0.8585860229	0.3032487333	0.0428651683	0	1	0	1	0.9815840721	0	0.8229916692	0.8688625076	0.8072036505	1.3.6.1.4.1.25403.163683357445804.11044.20131119114407.21	0.0113408156	0.9623051882	0.607316196	0.7085690498	0.0359983519	Qure
1.3.6.1.4.1.25403.163683357445804.11044.20131119114407.24.png	0.8606435891	0.2173674256	0.0317363963	0	1	0	0	0.9349679351	0	0.7779149413	0.801804779	0.8948657513	1.3.6.1.4.1.25403.163683357445804.11044.20131119114407.24	0.065207012	0.8936645389	0.6679917574	0.6006715298	0.0978006944	Qure
1.3.6.1.4.1.25403.163683357445804.11044.20131119114407.27.png	0.8110008531	0.263155669	0.0269521661	0	1	0	0	0.8029962182	0	0.4282369018	0.7561004137	0.875670135	1.3.6.1.4.1.25403.163683357445804.11044.20131119114407.27	0.1870816797	0.8092366457	0.6691494584	0.6560683846	0.0580826178	Qure
1.3.6.1.4.1.25403.163683357445804.11044.20131119114419.86.png	0.8603502435	0.5477711558	0.0351523943	0	1	1	1	0.9823756814	0	0.877435267	0.9229371525	0.8311320543	1.3.6.1.4.1.25403.163683357445804.11044.20131119114419.86	0.0004451489	0.979387939	0.889213264	0.8525494337	0.0710683092	Qure
1.3.6.1.4.1.25403.163683357445804.11044.20131119114423.36.png	0.7052830493	0.7145030499	0.0322208665	0	1	0	0	0.7502789497	0	0.4904409647	0.6823261556	0.6479710937	1.3.6.1.4.1.25403.163683357445804.11044.20131119114423.36	0.0495585501	0.7313359976	0.6692045331	0.5653635859	0.0855821222	Qure
1.3.6.1.4.1.25403.163683357445804.11044.20131119114423.39.png	0.7402658936	0.2004024982	0.0396612026	0	1	0	0	0.8547705412	0	0.784191668	0.7187980395	0.6826162934	1.3.6.1.4.1.25403.163683357445804.11044.20131119114423.39	0.059602119	0.6609529257	0.6172987819	0.575276792	0.1088621244	Qure
1.3.6.1.4.1.25403.163683357445804.11044.20131119114425.76.png	0.8315147158	0.4088124037	0.032026343	0	1	0	0	0.9879763722	0	0.5465846658	0.7589334231	0.9859053493	1.3.6.1.4.1.25403.163683357445804.11044.20131119114425.76	0.1467009485	0.8781737685	0.7418530583	0.6229989529	0.0642287657	Qure
1.3.6.1.4.1.25403.163683357445804.11044.20131119114426.3.png	0.7782285801	0.4335806668	0.0659481734	0	0	1	0	0.873093605	0	0.3860148191	0.6494148937	0.7554504871	1.3.6.1.4.1.25403.163683357445804.11044.20131119114426.3	0.0542910881	0.2572058141	0.8349553347	0.4257361591	0.391222477	Qure
1.3.6.1.4.1.25403.163683357445804.11044.20131119114426.6.png	0.7368492715	0.4943240881	0.0456674509	0	0	1	0	0.8046611547	0	0.6757554412	0.7084064448	0.5777752995	1.3.6.1.4.1.25403.163683357445804.11044.20131119114426.6	0.0177748762	0.2762332559	0.9176480174	0.612151742	0.4780832827	Qure
1.3.6.1.4.1.25403.163683357445804.11044.20131119114426.9.png	0.7335172775	0.5226690769	0.0290196408	0	0	1	0	0.9359337687	1	0.5899850726	0.7268406526	0.8304127455	1.3.6.1.4.1.25403.163683357445804.11044.20131119114426.9	0.1181041226	0.2752081156	0.9034546018	0.6546031237	0.6253250241	Qure
1.3.6.1.4.1.25403.163683357445804.11044.20131119114431.20.png	0.8278243896	0.1218320802	0.0217439998	0	1	0	0	0.9779474139	0	0.6463733315	0.7502700668	0.9168513417	1.3.6.1.4.1.25403.163683357445804.11044.20131119114431.20	0.0015575815	0.8476797938	0.1935558319	0.5290796757	0.1686832756	Qure
1.3.6.1.4.1.25403.163683357445804.11044.20131119114431.23.png	0.7451470968	0.142689541	0.01658234	0	1	0	0	0.9420174956	0	0.8192480206	0.6740019901	0.784491241	1.3.6.1.4.1.25403.163683357445804.11044.20131119114431.23	0.0007974649	0.5059767365	0.387080282	0.428765893	0.2115900964	Qure
1.3.6.1.4.1.25403.163683357445804.11044.20131119114433.62.png	0.8892112297	0.9001622796	0.0391214229	1	1	0	0	0.9555958509	1	0.8924977183	0.8280578235	0.8787828684	1.3.6.1.4.1.25403.163683357445804.11044.20131119114433.62	0.9905651212	0.7831137776	0.544916451	0.6810238957	0.8849143982	Qure
1.3.6.1.4.1.25403.163683357445804.11044.20131119114438.3.png	0.7510470543	0.1422621459	0.0408419147	0	0	0	0	0.7640358806	0	0.8732581735	0.7058254854	0.6610686779	1.3.6.1.4.1.25403.163683357445804.11044.20131119114438.3	0.1366532296	0.3221585751	0.3746745288	0.4801823795	0.3801351488	Qure
1.3.6.1.4.1.25403.163683357445804.11044.20131119114438.6.png	0.771520257	0.1125716269	0.0292044189	0	0	0	0	0.7149540782	0	0.1700009704	0.3952078482	0.8280863762	1.3.6.1.4.1.25403.163683357445804.11044.20131119114438.6	0.0093445387	0.078361176	0.2277930528	0.3952078819	0.0315474793	Qure
1.3.6.1.4.1.25403.163683357445804.11044.20131119114441.10.png	0.8710787815	0.866250813	0.0606531166	0	1	0	1	0.9572809339	1	0.8823869228	0.8829029776	0.9061977863	1.3.6.1.4.1.25403.163683357445804.11044.20131119114441.10	0.0002733508	0.8188830614	0.6677516699	0.8730610013	0.7816667557	Qure
1.3.6.1.4.1.25403.163683357445804.11044.20131119114441.13.png	0.7912949576	0.587043345	0.0410540104	0	1	0	1	0.9354767203	0	0.9207108617	0.8202485422	0.8507784009	1.3.6.1.4.1.25403.163683357445804.11044.20131119114441.13	0.0003520192	0.6198077798	0.6998766065	0.8049990535	0.2160853446	Qure
1.3.6.1.4.1.25403.163683357445804.11044.20131119114441.16.png	0.8277721898	0.7141829133	0.0488592722	0	0	0	1	0.9195907712	0	0.9062201381	0.7903941254	0.7334014773	1.3.6.1.4.1.25403.163683357445804.11044.20131119114441.16	0.0030769906	0.4329221845	0.7173709273	0.9028437138	0.1759063303	Qure
1.3.6.1.4.1.25403.163683357445804.11044.20131119114441.19.png	0.8230276701	0.8442362547	0.0468513109	0	1	1	1	0.8630862832	0	0.8796325326	0.8278595188	0.8160193563	1.3.6.1.4.1.25403.163683357445804.11044.20131119114441.19	0.0000721029	0.7967544198	0.784668386	0.7719646096	0.1349446326	Qure
1.3.6.1.4.1.25403.163683357445804.11044.20131119114441.7.png	0.7052663114	0.3375942707	0.0702844933	0	0	0	0	0.7759289742	0	0.7064364552	0.6156541094	0.7230457067	1.3.6.1.4.1.25403.163683357445804.11044.20131119114441.7	0.0002890552	0.4158022106	0.6387848854	0.5644486547	0.2264212817	Qure
1.3.6.1.4.1.25403.163683357445804.11044.20131119114444.3.png	0.7895931599	0.8817802072	0.0438459553	0	1	1	1	0.9055033326	1	0.5994236469	0.7992942313	0.7257670164	1.3.6.1.4.1.25403.163683357445804.11044.20131119114444.3	0.2666534483	0.9360561967	0.8201104999	0.7561938763	0.6822094321	Qure
1.3.6.1.4.1.25403.163683357445804.11044.20131119114444.6.png	0.7820875419	0.8306207657	0.0385572352	0	1	1	1	0.9462170005	0	0.5356365442	0.794057248	0.6622750759	1.3.6.1.4.1.25403.163683357445804.11044.20131119114444.6	0.0052807177	0.8871676326	0.7935183644	0.8072077036	0.5602224469	Qure
1.3.6.1.4.1.25403.163683357445804.11044.20131119114447.3.png	0.7839589473	0.1347682923	0.0275605358	0	1	0	0	0.8988881111	0	0.7341018915	0.7165899259	0.7856126428	1.3.6.1.4.1.25403.163683357445804.11044.20131119114447.3	0.0363266729	0.7846021652	0.6888595223	0.4487677813	0.1758174449	Qure
1.3.6.1.4.1.25403.163683357445804.11044.20131119114447.58.png	0.812643136	0.9355221987	0.0524841212	1	1	0	0	0.9383636117	1	0.8051745296	0.6925582272	0.4993885756	1.3.6.1.4.1.25403.163683357445804.11044.20131119114447.58	0.9433089495	0.5732119679	0.7079812288	0.4534827471	0.8003624678	Qure
1.3.6.1.4.1.25403.163683357445804.11044.20131119114447.61.png	0.7537878681	0.5040833354	0.0676577836	1	1	0	0	0.8233103156	0	0.2703613341	0.8023656183	0.7639713287	1.3.6.1.4.1.25403.163683357445804.11044.20131119114447.61	0.7059804201	0.9230161905	0.5239163041	0.6607702971	0.426422894	Qure
1.3.6.1.4.1.25403.163683357445804.11044.20131119114453.9.png	0.8685147163	0.4046907127	0.0441281684	0	1	0	1	0.9597882628	0	0.7133489251	0.8630670884	0.8957527876	1.3.6.1.4.1.25403.163683357445804.11044.20131119114453.9	0.252150476	0.8320364356	0.5467321873	0.9470947981	0.2915908694	Qure
1.3.6.1.4.1.25403.163683357445804.11044.20131119114509.12.png	0.8499715205	0.1322283149	0.0394053794	0	1	0	0	0.9730712175	0	0.7841992974	0.7883608322	0.8266831636	1.3.6.1.4.1.25403.163683357445804.11044.20131119114509.12	0.0223482549	0.8775430918	0.6285113096	0.5186296701	0.1262852699	Qure
1.3.6.1.4.1.25403.163683357445804.11044.20131119114509.9.png	0.7385050979	0.1535082459	0.0556605719	0	0	0	0	0.9087657928	0	0.3139568567	0.579806008	0.7269434929	1.3.6.1.4.1.25403.163683357445804.11044.20131119114509.9	0.0865682214	0.4138728082	0.5118433833	0.4167793989	0.0809173509	Qure
1.3.6.1.4.1.25403.163683357445804.11044.20131119114513.60.png	0.7219033158	0.493270874	0.0326937549	0	1	0	0	0.9616416693	1	0.3644598126	0.6440701066	0.7378783226	1.3.6.1.4.1.25403.163683357445804.11044.20131119114513.60	0.0032135309	0.5342398882	0.433506161	0.4363288283	0.7316865921	Qure
1.3.6.1.4.1.25403.163683357445804.11044.20131119114513.63.png	0.7662797962	0.2624336481	0.0348875187	0	1	0	0	0.971159935	0	0.3830474615	0.7054638044	0.8158860803	1.3.6.1.4.1.25403.163683357445804.11044.20131119114513.63	0.0180298798	0.572609365	0.4256934822	0.5726220608	0.5481143594	Qure
1.3.6.1.4.1.25403.163683357445804.11044.20131119114516.13.png	0.8655622399	0.4325835407	0.0276328083	0	1	0	1	0.9876260161	0	0.6662458777	0.8045860509	0.9901636839	1.3.6.1.4.1.25403.163683357445804.11044.20131119114516.13	0.0085907709	0.8704499006	0.4644963443	0.8743019104	0.3746944964	Qure
1.3.6.1.4.1.25403.163683357445804.11044.20131119114516.16.png	0.8537978359	0.0888591632	0.0304053314	0	1	0	1	0.9696443677	0	0.8510477543	0.8760410121	0.9610383511	1.3.6.1.4.1.25403.163683357445804.11044.20131119114516.16	0.0543295443	0.6575844884	0.3307538033	0.8074310422	0.0375353694	Qure
1.3.6.1.4.1.25403.163683357445804.11044.20131119114516.19.png	0.8033616285	0.5086519718	0.028815005	0	1	0	1	0.9872902036	0	0.6561739445	0.7907378058	0.9847316742	1.3.6.1.4.1.25403.163683357445804.11044.20131119114516.19	0.0034105205	0.8207570314	0.2956378162	0.8751887679	0.0381525308	Qure
1.3.6.1.4.1.25403.163683357445804.11044.20131119114523.24.png	0.6165299558	0.5342389941	0.0292179156	0	0	0	0	0.7285267711	0	0.40174523	0.5372952196	0.6660588384	1.3.6.1.4.1.25403.163683357445804.11044.20131119114523.24	0.0298806131	0.2284137011	0.6693426967	0.3460637033	0.1949444562	Qure
1.3.6.1.4.1.25403.163683357445804.11044.20131119114523.27.png	0.6625288725	0.4416214824	0.0260283817	0	0	1	0	0.5650205016	0	0.51490587	0.4661412227	0.7851436138	1.3.6.1.4.1.25403.163683357445804.11044.20131119114523.27	0.0495388918	0.4611991942	0.7850455642	0.3234394491	0.0244022515	Qure
1.3.6.1.4.1.25403.163683357445804.11044.20131119114529.11.png	0.8211803519	0.2085189074	0.0265036952	0	1	1	1	0.9157424569	0	0.7579225898	0.8070844392	0.7398117781	1.3.6.1.4.1.25403.163683357445804.11044.20131119114529.11	0.0139816348	0.8599842787	0.8154830933	0.8522338271	0.0789628029	Qure
1.3.6.1.4.1.25403.163683357445804.11044.20131119114529.14.png	0.8324537631	0.185333848	0.0259079356	0	1	0	0	0.9575128555	0	0.7759767771	0.7961606959	0.7360416651	1.3.6.1.4.1.25403.163683357445804.11044.20131119114529.14	0.0224291719	0.8965768218	0.5485346913	0.5545765758	0.0995919183	Qure
1.3.6.1.4.1.25403.163683357445804.11044.20131119114529.17.png	0.8119327719	0.2787380219	0.0325412415	0	1	0	0	0.918651402	0	0.70475173	0.778020082	0.4473736584	1.3.6.1.4.1.25403.163683357445804.11044.20131119114529.17	0.0578773618	0.8463078737	0.6525705457	0.6423692107	0.0415862352	Qure
1.3.6.1.4.1.25403.163683357445804.11044.20131119114529.20.png	0.8154831763	0.167374149	0.0294024516	0	1	0	0	0.9381798506	0	0.8790918589	0.7659129481	0.720664978	1.3.6.1.4.1.25403.163683357445804.11044.20131119114529.20	0.0008974228	0.773566246	0.7454386353	0.4728137553	0.3276552856	Qure
1.3.6.1.4.1.25403.163683357445804.11044.20131119114529.23.png	0.7274316873	0.2023621649	0.0282756146	0	0	0	0	0.8431103826	0	0.7007892132	0.6383954663	0.5078063607	1.3.6.1.4.1.25403.163683357445804.11044.20131119114529.23	0.083498776	0.3478956223	0.6448833346	0.3712867498	0.0195270069	Qure
1.3.6.1.4.1.25403.163683357445804.11044.20131119114529.8.png	0.6255326268	0.3280333579	0.0341717638	0	1	0	0	0.7633904815	0	0.5602453351	0.6044987425	0.6006301641	1.3.6.1.4.1.25403.163683357445804.11044.20131119114529.8	0.0259091817	0.5988984108	0.7330161929	0.4954606295	0.0168157537	Qure
1.3.6.1.4.1.25403.163683357445804.11044.20131119114531.74.png	0.886815859	0.9368789196	0.02496076	1	1	0	1	0.9456061125	1	0.8022704124	0.8623977878	0.9737169743	1.3.6.1.4.1.25403.163683357445804.11044.20131119114531.74	0.8899145126	0.8093820214	0.5963942409	0.8923327327	0.8688432574	Qure
1.3.6.1.4.1.25403.163683357445804.11044.20131119114533.65.png	0.8879805403	0.1667711884	0.0349129178	0	1	0	0	0.9896847606	1	0.9303011298	0.7899777273	0.9084265232	1.3.6.1.4.1.25403.163683357445804.11044.20131119114533.65	0.0723580942	0.8407183886	0.7153959274	0.3992067873	0.8687747121	Qure
1.3.6.1.4.1.25403.163683357445804.11044.20131119114538.17.png	0.2223886099	0.1314515769	0.0283817071	0	0	0	0	0.3477226198	0	0.3461369276	0.2528476113	0.4841860533	1.3.6.1.4.1.25403.163683357445804.11044.20131119114538.17	0.0063217231	0.1621295959	0.3069746494	0.1554012448	0.2247209996	Qure
1.3.6.1.4.1.25403.163683357445804.11044.20131119114539.93.png	0.6182234287	0.1410742402	0.0304812547	0	0	0	0	0.3487893939	0	0.0304188468	0.173228934	0.6182234287	1.3.6.1.4.1.25403.163683357445804.11044.20131119114539.93	0.0193397366	0.2112222165	0.4224167764	0.1024852544	0.1740143299	Qure
1.3.6.1.4.1.25403.163683357445804.11044.20131119114540.3.png	0.72178936	0.1423208416	0.0331291966	0	0	0	0	0.7055322528	0	0.2114773691	0.4756759381	0.7380464077	1.3.6.1.4.1.25403.163683357445804.11044.20131119114540.3	0.0581030324	0.3110555112	0.5063711405	0.2458196431	0.0517224073	Qure
1.3.6.1.4.1.25403.163683357445804.11044.20131119114543.3.png	0.828478765	0.0838202238	0.0416682027	0	1	0	1	0.9483564496	0	0.3443224132	0.7575521444	0.9215752482	1.3.6.1.4.1.25403.163683357445804.11044.20131119114543.3	0.0243721846	0.6324384809	0.5691701174	0.8824715018	0.1728131324	Qure
1.3.6.1.4.1.25403.163683357445804.11044.20131119114545.26.png	0.730335108	0.1232799143	0.0414697416	0	1	0	1	0.7808750868	0	0.3824396133	0.7221930798	0.7629031539	1.3.6.1.4.1.25403.163683357445804.11044.20131119114545.26	0.050373517	0.5500324368	0.5702829957	0.8356717825	0.1172457486	Qure
1.3.6.1.4.1.25403.163683357445804.11044.20131119114545.29.png	0.646800001	0.4531869888	0.0308034308	0	1	0	0	0.6672488451	0	0.1810413003	0.6112652599	0.7447842956	1.3.6.1.4.1.25403.163683357445804.11044.20131119114545.29	0.0512052886	0.5639016032	0.5465224981	0.6026453972	0.1390476227	Qure
1.3.6.1.4.1.25403.163683357445804.11044.20131119114551.53.png	0.8501788253	0.1589228958	0.033228755	0	1	0	0	0.9524520636	0	0.6796002388	0.7968678448	0.8990936279	1.3.6.1.4.1.25403.163683357445804.11044.20131119114551.53	0.0530739427	0.9228803515	0.4597993195	0.5152709484	0.1804155409	Qure
1.3.6.1.4.1.25403.163683357445804.11044.20131119114551.56.png	0.8558386322	0.0584670492	0.0358819664	0	1	0	0	0.9659339786	0	0.7386305332	0.7982927541	0.9304606318	1.3.6.1.4.1.25403.163683357445804.11044.20131119114551.56	0.0679809079	0.8458752632	0.1950250864	0.6427311897	0.3931705356	Qure
1.3.6.1.4.1.25403.163683357445804.11044.20131119114551.59.png	0.7324223515	0.034433946	0.0242209639	0	1	0	0	0.8569220304	0	0.5094169974	0.6869943125	0.867880106	1.3.6.1.4.1.25403.163683357445804.11044.20131119114551.59	0.0200883187	0.7408983111	0.3050076663	0.640740037	0.1483460516	Qure
1.3.6.1.4.1.25403.163683357445804.11044.20131119114552.3.png	0.7761440019	0.73470819	0.3492434323	0	1	0	1	0.8117585778	0	0.6154066324	0.7908449153	0.7440754771	1.3.6.1.4.1.25403.163683357445804.11044.20131119114552.3	0.0745617598	0.8085715175	0.5051079988	0.9276427031	0.5863608122	Qure
1.3.6.1.4.1.25403.163683357445804.11044.20131119114552.6.png	0.6164919475	0.5034291148	0.080178462	1	0	0	1	0.7739542723	1	0.54346174	0.6777770497	0.542791903	1.3.6.1.4.1.25403.163683357445804.11044.20131119114552.6	0.4074457288	0.3041523397	0.6217741966	0.7159150243	0.6934607029	Qure
1.3.6.1.4.1.25403.163683357445804.11044.20131119114552.9.png	0.8009893989	0.6480779648	0.1106280237	0	0	0	1	0.8980646133	0	0.6973979473	0.8330063792	0.825832963	1.3.6.1.4.1.25403.163683357445804.11044.20131119114552.9	0.3206996024	0.2458287627	0.6278445125	0.9035565257	0.5530477166	Qure
1.3.6.1.4.1.25403.163683357445804.11044.20131119114553.3.png	0.7546520142	0.7816491723	0.0506331585	1	0	0	1	0.7108015418	1	0.4890539944	0.8110166748	0.6588070393	1.3.6.1.4.1.25403.163683357445804.11044.20131119114553.3	0.6732987165	0.2611923218	0.6656274199	0.9112318754	0.7357590795	Qure
1.3.6.1.4.1.25403.163683357445804.11044.20131119114555.68.png	0.9124781818	0.8701729774	0.0224506743	1	1	0	1	0.9789177775	1	0.9489864707	0.941046176	0.9209394455	1.3.6.1.4.1.25403.163683357445804.11044.20131119114555.68	0.8063037992	0.8560965657	0.4350810647	0.9801838994	0.9096565247	Qure
1.3.6.1.4.1.25403.163683357445804.11044.20131119114601.35.png	0.6711605354	0.5093788505	0.0329851024	0	0	1	0	0.7043782473	0	0.6918251514	0.5457238338	0.741214335	1.3.6.1.4.1.25403.163683357445804.11044.20131119114601.35	0.0554863811	0.408449471	0.8344427943	0.5243437886	0.0903912038	Qure
1.3.6.1.4.1.25403.163683357445804.11044.20131119114603.30.png	0.8416495516	0.2041741163	0.0298949052	0	1	0	0	0.922683537	0	0.407505244	0.7205763634	0.7733328342	1.3.6.1.4.1.25403.163683357445804.11044.20131119114603.30	0.0020592811	0.9500054717	0.4080681801	0.2890401483	0.2048591375	Qure
1.3.6.1.4.1.25403.163683357445804.11044.20131119114603.33.png	0.7622188076	0.0890258253	0.0333011113	0	1	0	0	0.882712245	0	0.3303223848	0.6213463127	0.8194644451	1.3.6.1.4.1.25403.163683357445804.11044.20131119114603.33	0.0065888455	0.7253522277	0.4273021817	0.2559743524	0.3509071469	Qure
1.3.6.1.4.1.25403.163683357445804.11044.20131119114603.36.png	0.7354295542	0.1402488351	0.0234849267	0	1	0	0	0.7883028984	0	0.175751701	0.7662943563	0.6428351998	1.3.6.1.4.1.25403.163683357445804.11044.20131119114603.36	0.0253742039	0.7442857623	0.4357501864	0.164627254	0.1244525537	Qure
1.3.6.1.4.1.25403.163683357445804.11044.20131119114606.7.png	0.8232145007	0.3545989692	0.0233593024	0	1	0	0	0.8944935799	0	0.7719974518	0.7334682327	0.4079046547	1.3.6.1.4.1.25403.163683357445804.11044.20131119114606.7	0.0015205909	0.8928987384	0.7351357341	0.3744830489	0.4477055669	Qure
1.3.6.1.4.1.25403.163683357445804.11044.20131119114612.13.png	0.6644992232	0.4143393934	0.0266848784	0	1	0	0	0.2912411094	0	0.0853808224	0.4385208444	0.3097018003	1.3.6.1.4.1.25403.163683357445804.11044.20131119114612.13	0.029637862	0.6644992232	0.4905112088	0.1313325912	0.0553729534	Qure
1.3.6.1.4.1.25403.163683357445804.11044.20131119114619.74.png	0.8694850699	0.1373220086	0.0261507314	0	1	0	1	0.973878324	0	0.6830581427	0.8680734613	0.876543045	1.3.6.1.4.1.25403.163683357445804.11044.20131119114619.74	0.0136829615	0.9049291611	0.5371917486	0.9104282856	0.0202224329	Qure
1.3.6.1.4.1.25403.163683357445804.11044.20131119114619.77.png	0.9009369111	0.0967627987	0.0366952531	0	1	0	1	0.9805649519	0	0.9286018014	0.8922429659	0.9444067478	1.3.6.1.4.1.25403.163683357445804.11044.20131119114619.77	0.0009897961	0.766765058	0.6107688546	0.8930399418	0.1490356028	Qure
1.3.6.1.4.1.25403.163683357445804.11044.20131119114620.3.png	0.9222599265	0.1780225933	0.0366204269	0	1	1	1	0.9821296334	0	0.9432113171	0.919045744	0.9377682805	1.3.6.1.4.1.25403.163683357445804.11044.20131119114620.3	0.0016862402	0.829041779	0.922822535	0.9218001962	0.2284883708	Qure
1.3.6.1.4.1.25403.163683357445804.11044.20131119114627.12.png	0.8571490302	0.4290747344	0.03867919	0	1	1	1	0.9647279382	0	0.9465435743	0.8542342165	0.8039594889	1.3.6.1.4.1.25403.163683357445804.11044.20131119114627.12	0.0526444986	0.6626673937	0.9249128699	0.8429977298	0.3611467779	Qure
1.3.6.1.4.1.25403.163683357445804.11044.20131119114627.15.png	0.6790360924	0.5605032444	0.0463368632	0	0	1	0	0.7523906827	0	0.2691014707	0.5721207838	0.5990140438	1.3.6.1.4.1.25403.163683357445804.11044.20131119114627.15	0.0534311049	0.4157013893	0.9111517072	0.5482702851	0.3276821971	Qure
1.3.6.1.4.1.25403.163683357445804.11044.20131119114627.18.png	0.7076477882	0.3982375264	0.0305030961	0	0	1	0	0.7682399154	0	0.6744415164	0.6016797408	0.697892487	1.3.6.1.4.1.25403.163683357445804.11044.20131119114627.18	0.03866449	0.441870898	0.7959852815	0.5221664906	0.2912338376	Qure
1.3.6.1.4.1.25403.163683357445804.11044.20131119114627.21.png	0.8348489202	0.335547328	0.0289242212	0	1	1	0	0.9435556531	0	0.954003334	0.7460854631	0.7933262587	1.3.6.1.4.1.25403.163683357445804.11044.20131119114627.21	0.1053966731	0.8177859187	0.7543368936	0.2689969838	0.1685552597	Qure
1.3.6.1.4.1.25403.163683357445804.11044.20131119114627.24.png	0.7453731196	0.2764409184	0.0490201339	0	1	1	0	0.8944699168	0	0.8347500563	0.6532156451	0.6394376159	1.3.6.1.4.1.25403.163683357445804.11044.20131119114627.24	0.0627864823	0.5610631108	0.8893023729	0.3225795031	0.1002777442	Qure
1.3.6.1.4.1.25403.163683357445804.11044.20131119114627.27.png	0.7652794123	0.4746725857	0.0550635792	0	0	1	0	0.647076726	0	0.3850035667	0.4255669096	0.258875221	1.3.6.1.4.1.25403.163683357445804.11044.20131119114627.27	0.066101715	0.1814211309	0.883482039	0.2040570974	0.060819447	Qure
1.3.6.1.4.1.25403.163683357445804.11044.20131119114627.30.png	0.771694839	0.4703083634	0.0308737699	0	0	1	0	0.7001287341	0	0.4237165451	0.234909845	0.7304723263	1.3.6.1.4.1.25403.163683357445804.11044.20131119114627.30	0.0526774749	0.2191271931	0.8844835162	0.2349098474	0.0860827267	Qure
1.3.6.1.4.1.25403.163683357445804.11044.20131119114628.3.png	0.7113058567	0.4941327274	0.0482810326	0	0	0	0	0.3766275048	0	0.4158370793	0.2659041259	0.7113058567	1.3.6.1.4.1.25403.163683357445804.11044.20131119114628.3	0.0798191279	0.2967347503	0.6122723818	0.2659041286	0.2681426108	Qure
1.3.6.1.4.1.25403.163683357445804.11044.20131119114628.6.png	0.7772521377	0.4665426016	0.0336618684	0	0	0	0	0.3250531256	0	0.085546799	0.2088391627	0.7772521377	1.3.6.1.4.1.25403.163683357445804.11044.20131119114628.6	0.0474966168	0.232117787	0.7295591235	0.1926389784	0.3266090751	Qure
1.3.6.1.4.1.25403.163683357445804.11044.20131119114628.9.png	0.7440582975	0.7134625912	0.2681090236	1	1	1	1	0.8485137224	1	0.6522491574	0.6925725324	0.4225748777	1.3.6.1.4.1.25403.163683357445804.11044.20131119114628.9	0.8757238388	0.5617813468	0.7671419978	0.7077458501	0.8773336411	Qure
1.3.6.1.4.1.25403.163683357445804.11044.20131119114629.12.png	0.8104016855	0.2160766125	0.1343292445	0	0	0	0	0.9595353007	1	0.8526311517	0.7541143074	0.5934929848	1.3.6.1.4.1.25403.163683357445804.11044.20131119114629.12	0.1092944741	0.391661793	0.4315246046	0.4501764476	0.892234683	Qure
1.3.6.1.4.1.25403.163683357445804.11044.20131119114629.18.png	0.724056327	0.3736878633	0.0807510465	0	0	0	0	0.7611419559	1	0.763728559	0.5945656881	0.7291494012	1.3.6.1.4.1.25403.163683357445804.11044.20131119114629.18	0.0052514942	0.4553714693	0.7495843172	0.3980208933	0.7716960311	Qure
1.3.6.1.4.1.25403.163683357445804.11044.20131119114629.3.png	0.7886700303	0.8926567435	0.8392916918	1	1	1	1	0.904273808	1	0.7827507854	0.7598300557	0.6947726011	1.3.6.1.4.1.25403.163683357445804.11044.20131119114629.3	0.7015345693	0.6388140917	0.9722577333	0.7134814858	0.775706768	Qure
1.3.6.1.4.1.25403.163683357445804.11044.20131119114630.3.png	0.7270883064	0.9372433424	0.0505223572	1	0	0	0	0.8232525587	1	0.6244154572	0.5304144608	0.5717775822	1.3.6.1.4.1.25403.163683357445804.11044.20131119114630.3	0.7309943438	0.4140607417	0.4237600863	0.2599290013	0.8715204	Qure
1.3.6.1.4.1.25403.163683357445804.11044.20131119114633.69.png	0.9062717851	0.4208562076	0.0493941493	0	1	0	1	0.9816103578	0	0.8506230116	0.8955670573	0.9597956538	1.3.6.1.4.1.25403.163683357445804.11044.20131119114633.69	0.0050160126	0.8776382804	0.7178577781	0.8723963499	0.5918998122	Qure
1.3.6.1.4.1.25403.163683357445804.11044.20131119114636.6.png	0.693304192	0.8170848489	0.6140969396	1	0	0	0	0.904351294	1	0.5811062455	0.6065493802	0.7826880813	1.3.6.1.4.1.25403.163683357445804.11044.20131119114636.6	0.4051779807	0.1415177137	0.6242764592	0.3341906667	0.8353787661	Qure
1.3.6.1.4.1.25403.163683357445804.11044.20131119114639.16.png	0.7369633913	0.4546296299	0.0433471166	0	0	0	0	0.3300778568	0	0.093911618	0.2210318871	0.7369633913	1.3.6.1.4.1.25403.163683357445804.11044.20131119114639.16	0.0282579064	0.1014692932	0.5115777254	0.2210318893	0.0528391823	Qure
1.3.6.1.4.1.25403.163683357445804.11044.20131119114645.44.png	0.905559994	0.7048289776	0.0284128431	0	1	1	1	0.9923554063	0	0.9093362093	0.938384769	0.980663538	1.3.6.1.4.1.25403.163683357445804.11044.20131119114645.44	0.0001463605	0.9289627671	0.8670635819	0.9228847027	0.4330135286	Qure
1.3.6.1.4.1.25403.163683357445804.11044.20131119114645.47.png	0.8801001009	0.6780142188	0.034209121	0	1	1	1	0.9854674935	0	0.8643403649	0.9079809166	0.9807337523	1.3.6.1.4.1.25403.163683357445804.11044.20131119114645.47	0.0002190184	0.9116507769	0.842148006	0.8704652786	0.5277653933	Qure
1.3.6.1.4.1.25403.163683357445804.11492.20131121044909.3.png	0.5776370735	0.0868870839	0.0347848162	0	0	0	0	0.5776370764	0	0.0648571253	0.5776370706	0.2867969573	1.3.6.1.4.1.25403.163683357445804.11492.20131121044909.3	0.0146813737	0.2291869372	0.365265429	0.1072277725	0.018098807	Qure
1.3.6.1.4.1.25403.163683357445804.11492.20131121044909.6.png	0.7378745067	0.1579369009	0.0378777124	0	1	0	0	0.7660925984	0	0.1824603826	0.7378745042	0.2018083036	1.3.6.1.4.1.25403.163683357445804.11492.20131121044909.6	0.0446969643	0.7096564174	0.2982561588	0.1465340257	0.0229129642	Qure
1.3.6.1.4.1.25403.163683357445804.11492.20131121044923.12.png	0.6810211633	0.4802968204	0.0610655509	1	0	0	0	0.7599123716	0	0.7342064381	0.6596920866	0.3895639181	1.3.6.1.4.1.25403.163683357445804.11492.20131121044923.12	0.570273757	0.4849574268	0.5528618693	0.1928439885	0.4076222777	Qure
1.3.6.1.4.1.25403.163683357445804.11492.20131121044923.18.png	0.7912188364	0.4122670591	0.0460971519	1	0	1	0	0.8694491982	1	0.8328873515	0.8511682706	0.198522076	1.3.6.1.4.1.25403.163683357445804.11492.20131121044923.18	0.6299690604	0.1705630124	0.8133125305	0.1857084632	0.750526607	Qure
1.3.6.1.4.1.25403.163683357445804.11492.20131121044923.21.png	0.6507926872	0.2559912503	0.0506285615	1	0	0	0	0.8228969574	0	0.6086922288	0.7157945597	0.3584675789	1.3.6.1.4.1.25403.163683357445804.11492.20131121044923.21	0.455787003	0.2528239489	0.569822669	0.18472296	0.5871758461	Qure
1.3.6.1.4.1.25403.163683357445804.11492.20131121044923.24.png	0.71983118	0.3106599152	0.078021504	0	0	1	0	0.7812981606	0	0.6507450938	0.5897184581	0.7876204252	1.3.6.1.4.1.25403.163683357445804.11492.20131121044923.24	0.3530640006	0.1452678144	0.7897737622	0.3981387317	0.3984612525	Qure
1.3.6.1.4.1.25403.163683357445804.11492.20131121044923.7.png	0.8067903515	0.8170888424	0.0392724015	1	0	0	0	0.9004452825	1	0.9152402878	0.7276682829	0.4109950066	1.3.6.1.4.1.25403.163683357445804.11492.20131121044923.7	0.6296020746	0.2930434048	0.6522601843	0.3673191071	0.8506973386	Qure
1.3.6.1.4.1.25403.163683357445804.11492.20131121044930.10.png	0.7457963228	0.1299841553	0.0307483375	0	0	0	0	0.7400446534	0	0.4266136885	0.4542181148	0.7515479922	1.3.6.1.4.1.25403.163683357445804.11492.20131121044930.10	0.0843114704	0.3318269849	0.2631600797	0.454218179	0.1425391734	Qure
1.3.6.1.4.1.25403.163683357445804.11492.20131121044930.7.png	0.7047482133	0.1220077276	0.0343322977	0	0	0	0	0.3156652451	0	0.0939268768	0.1530293967	0.7047482133	1.3.6.1.4.1.25403.163683357445804.11492.20131121044930.7	0.0787949413	0.1040002331	0.2007159144	0.0985252187	0.0179212075	Qure
1.3.6.1.4.1.25403.163683357445804.11492.20131121045002.10.png	0.8727901674	0.3213152885	0.0305468868	0	1	0	1	0.9268556833	0	0.8714110851	0.8675305226	0.8990883231	1.3.6.1.4.1.25403.163683357445804.11492.20131121045002.10	0.0341063328	0.9182457924	0.7119850516	0.7536095977	0.5389806032	Qure
1.3.6.1.4.1.25403.163683357445804.11492.20131121045002.13.png	0.8980338073	0.3044597507	0.0327752158	0	1	0	1	0.9733455777	0	0.8809152842	0.8951697327	0.9123543501	1.3.6.1.4.1.25403.163683357445804.11492.20131121045002.13	0.0357938036	0.9596167207	0.7036911845	0.7668011785	0.4454406798	Qure
1.3.6.1.4.1.25403.163683357445804.11492.20131121045002.16.png	0.9098083372	0.4480654299	0.0377867818	0	1	0	0	0.974742949	0	0.8776356578	0.8775448181	0.839987576	1.3.6.1.4.1.25403.163683357445804.11492.20131121045002.16	0.0432284698	0.9791306853	0.7118428946	0.6786698699	0.5096524954	Qure
1.3.6.1.4.1.25403.163683357445804.11492.20131121045002.22.png	0.8892194824	0.4665364027	0.027583478	0	1	0	1	0.954677999	0	0.8643297553	0.8840101935	0.9152657986	1.3.6.1.4.1.25403.163683357445804.11492.20131121045002.22	0.0640746728	0.9504441619	0.5591692924	0.7665889859	0.5021468401	Qure
1.3.6.1.4.1.25403.163683357445804.11492.20131121045002.25.png	0.6835213892	0.1326513886	0.0342944525	0	0	1	0	0.6646876931	0	0.4417084455	0.5732453437	0.7356834412	1.3.6.1.4.1.25403.163683357445804.11492.20131121045002.25	0.0070937229	0.481803	0.760469079	0.1940665096	0.1125163287	Qure
1.3.6.1.4.1.25403.163683357445804.11492.20131121045002.28.png	0.5168761585	0.1333346367	0.0358755626	0	1	0	0	0.4279858172	0	0.1307189465	0.5168761559	0.2804434597	1.3.6.1.4.1.25403.163683357445804.11492.20131121045002.28	0.133871913	0.5168761611	0.7032139897	0.1871444583	0.1159476265	Qure
1.3.6.1.4.1.25403.163683357445804.11492.20131121045002.31.png	0.8956577604	0.8007938862	0.0244308803	0	1	0	1	0.9747496843	0	0.8732063174	0.9042541958	0.9475393295	1.3.6.1.4.1.25403.163683357445804.11492.20131121045002.31	0.0685037524	0.8487538695	0.6297549605	0.9203070402	0.2608241737	Qure
1.3.6.1.4.1.25403.163683357445804.11492.20131121045002.34.png	0.8677402902	0.6295588017	0.0279550832	0	1	0	1	0.975859344	0	0.8597685099	0.8943412282	0.9729171395	1.3.6.1.4.1.25403.163683357445804.11492.20131121045002.34	0.0068172379	0.8218530416	0.6500816345	0.9198839664	0.3742681742	Qure
1.3.6.1.4.1.25403.163683357445804.11492.20131121045002.37.png	0.7353041526	0.2742317915	0.0272318814	0	0	0	1	0.8294516802	0	0.5719383359	0.6502519234	0.9148312807	1.3.6.1.4.1.25403.163683357445804.11492.20131121045002.37	0.084527418	0.4895701408	0.5702442527	0.710047543	0.1195972413	Qure
1.3.6.1.4.1.25403.163683357445804.7376.20131217010845.11.png	0.9210877946	0.8509567976	0.0300556961	0	1	1	1	0.9926937819	1	0.9812555313	0.9670772528	0.9386180043	1.3.6.1.4.1.25403.163683357445804.7376.20131217010845.11	0.3122824132	0.9492564201	0.7603737712	0.9451035261	0.9044550657	Qure
1.3.6.1.4.1.25403.163683357445804.7376.20131217010845.14.png	0.894902311	0.7264809012	0.0327242278	0	1	0	1	0.9894760251	1	0.909224093	0.934341786	0.9172942638	1.3.6.1.4.1.25403.163683357445804.7376.20131217010845.14	0.0687383637	0.9555110931	0.7235080004	0.8831560612	0.8437342644	Qure
1.3.6.1.4.1.25403.163683357445804.7376.20131217010845.5.png	0.9193771241	0.8875371218	0.033657331	1	1	1	1	0.9907436967	1	0.9763332009	0.9688948965	0.9580035806	1.3.6.1.4.1.25403.163683357445804.7376.20131217010845.5	0.7806819081	0.9502690434	0.8759022951	0.9582338333	0.8471716642	Qure
1.3.6.1.4.1.25403.163683357445804.7376.20131217010845.8.png	0.9293680039	0.8727091551	0.0349754244	0	1	0	1	0.9909296036	1	0.9550614953	0.9567255354	0.9652984142	1.3.6.1.4.1.25403.163683357445804.7376.20131217010845.8	0.3898863196	0.9244229198	0.733089447	0.9564880729	0.813308835	Qure
1.3.6.1.4.1.25403.163683357445804.7376.20131217010859.10.png	0.8193539477	0.1003090441	0.0315067954	0	1	0	1	0.9892516136	0	0.5503836274	0.7871354203	0.9804463983	1.3.6.1.4.1.25403.163683357445804.7376.20131217010859.10	0.0018231038	0.8636005521	0.2355779558	0.7453060746	0.0131671038	Qure
1.3.6.1.4.1.25403.207732457674374.13668.20141127075841.92.png	0.764231516	0.7499037981	0.0687860548	0	1	1	1	0.9598010182	1	0.7259032726	0.7903428654	0.6974396706	1.3.6.1.4.1.25403.207732457674374.13668.20141127075841.92	0.0211255662	0.7460194826	0.8674966097	0.7296478748	0.6115290523	Qure
1.3.6.1.4.1.25403.207732457674374.13668.20141127075842.55.png	0.6960345507	0.2818231583	0.0301936679	0	0	0	0	0.6602815986	0	0.3137097955	0.4464471616	0.7317874432	1.3.6.1.4.1.25403.207732457674374.13668.20141127075842.55	0.0041695186	0.1772087365	0.7012329102	0.232612744	0.0415622219	Qure
1.3.6.1.4.1.25403.207732457674374.13668.20141127075857.49.png	0.8061884863	0.9347102642	0.0262889061	1	1	0	0	0.9713388681	1	0.8698914051	0.8188026527	0.7160816193	1.3.6.1.4.1.25403.207732457674374.13668.20141127075857.49	0.5968639255	0.7488097548	0.6673462987	0.6851704717	0.7930094004	Qure
1.3.6.1.4.1.25403.207732457674374.13668.20141127075913.52.png	0.7926513891	0.815136075	0.0291399341	0	1	1	0	0.9023607373	0	0.7127445936	0.7229969483	0.7827017903	1.3.6.1.4.1.25403.207732457674374.13668.20141127075913.52	0.0016171163	0.8146186471	0.7980009317	0.4622638524	0.2198266089	Qure
1.3.6.1.4.1.25403.207732457674374.13668.20141127075918.63.png	0.8877212924	0.7940708399	0.0385392718	0	1	1	1	0.9735642076	0	0.7941704988	0.9190492607	0.8887004852	1.3.6.1.4.1.25403.207732457674374.13668.20141127075918.63	0.1691267043	0.9536377788	0.8237527013	0.9548245668	0.0974604636	Qure
1.3.6.1.4.1.25403.207732457674374.13668.20141127075918.66.png	0.8655666375	0.8646535277	0.0430415347	1	1	1	1	0.9743746519	0	0.8372074962	0.9267501808	0.9168177843	1.3.6.1.4.1.25403.207732457674374.13668.20141127075918.66	0.5947501063	0.9414009452	0.7801274061	0.9540176392	0.264000237	Qure
1.3.6.1.4.1.25403.207732457674374.13668.20141127075918.69.png	0.9011651722	0.8306613564	0.0372214131	0	1	1	1	0.9773272276	0	0.8423900008	0.9325888134	0.9081092477	1.3.6.1.4.1.25403.207732457674374.13668.20141127075918.69	0.3344577253	0.9500492811	0.8076068759	0.9605885744	0.0996409282	Qure
1.3.6.1.4.1.25403.207732457674374.13668.20141127075918.72.png	0.8960643035	0.9102222919	0.0465205349	0	1	1	1	0.9712568521	0	0.7135338783	0.9037736036	0.9122064114	1.3.6.1.4.1.25403.207732457674374.13668.20141127075918.72	0.3667509854	0.9741872549	0.8272175789	0.9561165571	0.3772597909	Qure
1.3.6.1.4.1.25403.207732457674374.13668.20141127075925.69.png	0.8924710822	0.9304562807	0.0314867012	0	1	1	1	0.9764219522	0	0.7643343806	0.8893822409	0.9514710903	1.3.6.1.4.1.25403.207732457674374.13668.20141127075925.69	0.0243385937	0.8974297643	0.8109301925	0.9193427563	0.2513788342	Qure
1.3.6.1.4.1.25403.207732457674374.13668.20141127075926.3.png	0.8831846645	0.9141545892	0.0263964701	0	1	1	1	0.9784391522	1	0.8777526617	0.9077605582	0.9513862133	1.3.6.1.4.1.25403.207732457674374.13668.20141127075926.3	0.001428935	0.9036155343	0.8061992526	0.8712349534	0.7381190658	Qure
1.3.6.1.4.1.25403.207732457674374.13668.20141127075928.39.png	0.8700103832	0.7849061489	0.0358114615	0	1	1	1	0.9796451926	0	0.8930561543	0.8652574994	0.9172003269	1.3.6.1.4.1.25403.207732457674374.13668.20141127075928.39	0.0005205347	0.7376900911	0.9316887259	0.850638926	0.2147651464	Qure
1.3.6.1.4.1.25403.207732457674374.13668.20141127075928.42.png	0.8386048895	0.621479094	0.0304004122	0	1	1	1	0.9462448359	0	0.8336522579	0.847105799	0.9362567067	1.3.6.1.4.1.25403.207732457674374.13668.20141127075928.42	0.0006774218	0.6645049453	0.915574491	0.9440209866	0.2801691592	Qure
1.3.6.1.4.1.25403.207732457674374.13668.20141127075928.45.png	0.7995491451	0.4755640626	0.0314221606	0	1	1	1	0.9467207789	0	0.5624004006	0.7461209279	0.9547508955	1.3.6.1.4.1.25403.207732457674374.13668.20141127075928.45	0.0024089045	0.605054915	0.9114884734	0.8703076243	0.0857277662	Qure
1.3.6.1.4.1.25403.207732457674374.13668.20141127075928.52.png	0.8151951951	0.6599677801	0.026922645	0	1	1	1	0.9586229324	0	0.7579672337	0.8364067653	0.891738236	1.3.6.1.4.1.25403.207732457674374.13668.20141127075928.52	0.0004187709	0.7600482702	0.7878218293	0.8689885139	0.4416955113	Qure
1.3.6.1.4.1.25403.207732457674374.13668.20141127075940.24.png	0.8464700917	0.9465563297	0.1909378767	0	1	0	0	0.9175696373	1	0.8962426782	0.805514572	0.6857597232	1.3.6.1.4.1.25403.207732457674374.13668.20141127075940.24	0.0792271718	0.7766065598	0.7015072107	0.6316395402	0.897041142	Qure
1.3.6.1.4.1.25403.207732457674374.13668.20141127075940.27.png	0.8585985101	0.9576871395	0.2494574785	1	0	0	1	0.9049286246	1	0.935575068	0.8481760791	0.7630408406	1.3.6.1.4.1.25403.207732457674374.13668.20141127075940.27	0.8744702339	0.3299706876	0.574904561	0.7040246129	0.8808854818	Qure
1.3.6.1.4.1.25403.207732457674374.13668.20141127075940.30.png	0.7276100855	0.9570288062	0.0907352418	1	1	0	0	0.7679052353	1	0.5814194679	0.5587241636	0.4853638411	1.3.6.1.4.1.25403.207732457674374.13668.20141127075940.30	0.7125214338	0.7520496249	0.6447264552	0.4232353568	0.7636218667	Qure
1.3.6.1.4.1.25403.207732457674374.13668.20141127075940.33.png	0.8953027946	0.9580578208	0.3215937316	1	1	0	0	0.9611719847	1	0.913967371	0.8636835792	0.7746670246	1.3.6.1.4.1.25403.207732457674374.13668.20141127075940.33	0.9239692688	0.9018670321	0.593406558	0.6777281761	0.8650382757	Qure
1.3.6.1.4.1.25403.207732457674374.27968.20150929060014.85.png	0.645239606	0.0624360368	0.0423463844	0	1	0	0	0.7296306491	0	0.5928413868	0.6452395894	0.1904234439	1.3.6.1.4.1.25403.207732457674374.27968.20150929060014.85	0.009453861	0.6132467985	0.6727446318	0.1651479453	0.0085626785	Qure
1.3.6.1.4.1.25403.207732457674374.27968.20150929060020.92.png	0.8569621242	0.1419708729	0.041485969	0	1	0	0	0.9592747688	1	0.8502011299	0.8008526544	0.9274342656	1.3.6.1.4.1.25403.207732457674374.27968.20150929060020.92	0.0941829607	0.8805471659	0.2848143876	0.5133874416	0.7234627604	Qure
1.3.6.1.4.1.25403.207732457674374.27968.20150929060020.95.png	0.8463030057	0.2554966509	0.0410617366	0	1	0	0	0.9632290602	1	0.9163985848	0.8339661339	0.7894394398	1.3.6.1.4.1.25403.207732457674374.27968.20150929060020.95	0.0703069568	0.8754628301	0.5046049356	0.580774188	0.6993219852	Qure
1.3.6.1.4.1.25403.207732457674374.27968.20150929060029.32.png	0.6110523343	0.3403386176	0.0319084153	0	0	0	0	0.6110523343	0	0.2022748888	0.4193995574	0.2685440183	1.3.6.1.4.1.25403.207732457674374.27968.20150929060029.32	0.0000783164	0.3181140721	0.461496681	0.2277467549	0.2809767425	Qure
1.3.6.1.4.1.25403.207732457674374.27968.20150929060029.35.png	0.5802795749	0.122290425	0.0281203948	0	1	0	0	0.5562647581	0	0.1160931587	0.5222289147	0.2342065126	1.3.6.1.4.1.25403.207732457674374.27968.20150929060029.35	0.0046552299	0.6623450518	0.2309565693	0.3480769396	0.0784135237	Qure
1.3.6.1.4.1.25403.207732457674374.27968.20150929060032.21.png	0.1060069459	0.1139872894	0.0259288643	0	0	0	0	0.2004529238	0	0.1126780361	0.1239124235	0.1172233522	1.3.6.1.4.1.25403.207732457674374.27968.20150929060032.21	0.001325909	0.0575631522	0.2505404353	0.124955602	0.0375084169	Qure
1.3.6.1.4.1.25403.207732457674374.27968.20150929060032.24.png	0.119342766	0.2305439264	0.0216967631	0	0	0	0	0.1491039991	0	0.0889425352	0.1099496854	0.15147008	1.3.6.1.4.1.25403.207732457674374.27968.20150929060032.24	0.0101479981	0.0842317566	0.3291271627	0.1175204366	0.0200360827	Qure
1.3.6.1.4.1.25403.207732457674374.27968.20150929060035.15.png	0.8814754798	0.1047420204	0.0284018163	0	1	0	1	0.9438643456	0	0.2753561735	0.8650075566	0.9473472238	1.3.6.1.4.1.25403.207732457674374.27968.20150929060035.15	0.1095564216	0.9490855336	0.3113369942	0.7020727396	0.0576475486	Qure
1.3.6.1.4.1.25403.207732457674374.27968.20150929060037.55.png	0.0877766661	0.0448185876	0.0232478529	0	0	0	0	0.1668117344	0	0.1105336249	0.1090070379	0.1417117119	1.3.6.1.4.1.25403.207732457674374.27968.20150929060037.55	0.0038865365	0.0939758047	0.1926857978	0.0647069886	0.0141576501	Qure
1.3.6.1.4.1.25403.207732457674374.27968.20150929060041.11.png	0.8137559436	0.8791950345	0.0337362662	0	0	0	0	0.7536346316	0	0.2344943136	0.6482949224	0.9738991857	1.3.6.1.4.1.25403.207732457674374.27968.20150929060041.11	0.0226052534	0.2804165483	0.5746337175	0.5429552794	0.172348246	Qure
1.3.6.1.4.1.25403.207732457674374.27968.20150929060041.8.png	0.8247756415	0.8645691276	0.0371414386	0	1	0	1	0.926903367	0	0.6551643014	0.8283337724	0.9301598072	1.3.6.1.4.1.25403.207732457674374.27968.20150929060041.8	0.0104605705	0.6653653383	0.5530875921	0.9029337764	0.169903487	Qure
1.3.6.1.4.1.25403.207732457674374.27968.20150929060043.36.png	0.7175511122	0.0828921795	0.0290409531	0	0	0	0	0.7105217576	0	0.0453605168	0.2827508719	0.7245805264	1.3.6.1.4.1.25403.207732457674374.27968.20150929060043.36	0.0164691564	0.204833135	0.4278411269	0.2827508748	0.0565209091	Qure
1.3.6.1.4.1.25403.207732457674374.27968.20150929060043.39.png	0.660601227	0.0990816057	0.0251504164	0	0	0	0	0.7134961486	0	0.161100015	0.6077063053	0.4220005572	1.3.6.1.4.1.25403.207732457674374.27968.20150929060043.39	0.0053217448	0.230563879	0.455934763	0.5019164681	0.1842305809	Qure
1.3.6.1.4.1.25403.207732457674374.27968.20150929060045.4.png	0.6659591195	0.1163451299	0.0356177762	0	1	0	0	0.8448435664	0	0.5010644794	0.5578259216	0.7428839803	1.3.6.1.4.1.25403.207732457674374.27968.20150929060045.4	0.2050206214	0.68317765	0.507252574	0.4147396386	0.113695778	Qure
1.3.6.1.4.1.25403.207732457674374.27968.20150929060047.44.png	0.1058825234	0.0359054245	0.0258684419	0	0	0	0	0.1784055084	0	0.1898002774	0.1427504119	0.2027047276	1.3.6.1.4.1.25403.207732457674374.27968.20150929060047.44	0.0021296456	0.1078795567	0.1722750962	0.094916366	0.0120723015	Qure
1.3.6.1.4.1.25403.207732457674374.27968.20150929060050.21.png	0.865627544	0.7785166502	0.0489014052	0	1	0	0	0.9646997452	1	0.955409348	0.8795155265	0.942874372	1.3.6.1.4.1.25403.207732457674374.27968.20150929060050.21	0.0001079907	0.9280185699	0.5692234039	0.6699343324	0.6103585958	Qure
1.3.6.1.4.1.25403.207732457674374.27968.20150929060050.24.png	0.8268056608	0.6043456197	0.0362581275	0	1	0	0	0.9717101455	0	0.7472569346	0.8072840551	0.9426596165	1.3.6.1.4.1.25403.207732457674374.27968.20150929060050.24	0.0001429046	0.8875775933	0.4309564233	0.6225916147	0.1243708581	Qure
1.3.6.1.4.1.25403.207732457674374.27968.20150929060053.13.png	0.9037897839	0.3896687627	0.0314567462	0	1	1	1	0.9706659913	0	0.7893021107	0.8974484779	0.9734281898	1.3.6.1.4.1.25403.207732457674374.27968.20150929060053.13	0.0172805022	0.9363347292	0.86585778	0.8934912086	0.3053308725	Qure
1.3.6.1.4.1.25403.207732457674374.27968.20150929060053.16.png	0.9031198277	0.4488224983	0.044629775	0	1	1	1	0.9779938459	0	0.9125156403	0.9150165297	0.9828400016	1.3.6.1.4.1.25403.207732457674374.27968.20150929060053.16	0.0103816763	0.9211844206	0.7639161944	0.8483721614	0.2975210547	Qure
1.3.6.1.4.1.25403.75984511895.34804.20150526025129.12.png	0.8441363438	0.7026793361	0.0785526633	0	1	1	1	0.9652932286	1	0.9139739275	0.8641114213	0.9234893322	1.3.6.1.4.1.25403.75984511895.34804.20150526025129.12	0.1698281467	0.6653614044	0.8013872504	0.9118172526	0.8491139412	Qure
1.3.6.1.4.1.25403.75984511895.34804.20150526025129.15.png	0.9017672404	0.9475232363	0.0999496728	1	0	1	1	0.973226428	1	0.9524751306	0.8323804715	0.922241509	1.3.6.1.4.1.25403.75984511895.34804.20150526025129.15	0.8073240519	0.4233184457	0.8002435565	0.9805020094	0.8999887705	Qure
1.3.6.1.4.1.25403.75984511895.34804.20150526025129.18.png	0.7942421368	0.5559694767	0.0441355594	1	1	0	1	0.9702483416	1	0.902854383	0.853566704	0.9589198232	1.3.6.1.4.1.25403.75984511895.34804.20150526025129.18	0.4554619193	0.5736246705	0.5772683024	0.9675394893	0.9099944234	Qure
1.3.6.1.4.1.25403.75984511895.34804.20150526025129.3.png	0.8419752417	0.8015838265	0.1549962908	1	1	1	1	0.9772178531	1	0.9357449412	0.8944890477	0.9199208021	1.3.6.1.4.1.25403.75984511895.34804.20150526025129.3	0.5582086444	0.7342355847	0.785884738	0.930757761	0.881709218	Qure
1.3.6.1.4.1.25403.75984511895.34804.20150526025129.6.png	0.8313663421	0.9676582813	0.0761019439	1	1	1	1	0.919739306	1	0.8687742949	0.8234336356	0.7741706371	1.3.6.1.4.1.25403.75984511895.34804.20150526025129.6	0.906934917	0.739061892	0.7993659973	0.7661589384	0.7483655214	Qure
1.3.6.1.4.1.25403.75984511895.34804.20150526025129.9.png	0.8580653135	0.9127290249	0.1317585856	1	1	0	1	0.9570695162	1	0.9334840775	0.8426426628	0.8739789128	1.3.6.1.4.1.25403.75984511895.34804.20150526025129.9	0.9580881	0.5656870604	0.7097615004	0.914329946	0.7645785213	Qure
1.3.6.1.4.1.25403.75984511895.34804.20150526025131.64.png	0.5760596395	0.3046593666	0.0258046035	0	0	0	0	0.5760596395	0	0.2899038494	0.4548403896	0.2320291698	1.3.6.1.4.1.25403.75984511895.34804.20150526025131.64	0.0116949957	0.3374757767	0.7330434918	0.3336211443	0.229104802	Qure
1.3.6.1.4.1.25403.75984511895.34804.20150526025131.67.png	0.6570597282	0.1772336364	0.0308400244	0	0	1	0	0.59505409	0	0.0846986547	0.529628453	0.1835952997	1.3.6.1.4.1.25403.75984511895.34804.20150526025131.67	0.0062967674	0.4642028213	0.8464966416	0.1960947514	0.0243240669	Qure
1.3.6.1.4.1.25403.75984511895.34804.20150526025131.70.png	0.6616393518	0.2344723046	0.0453120098	0	0	0	0	0.7839953303	0	0.1018453985	0.5090631817	0.6918595433	1.3.6.1.4.1.25403.75984511895.34804.20150526025131.70	0.0595626719	0.147161752	0.6093201041	0.2341309935	0.066961877	Qure
1.3.6.1.4.1.25403.75984511895.34804.20150526025131.73.png	0.6868302822	0.0844312683	0.031369593	0	0	0	0	0.6574864388	0	0.074169673	0.4872686541	0.7161741853	1.3.6.1.4.1.25403.75984511895.34804.20150526025131.73	0.0178036448	0.335575521	0.741124332	0.3170508742	0.0791448876	Qure
1.3.6.1.4.1.25403.75984511895.34804.20150526025131.76.png	0.79609171	0.4552853405	0.0261804368	0	0	1	0	0.8833069205	0	0.3951718807	0.6176830112	0.793563962	1.3.6.1.4.1.25403.75984511895.34804.20150526025131.76	0.1253178716	0.430783689	0.8898129463	0.5389583707	0.1357821822	Qure
1.3.6.1.4.1.25403.75984511895.34804.20150526025132.102.png	0.6863332027	0.9392701387	0.0263939593	0	0	0	0	0.7017669082	1	0.3637877703	0.5789949865	0.5938411951	1.3.6.1.4.1.25403.75984511895.34804.20150526025132.102	0.3382868171	0.2717123926	0.4468206465	0.456223011	0.6177927852	Qure
1.3.6.1.4.1.25403.75984511895.34804.20150526025132.90.png	0.8399834024	0.2615069747	0.031566605	0	0	0	0	0.9420804977	0	0.1178797111	0.7462326251	0.8316370845	1.3.6.1.4.1.25403.75984511895.34804.20150526025132.90	0.123975113	0.2919960618	0.618288815	0.5503847003	0.3067607284	Qure
1.3.6.1.4.1.25403.75984511895.34804.20150526025132.93.png	0.7440118194	0.4519742429	0.0354337208	0	0	0	0	0.4836550057	0	0.3641166687	0.2732186609	0.7440118194	1.3.6.1.4.1.25403.75984511895.34804.20150526025132.93	0.0281248447	0.1180207506	0.5380983949	0.127082184	0.3885804117	Qure
1.3.6.1.4.1.25403.75984511895.34804.20150526025132.96.png	0.864825657	0.879119575	0.0908173844	0	0	0	1	0.9719304442	1	0.9472156167	0.9150040119	0.6283503771	1.3.6.1.4.1.25403.75984511895.34804.20150526025132.96	0.1202455536	0.2573542595	0.5847697258	0.8258656859	0.8862938881	Qure
1.3.6.1.4.1.25403.75984511895.34804.20150526025132.99.png	0.6169901934	0.3902776837	0.0391648747	0	0	0	0	0.6991150975	0	0.565584898	0.5177483546	0.6855124235	1.3.6.1.4.1.25403.75984511895.34804.20150526025132.99	0.0737697035	0.4306699336	0.6097304225	0.375623703	0.5688501	Qure
1.3.6.1.4.1.25403.75984511895.34804.20150526025139.37.png	0.682124212	0.4729364216	0.1135877743	0	1	0	0	0.6320958138	0	0.4455419779	0.5093188269	0.9182284474	1.3.6.1.4.1.25403.75984511895.34804.20150526025139.37	0.0299162157	0.6688537598	0.69514817	0.4545151889	0.3517774045	Qure
1.3.6.1.4.1.25403.75984511895.34804.20150526025139.40.png	0.8086480494	0.1321212649	0.0747780055	0	1	1	1	0.8603340983	0	0.4566999674	0.7273640608	0.9314772487	1.3.6.1.4.1.25403.75984511895.34804.20150526025139.40	0.051474601	0.6555643678	0.7869558334	0.8901926875	0.1421974748	Qure
1.3.6.1.4.1.25403.75984511895.34804.20150526025139.43.png	0.8499187901	0.1133578867	0.033239007	0	0	0	1	0.8744020462	0	0.6742832661	0.8264381063	0.943841517	1.3.6.1.4.1.25403.75984511895.34804.20150526025139.43	0.034088999	0.3561213613	0.6565400362	0.930629015	0.1840046197	Qure
1.3.6.1.4.1.25403.75984511895.34804.20150526025139.46.png	0.8383021071	0.113867335	0.0408422463	0	1	0	1	0.8883292079	0	0.3535989523	0.8148562086	0.9320857525	1.3.6.1.4.1.25403.75984511895.34804.20150526025139.46	0.0516296402	0.6753268242	0.6918488741	0.8809125423	0.1463792324	Qure
1.3.6.1.4.1.25403.75984511895.34804.20150526025140.3.png	0.8770634606	0.2202434242	0.0389393754	0	0	0	1	0.9294396043	0	0.8200731277	0.8707353245	0.9023758769	1.3.6.1.4.1.25403.75984511895.34804.20150526025140.3	0.0528163724	0.375834316	0.7336038351	0.8626933694	0.2003385723	Qure
1.3.6.1.4.1.25403.75984511895.34804.20150526025142.20.png	0.6738336241	0.1311018318	0.6077693701	0	0	1	0	0.811306119	0	0.5508935452	0.5635920347	0.3624736369	1.3.6.1.4.1.25403.75984511895.34804.20150526025142.20	0.1833877265	0.1556683779	0.8356070518	0.3285764754	0.476639092	Qure
1.3.6.1.4.1.25403.75984511895.34804.20150526025142.23.png	0.7504827839	0.0808778182	0.584231019	0	1	0	0	0.8985227942	0	0.7210126519	0.8985227853	0.4661968648	1.3.6.1.4.1.25403.75984511895.34804.20150526025142.23	0.0844519958	0.6501246691	0.4952439368	0.1632039398	0.4390580058	Qure
1.3.6.1.4.1.25403.75984511895.34804.20150526025142.26.png	0.5338326278	0.1820179671	0.5541807413	0	0	0	0	0.5236585736	0	0.1857527941	0.5236585684	0.3695847094	1.3.6.1.4.1.25403.75984511895.34804.20150526025142.26	0.1170094013	0.3188441098	0.6792107224	0.1662657708	0.3525024056	Qure
1.3.6.1.4.1.25403.75984511895.34804.20150526025145.18.png	0.1772510328	0.0421896428	0.033748392	0	0	0	0	0.288343668	0	0.0169256814	0.1317137775	0.1780629307	1.3.6.1.4.1.25403.75984511895.34804.20150526025145.18	0.102711305	0.1020448431	0.7183756232	0.1195409	0.2161045969	Qure
1.3.6.1.4.1.25403.75984511895.34804.20150526025145.21.png	0.1090107589	0.0800420716	0.0312909633	0	0	0	0	0.1443191767	0	0.049783662	0.0740245504	0.1065259278	1.3.6.1.4.1.25403.75984511895.34804.20150526025145.21	0.0468503162	0.053292077	0.5399888754	0.0487032756	0.0242974516	Qure
1.3.6.1.4.1.25403.75984511895.34804.20150526025150.39.png	0.8791605231	0.1251934171	0.0294944048	0	1	0	1	0.9837931991	0	0.7728734612	0.8572184422	0.9888709188	1.3.6.1.4.1.25403.75984511895.34804.20150526025150.39	0.0003720788	0.787542522	0.6695798039	0.8846645951	0.124550119	Qure
1.3.6.1.4.1.25403.75984511895.34804.20150526025152.33.png	0.7825343963	0.2396762967	0.0301862769	0	1	0	0	0.9567672014	0	0.5723093748	0.6891508085	0.9122097492	1.3.6.1.4.1.25403.75984511895.34804.20150526025152.33	0.2085939944	0.7822348475	0.7068428397	0.4452916384	0.5922506452	Qure
1.3.6.1.4.1.25403.75984511895.34804.20150526025152.36.png	0.8278047081	0.2281932831	0.024118213	0	1	0	0	0.9741541743	0	0.7895034552	0.7891173343	0.8203523159	1.3.6.1.4.1.25403.75984511895.34804.20150526025152.36	0.0781283304	0.7658962607	0.6571339369	0.6269155145	0.3046079576	Qure
1.3.6.1.4.1.25403.75984511895.34804.20150526025152.39.png	0.7321486396	0.5946545601	0.0738425404	0	0	1	1	0.9040328264	1	0.6898003817	0.6934885961	0.7126194835	1.3.6.1.4.1.25403.75984511895.34804.20150526025152.39	0.1070700884	0.4475366175	0.7788626552	0.7325844169	0.7511461973	Qure
1.3.6.1.4.1.25403.75984511895.34804.20150526025200.59.png	0.8328828213	0.8603767753	0.0331231989	1	1	0	1	0.9661285281	1	0.6958054304	0.8179342726	0.957274735	1.3.6.1.4.1.25403.75984511895.34804.20150526025200.59	0.6891821027	0.6698623896	0.6167880297	0.9399405718	0.8994405866	Qure
1.3.6.1.4.1.25403.75984511895.34804.20150526025200.62.png	0.8815020022	0.8753243089	0.1544090211	0	1	0	1	0.9564219713	1	0.8882327676	0.8665132501	0.9359324574	1.3.6.1.4.1.25403.75984511895.34804.20150526025200.62	0.2867672443	0.6476820111	0.7328763008	0.9737164378	0.9081928134	Qure
1.3.6.1.4.1.25403.75984511895.34804.20150526025200.65.png	0.8437878884	0.8485233784	0.1523324251	1	1	0	1	0.968706727	1	0.8689901829	0.8926997758	0.9350184202	1.3.6.1.4.1.25403.75984511895.34804.20150526025200.65	0.5358771086	0.7478450537	0.7415557504	0.9852570295	0.8111733198	Qure
1.3.6.1.4.1.25403.75984511895.34804.20150526025204.49.png	0.7556404149	0.464876771	0.0446627028	0	1	1	0	0.8959260583	0	0.3682551086	0.6725920019	0.8528757691	1.3.6.1.4.1.25403.75984511895.34804.20150526025204.49	0.0407458805	0.5964249372	0.7603833079	0.5254250765	0.3418195844	Qure
1.3.6.1.4.1.25403.75984511895.34804.20150526025213.29.png	0.7978590029	0.8679757714	0.65481323	0	0	0	0	0.9510782957	1	0.7654178739	0.6612036212	0.3665983677	1.3.6.1.4.1.25403.75984511895.34804.20150526025213.29	0.3019111156	0.4012541473	0.5972838402	0.5270639658	0.886665225	Qure
1.3.6.1.4.1.25403.75984511895.34804.20150526025214.3.png	0.7999447681	0.8521407247	0.8330327272	1	0	0	0	0.8942371607	1	0.7742895484	0.7132516678	0.7601459026	1.3.6.1.4.1.25403.75984511895.34804.20150526025214.3	0.6638954878	0.2691649497	0.676866889	0.4712281823	0.9085649252	Qure
1.3.6.1.4.1.25403.75984511895.34804.20150526025219.12.png	0.8367397253	0.8175302744	0.0660707131	1	1	0	1	0.8978319168	1	0.8749365211	0.8225091675	0.8572286367	1.3.6.1.4.1.25403.75984511895.34804.20150526025219.12	0.7985988855	0.6044483185	0.5764693618	0.9128198624	0.9447539449	Qure
1.3.6.1.4.1.25403.75984511895.34804.20150526025219.15.png	0.68227322	0.6335027218	0.1032106802	1	0	0	1	0.7383183837	1	0.5007537007	0.6454713323	0.7389585972	1.3.6.1.4.1.25403.75984511895.34804.20150526025219.15	0.457955271	0.1953624338	0.4179286659	0.8550360799	0.8881896734	Qure
1.3.6.1.4.1.25403.75984511895.34804.20150526025219.9.png	0.6617858123	0.8512073159	0.1946372092	1	0	0	0	0.6197426915	1	0.6484046578	0.5804070612	0.595100224	1.3.6.1.4.1.25403.75984511895.34804.20150526025219.9	0.534722209	0.1723866612	0.3547163904	0.4730739594	0.8029165268	Qure
1.3.6.1.4.1.25403.75984511895.34804.20150526025221.48.png	0.8070205299	0.8521986008	0.0573304556	0	1	1	1	0.9337910414	0	0.6864097118	0.7707172017	0.9696976542	1.3.6.1.4.1.25403.75984511895.34804.20150526025221.48	0.0003809959	0.6672331095	0.7806820273	0.7954348922	0.369817704	Qure
1.3.6.1.4.1.25403.75984511895.34804.20150526025222.3.png	0.8385456375	0.9046877623	0.1316955835	1	0	1	1	0.9249011874	1	0.8595145345	0.8385699562	0.5035107732	1.3.6.1.4.1.25403.75984511895.34804.20150526025222.3	0.8667628169	0.3090017736	0.771243155	0.7312941551	0.8113915324	Qure
1.3.6.1.4.1.25403.75984511895.34804.20150526025225.17.png	0.8958524662	0.9138082862	0.0826679319	1	1	0	1	0.9832671881	1	0.9481467009	0.8560563304	0.9482438564	1.3.6.1.4.1.25403.75984511895.34804.20150526025225.17	0.9798086286	0.7463377714	0.7245141268	0.7464737892	0.9405296445	Qure
1.3.6.1.4.1.25403.75984511895.34804.20150526025225.20.png	0.9104313715	0.9161362052	0.0396548286	1	1	0	1	0.9624882936	1	0.8938547969	0.8818837978	0.9577447176	1.3.6.1.4.1.25403.75984511895.34804.20150526025225.20	0.9920770526	0.8482971191	0.5176459551	0.8228948712	0.9185054898	Qure
1.3.6.1.4.1.25403.75984511895.34804.20150526025227.46.png	0.7633658051	0.7633658051	0.0509992167	0	0	0	0	0.2376230508	0	0.1325061768	0.2011270801	0.1665301025	1.3.6.1.4.1.25403.75984511895.34804.20150526025227.46	0.115016982	0.0898079798	0.5099766254	0.2011270821	0.1573282629	Qure
1.3.6.1.4.1.25403.75984511895.34804.20150526025227.49.png	0.5289746523	0.3685850501	0.0377358459	1	0	0	0	0.2511812747	0	0.1080998704	0.202000543	0.2334819883	1.3.6.1.4.1.25403.75984511895.34804.20150526025227.49	0.5289746523	0.2787759602	0.4866945148	0.1699450165	0.086421676	Qure
1.3.6.1.4.1.25403.75984511895.34804.20150526025237.51.png	0.7600906687	0.1364410222	0.0345947109	0	1	0	1	0.8686128259	0	0.6938273907	0.7594943624	0.566357851	1.3.6.1.4.1.25403.75984511895.34804.20150526025237.51	0.3356647491	0.8069528341	0.2861221433	0.865298748	0.1109755412	Qure
1.3.6.1.4.1.25403.75984511895.34804.20150526025240.11.png	0.8592722583	0.4050689638	0.0431450419	0	1	1	1	0.9388961196	0	0.8144028783	0.8534492233	0.9130480886	1.3.6.1.4.1.25403.75984511895.34804.20150526025240.11	0.0224242676	0.7769462466	0.8346119523	0.8835512996	0.1813544333	Qure
1.3.6.1.4.1.25403.75984511895.34804.20150526025240.14.png	0.8869644315	0.4763691723	0.0292931944	0	1	1	1	0.9490805268	0	0.9089298248	0.9096653439	0.8678355217	1.3.6.1.4.1.25403.75984511895.34804.20150526025240.14	0.024384547	0.8524119258	0.7925888896	0.9282389879	0.4477348924	Qure
1.3.6.1.4.1.25403.75984511895.34804.20150526025240.8.png	0.773500025	0.2981095314	0.0340624116	0	1	1	1	0.9102393985	0	0.7833219767	0.7583274226	0.8699971437	1.3.6.1.4.1.25403.75984511895.34804.20150526025240.8	0.0100568486	0.5685942769	0.7528656125	0.7711543441	0.1865923703	Qure
1.3.6.1.4.1.25403.75984511895.34804.20150526025242.45.png	0.6894748447	0.7500360608	0.0338831693	0	0	0	0	0.8203282356	0	0.5177609324	0.5477433191	0.8115056753	1.3.6.1.4.1.25403.75984511895.34804.20150526025242.45	0.0406653956	0.4226360023	0.7075870633	0.4302481413	0.426433742	Qure
1.3.6.1.4.1.25403.75984511895.34804.20150526025245.39.png	0.6998960967	0.9170181751	0.0776633695	1	0	0	0	0.6694208384	0	0.2468568534	0.5485872012	0.3135770261	1.3.6.1.4.1.25403.75984511895.34804.20150526025245.39	0.6645581722	0.4363820553	0.5549771786	0.5399587154	0.2942385674	Qure
1.3.6.1.4.1.25403.75984511895.34804.20150526025245.42.png	0.8171301929	0.9384705424	0.0631775633	0	1	1	0	0.9068565965	1	0.8149042726	0.763064621	0.8172044754	1.3.6.1.4.1.25403.75984511895.34804.20150526025245.42	0.0460493229	0.7467149496	0.7839960456	0.5837826133	0.76583004	Qure
1.3.6.1.4.1.25403.75984511895.34804.20150526025253.57.png	0.6802770989	0.5091636181	0.0329049937	0	1	0	0	0.9470191598	0	0.51687181	0.6603090747	0.7577858567	1.3.6.1.4.1.25403.75984511895.34804.20150526025253.57	0.0174566302	0.6905130744	0.6475967765	0.691570282	0.5693050027	Qure
1.3.6.1.4.1.25403.75984511895.34804.20150526025253.60.png	0.8026842696	0.7464244962	0.0709551647	0	1	0	1	0.8891676664	1	0.7858428955	0.757862268	0.8917132616	1.3.6.1.4.1.25403.75984511895.34804.20150526025253.60	0.3351899981	0.7691293955	0.6840174794	0.8629444242	0.7183897495	Qure
1.3.6.1.4.1.25403.75984511895.6000.20150527052007.3.png	0.9069964882	0.2756332755	0.0331447311	0	1	0	1	0.9873174429	0	0.8237842321	0.8929085709	0.9774363041	1.3.6.1.4.1.25403.75984511895.6000.20150527052007.3	0.0947088003	0.9811583757	0.6763259172	0.7793740034	0.1626890451	Qure
1.3.6.1.4.1.25403.75984511895.6000.20150527052010.99.png	0.7799717784	0.0795028508	0.1260970682	0	0	0	0	0.2753257155	0	0.0994511619	0.1894398029	0.7799717784	1.3.6.1.4.1.25403.75984511895.6000.20150527052010.99	0.0256971307	0.2326791734	0.3317392468	0.1503032148	0.0603076331	Qure
2.25.100076677581077158444067643056957358431.png	0.6970040798	0.6970040798	0.0397748724	0	0	0	0	0.1787181944	0	0.0427172743	0.1625195291	0.2623367906	2.25.100076677581077158444067643056957358431	0.0016702421	0.2874958217	0.1578470916	0.1411468536	0.196466133	Qure
2.25.101230785177788811504000969385658118973.png	0.8196650743	0.8196650743	0.0307065938	0	0	0	0	0.1256672442	0	0.0396334529	0.1307746914	0.1320187002	2.25.101230785177788811504000969385658118973	0.0020815562	0.2226551026	0.5251927972	0.1351429522	0.1566834301	Qure
2.25.10367921498189690357937014834327563538.png	0.8995616284	0.7916820049	0.2236054093	0	1	1	1	0.976660192	0	0.8859866261	0.909738896	0.9370543957	2.25.10367921498189690357937014834327563538	0.3450022638	0.8275090456	0.919062078	0.948799789	0.3918330371	Qure
2.25.104231653824301990881020755444106345621.png	0.8283307208	0.8583202362	0.0717545897	0	1	1	1	0.8890351057	0	0.2794384062	0.8127813312	0.8704145551	2.25.104231653824301990881020755444106345621	0.1006239653	0.8319944143	0.8184549212	0.7173144817	0.5725408792	Qure
2.25.105678705801230774279017313454711476876.png	0.6363585239	0.2558934689	0.0354924053	0	0	1	0	0.7520347238	0	0.5097233653	0.5099023961	0.3452823162	2.25.105678705801230774279017313454711476876	0.0016064048	0.3591728806	0.7737736106	0.2679490745	0.2011013776	Qure
2.25.105797258592468617671925864902433371966.png	0.7879782912	0.7775982618	0.0440425202	0	1	0	0	0.9165046811	1	0.8476455212	0.7797672729	0.7019667029	2.25.105797258592468617671925864902433371966	0.0107637178	0.7253568769	0.7446140647	0.6295619607	0.7670087218	Qure
2.25.105825232711998125735977056919431492242.png	0.8642690689	0.2941778004	0.0270878728	0	1	0	1	0.9877426028	1	0.7343857288	0.8798784592	0.9780368805	2.25.105825232711998125735977056919431492242	0.2018874437	0.872995317	0.6677570939	0.9243900776	0.6724544168	Qure
2.25.105985500843805271615870466738707903744.png	0.6935481429	0.1606385857	0.1222391278	0	0	0	0	0.6935481429	0	0.4140084982	0.279886839	0.2952671051	2.25.105985500843805271615870466738707903744	0.0194336921	0.1784778088	0.2060535848	0.2798868418	0.2433532774	Qure
2.25.106060796696027665751855841450456274517.png	0.8008434003	0.5502898693	0.1847655028	0	1	0	1	0.9420725107	0	0.8584552407	0.8544896224	0.7831658125	2.25.106060796696027665751855841450456274517	0.0245753713	0.7186412215	0.5300422907	0.898789525	0.1123695523	Qure
2.25.10636932055652126228020994313583648142.png	0.8168055934	0.6049176455	0.0465227365	0	1	0	1	0.966771245	1	0.7815288901	0.8556614497	0.9577248096	2.25.10636932055652126228020994313583648142	0.0606608391	0.7063916922	0.2561205924	0.9679539204	0.6934950948	Qure
2.25.106679762571535478575545143882485193259.png	0.8128843703	0.8897919059	0.1652706712	1	1	0	1	0.9640898108	1	0.7816533446	0.8280457238	0.9250402451	2.25.106679762571535478575545143882485193259	0.665192008	0.6349099874	0.5788960457	0.9315297008	0.6957066059	Qure
2.25.107514263909923327274093004975433249071.png	0.877612221	0.8653789163	0.3877482414	1	1	1	1	0.982565105	1	0.9531900883	0.921943245	0.925649941	2.25.107514263909923327274093004975433249071	0.6125318408	0.8342548013	0.885679841	0.9177629948	0.8771654367	Qure
2.25.107870994017673687721965776281835286445.png	0.9014249441	0.2358614057	0.0502134003	0	1	1	1	0.9549157023	0	0.8531706333	0.8885666706	0.9501208067	2.25.107870994017673687721965776281835286445	0.129198581	0.7961812615	0.9170203805	0.9499991536	0.5144699216	Qure
2.25.109622553594105499075491035137777374185.png	0.8497774835	0.2729256153	0.0273937453	0	1	0	0	0.9597609639	0	0.8027069569	0.8091376404	0.8651719689	2.25.109622553594105499075491035137777374185	0.0190931819	0.8121098876	0.2334740609	0.6619727015	0.0543626323	Qure
2.25.109693814909796930541844324965331544935.png	0.7750816938	0.076886043	0.0299063176	0	1	0	0	0.971132338	0	0.7591028214	0.7294889074	0.7769043446	2.25.109693814909796930541844324965331544935	0.0133641064	0.6387800574	0.6920520663	0.5489404202	0.2085250914	Qure
2.25.110404819545677848435538106619840849446.png	0.9263542376	0.343026787	0.0294032954	0	1	0	1	0.9804555178	1	0.9179947972	0.9285229421	0.9707571864	2.25.110404819545677848435538106619840849446	0.1474154741	0.9041867256	0.713825345	0.9114547372	0.8711077571	Qure
2.25.110541811760865609923014107968089981732.png	0.9061995146	0.9218045473	0.0490985699	1	1	0	1	0.9745073318	1	0.9316949844	0.9103413201	0.9511357546	2.25.110541811760865609923014107968089981732	0.881795764	0.8187304735	0.4593518376	0.9164324999	0.8493529558	Qure
2.25.112247224843882656422116004784563837205.png	0.8467802626	0.8466177583	0.0192572158	0	1	0	1	0.9469767809	1	0.9364602566	0.8378414491	0.809382081	2.25.112247224843882656422116004784563837205	0.2376799136	0.5462986827	0.5008329153	0.9216300249	0.9290350676	Qure
2.25.113796716360895048166120519626619350845.png	0.7182280643	0.864819169	0.0835185722	1	1	0	0	0.833172977	1	0.6638554335	0.6677322371	0.7958689928	2.25.113796716360895048166120519626619350845	0.5882172585	0.5334924459	0.4316499531	0.6404079795	0.7986660004	Qure
2.25.114233497088591125661053295794808431837.png	0.7418392596	0.7751157284	0.0708401501	0	0	0	0	0.8805320859	1	0.7545748949	0.6220442041	0.7039948702	2.25.114233497088591125661053295794808431837	0.3649689257	0.414387852	0.7390845418	0.4386819303	0.7147737741	Qure
2.25.115438688812749277207604527445313672666.png	0.9044579945	0.211449638	0.0554720052	0	1	1	1	0.9699668884	0	0.9050643444	0.928277073	0.8989252448	2.25.115438688812749277207604527445313672666	0.0279721506	0.873775661	0.7908954024	0.9643013477	0.4192116857	Qure
2.25.115834588087867947218020021766932653586.png	0.7900594349	0.4708597362	0.0332537964	0	1	0	0	0.8583518267	0	0.6574633121	0.7254164195	0.8317539692	2.25.115834588087867947218020021766932653586	0.2732328773	0.8773116469	0.3819484413	0.4405857027	0.2412098944	Qure
2.25.115961236728583387458933433079467364673.png	0.6949300849	0.6843643785	0.0718316957	0	1	0	0	0.859192729	1	0.5784568787	0.5921117649	0.7003523707	2.25.115961236728583387458933433079467364673	0.1201706752	0.7067912817	0.7004138827	0.2240062505	0.7432411909	Qure
2.25.116696546261751404468309745736174185464.png	0.9281739334	0.9255452752	0.0293573644	0	1	0	1	0.9781945348	0	0.8974526525	0.9233493782	0.9549251199	2.25.116696546261751404468309745736174185464	0.0004038379	0.8656725883	0.7481366396	0.9520779848	0.5714384317	Qure
2.25.117395607853021388642647565531046903778.png	0.8421619787	0.7272960544	0.0363519825	0	1	0	1	0.9858265519	0	0.8730621934	0.8409084657	0.9632954001	2.25.117395607853021388642647565531046903778	0.1030615121	0.6753575206	0.5628935695	0.8293876648	0.5476337075	Qure
2.25.118759784957599848374239334193058186051.png	0.8371546936	0.8842335343	0.0237874147	0	1	0	1	0.9621328712	1	0.8662089705	0.8676613548	0.8234300613	2.25.118759784957599848374239334193058186051	0.2647898197	0.7112939954	0.2398116887	0.931009829	0.6512669325	Qure
2.25.119090588648072501845045801231382193836.png	0.7377682752	0.7809633613	0.2896440327	0	0	0	1	0.856048584	1	0.6649425626	0.6689920409	0.8517580628	2.25.119090588648072501845045801231382193836	0.1056174487	0.4448224008	0.6565535665	0.7101544142	0.6315189004	Qure
2.25.12095476970624589296528840849152804891.png	0.1564670924	0.2577619851	0.0270624701	0	0	0	0	0.2743835449	0	0.1852599084	0.2054458851	0.0974972472	2.25.12095476970624589296528840849152804891	0.0218119323	0.229038924	0.1564145386	0.1331011653	0.1333604157	Qure
2.25.121228012160749077617862468732408534659.png	0.8748896492	0.8594422936	0.02957909	0	1	1	1	0.9385914207	0	0.8887277246	0.8888630845	0.8674063683	2.25.121228012160749077617862468732408534659	0.0014127308	0.7559713125	0.8279530406	0.9721619487	0.5650367141	Qure
2.25.121449849409872487115287375670396752275.png	0.6701552525	0.7030126452	0.3312550187	1	1	0	0	0.7510441542	0	0.7001982927	0.6107041224	0.6522123814	2.25.121449849409872487115287375670396752275	0.7064971924	0.5674179792	0.2667764723	0.4241560102	0.5287402272	Qure
2.25.122433176853016415501398110939140828623.png	0.8554370533	0.9083585739	0.2378792018	1	1	0	1	0.9630809426	1	0.9414507747	0.869104562	0.8432766199	2.25.122433176853016415501398110939140828623	0.7204688191	0.6114330888	0.5833479762	0.9604534507	0.8813066483	Qure
2.25.122585182552419709686288651524099097907.png	0.879992224	0.8970406651	0.0224458836	0	1	0	1	0.9752321839	1	0.9251289368	0.8853384234	0.9555187225	2.25.122585182552419709686288651524099097907	0.1639442444	0.7101787329	0.3100839257	0.9308139086	0.7606862187	Qure
2.25.122829902808956226413555267784062439102.png	0.8330826955	0.4971036911	0.013822197	0	1	0	1	0.9869663119	0	0.9548100233	0.840106664	0.797962904	2.25.122829902808956226413555267784062439102	0.0011677962	0.6865006089	0.4706691206	0.7321496606	0.591088891	Qure
2.25.123890669596632595228527318955409517971.png	0.884041837	0.7289853692	0.0333274752	0	1	0	1	0.9568094611	0	0.8845378757	0.900798855	0.9553134441	2.25.123890669596632595228527318955409517971	0.0000336995	0.8053563833	0.4603656232	0.9564914703	0.3980951309	Qure
2.25.12414192827544045732946751031182667158.png	0.8505333659	0.6443634629	0.095826529	0	1	0	1	0.9767824411	1	0.8682279587	0.8859652259	0.9331495762	2.25.12414192827544045732946751031182667158	0.3528508544	0.7732920647	0.6018480659	0.9255585074	0.7969276905	Qure
2.25.125595071790132504795722428242638947432.png	0.8394588466	0.3716942072	0.0321685448	0	1	0	0	0.9719201326	0	0.8894386292	0.8031541685	0.8558416367	2.25.125595071790132504795722428242638947432	0.0131935133	0.6769396663	0.6988289952	0.674318254	0.4120164812	Qure
2.25.126202113404649042938027712384849646238.png	0.8182249382	0.5911383629	0.0374541692	0	1	0	0	0.9620784521	0	0.3806175292	0.787906803	0.8906033635	2.25.126202113404649042938027712384849646238	0.0179079939	0.8593977094	0.5122128129	0.5422443151	0.2557031214	Qure
2.25.126610075074629998098753500347931558410.png	0.9361819324	0.9036080241	0.0308814291	0	1	1	1	0.9745970368	0	0.9552733302	0.9579896307	0.9715353847	2.25.126610075074629998098753500347931558410	0.00029128	0.9163025618	0.8243640065	0.9857854843	0.413092792	Qure
2.25.126675451998600791446256380427676334001.png	0.856670886	0.4741804898	0.0502634235	0	1	1	1	0.9609072804	1	0.8495399356	0.875159321	0.8869645596	2.25.126675451998600791446256380427676334001	0.0277920179	0.8310826421	0.902618289	0.8591074347	0.6879876256	Qure
2.25.127276507126749332204662725967018671124.png	0.8142337598	0.6172613502	0.0701371059	0	1	1	1	0.9354144335	1	0.8507231474	0.8888903834	0.8384215832	2.25.127276507126749332204662725967018671124	0.1197587997	0.819814086	0.7941593528	0.9496096373	0.6338098645	Qure
2.25.127698197679491334170683174765162162113.png	0.8432740037	0.7467963696	0.337256819	1	1	1	1	0.9824423194	0	0.8770077229	0.9166558362	0.9573738575	2.25.127698197679491334170683174765162162113	0.4468219876	0.8134134412	0.855194509	0.9937599897	0.4914624095	Qure
2.25.12820369751986218812383149313559853184.png	0.8645052669	0.8849982619	0.0529114716	1	1	1	1	0.9645816088	1	0.8947241306	0.873729942	0.8415278196	2.25.12820369751986218812383149313559853184	0.8871270418	0.7474946976	0.7805992961	0.8881193995	0.8821504712	Qure
2.25.128851307871994670503629363782135687538.png	0.8634714907	0.23936373	0.0407493412	0	1	1	1	0.9653727412	0	0.838768065	0.8285458663	0.8295341134	2.25.128851307871994670503629363782135687538	0.0710015148	0.8167877793	0.8751228452	0.8901690245	0.5338975191	Qure
2.25.129339215086043493738224462947269432953.png	0.8456011611	0.6269281507	0.0509127043	0	1	1	1	0.9885414839	1	0.6806664467	0.8917474724	0.9747391939	2.25.129339215086043493738224462947269432953	0.2042741328	0.9426886439	0.9368696809	0.9550932646	0.6131361127	Qure
2.25.130221519820903591196787971725639287440.png	0.9216238388	0.8972719908	0.0359254852	0	1	0	1	0.9509641528	0	0.4829249978	0.9144736101	0.9745764136	2.25.130221519820903591196787971725639287440	0.1255491972	0.8344535828	0.4808945358	0.9580032825	0.3677568436	Qure
2.25.130358413711630210703272441836647615593.png	0.8221319017	0.8079839945	0.0222949218	0	1	0	1	0.9264464974	1	0.6729954481	0.7862839083	0.9107314348	2.25.130358413711630210703272441836647615593	0.0308175273	0.7707570195	0.4804244339	0.774936676	0.9269202352	Qure
2.25.130950786974734946313699177393409655058.png	0.8088938821	0.5981812477	0.0305707846	0	1	0	1	0.9254236817	0	0.3743735552	0.8347225956	0.9162916541	2.25.130950786974734946313699177393409655058	0.00268063	0.8478093147	0.2382811308	0.7309347987	0.1110757813	Qure
2.25.132167740570645611722241748464892077578.png	0.8829173907	0.8169625998	0.3410305381	0	1	1	1	0.9764552116	1	0.9394280314	0.9077006556	0.9118148088	2.25.132167740570645611722241748464892077578	0.0263066739	0.8107358813	0.9196633101	0.904183507	0.7593125105	Qure
2.25.132911229592207466725265813676150997710.png	0.8272777643	0.8871638179	0.0657938346	0	0	1	1	0.8716108203	1	0.7513874173	0.8454463454	0.7645284534	2.25.132911229592207466725265813676150997710	0.0282659233	0.3594296277	0.8357715607	0.913340807	0.7489728928	Qure
2.25.134299998364152483638392895470855402489.png	0.8589998812	0.8317615986	0.0420101844	0	1	1	1	0.9758048058	1	0.8843029737	0.8764398076	0.8272654414	2.25.134299998364152483638392895470855402489	0.0151498765	0.6963014007	0.7960079312	0.9493498206	0.8937651515	Qure
2.25.134638256997077209981410640642701808851.png	0.8071119101	0.1178341284	0.0956838503	0	1	1	1	0.9313455224	0	0.7009484768	0.8235957006	0.658093214	2.25.134638256997077209981410640642701808851	0.0172931459	0.8399649262	0.873711586	0.8221239448	0.3586416841	Qure
2.25.134974093336570943948507159340357072322.png	0.9246133052	0.1840754151	0.036308594	0	1	0	1	0.9859355092	1	0.9530280232	0.9408572293	0.9592827559	2.25.134974093336570943948507159340357072322	0.0236727372	0.8643213511	0.6249459386	0.9601441622	0.8087241054	Qure
2.25.135286875909974662268862771423417572246.png	0.8573000892	0.8969141841	0.3139777184	1	1	0	1	0.9583378434	1	0.8929305673	0.8286291936	0.9054830074	2.25.135286875909974662268862771423417572246	0.8996459842	0.5877596736	0.4370424449	0.8754886985	0.870511651	Qure
2.25.137052420135119749977900675633039955408.png	0.793803165	0.8128824234	0.0959679335	0	1	0	0	0.8606199026	0	0.8010597229	0.7532923203	0.7880117893	2.25.137052420135119749977900675633039955408	0.0218639411	0.7469528317	0.6386370063	0.6045368314	0.4116737247	Qure
2.25.137390969637015954253709499504172732994.png	0.8477775386	0.5130822659	0.0273869801	0	1	1	1	0.985014379	1	0.9390039444	0.9072871186	0.9022443295	2.25.137390969637015954253709499504172732994	0.0437699556	0.7478671074	0.8215879202	0.9572629929	0.8566477895	Qure
2.25.137405941288836660157327894513561309644.png	0.7504455075	0.6487403512	0.0677828938	1	0	0	0	0.952072978	1	0.8266363144	0.6933607237	0.7214013338	2.25.137405941288836660157327894513561309644	0.5054501295	0.3152228296	0.7438949347	0.3013729751	0.9054567218	Qure
2.25.137806929625344314050954274322886630860.png	0.8217655914	0.4612304866	0.0146994088	0	1	0	1	0.9846089482	0	0.6300476193	0.7934844474	0.9631712437	2.25.137806929625344314050954274322886630860	0.0242337082	0.8195082545	0.3228506148	0.739773035	0.1246312708	Qure
2.25.137921629612712481239137757166467988567.png	0.8221409989	0.6917984486	0.071330972	0	1	1	1	0.955843389	0	0.8014667034	0.8359988907	0.9291222692	2.25.137921629612712481239137757166467988567	0.0026829024	0.6799292564	0.7762128711	0.9067561626	0.47610569	Qure
2.25.138277335537131848752021676470247622189.png	0.883896507	0.6950652599	0.0719556957	0	1	1	1	0.9720326066	0	0.936663866	0.9079825259	0.9063963294	2.25.138277335537131848752021676470247622189	0.0046289065	0.866425693	0.9297979474	0.8568078279	0.3911334872	Qure
2.25.139588353308070574099011705949215847048.png	0.8868597062	0.8966124058	0.0371167995	0	1	0	1	0.9714431763	0	0.6876029372	0.8657474496	0.982668221	2.25.139588353308070574099011705949215847048	0.0199697502	0.8538457155	0.4535718858	0.9500980377	0.5223008394	Qure
2.25.140265918791747889893544877280019002593.png	0.8292421398	0.6250033379	0.0390801542	0	1	1	1	0.9479822516	0	0.787014246	0.8518700578	0.8899264932	2.25.140265918791747889893544877280019002593	0.0189143904	0.9291921258	0.8596568704	0.7432917356	0.2318228036	Qure
2.25.140646459689786497646144150106752143069.png	0.836622324	0.8185081482	0.0461227633	1	1	0	1	0.9682766795	1	0.554654181	0.8231629709	0.9663845897	2.25.140646459689786497646144150106752143069	0.857295692	0.8977357149	0.3032944798	0.8719854355	0.7715975046	Qure
2.25.140921372132294190547579033576371860116.png	0.7060314016	0.6315920949	0.0888899937	0	0	1	0	0.6663886309	0	0.2377544045	0.5715120217	0.7905870676	2.25.140921372132294190547579033576371860116	0.1878639162	0.4178053439	0.8700771928	0.6303420663	0.1272681653	Qure
2.25.141231413526866394879791741674548186866.png	0.8307062757	0.6331174374	0.064181827	0	1	0	1	0.9620838165	1	0.7642585635	0.8752796032	0.9497736692	2.25.141231413526866394879791741674548186866	0.001960567	0.8241086006	0.6033710837	0.9506675005	0.6863610148	Qure
2.25.14130796730174794136700848773351887917.png	0.7994883281	0.6601228714	0.0312350672	0	1	1	1	0.8983792663	0	0.7151991725	0.8305600265	0.7722783685	2.25.14130796730174794136700848773351887917	0.0355362371	0.8744120598	0.8107053638	0.8342494965	0.5637309551	Qure
2.25.141363788426250247009758828217522177120.png	0.9122963743	0.3638658822	0.0440495797	0	1	0	1	0.9601513743	0	0.8277547956	0.9044942237	0.9513070583	2.25.141363788426250247009758828217522177120	0.0528333783	0.9160628915	0.673037529	0.9140079021	0.3980843723	Qure
2.25.141486179330221637001263916612451743894.png	0.9239175979	0.8783525825	0.3605483472	0	1	1	1	0.9911956787	1	0.9568004608	0.9425165034	0.9414225817	2.25.141486179330221637001263916612451743894	0.0894555002	0.911562562	0.9242396951	0.9105073214	0.858660996	Qure
2.25.141946150004399655192627646046047283796.png	0.7585722104	0.1294885874	0.0254080687	0	0	0	0	0.8712126613	0	0.6958736777	0.5940318883	0.8731706142	2.25.141946150004399655192627646046047283796	0.1560769528	0.4434678555	0.7079447508	0.4674152136	0.0888567418	Qure
2.25.142016796915693506476324692896448095002.png	0.6517910957	0.6228360534	0.0929352194	0	0	0	0	0.578235209	1	0.3183801472	0.4706698633	0.3112558424	2.25.142016796915693506476324692896448095002	0.0159319546	0.3939463794	0.6858555675	0.3631045222	0.7543020248	Qure
2.25.14210295796259087786935205390030337261.png	0.8197945712	0.8013187051	0.0581605695	1	1	1	1	0.9525585175	1	0.9026911259	0.8627539852	0.880186677	2.25.14210295796259087786935205390030337261	0.4583330154	0.6300243139	0.8256579041	0.9657422304	0.9186792374	Qure
2.25.144744391628072442431784588181321058489.png	0.8159338983	0.8895943761	0.0934583694	1	0	1	1	0.9120753407	1	0.8543787599	0.8243494801	0.6927975416	2.25.144744391628072442431784588181321058489	0.772580266	0.3111386299	0.7955416441	0.706594348	0.8954933286	Qure
2.25.145484102213052751927929361902587480370.png	0.6724242315	0.2870049179	0.019720871	0	1	0	0	0.7346301079	0	0.2634585202	0.5027807537	0.7309526205	2.25.145484102213052751927929361902587480370	0.0005447234	0.7213334441	0.2744608223	0.2916958332	0.2069341689	Qure
2.25.145667586625699438311957242452166182045.png	0.8520279789	0.6683671474	0.3357418478	0	1	1	1	0.9381912947	1	0.8833626509	0.8670651891	0.9046573639	2.25.145667586625699438311957242452166182045	0.0157321729	0.7727695107	0.9127368331	0.8739374876	0.8471643329	Qure
2.25.146088838471616802900894647256902911541.png	0.7881794314	0.2417248338	0.0409597829	0	1	1	1	0.8779544234	0	0.7536456585	0.7851548175	0.78009516	2.25.146088838471616802900894647256902911541	0.054715883	0.7195492387	0.8113868833	0.7894698381	0.5987179875	Qure
2.25.14609198463005055503275770547776748694.png	0.8484979524	0.9242636561	0.0365625545	1	0	0	0	0.954842627	1	0.734282732	0.6711986043	0.7319796085	2.25.14609198463005055503275770547776748694	0.9785268903	0.2831054926	0.3578886092	0.3244704306	0.9443915486	Qure
2.25.147416840525789188818729644344276346422.png	0.7917592437	0.5692048073	0.7365173697	0	1	0	0	0.9628702402	0	0.8371149898	0.8479137996	0.6430324912	2.25.147416840525789188818729644344276346422	0.3667384386	0.9456610084	0.508184135	0.6460089087	0.2482018173	Qure
2.25.147539403140872819441962534845011975065.png	0.7456893314	0.7035599351	0.1519928128	0	1	0	0	0.4394688606	0	0.0628587827	0.6530979243	0.3481645584	2.25.147539403140872819441962534845011975065	0.1306847632	0.8804101348	0.6574512124	0.4257856905	0.3550828695	Qure
2.25.147577725086351200190782960427201663399.png	0.8672091702	0.5105878711	0.0318707265	0	1	0	1	0.9719346166	0	0.9441351295	0.9244366861	0.9376928806	2.25.147577725086351200190782960427201663399	0.3596420288	0.8348337412	0.6146076322	0.9468432665	0.4994207919	Qure
2.25.147661976382789218174185296553390120388.png	0.9506806983	0.8853031993	0.0260844026	0	1	0	1	0.9881741405	0	0.9626252055	0.9578852034	0.9800357819	2.25.147661976382789218174185296553390120388	0.0060628327	0.9357932806	0.5175569654	0.9449480772	0.355114162	Qure
2.25.14792554282585832891654465336013349505.png	0.8110607891	0.5940182805	0.045829393	0	0	0	1	0.9598454237	0	0.908297658	0.870953398	0.7885327339	2.25.14792554282585832891654465336013349505	0.1549769938	0.3923610151	0.6204125285	0.7447172403	0.1229697913	Qure
2.25.148107216547836491614368553041940989288.png	0.7921838013	0.522715807	0.6399590373	0	1	0	1	0.9643028975	0	0.917226553	0.8808553197	0.770518899	2.25.148107216547836491614368553041940989288	0.1502776295	0.7931696773	0.5169298053	0.8487222195	0.4204848707	Qure
2.25.149586424098153153916233798279715785518.png	0.8328952489	0.6744487286	0.0658592954	0	0	1	1	0.9270304441	1	0.8405361772	0.7890507559	0.9529783726	2.25.149586424098153153916233798279715785518	0.1461527646	0.4057156742	0.7609233856	0.9829208851	0.735273242	Qure
2.25.149904326812181167914378302456014849020.png	0.885935611	0.895146668	0.4087020457	1	1	0	1	0.9676537514	1	0.9424137473	0.8733999707	0.7914912701	2.25.149904326812181167914378302456014849020	0.9734498858	0.6355864406	0.6603765488	0.9479458332	0.9463329315	Qure
2.25.153728828786127311266879820335140544188.png	0.7239675122	0.6930226088	0.1629707515	0	1	0	0	0.8171228766	1	0.6288796663	0.7033799869	0.5051813126	2.25.153728828786127311266879820335140544188	0.0368704498	0.7213667631	0.4859390259	0.6461506486	0.7800331712	Qure
2.25.154013154954193677621137142508450998772.png	0.8519526568	0.6826888919	0.0346188024	0	1	0	1	0.979313314	1	0.8506878614	0.8673626163	0.9609162211	2.25.154013154954193677621137142508450998772	0.016325457	0.6838239431	0.4818826616	0.9556251168	0.83520329	Qure
2.25.154753637417726681246340905419794825838.png	0.8412047622	0.771279335	0.0309185088	0	1	0	1	0.9396015406	0	0.8328365684	0.8368345478	0.9329813719	2.25.154753637417726681246340905419794825838	0.1978497803	0.7709521055	0.6921495795	0.803947866	0.3277604878	Qure
2.25.155416100509434901777143538437729061336.png	0.6538019423	0.5900746584	0.0578033924	0	1	0	0	0.765547812	0	0.1413922012	0.6252798219	0.2278492451	2.25.155416100509434901777143538437729061336	0.0017018507	0.6343054771	0.6290941834	0.4759862125	0.2295822352	Qure
2.25.155909405888636869002618947218752182074.png	0.8688200246	0.7421376705	0.1849086285	0	1	1	1	0.9648879766	1	0.9360279441	0.9102534033	0.9058932066	2.25.155909405888636869002618947218752182074	0.2456942499	0.7710790038	0.8750029206	0.9690185189	0.745079577	Qure
2.25.156469582681192331824932954466004823212.png	0.8717893444	0.5325030684	0.0285606813	0	1	0	1	0.9686555266	0	0.9578384757	0.9221615172	0.9592148662	2.25.156469582681192331824932954466004823212	0.0886938497	0.7940235138	0.5722235441	0.9681284428	0.4380150735	Qure
2.25.157483782281592449429869831670500656806.png	0.7891249058	0.4553135633	0.0361392722	0	1	1	1	0.9326453209	0	0.9140679836	0.8074894527	0.7128764391	2.25.157483782281592449429869831670500656806	0.0938663036	0.6797548532	0.7735506296	0.7034896612	0.4429766536	Qure
2.25.160727837852390767176002818298987212112.png	0.8802455288	0.7540436387	0.0923725516	0	1	0	1	0.9892409444	1	0.9531682134	0.9287043191	0.9823473692	2.25.160727837852390767176002818298987212112	0.189933911	0.7880011201	0.6498070359	0.9844073057	0.6620513201	Qure
2.25.161028549459314492266644788526546423736.png	0.9352436527	0.9353120327	0.0264495909	1	1	0	1	0.9764281511	1	0.9718908668	0.9485171414	0.9708878398	2.25.161028549459314492266644788526546423736	0.9465005994	0.9020318985	0.4510171413	0.9437174201	0.8219069242	Qure
2.25.161755542470840665033690691057942360246.png	0.8180286626	0.5752199888	0.0612018183	0	1	0	1	0.9657241106	0	0.8349936008	0.8641362765	0.8302992582	2.25.161755542470840665033690691057942360246	0.074296087	0.6845752597	0.3585806489	0.9712521434	0.5417221785	Qure
2.25.162280977615388592584094859406848794500.png	0.7386494718	0.7141980529	0.1431599706	0	1	0	0	0.6768027544	0	0.0749259219	0.6723989811	0.3605769873	2.25.162280977615388592584094859406848794500	0.1241531596	0.8911980987	0.6082519889	0.4535998702	0.3994238973	Qure
2.25.163096805155993215864504185130344758576.png	0.8118396887	0.5845722556	0.5547437072	1	1	1	1	0.9839188457	1	0.9568325877	0.9165400244	0.8732019663	2.25.163096805155993215864504185130344758576	0.7008195519	0.7415701747	0.8865849376	0.9838383198	0.7476142049	Qure
2.25.164309277407495229811155993670444432778.png	0.7956368788	0.5989942551	0.0805557743	0	1	1	1	0.9247559905	1	0.7350172997	0.8311730006	0.8753192425	2.25.164309277407495229811155993670444432778	0.1039407477	0.7717590928	0.9089084268	0.8931595683	0.6216450334	Qure
2.25.165230562611831618734334802718105254792.png	0.7081086136	0.3589355052	0.8481861949	0	1	0	0	0.8067683578	0	0.5415810347	0.6231454595	0.8698580861	2.25.165230562611831618734334802718105254792	0.2603951097	0.5591125488	0.290102154	0.5851197243	0.2271200866	Qure
2.25.165413893008966985973437171223988842516.png	0.8481409282	0.8579524755	0.0631262213	0	1	1	1	0.9927296638	1	0.9725255966	0.841873286	0.916575551	2.25.165413893008966985973437171223988842516	0.3845445514	0.5057387352	0.8780140281	0.8964992166	0.7713598013	Qure
2.25.165584063781730299931217979922237702468.png	0.7788827218	0.8040370941	0.051289957	0	1	1	1	0.9378457665	1	0.7023743391	0.7720524053	0.8068295121	2.25.165584063781730299931217979922237702468	0.0056994907	0.6882204413	0.7646331787	0.7597690225	0.7741827369	Qure
2.25.165609123719057703082951702064877769014.png	0.7916093258	0.8195661902	0.1553900391	1	1	1	1	0.9831002355	1	0.8935983181	0.852567611	0.8829562068	2.25.165609123719057703082951702064877769014	0.419103235	0.6844052672	0.7985032797	0.8491665125	0.7331264019	Qure
2.25.165718329783495288504862855381721161742.png	0.8508579298	0.717851758	0.0339154564	1	1	1	1	0.9857401252	0	0.937238574	0.9501459575	0.9650219679	2.25.165718329783495288504862855381721161742	0.4459632337	0.8886349797	0.778154552	0.9889702201	0.3440122008	Qure
2.25.16691744853239275389386070711518281986.png	0.7661188242	0.3471697569	0.0294741355	0	1	0	1	0.9443019032	0	0.6429281235	0.7785912733	0.7037566304	2.25.16691744853239275389386070711518281986	0.010182431	0.7999526262	0.6042538881	0.7271823883	0.3492936194	Qure
2.25.167117905598417797194264072771131226875.png	0.7996100185	0.7913624048	0.1294506341	1	1	0	0	0.8540381193	1	0.8701840639	0.7843048553	0.7262121439	2.25.167117905598417797194264072771131226875	0.8901392817	0.7713715434	0.3661314547	0.6416256428	0.7092677355	Qure
2.25.167662642764885270411448558875709919855.png	0.7977931596	0.9505215883	0.1410329938	0	1	0	0	0.9188181162	0	0.5479411483	0.6637321098	0.8216389418	2.25.167662642764885270411448558875709919855	0.1998028159	0.8841070533	0.3321846128	0.3040621579	0.4280136228	Qure
2.25.167778380872610704905100841148577870722.png	0.8086041657	0.6657927632	0.2564915419	0	1	0	1	0.9503388405	1	0.9197924137	0.8269252756	0.8569285274	2.25.167778380872610704905100841148577870722	0.2746291161	0.5145711899	0.7445440292	0.9229986668	0.8114856482	Qure
2.25.168230626064196324190395198109056397259.png	0.8377708875	0.6163647175	0.1969396621	0	1	0	1	0.9773224592	0	0.7992156148	0.8592783191	0.9516398311	2.25.168230626064196324190395198109056397259	0.1482336819	0.7773794532	0.4183230102	0.8831958175	0.2676227987	Qure
2.25.168919983361187456021470050029371592196.png	0.5906564593	0.1200658605	0.1548678875	0	1	0	0	0.5157675147	0	0.4455462098	0.4294217811	0.3249015808	2.25.168919983361187456021470050029371592196	0.0585966296	0.665545404	0.6607960463	0.3301761448	0.1797200143	Qure
2.25.169206686985840885971610768310760389229.png	0.8249720035	0.8556519747	0.8603724837	1	1	1	0	0.9170289636	1	0.8003655672	0.7399227005	0.8459796906	2.25.169206686985840885971610768310760389229	0.8106959462	0.6440140009	0.8697170615	0.5982820988	0.9059716463	Qure
2.25.169208900139816239199996772072804931027.png	0.8447907341	0.8623133898	0.2776697278	0	1	0	1	0.9722499847	1	0.908379972	0.8267662505	0.8887988329	2.25.169208900139816239199996772072804931027	0.2163838893	0.6505189538	0.7436996698	0.7759160995	0.8733823895	Qure
2.25.169842681574743671686648965540669980707.png	0.1959315985	0.1089460179	0.2154014856	0	0	0	0	0.2264755964	0	0.1729164869	0.2204617405	0.1630886346	2.25.169842681574743671686648965540669980707	0.0344102457	0.320700556	0.1949516982	0.1617543399	0.3361407816	Qure
2.25.170048460945272702448723910557790796012.png	0.8165496809	0.872823894	0.1502873451	0	1	0	1	0.9399177432	1	0.7679633498	0.8130301217	0.9434817433	2.25.170048460945272702448723910557790796012	0.0544628687	0.6585627794	0.7265822291	0.8856766224	0.6509411931	Qure
2.25.170070583484256688666609790244298377915.png	0.8738252651	0.880391717	0.2047977	0	1	1	1	0.9671025872	1	0.9491688609	0.8940805174	0.8517177105	2.25.170070583484256688666609790244298377915	0.0553161688	0.6925012469	0.8550575376	0.9675494432	0.8068577647	Qure
2.25.170896481194549334415919930305524150739.png	0.609662056	0.7725352049	0.0654261261	1	0	0	0	0.5705544353	0	0.4738395512	0.4929151212	0.4511713386	2.25.170896481194549334415919930305524150739	0.4858965278	0.3378152549	0.5070629716	0.4152757823	0.3877621889	Qure
2.25.172190671477174439874066885022167642422.png	0.8413339136	0.8416048288	0.2160327286	1	1	1	1	0.9715991616	1	0.9228844047	0.8968610741	0.967574954	2.25.172190671477174439874066885022167642422	0.5343881845	0.708943069	0.8193127513	0.9840176702	0.7661530375	Qure
2.25.172600911558146135530440893544958295493.png	0.8102007743	0.0819140002	0.0376353674	0	1	0	1	0.9567088485	0	0.9461624622	0.7536931615	0.2119732499	2.25.172600911558146135530440893544958295493	0.0520559251	0.6910556555	0.4265457988	0.7033837438	0.0365095697	Qure
2.25.172865784323788889455736926680163805923.png	0.8399324755	0.7240368724	0.0304030906	0	1	0	1	0.9892266989	0	0.7774682641	0.8402524569	0.954228282	2.25.172865784323788889455736926680163805923	0.0044776099	0.7112674117	0.6176649928	0.8830473423	0.4143494964	Qure
2.25.173125962660968208206209592775648281971.png	0.8214495975	0.7472177148	0.4781532884	1	0	1	1	0.8791078329	1	0.9369715452	0.8098695258	0.8493625522	2.25.173125962660968208206209592775648281971	0.6302763224	0.4755426049	0.7805945277	0.9478562474	0.8117901087	Qure
2.25.174752274525727681661178084139046616721.png	0.7483485679	0.7680821419	0.5442425609	0	1	0	0	0.8980286717	0	0.6740319133	0.7483277898	0.8683497906	2.25.174752274525727681661178084139046616721	0.3810973167	0.7373771071	0.5523453355	0.6838735342	0.5594028234	Qure
2.25.175403042709167806312452692506097032532.png	0.7493297124	0.8762965202	0.0251111593	1	1	0	1	0.9243997335	1	0.7392969131	0.7845306377	0.7798615694	2.25.175403042709167806312452692506097032532	0.4741247296	0.6125739813	0.3027913868	0.8618519902	0.6910313368	Qure
2.25.175817408174288009163198286193651980282.png	0.8311435747	0.5523669124	0.0399775319	0	1	0	1	0.9828756452	0	0.7139186263	0.8731907584	0.8996842504	2.25.175817408174288009163198286193651980282	0.0072625778	0.9098756909	0.6344069242	0.8860931396	0.1735935956	Qure
2.25.176097543763535953401408142882585087978.png	0.9324542962	0.888284564	0.0554335527	0	1	0	1	0.9830470085	0	0.8644583225	0.9337809063	0.9699910283	2.25.176097543763535953401408142882585087978	0.285910368	0.9150832295	0.4708434641	0.9725350142	0.5362190604	Qure
2.25.176099029413425925519309035068163676936.png	0.8937958998	0.9255322218	0.0706827119	0	1	1	1	0.9761685133	0	0.8961899281	0.8926957227	0.924862206	2.25.176099029413425925519309035068163676936	0.1862107813	0.78469944	0.8364943862	0.9137247801	0.5084434748	Qure
2.25.176869714281536389143643866268090634954.png	0.7593642471	0.5988866091	0.0202648006	0	1	1	1	0.9561584592	0	0.8873805404	0.7889031152	0.7256003022	2.25.176869714281536389143643866268090634954	0.0506099537	0.5132762194	0.805911541	0.7987971902	0.4055668414	Qure
2.25.176970262716935914675272124300112503269.png	0.7980445817	0.5249909163	0.0286885202	0	1	0	0	0.9749444127	0	0.1453249902	0.8140434397	0.8066744208	2.25.176970262716935914675272124300112503269	0.0062683383	0.8695697188	0.1165857166	0.5976161957	0.393227756	Qure
2.25.177550336955345619711792187729525944618.png	0.9101268049	0.4986072183	0.0368833765	0	1	0	1	0.9594680667	0	0.685921371	0.895242212	0.9845497608	2.25.177550336955345619711792187729525944618	0.0704089031	0.957909584	0.6679496765	0.9776698351	0.5800002813	Qure
2.25.178313336217202212648976017549646380552.png	0.8366144968	0.6742165685	0.0236946139	0	0	1	1	0.9381017089	1	0.8041431308	0.7958379368	0.8635285497	2.25.178313336217202212648976017549646380552	0.1378399879	0.4850432277	0.9036679864	0.9560635686	0.7573565245	Qure
2.25.179015991735818725501856421962736579547.png	0.8849895593	0.7053286433	0.031410668	0	1	0	1	0.967077136	0	0.8619388342	0.9141547657	0.9188241959	2.25.179015991735818725501856421962736579547	0.0060079638	0.8372331262	0.7324747443	0.990370214	0.5395587683	Qure
2.25.179120911048512907771467514789245895494.png	0.7369227106	0.1963901669	0.0197316986	0	1	0	0	0.7225703001	0	0.3324266672	0.6271499374	0.8459928036	2.25.179120911048512907771467514789245895494	0.258733511	0.7519778013	0.1501610428	0.406901747	0.1535060257	Qure
2.25.181475558144259650709892080585785830532.png	0.9036925261	0.6952998638	0.0370805003	0	1	0	1	0.9687285423	0	0.8990828395	0.9326044894	0.967525363	2.25.181475558144259650709892080585785830532	0.0595128238	0.8808659315	0.6471001506	0.9817406535	0.3198641837	Qure
2.25.182390789034335046116709204277700032392.png	0.6638032791	0.7460753918	0.0249459911	0	0	0	0	0.6801295877	1	0.5913632512	0.5782262072	0.4231625795	2.25.182390789034335046116709204277700032392	0.1050825343	0.4934116304	0.5579547286	0.5480002165	0.7232219577	Qure
2.25.182599190438395905434417417075111215750.png	0.7528954543	0.4812812805	0.026982775	0	1	1	0	0.9256729484	0	0.6393991113	0.7088911516	0.8819357157	2.25.182599190438395905434417417075111215750	0.003841643	0.609492898	0.7519809008	0.6609997749	0.284122169	Qure
2.25.18311424702113943878875406240131249528.png	0.8025697126	0.7823951244	0.0708617121	0	1	0	1	0.9199146628	0	0.5767627954	0.7961613516	0.8547862768	2.25.18311424702113943878875406240131249528	0.1176665574	0.7050893903	0.6121863723	0.982878387	0.4568549693	Qure
2.25.184213282809894062233019989877383808409.png	0.7810891271	0.8358644843	0.0182350483	0	0	0	0	0.3939650059	0	0.2345885634	0.2340839201	0.7263137698	2.25.184213282809894062233019989877383808409	0.0271637104	0.1977398843	0.3196160793	0.1100421995	0.0877756923	Qure
2.25.184235510326172838019372108901150233377.png	0.8988458766	0.2036497295	0.0180360172	0	1	1	1	0.9880896807	0	0.8565002084	0.9051321126	0.9423021674	2.25.184235510326172838019372108901150233377	0.0002050424	0.9577550888	0.8239582777	0.8181836009	0.2165286541	Qure
2.25.184266634342159491857387629887338618835.png	0.8387932178	0.406624794	0.0463388748	0	1	0	1	0.8977216482	0	0.8256907463	0.7735933046	0.9677150249	2.25.184266634342159491857387629887338618835	0.0662938133	0.6962041855	0.4251695573	0.8718343973	0.2951658368	Qure
2.25.185148299656413088833294092360529286470.png	0.9451420204	0.4484122097	0.0429469459	0	1	0	1	0.9958296418	0	0.9329749346	0.9443612671	0.9490458369	2.25.185148299656413088833294092360529286470	0.0007107428	0.9054301381	0.1762412637	0.9432103038	0.246028468	Qure
2.25.185515875272233615919655832544838503660.png	0.890002642	0.2064554095	0.0251106918	0	1	1	1	0.9846145511	0	0.8684344888	0.8793289043	0.9757364988	2.25.185515875272233615919655832544838503660	0.0014906657	0.7185332179	0.857637465	0.9457333684	0.541072309	Qure
2.25.185525880398473753931299846939080594921.png	0.7997628363	0.2759742439	0.0651293248	0	0	1	1	0.8613850474	1	0.8096474409	0.7433606368	0.5982049704	2.25.185525880398473753931299846939080594921	0.0432054289	0.4166150391	0.922399044	0.8857949972	0.7775477171	Qure
2.25.187267911296473866732292705036282876562.png	0.8619766747	0.9348677397	0.0278549641	0	1	0	0	0.9427825212	0	0.3028683066	0.736496764	0.8928740025	2.25.187267911296473866732292705036282876562	0.1175282151	0.8028623462	0.3443861008	0.4638455212	0.3100784123	Qure
2.25.18794570912244005023651412828633047805.png	0.9050622282	0.8267720342	0.0503732823	0	1	0	1	0.9685521722	1	0.8779115081	0.9286763645	0.9400197268	2.25.18794570912244005023651412828633047805	0.2159312963	0.8830499649	0.6687812209	0.9851917624	0.8303242922	Qure
2.25.188492080139194522081102339166918800106.png	0.8511266407	0.5094721913	0.051001925	0	1	1	1	0.9813068509	0	0.9106938839	0.9210440493	0.9121761322	2.25.188492080139194522081102339166918800106	0.0991254225	0.8491096497	0.7821444869	0.9430658817	0.4916740954	Qure
2.25.190357718296216795362211818181925160146.png	0.9053319093	0.871989727	0.0412966423	0	1	0	1	0.9703438878	0	0.8451938033	0.9004304387	0.9631813765	2.25.190357718296216795362211818181925160146	0.0329391435	0.822447896	0.6625193954	0.9637362361	0.3208735585	Qure
2.25.192050094033178656101600646574617087825.png	0.875120863	0.914960444	0.0417783782	0	1	0	1	0.9756473303	1	0.9324131012	0.8992909767	0.9708003998	2.25.192050094033178656101600646574617087825	0.0397808626	0.7468786836	0.6906927824	0.942224741	0.6187512279	Qure
2.25.19326243241464333264472166730834392003.png	0.7706135511	0.3426690698	0.1891989857	1	0	0	0	0.7578456998	0	0.3246300519	0.4791403389	0.3185161352	2.25.19326243241464333264472166730834392003	0.7833814025	0.2254060358	0.5027297139	0.2004349679	0.2191066444	Qure
2.25.193656096481632849669473413380231701233.png	0.824560493	0.7042031288	0.0504618809	0	1	0	1	0.9536005259	1	0.8770374656	0.8376325944	0.9269250035	2.25.193656096481632849669473413380231701233	0.1684839725	0.7534484863	0.722697258	0.766443789	0.7771929502	Qure
2.25.194093448540444346751847144957494616462.png	0.8172533973	0.5390512943	0.0676843375	1	1	0	1	0.9727637172	1	0.8622360826	0.8894970395	0.913105309	2.25.194093448540444346751847144957494616462	0.8099821806	0.7966204882	0.7070433497	0.9263677597	0.6456567049	Qure
2.25.194978602281507215195429333674484741771.png	0.8497774835	0.2729256153	0.0273937453	0	1	0	0	0.9597609639	0	0.8027069569	0.8091376404	0.8651719689	2.25.194978602281507215195429333674484741771	0.0190931819	0.8121098876	0.2334740609	0.6619727015	0.0543626323	Qure
2.25.195248667102902780956717391979282621169.png	0.8983464536	0.8203803897	0.0440804623	0	1	0	1	0.9539755583	1	0.9013950825	0.9291877723	0.8413593173	2.25.195248667102902780956717391979282621169	0.0638966709	0.8920206428	0.6758471727	0.9693596959	0.8790931702	Qure
2.25.195510384500214362459320148284983774590.png	0.7664025026	0.4123023748	0.0495739579	0	1	0	1	0.9499568343	0	0.737857163	0.7225611192	0.7723674774	2.25.195510384500214362459320148284983774590	0.0646349937	0.701469779	0.4578317106	0.7142026424	0.4445475042	Qure
2.25.196066871580178975568486125722659753919.png	0.8613354383	0.8767285347	0.5374207497	0	1	1	1	0.9695081115	1	0.9131665826	0.8892087318	0.9606261849	2.25.196066871580178975568486125722659753919	0.3731334805	0.8278303146	0.9092442393	0.8463300467	0.8832908869	Qure
2.25.196296975723870836182613455514942114922.png	0.6661626163	0.6555219293	0.1827028692	1	0	0	0	0.6608949304	1	0.6661577821	0.6141869207	0.5165523887	2.25.196296975723870836182613455514942114922	0.6261535287	0.3556389809	0.47556445	0.5155081749	0.774060607	Qure
2.25.196801952435695317333855714709361820565.png	0.8642014688	0.8140164614	0.0445541404	0	1	0	1	0.9827470779	0	0.8560150266	0.8539651611	0.9655683041	2.25.196801952435695317333855714709361820565	0.0189775415	0.658421874	0.6441899538	0.9186763763	0.3542688489	Qure
2.25.19736374882875651511687458348691154127.png	0.8527567563	0.9042026997	0.1555799246	1	1	1	1	0.9748942256	1	0.8999684453	0.9209150649	0.8502267003	2.25.19736374882875651511687458348691154127	0.4022395015	0.9187115431	0.8347400427	0.8900859356	0.9315834045	Qure
2.25.198530613133226303820104255033047066646.png	0.6929105517	0.2587267458	0.0429224111	1	0	0	0	0.8530785441	1	0.8149645329	0.6230655893	0.5262107253	2.25.198530613133226303820104255033047066646	0.4364407063	0.4178826809	0.489023447	0.4063367546	0.737003386	Qure
2.25.198733062987511586230155189972184086544.png	0.8501534989	0.7562090158	0.0413476266	1	1	0	1	0.9647078514	1	0.9164281487	0.8958169199	0.9669693708	2.25.198733062987511586230155189972184086544	0.6040880084	0.7810471654	0.519791007	0.921084702	0.8450303078	Qure
2.25.199957755757162386885504196656023116441.png	0.8977957696	0.7718970776	0.0306235701	0	1	1	1	0.9778746963	1	0.8955090642	0.9313334203	0.9456911087	2.25.199957755757162386885504196656023116441	0.1828124672	0.8916781545	0.8300219774	0.9602715373	0.8758848906	Qure
2.25.200101206383865009194832948418478499340.png	0.8731841612	0.5583269	0.0363670066	0	1	0	1	0.9780629277	0	0.8784155846	0.9150758363	0.9785830379	2.25.200101206383865009194832948418478499340	0.0075168749	0.8240190148	0.6754060984	0.9798058271	0.5133192539	Qure
2.25.200945339098258467856171440074325777205.png	0.7520370347	0.7193726301	0.0458304249	0	0	0	1	0.8953626752	0	0.6038178802	0.7361027375	0.8484386206	2.25.200945339098258467856171440074325777205	0.0824058503	0.3157126307	0.3386862874	0.7091276646	0.288561523	Qure
2.25.201167612374559656339301794037295631441.png	0.8611065072	0.8957252502	0.0290664528	0	1	0	1	0.9808581471	1	0.9123752117	0.8873366691	0.9518970847	2.25.201167612374559656339301794037295631441	0.1022068858	0.9203010201	0.7191010118	0.735812366	0.6045463085	Qure
2.25.201225951609402254867042012849294031147.png	0.9133315086	0.1477017701	0.9133315086	0	0	0	0	0.1332943738	0	0.0401173234	0.0853651462	0.181295082	2.25.201225951609402254867042012849294031147	0.1479397714	0.1093128547	0.1528062969	0.0587360337	0.3780754209	Qure
2.25.202152599076026613454038026941657852720.png	0.8706239558	0.2846680284	0.0273114778	0	1	0	1	0.9705814719	0	0.892449379	0.8677269795	0.8851087689	2.25.202152599076026613454038026941657852720	0.0836641043	0.6392049193	0.4065211117	0.9686722159	0.142437309	Qure
2.25.20221426110729811148742602538913856190.png	0.8895079405	0.4316698611	0.1203355417	0	1	0	1	0.9740029573	1	0.9101353884	0.9235178209	0.8469629884	2.25.20221426110729811148742602538913856190	0.0991291925	0.9145409465	0.6741099358	0.8953921199	0.7620033622	Qure
2.25.202903401548016578708691980406054149815.png	0.9104867244	0.8374335766	0.035146866	0	1	1	1	0.9849257469	1	0.9143172503	0.9357545352	0.972497642	2.25.202903401548016578708691980406054149815	0.0003687302	0.8847050667	0.875818789	0.9590702057	0.829857707	Qure
2.25.207147434426967709492830585571888227711.png	0.9007418823	0.8417860866	0.028623987	0	1	0	1	0.9744342566	1	0.9411832094	0.9380633808	0.8441227674	2.25.207147434426967709492830585571888227711	0.3007628024	0.9204960465	0.5450791717	0.9161401391	0.8297091722	Qure
2.25.207385253396613123311657964146054370097.png	0.8196562611	0.762791574	0.0474833287	0	1	0	1	0.9786864519	0	0.8099809885	0.8143796304	0.9029042721	2.25.207385253396613123311657964146054370097	0.0244245194	0.5749925375	0.2251432091	0.8938583732	0.3728180528	Qure
2.25.208831743306678883886718855287499095515.png	0.7949871816	0.7250806689	0.1048174873	1	1	0	1	0.9559410214	1	0.8211581111	0.8092114309	0.8958637714	2.25.208831743306678883886718855287499095515	0.4294208884	0.7747534513	0.7234430313	0.8702981472	0.8731571436	Qure
2.25.209079675378842700839959553238131049156.png	0.7264110666	0.7515593171	0.4906705022	1	0	0	1	0.7387615442	1	0.8137847185	0.7736253713	0.7534034252	2.25.209079675378842700839959553238131049156	0.4995908737	0.3863095939	0.2581222355	0.7683300376	0.7122332454	Qure
2.25.209423533000127059435694536573425998446.png	0.8707879051	0.907545507	0.0622357503	1	1	0	1	0.9853311181	1	0.9030602574	0.8864893295	0.9595227838	2.25.209423533000127059435694536573425998446	0.6676877737	0.8437052965	0.6846203208	0.8138608932	0.8698881865	Qure
2.25.209557294629310381654337419671659999132.png	0.8372095023	0.4201029539	0.0291134436	0	0	0	1	0.8946576715	0	0.8280317187	0.8620320132	0.7379195094	2.25.209557294629310381654337419671659999132	0.0237904787	0.3882721961	0.7456904054	0.8634065986	0.1458590478	Qure
2.25.211212149997228286654045432587476002409.png	0.8721748587	0.3011048734	0.0388585441	0	1	0	1	0.9494177699	0	0.8870285153	0.8640240409	0.9129287004	2.25.211212149997228286654045432587476002409	0.0177568495	0.8139253259	0.7430253625	0.8057247996	0.3521719575	Qure
2.25.211702676055725588820603748855912897146.png	0.7622205612	0.5399663448	0.0581582263	0	1	0	0	0.9457826614	0	0.7854683399	0.7545888405	0.9058510661	2.25.211702676055725588820603748855912897146	0.0717473775	0.6416661143	0.6359125972	0.6454381347	0.4042460918	Qure
2.25.212031438629874483858847315357433843220.png	0.75476706	0.4020946324	0.0270787925	0	0	1	0	0.9170454741	1	0.8061921597	0.705558179	0.5625611544	2.25.212031438629874483858847315357433843220	0.0156415068	0.4576241374	0.7786816359	0.6413708329	0.7585637569	Qure
2.25.212165211195915967058637210885829453081.png	0.873120529	0.5398860574	0.05492552	0	1	0	1	0.9876402617	0	0.8810536265	0.9208969451	0.9674731493	2.25.212165211195915967058637210885829453081	0.0031450042	0.8365789652	0.6909132004	0.9783146977	0.4360332489	Qure
2.25.212274664118795278595869626101037110974.png	0.7693661598	0.6960428953	0.0250368211	0	1	0	1	0.9425124526	1	0.858346343	0.7986167649	0.8650020957	2.25.212274664118795278595869626101037110974	0.3900503814	0.5665803552	0.5882825851	0.8270280361	0.6008003354	Qure
2.25.212497730625047786161298493675173083092.png	0.6123709679	0.4136646688	0.0932857469	0	0	1	0	0.50054425	0	0.1650998294	0.4617409087	0.585721612	2.25.212497730625047786161298493675173083092	0.1115610003	0.2516414821	0.7508470416	0.4229376018	0.2299164087	Qure
2.25.214332333164071548814202660163207444695.png	0.7964015571	0.1591598839	0.7808026075	1	1	0	0	0.9277182221	0	0.7258813381	0.7975289	0.9533600211	2.25.214332333164071548814202660163207444695	0.5017011762	0.8878186345	0.6080179811	0.577049911	0.2819258571	Qure
2.25.21558056164243223779085860334388344485.png	0.7332459571	0.5790186524	0.0442557819	0	1	1	1	0.9605198503	0	0.424721688	0.7266320363	0.6758018136	2.25.21558056164243223779085860334388344485	0.132014066	0.6732272506	0.7939929962	0.7235291004	0.197770983	Qure
2.25.217153696360788591713605620829541960733.png	0.8138734951	0.5918698311	0.0450642966	0	1	0	1	0.9693061709	0	0.8272894025	0.8321811536	0.9443389177	2.25.217153696360788591713605620829541960733	0.1723246574	0.7468419671	0.5642686486	0.7852870226	0.4179210067	Qure
2.25.220774884735306974810249298474167648164.png	0.8597989079	0.2112856358	0.0234150495	0	1	0	1	0.9944695234	0	0.8521006107	0.846259115	0.9274978638	2.25.220774884735306974810249298474167648164	0.0000756912	0.6395903826	0.2250873744	0.8988759518	0.3052175939	Qure
2.25.221938181693585613572941165207968274039.png	0.7985683974	0.7250384092	0.6680455804	0	0	0	1	0.9267503619	1	0.8532927632	0.8639171095	0.9353034496	2.25.221938181693585613572941165207968274039	0.0321296528	0.3908275664	0.6255384088	0.8117082119	0.6044912934	Qure
2.25.222859331547130033758962099473733581710.png	0.792599797	0.7416172624	0.546887815	0	1	0	0	0.9496195912	0	0.8365745544	0.8035091142	0.9286082387	2.25.222859331547130033758962099473733581710	0.3200579882	0.7413820028	0.6114482284	0.6864603758	0.5741570592	Qure
2.25.223617526121088070073717143349549873172.png	0.8083429136	0.6745553017	0.0294618346	0	1	1	1	0.939309895	1	0.8091350794	0.8117774705	0.9514593482	2.25.223617526121088070073717143349549873172	0.1199650988	0.7696823478	0.908208251	0.7289828062	0.6819757223	Qure
2.25.22382955128700357824888180262498122102.png	0.7227228076	0.068543978	0.0279050041	0	0	0	0	0.7301138043	0	0.397880435	0.5232242916	0.914830327	2.25.22382955128700357824888180262498122102	0.0161707364	0.2288895398	0.1373742372	0.3163348138	0.1274971515	Qure
2.25.224312369502234309318991170514480548233.png	0.6244599953	0.588950336	0.0437864922	0	0	0	0	0.6173898578	0	0.6741099358	0.6173898516	0.4288867116	2.25.224312369502234309318991170514480548233	0.3452299833	0.3437324166	0.3325445354	0.1522495449	0.5525681973	Qure
2.25.224796982958371537825233834987406694259.png	0.155119577	0.1809942424	0.0391673148	0	0	0	0	0.1815357059	0	0.0681377947	0.2500608836	0.1620909125	2.25.224796982958371537825233834987406694259	0.0935961008	0.0590548478	0.1675419062	0.2500608861	0.2540747523	Qure
2.25.225281143486645892453675814986388510315.png	0.8567797464	0.8030982018	0.1426635385	0	1	1	1	0.9474677444	0	0.8730999231	0.8738172628	0.7652746439	2.25.225281143486645892453675814986388510315	0.0507560857	0.8668347001	0.9167788625	0.8078666329	0.4530399442	Qure
2.25.225721899508900477417342110287607247412.png	0.8444474801	0.7802104354	0.3757943511	0	1	1	1	0.9644437432	1	0.8979842067	0.8474529364	0.8693630695	2.25.225721899508900477417342110287607247412	0.0268129315	0.6429176331	0.8235227466	0.8844663501	0.8896661997	Qure
2.25.225981116244996633889747723103230447077.png	0.7325661298	0.5841389894	0.0298919696	0	0	0	0	0.8951641917	0	0.7294006944	0.6509439929	0.8031827807	2.25.225981116244996633889747723103230447077	0.0101728197	0.4526109695	0.5869725943	0.5266001225	0.5405032635	Qure
2.25.226088316448170339360410740098947479434.png	0.8029424542	0.4439927042	0.0377212949	0	1	0	0	0.9496141076	0	0.1343563944	0.6883234955	0.9343899488	2.25.226088316448170339360410740098947479434	0.1194300801	0.639442265	0.6308156848	0.4759141505	0.2406100333	Qure
2.25.226824391742523203098412594786975408106.png	0.8989501294	0.2303455472	0.035820581	0	1	0	1	0.9029778242	0	0.8892447352	0.8951944686	0.9177285433	2.25.226824391742523203098412594786975408106	0.1150913835	0.8573722243	0.5759004951	0.9311829805	0.5552113652	Qure
2.25.227522582290193946294375066397786181317.png	0.8066131766	0.9063254595	0.0613857284	0	1	0	1	0.9526497722	0	0.3845946789	0.7415602182	0.9671125412	2.25.227522582290193946294375066397786181317	0.0521266386	0.5696216226	0.3724531829	0.7024094462	0.1434211284	Qure
2.25.227569220840792896854631244930638486880.png	0.8381823895	0.5883550644	0.0317831859	0	1	1	1	0.9348936677	0	0.8515692353	0.8780905582	0.9562612176	2.25.227569220840792896854631244930638486880	0.0437142178	0.8731918931	0.7703900337	0.8527074456	0.2622363567	Qure
2.25.228153038313377849090990886512593834985.png	0.8206105429	0.6431920528	0.0233792812	1	1	0	1	0.9542151093	1	0.8558890224	0.8639408328	0.9075529575	2.25.228153038313377849090990886512593834985	0.612005055	0.8810896873	0.5554574132	0.7645694017	0.9030407667	Qure
2.25.22848245529158450292996323258238352055.png	0.8106635508	0.6206676364	0.0140930703	0	1	0	1	0.9310785532	1	0.800029397	0.8352063873	0.865137279	2.25.22848245529158450292996323258238352055	0.0010516832	0.8925480247	0.5013356209	0.7171695828	0.8234715462	Qure
2.25.228823823634119907602093688072256933120.png	0.9071304646	0.6575099826	0.0285317488	0	1	0	1	0.9898460507	1	0.9706673026	0.9514961219	0.9837014675	2.25.228823823634119907602093688072256933120	0.0122000854	0.8848725557	0.5626791716	0.9605987072	0.8583515286	Qure
2.25.229276967942812175235632466963313626054.png	0.8416805116	0.9311278462	0.0541994907	0	1	0	1	0.9549170136	1	0.8867303729	0.8314162472	0.7763974667	2.25.229276967942812175235632466963313626054	0.183349371	0.5672052503	0.689709723	0.9168122411	0.8688376546	Qure
2.25.230157259907313868678484551356609642202.png	0.758809596	0.738961339	0.7477918863	0	0	0	0	0.9058829546	0	0.8431416154	0.6824212057	0.6346585751	2.25.230157259907313868678484551356609642202	0.033171989	0.4785003066	0.2290078253	0.5021598935	0.4279779494	Qure
2.25.230158093123043944354006620111876506387.png	0.7370896678	0.7323748469	0.0909714624	0	0	0	1	0.7877212763	1	0.6797018647	0.6790482981	0.702280581	2.25.230158093123043944354006620111876506387	0.096739985	0.436299324	0.6744074225	0.8124708533	0.766029954	Qure
2.25.230206529008919417163082074180321800926.png	0.8098343309	0.4577552974	0.1066746637	0	0	0	1	0.9336966276	1	0.8433178067	0.7785406093	0.7029268742	2.25.230206529008919417163082074180321800926	0.2118509561	0.4031468928	0.6715834737	0.9340012074	0.6665228605	Qure
2.25.231047537939641194387271307233291364207.png	0.8622497168	0.4159861207	0.0470270552	0	1	1	1	0.9507498741	1	0.8269546032	0.8950629212	0.9219411016	2.25.231047537939641194387271307233291364207	0.3256364763	0.8176355958	0.8743085861	0.9849116802	0.6264333725	Qure
2.25.231214419012776992937666055461172218598.png	0.8298386928	0.2052948475	0.0249591172	0	1	0	1	0.8819118142	0	0.7709838152	0.8393447378	0.7823082209	2.25.231214419012776992937666055461172218598	0.3361878395	0.7682019472	0.6730670929	0.9362816215	0.5339225531	Qure
2.25.231580916582669632911471742770559115368.png	0.8654110514	0.3545483947	0.0156348255	0	1	0	1	0.9592789412	1	0.9457660317	0.8907774665	0.9192848206	2.25.231580916582669632911471742770559115368	0.235122472	0.7069795728	0.7040600777	0.9510853887	0.6847051382	Qure
2.25.233584687583180991738847411785562796729.png	0.7325661298	0.5841389894	0.0298919696	0	0	0	0	0.8951641917	0	0.7294006944	0.6509439929	0.8031827807	2.25.233584687583180991738847411785562796729	0.0101728169	0.4526109695	0.5869725943	0.5266001225	0.5405032039	Qure
2.25.234777770609635229925529088961237121359.png	0.9221794432	0.3299022317	0.0319254436	0	1	0	1	0.9926115274	1	0.946110189	0.9647988057	0.9835856557	2.25.234777770609635229925529088961237121359	0.0878974944	0.9310450554	0.7374440432	0.9894285202	0.6476763487	Qure
2.25.235709898556533342862165572307087756201.png	0.8606053513	0.7639714479	0.0202356931	0	1	1	1	0.9756140709	0	0.7705191374	0.8945475198	0.8932545781	2.25.235709898556533342862165572307087756201	0.0358851925	0.8608369231	0.754879415	0.9712197185	0.2755195498	Qure
2.25.238590753161611830452698890290495160967.png	0.7855036654	0.6068821549	0.0799787492	0	1	1	1	0.9007362127	1	0.7770105004	0.8186526874	0.7841807604	2.25.238590753161611830452698890290495160967	0.0003906907	0.7385002971	0.9087074995	0.8583638668	0.6764990091	Qure
2.25.238761603148577590429599046685852768666.png	0.9435005482	0.1457985938	0.0271482896	0	1	0	1	0.9875429273	0	0.8757933974	0.9375823117	0.9730917811	2.25.238761603148577590429599046685852768666	0.0448840968	0.961561501	0.7237181067	0.9254313707	0.2243448794	Qure
2.25.239690112510710082328518070518528186559.png	0.9162332973	0.8963520527	0.0376386717	0	1	0	1	0.9452577829	0	0.4706923068	0.9070467124	0.9728607535	2.25.239690112510710082328518070518528186559	0.1400527656	0.8268479109	0.519131422	0.9490345716	0.3611635566	Qure
2.25.240073199368811080388388000733129250867.png	0.8217511249	0.915972054	0.0561045744	0	1	0	1	0.9446187019	1	0.8273999691	0.810131071	0.8980327249	2.25.240073199368811080388388000733129250867	0.2018814534	0.6421887279	0.6590114236	0.8263168335	0.709348917	Qure
2.25.240209543551072414775463320536735544992.png	0.8164222894	0.7415218353	0.6924759746	0	1	1	1	0.9644955397	1	0.9159292579	0.8538542965	0.9014533162	2.25.240209543551072414775463320536735544992	0.0972643346	0.7341607213	0.8911781907	0.8008316755	0.6683220863	Qure
2.25.241086623670897558211845388947390214246.png	0.8896521551	0.90334481	0.0385286696	0	1	1	1	0.9553846121	0	0.850500226	0.8786994197	0.9429448247	2.25.241086623670897558211845388947390214246	0.0843121856	0.7624778748	0.8774304986	0.9464349747	0.5478442907	Qure
2.25.241546041361295355008049672820726703571.png	0.8221409989	0.6917984486	0.071330972	0	1	1	1	0.955843389	0	0.8014667034	0.8359988907	0.9291222692	2.25.241546041361295355008049672820726703571	0.0026829024	0.6799292564	0.7762128711	0.9067561626	0.4761056304	Qure
2.25.241656173881368375610017379902397590340.png	0.8688713762	0.6911798716	0.2140111625	0	0	0	1	0.9441509843	1	0.8824817538	0.9185622503	0.8657561541	2.25.241656173881368375610017379902397590340	0.1843728274	0.3634033203	0.7276257277	0.9290539622	0.8509146571	Qure
2.25.24320860683307646897395875709388520090.png	0.866160664	0.5027636886	0.0522861294	0	1	1	1	0.9799402952	1	0.9092466831	0.9517642832	0.9079363942	2.25.24320860683307646897395875709388520090	0.1962474734	0.9569252729	0.7540870905	0.9609448314	0.8718374372	Qure
2.25.24378280751203572237133372409721866739.png	0.7296596266	0.4314283133	0.2255549133	1	1	0	0	0.8727307916	0	0.8407784104	0.6751657111	0.7978203297	2.25.24378280751203572237133372409721866739	0.6839200854	0.5075424314	0.4869809747	0.4796113968	0.3754752576	Qure
2.25.244674375967143141281491074365600016679.png	0.8301433919	0.7061132193	0.1154160351	0	1	1	1	0.8848708868	1	0.897791326	0.8453198054	0.8141050935	2.25.244674375967143141281491074365600016679	0.0623848252	0.7106415629	0.9124078155	0.8879756927	0.8120651245	Qure
2.25.245068547970403348901672065834727299854.png	0.8479237043	0.4175601602	0.0464200675	0	1	0	1	0.9722211957	1	0.7113255262	0.8159941414	0.9663463235	2.25.245068547970403348901672065834727299854	0.1812780946	0.6101469398	0.6361656785	0.9702832103	0.8891485929	Qure
2.25.245965547150942583351622963210705103308.png	0.8101334668	0.9338339567	0.0392134301	0	1	0	0	0.9224292636	0	0.5396555662	0.7412354928	0.8499292135	2.25.245965547150942583351622963210705103308	0.122049883	0.873717308	0.6800058484	0.6291400194	0.415559113	Qure
2.25.246303481909319264868409632423397393002.png	0.7541397449	0.1510850191	0.0304171871	0	1	0	0	0.9221400023	0	0.6006307602	0.746867774	0.7186525464	2.25.246303481909319264868409632423397393002	0.0171165876	0.7824076414	0.3119127154	0.6822926998	0.0898109972	Qure
2.25.246534030396155064518022815875455409732.png	0.7722317686	0.8016108871	0.0194878131	0	0	1	1	0.9063167572	0	0.5326829553	0.7518239791	0.8114989996	2.25.246534030396155064518022815875455409732	0.001512032	0.3614111841	0.7852165103	0.8164722919	0.5058508515	Qure
2.25.24682019196261606431412262500199432179.png	0.8286069927	0.9053695202	0.1146775708	1	0	0	1	0.8997585177	1	0.8128598928	0.7723101358	0.8887388706	2.25.24682019196261606431412262500199432179	0.5707892776	0.4502927363	0.3865486085	0.9263293743	0.8527003527	Qure
2.25.247074369354555535034483071673847055593.png	0.6650422092	0.1421078146	0.2194081992	0	1	0	0	0.7549982667	0	0.7226396203	0.6628830411	0.6388959885	2.25.247074369354555535034483071673847055593	0.0015064161	0.5457941294	0.564072907	0.6878567338	0.1006519571	Qure
2.25.247819643531399852485528717000011113961.png	0.887100279	0.9153578877	0.0789452121	0	1	0	1	0.9730220437	1	0.92002213	0.9114998556	0.7862191796	2.25.247819643531399852485528717000011113961	0.1677491218	0.8530055881	0.3965478241	0.899949789	0.8377257586	Qure
2.25.248183195062656645906595721694043990.png	0.7668093605	0.7314215899	0.1592814177	1	0	0	0	0.827088058	1	0.8463827968	0.6347047467	0.2495971322	2.25.248183195062656645906595721694043990	0.7609418035	0.2117505372	0.649142921	0.2306434512	0.8003171682	Qure
2.25.250195185557678942591972206496050435106.png	0.7092032132	0.1168648824	0.0304804295	0	1	0	1	0.7774788737	0	0.7276234031	0.7105938178	0.7022502422	2.25.250195185557678942591972206496050435106	0.0019024307	0.5129250288	0.6698879004	0.8243479133	0.2736380696	Qure
2.25.250347654472930380831082815506197639195.png	0.7556534922	0.8479248881	0.1449643224	0	0	0	0	0.6898248792	1	0.8461909294	0.6459403811	0.4695164263	2.25.250347654472930380831082815506197639195	0.2613535225	0.1221195683	0.5536197424	0.4018052518	0.7483863831	Qure
2.25.250362221823789605681999635844166198344.png	0.7450969313	0.069345206	0.0581000745	0	1	0	0	0.9310132265	0	0.2804421186	0.654069342	0.8065916896	2.25.250362221823789605681999635844166198344	0.0421898365	0.5887134671	0.0698059574	0.4424813688	0.4168836176	Qure
2.25.250666295343676280726752222950447738962.png	0.7063241697	0.1793611199	0.4003897011	0	1	1	1	0.7728640437	0	0.6372507215	0.6848679168	0.4188209176	2.25.250666295343676280726752222950447738962	0.3283018172	0.5354890227	0.8136054277	0.7938678861	0.4827872217	Qure
2.25.250729272181902967276517181448803307442.png	0.8936275175	0.8954026699	0.0353746936	0	1	1	1	0.9533309937	1	0.8276569843	0.8970217086	0.978171885	2.25.250729272181902967276517181448803307442	0.0096992208	0.8264279366	0.8838060498	0.9806710482	0.8001583815	Qure
2.25.251168463975046827918858751079898249512.png	0.8067763189	0.1466874331	0.7801765203	0	1	0	1	0.991668582	0	0.9751157761	0.8446732738	0.6438913941	2.25.251168463975046827918858751079898249512	0.0892006755	0.5013607144	0.5882886052	0.9105479717	0.4842512608	Qure
2.25.251258920272799070572597320077493882402.png	0.7880916519	0.8437708616	0.2225078791	1	1	1	0	0.9056564569	0	0.7659804821	0.7850003819	0.7610000372	2.25.251258920272799070572597320077493882402	0.6843748689	0.7878427505	0.7711073756	0.680521965	0.5682070255	Qure
2.25.251476099977436435466556335747596086043.png	0.9087215063	0.8422977328	0.0432714894	0	1	0	1	0.9884913564	0	0.7791056633	0.9093496181	0.9720047712	2.25.251476099977436435466556335747596086043	0.1383748353	0.9645076394	0.4729464352	0.9052937627	0.1877996922	Qure
2.25.251555253973993387765670313018130450355.png	0.819590994	0.8027360439	0.0465802215	0	1	0	1	0.9735738039	0	0.7520886064	0.7995112518	0.9368445873	2.25.251555253973993387765670313018130450355	0.0053476882	0.5908400416	0.5669446588	0.881542623	0.3538382649	Qure
2.25.251803855449973687466069640245472481346.png	0.7585722104	0.1294885874	0.0254080687	0	0	0	0	0.8712126613	0	0.6958736777	0.5940318883	0.8731706142	2.25.251803855449973687466069640245472481346	0.1560769528	0.4434678555	0.7079447508	0.4674152136	0.0888567418	Qure
2.25.252075207809248974516758410106275098299.png	0.8864749295	0.8462457657	0.1814618409	0	1	1	1	0.9576843381	0	0.7867537141	0.8769141414	0.9266750813	2.25.252075207809248974516758410106275098299	0.0015141218	0.8763018847	0.9343076944	0.8869168162	0.5091924667	Qure
2.25.253452910702274570702047318361173427242.png	0.84006948	0.8583687544	0.0335705876	0	1	0	1	0.9706407785	1	0.80162853	0.8447883108	0.9593364	2.25.253452910702274570702047318361173427242	0.0641973764	0.7445944548	0.2631411254	0.8622895479	0.6789090633	Qure
2.25.25422558910412294042114682762901800096.png	0.797378659	0.7436286211	0.0431132279	0	1	1	1	0.9007735252	0	0.8625817299	0.8010430316	0.7441298366	2.25.25422558910412294042114682762901800096	0.0045894682	0.7314549685	0.8860555887	0.7093619704	0.3988757432	Qure
2.25.256017926887571042756661175097908442787.png	0.8367155415	0.6931480169	0.2279215157	0	1	1	1	0.9532228112	0	0.8361663818	0.8342784026	0.8903279901	2.25.256017926887571042756661175097908442787	0.0369253978	0.6600593328	0.9388563037	0.8876650929	0.4242162704	Qure
2.25.256063544112150979104589867208918386717.png	0.7801195976	0.6785366535	0.4501067996	0	0	0	0	0.9144141078	1	0.880897522	0.6657635553	0.4844130278	2.25.256063544112150979104589867208918386717	0.2645979524	0.4267939627	0.5703158975	0.4409486651	0.7609861493	Qure
2.25.256080342980023503712382471270293210496.png	0.8278064725	0.8323855996	0.1750388443	1	1	0	1	0.9684772491	0	0.8241111636	0.8710337855	0.9400751591	2.25.256080342980023503712382471270293210496	0.4948217869	0.9370372891	0.3009417355	0.754509747	0.4562543929	Qure
2.25.257149711269010488303617191976368257839.png	0.9035599647	0.8805392385	0.0367736556	1	1	1	1	0.9811547399	1	0.9528304338	0.9060277916	0.8772027493	2.25.257149711269010488303617191976368257839	0.9368717074	0.8004764915	0.8674216866	0.889649272	0.9434255362	Qure
2.25.257923215590751284962416785495842694292.png	0.707481369	0.2323501855	0.399721086	0	1	0	0	0.8848319054	0	0.6411201358	0.6196767076	0.4497239888	2.25.257923215590751284962416785495842694292	0.0139659941	0.6842967272	0.3381399512	0.479342252	0.3983304203	Qure
2.25.258283698824358166516068621943991747744.png	0.8890589622	0.658432126	0.0345540009	0	1	0	1	0.9758451581	1	0.9391322732	0.9369519329	0.9507673979	2.25.258283698824358166516068621943991747744	0.0133314561	0.8453962207	0.4945182502	0.9874341488	0.8185124397	Qure
2.25.258778255304161720548743557336331970968.png	0.7186087564	0.5132430196	0.1650245488	0	0	1	0	0.8036219478	0	0.7283142805	0.6921795981	0.3394376338	2.25.258778255304161720548743557336331970968	0.0011408277	0.2442591041	0.855684936	0.5446026921	0.1725486368	Qure
2.25.25909308978828795301011158457106196918.png	0.8936275307	0.8954026699	0.0353746936	0	1	1	1	0.9533310533	1	0.8276569843	0.8970217682	0.978171885	2.25.25909308978828795301011158457106196918	0.0096992208	0.8264279366	0.8838060498	0.9806710482	0.8001583815	Qure
2.25.260267726124071733046047874982708515299.png	0.8139884866	0.1288356483	0.0235315897	0	1	0	1	0.9263791442	0	0.7755975723	0.8237368444	0.7652466893	2.25.260267726124071733046047874982708515299	0.0339089222	0.8283213973	0.6369215846	0.764649272	0.4425360262	Qure
2.25.260308340559045330932556081024314306013.png	0.8591248987	0.6453659534	0.0199363399	0	1	1	1	0.9826764464	1	0.9392969608	0.9195975638	0.9322125912	2.25.260308340559045330932556081024314306013	0.0002404783	0.8185032606	0.8058946729	0.9379136562	0.7506629825	Qure
2.25.262149628934477802219471510659617289971.png	0.8908260611	0.6354196072	0.024861943	0	1	0	1	0.97518152	1	0.949546814	0.9356729961	0.9087910056	2.25.262149628934477802219471510659617289971	0.0139580639	0.8504837751	0.7144219279	0.9674797058	0.9040330648	Qure
2.25.262259050010904713215348359723163746785.png	0.7142372247	0.0782243311	0.0427847095	0	0	0	1	0.7024137378	0	0.7179273367	0.6514078362	0.7921501398	2.25.262259050010904713215348359723163746785	0.0829677731	0.4780033529	0.5765895844	0.7072870731	0.136117816	Qure
2.25.262703212614050197807645774120394798673.png	0.8352051204	0.5247288346	0.0384833813	0	1	0	1	0.974229157	0	0.9057862163	0.889370022	0.8748570085	2.25.262703212614050197807645774120394798673	0.1771547496	0.7952097058	0.5963036418	0.8822548985	0.4898289144	Qure
2.25.264351483489495285019771785676106040788.png	0.673137188	0.673137188	0.0290176831	0	0	0	0	0.364015311	0	0.2972530127	0.2755163901	0.1435228884	2.25.264351483489495285019771785676106040788	0.0306105055	0.3400588036	0.1120400578	0.1007384956	0.1375544518	Qure
2.25.265105790132702534673572548325730074634.png	0.7218926993	0.5646961331	0.0496148467	1	0	1	0	0.8012851477	1	0.6149779558	0.6472271659	0.7308647037	2.25.265105790132702534673572548325730074634	0.6874747276	0.3943245113	0.872759819	0.5254184008	0.8558559418	Qure
2.25.266594345379390030858297566718859081761.png	0.8869595823	0.5675221682	0.0296254884	0	1	0	1	0.9893211126	1	0.9627195001	0.9376991368	0.964211762	2.25.266594345379390030858297566718859081761	0.0473103449	0.8473749757	0.727865994	0.9513810277	0.8754469752	Qure
2.25.268734302834378773165382314996632753350.png	0.79211719	0.7631878257	0.1023303643	0	0	0	1	0.8386535048	0	0.9157954454	0.7288882118	0.4068596959	2.25.268734302834378773165382314996632753350	0.1183594912	0.4470427334	0.6028520465	0.7140609622	0.2984066308	Qure
2.25.269339537640580087192028147098911970378.png	0.7388203138	0.4619410336	0.0368968844	0	1	0	1	0.8197156191	0	0.1824023128	0.6866600491	0.4029923379	2.25.269339537640580087192028147098911970378	0.1303905696	0.579746604	0.2111601979	0.8691589832	0.4195153713	Qure
2.25.27087481326014392658753650944327216707.png	0.9028299494	0.1498008072	0.027521098	0	1	0	0	0.962977469	0	0.4705539942	0.8102694325	0.9030156732	2.25.27087481326014392658753650944327216707	0.1887224317	0.9350572228	0.1308493167	0.5327736139	0.2315158099	Qure
2.25.27098239153551633661778262940306684420.png	0.8634678898	0.6805840731	0.1393051594	1	1	1	1	0.977481842	1	0.9352893829	0.9361227131	0.9163945317	2.25.27098239153551633661778262940306684420	0.8147577047	0.8690878749	0.7618333101	0.9626318812	0.780495584	Qure
2.25.271167320102118422823171942029598212186.png	0.1491714766	0.1411433816	0.0184721332	0	0	0	0	0.2353898138	0	0.065410763	0.1441180702	0.2180295438	2.25.271167320102118422823171942029598212186	0.0003664174	0.183923319	0.1112097651	0.0917484164	0.4310746193	Qure
2.25.272507157416289013863093752927190155680.png	0.8129039999	0.883923769	0.6501669288	0	0	0	0	0.9287496805	1	0.8494214416	0.7346086478	0.3781796992	2.25.272507157416289013863093752927190155680	0.0112750651	0.2201608866	0.685824275	0.4256546795	0.8305535316	Qure
2.25.272532547048477304331308731307098035156.png	0.7806030168	0.1553249806	0.0343949944	0	1	0	1	0.9291024804	1	0.9345750809	0.7931750993	0.8293951154	2.25.272532547048477304331308731307098035156	0.2921369672	0.5578445196	0.5776959062	0.7511783242	0.6689504981	Qure
2.25.275210341961781056461393453875562866745.png	0.8817562458	0.8842354417	0.0355037972	1	1	0	1	0.9890268445	1	0.9302797318	0.9217751599	0.9719130993	2.25.275210341961781056461393453875562866745	0.8470312953	0.8375352025	0.6349798441	0.9302588701	0.6237505674	Qure
2.25.27628161409874982414603173235278651072.png	0.8736139608	0.7681183219	0.0472389944	0	1	1	1	0.9469432831	0	0.8593156934	0.9029911138	0.9477720261	2.25.27628161409874982414603173235278651072	0.0004845533	0.8893008232	0.7580657005	0.9164047241	0.52473557	Qure
2.25.276809800406811060179785406320346158484.png	0.1882251843	0.2304201424	0.0339650027	0	0	0	0	0.2409870625	0	0.2692474127	0.2254708702	0.0673870146	2.25.276809800406811060179785406320346158484	0.1075673923	0.2702225149	0.2482046336	0.1214264929	0.2555784881	Qure
2.25.277326507720631914548001919967569223062.png	0.9209895982	0.4321281314	0.0430269204	0	1	0	1	0.9802058935	1	0.882897675	0.9284790731	0.9660430551	2.25.277326507720631914548001919967569223062	0.079942435	0.8954854608	0.5801272988	0.9553272724	0.8384887576	Qure
2.25.27739385763597446574170844779651710184.png	0.7154077888	0.4543254673	0.0478520095	0	0	0	0	0.7154077888	0	0.4308324158	0.4905979013	0.231275022	2.25.27739385763597446574170844779651710184	0.1558962464	0.3875897229	0.5583959222	0.2657880187	0.466780901	Qure
2.25.278113568186584591126780412797097602032.png	0.8246836915	0.5456531048	0.0383843444	0	1	1	0	0.9820671082	0	0.8299669623	0.8260813931	0.8755913377	2.25.278113568186584591126780412797097602032	0.0718884468	0.9222537279	0.7911722064	0.5700375438	0.3297988176	Qure
2.25.278941532827621317767991863358540962050.png	0.8494229313	0.4819788933	0.0068304664	0	1	0	1	0.9323183298	0	0.8654072285	0.8526770451	0.8331521749	2.25.278941532827621317767991863358540962050	0.000630155	0.9117769003	0.2649284899	0.7012059093	0.5649098158	Qure
2.25.279705702132659890237100837815783507261.png	0.8337233362	0.7193729877	0.0958699659	1	1	0	0	0.9286413193	1	0.7310093045	0.8077126721	0.879393816	2.25.279705702132659890237100837815783507261	0.946562767	0.8987821937	0.7033898234	0.6724175811	0.7583116293	Qure
2.25.280892534793209011605043412281481440745.png	0.9059537274	0.8586325049	0.0449607037	0	1	0	1	0.988933444	1	0.8875706196	0.9239661074	0.968123436	2.25.280892534793209011605043412281481440745	0.0493637845	0.8420631289	0.6465210319	0.9772972465	0.8010433316	Qure
2.25.281834331372609606915259035487299411.png	0.8241054811	0.8616784811	0.0750909522	1	1	0	1	0.9110813141	1	0.8773072958	0.84169781	0.6898013353	2.25.281834331372609606915259035487299411	0.8135173917	0.6296901703	0.6153349876	0.9487125874	0.843462944	Qure
2.25.282119360554001311872950631155052644229.png	0.7792482802	0.6901498437	0.2901494801	0	0	0	1	0.9590040445	0	0.7404614091	0.8385170273	0.6312716007	2.25.282119360554001311872950631155052644229	0.0321671739	0.3727608025	0.7201480865	0.8160857558	0.5724714994	Qure
2.25.283181654958555733513463217589263988131.png	0.7795520482	0.5570076704	0.0843746215	1	1	1	1	0.9491736293	1	0.9184479117	0.8624745586	0.7403047681	2.25.283181654958555733513463217589263988131	0.7202591896	0.6689820886	0.842486918	0.9132944942	0.6230892539	Qure
2.25.283510823391427506977456459850644651383.png	0.8272890968	0.155177325	0.0245274901	0	1	1	1	0.9744044542	1	0.9197811484	0.8041057567	0.926102221	2.25.283510823391427506977456459850644651383	0.0001211596	0.5422071218	0.8192285299	0.780030489	0.852453053	Qure
2.25.283600562372796880850371900010532914861.png	0.9318641761	0.3589974344	0.0349920765	0	1	0	1	0.992444694	1	0.9696371555	0.9660812592	0.9756551385	2.25.283600562372796880850371900010532914861	0.0245991684	0.9168199897	0.6721171737	0.9854232073	0.7169877887	Qure
2.25.284430439132570471630169032875647600607.png	0.8075480533	0.8207448125	0.0527725182	0	1	1	1	0.9123910666	0	0.8015348911	0.7970281819	0.901548624	2.25.284430439132570471630169032875647600607	0.0291147083	0.5527176261	0.7529502511	0.9214689732	0.4895752072	Qure
2.25.2844817612943551260435764015236179485.png	0.850645506	0.3801178932	0.0719395205	0	1	0	0	0.9902704358	0	0.9017410278	0.7877579908	0.9157021046	2.25.2844817612943551260435764015236179485	0.0003947158	0.657755971	0.3613288403	0.6012647152	0.3529410958	Qure
2.25.285092084120610951673796763383858941945.png	0.8408114833	0.8770635128	0.0483852439	1	1	0	1	0.9565837979	0	0.8511254787	0.8903205969	0.9654891491	2.25.285092084120610951673796763383858941945	0.4323362708	0.8197901845	0.6164458394	0.9337828755	0.5522931814	Qure
2.25.285487831792205513530761152113581060703.png	0.8381301228	0.6563863754	0.4277696013	0	1	1	1	0.9544982314	1	0.8258392215	0.8744616487	0.91446805	2.25.285487831792205513530761152113581060703	0.0939729661	0.754231751	0.8932953477	0.9632772803	0.7067131996	Qure
2.25.285562982513683514048554723178978599409.png	0.9495998418	0.4478834569	0.0348690301	0	1	0	1	0.9841388464	0	0.9497374296	0.9587759352	0.9037194848	2.25.285562982513683514048554723178978599409	0.1804891527	0.9262798429	0.5276681781	0.9749475121	0.4875011444	Qure
2.25.285837772169473990554273353894854046402.png	0.8057760817	0.8320572376	0.4699683189	0	1	1	0	0.9680096507	1	0.9138681889	0.8058847765	0.6308761239	2.25.285837772169473990554273353894854046402	0.083762005	0.7103298903	0.8281314969	0.631331265	0.7570512891	Qure
2.25.285904633402712175523946219667238596419.png	0.8153256697	0.8359916806	0.0557831489	0	1	0	1	0.9573718905	1	0.8708133698	0.8147919158	0.8296429515	2.25.285904633402712175523946219667238596419	0.047933571	0.5574070215	0.6971598268	0.8735753894	0.7830111384	Qure
2.25.286537188509482684751899698251340516037.png	0.1695735752	0.2421518713	0.0203544982	0	0	0	0	0.2871905863	0	0.2412281036	0.206001922	0.0825287998	2.25.286537188509482684751899698251340516037	0.0528022833	0.1958131343	0.3540348411	0.0997758731	0.0834274143	Qure
2.25.286911932886415433545177793386974100296.png	0.8409209845	0.6288673878	0.2134957463	0	1	1	1	0.9652943015	0	0.9234740138	0.8820289351	0.7387791872	2.25.286911932886415433545177793386974100296	0.2650051713	0.8257700801	0.9495766759	0.8135772943	0.5902686119	Qure
2.25.286987448349401483594331348194860640177.png	0.9007675711	0.9360405803	0.0249026157	1	1	0	1	0.9809999466	1	0.951094389	0.9027511455	0.9667933583	2.25.286987448349401483594331348194860640177	0.9582537413	0.716958046	0.6198125482	0.9619520903	0.7320648432	Qure
2.25.288748342220633962696899815204538935565.png	0.8637587956	0.906627655	0.1371508241	1	1	0	1	0.9571148753	1	0.8950110674	0.8067868928	0.9359664917	2.25.288748342220633962696899815204538935565	0.9658060074	0.6634484529	0.5244831443	0.7115733624	0.9314943552	Qure
2.25.288753948731870623890045590143427374668.png	0.8196650743	0.8196650743	0.0307065938	0	0	0	0	0.1256672442	0	0.0396334529	0.1307746914	0.1320187151	2.25.288753948731870623890045590143427374668	0.002081556	0.2226551324	0.5251927972	0.1351429522	0.1566834301	Qure
2.25.288816364564751018524666516362407260298.png	0.7886598347	0.9031673074	0.2295274734	1	1	1	1	0.9146572351	1	0.8416627049	0.7551893573	0.6607726216	2.25.288816364564751018524666516362407260298	0.7630249858	0.7244854569	0.8486129642	0.7647477984	0.710277915	Qure
2.25.28954147028300780444891947032635790133.png	0.8345363212	0.5735156536	0.0368803218	0	1	1	1	0.9802184701	0	0.7470799685	0.870883403	0.956458509	2.25.28954147028300780444891947032635790133	0.0091793668	0.7870040536	0.7918993235	0.9692311883	0.2959520817	Qure
2.25.289571513385905146370239314085725110799.png	0.9080008662	0.203751713	0.4877196252	0	1	0	1	0.9873535037	0	0.9646157026	0.9185844637	0.8550828099	2.25.289571513385905146370239314085725110799	0.0608989596	0.8346320987	0.5910221934	0.8877366185	0.3612171412	Qure
2.25.29054662032069324823179514705181519645.png	0.6341922111	0.7730612159	0.2726135552	0	1	0	0	0.8084935546	1	0.5047943592	0.6067616924	0.5700320601	2.25.29054662032069324823179514705181519645	0.0240602382	0.5121863484	0.3567945957	0.601572454	0.6640162468	Qure
2.25.290594899553986682954236675258652104230.png	0.8848267418	0.7333837748	0.0550447777	0	1	1	1	0.9891723394	0	0.9450598955	0.9244760252	0.9498446584	2.25.290594899553986682954236675258652104230	0.0518103018	0.8922347426	0.7730054855	0.8714370131	0.5117932558	Qure
2.25.291981669832078146785763610119610617106.png	0.8438272995	0.510622263	0.0343979187	0	1	1	1	0.9931391478	0	0.731492579	0.8814644792	0.9765384197	2.25.291981669832078146785763610119610617106	0.0002162471	0.9247492552	0.856135428	0.8764768243	0.3057813942	Qure
2.25.292419335184037550841956847797198526178.png	0.8712845293	0.5114992857	0.0582795776	0	1	1	1	0.9821788073	0	0.8846457005	0.9376060343	0.9581019282	2.25.292419335184037550841956847797198526178	0.1698744893	0.9464789629	0.8126447797	0.9371207356	0.5760686398	Qure
2.25.292982294290346528532620289294368039675.png	0.7616873977	0.7440476418	0.032062754	0	1	0	1	0.867023766	0	0.5587471128	0.7075601798	0.8223025799	2.25.292982294290346528532620289294368039675	0.007793407	0.7704715133	0.3354291916	0.8616589904	0.3097055554	Qure
2.25.294387766617403132042902504860258100630.png	0.8854568333	0.8334012628	0.1855567396	0	1	1	1	0.9829798937	1	0.9010398388	0.9201123095	0.9265549779	2.25.294387766617403132042902504860258100630	0.0402434282	0.8402301669	0.9165271521	0.9561994076	0.6920664907	Qure
2.25.294559855985000465440319801761162534497.png	0.8571160897	0.8798283339	0.0315281264	1	1	0	1	0.9846845269	1	0.8624515533	0.8962792732	0.9378329515	2.25.294559855985000465440319801761162534497	0.6924248934	0.8365827203	0.1342787892	0.9013983607	0.7225621939	Qure
2.25.29559254861448804321826342782075335309.png	0.832243992	0.87535882	0.0439375825	0	1	1	1	0.849906981	1	0.8501628041	0.8518814423	0.8100082874	2.25.29559254861448804321826342782075335309	0.0225771256	0.8176345825	0.8618220687	0.8898213506	0.6835995913	Qure
2.25.295624861473310910916240908851462899190.png	0.6824223959	0.6610305309	0.0716410056	0	1	1	0	0.6874209642	0	0.1779060066	0.6007205625	0.7125506997	2.25.295624861473310910916240908851462899190	0.0205701087	0.5605741143	0.8722375035	0.5541666746	0.2383694202	Qure
2.25.295697363235557152153494875158803322281.png	0.924469692	0.4748849869	0.0684257746	0	1	1	1	0.9819420576	0	0.8908575773	0.9336336828	0.9579045773	2.25.295697363235557152153494875158803322281	0.1392540038	0.9273833036	0.8452147245	0.9343519211	0.5115321279	Qure
2.25.296392727268478246801187684220807642304.png	0.7656586849	0.7346839905	0.3505802751	0	1	0	1	0.7721104026	0	0.7794253826	0.7592616062	0.8286187053	2.25.296392727268478246801187684220807642304	0.064691782	0.7361617088	0.3842247128	0.7493489981	0.3779605329	Qure
2.25.296959913310472053616367131647715885555.png	0.9405807679	0.4613058269	0.0297228098	0	1	0	1	0.9923914671	1	0.9776755571	0.9498968101	0.9777676463	2.25.296959913310472053616367131647715885555	0.0334253982	0.850782752	0.7015641332	0.9787374139	0.8568137288	Qure
2.25.297521976785643539689237875416674213056.png	0.7888276277	0.7673438191	0.0302652884	0	1	0	1	0.9134562612	1	0.7692239881	0.778221188	0.9360890985	2.25.297521976785643539689237875416674213056	0.2993909717	0.6608895063	0.4452824593	0.7693153024	0.7160818577	Qure
2.25.297807614964186824820364802826015573469.png	0.8462966876	0.4266432524	0.0301398002	0	1	0	1	0.9120766521	0	0.8776581287	0.8404564836	0.8754976392	2.25.297807614964186824820364802826015573469	0.3944728673	0.7710269094	0.6376717687	0.8010643125	0.1820570827	Qure
2.25.297972653796706888872670429288504248408.png	0.8290888248	0.8297032118	0.3252551556	1	1	1	1	0.9196405411	1	0.8340662718	0.8533295968	0.8777701259	2.25.297972653796706888872670429288504248408	0.730137229	0.8734429479	0.7518258691	0.7861685157	0.8348039389	Qure
2.25.299803268072848394249024309405138279397.png	0.7510905561	0.7773452401	0.057209678	0	1	0	0	0.9586561918	0	0.5089232922	0.7138259989	0.7279824018	2.25.299803268072848394249024309405138279397	0.0232596081	0.8198102117	0.7394306064	0.5679142475	0.2885860801	Qure
2.25.300336358303243160246527167667627537606.png	0.8685976927	0.8785762787	0.4377140999	1	1	0	1	0.9600202441	1	0.9248251319	0.8468989113	0.7877219319	2.25.300336358303243160246527167667627537606	0.9722472429	0.5698648095	0.6254144311	0.9328855872	0.9443390965	Qure
2.25.300541450775920180849905383096845688205.png	0.8195670841	0.71250844	0.0399931669	1	1	1	1	0.9822403193	0	0.8576173782	0.9021477677	0.8402250409	2.25.300541450775920180849905383096845688205	0.4684340954	0.8395727873	0.8441972733	0.9291606545	0.4999676347	Qure
2.25.3008981717858740709101324451744874562.png	0.8820067896	0.4318574369	0.0958833173	0	1	0	1	0.9627316594	1	0.7128629684	0.8681656101	0.9709413052	2.25.3008981717858740709101324451744874562	0.1498275101	0.8272787333	0.3482814133	0.9697890878	0.8622781634	Qure
2.25.301880131635817676818722802214609776991.png	0.7742368774	0.1755321026	0.025358215	0	1	0	1	0.9344792366	0	0.5170029998	0.771609066	0.787375927	2.25.301880131635817676818722802214609776991	0.0081484262	0.8178139925	0.3228933215	0.8171400428	0.3867456913	Qure
2.25.301977147877144140631178785064289839239.png	0.8864522573	0.5962905288	0.0229003876	0	1	0	1	0.9791389108	1	0.9644356966	0.9419112182	0.9159575701	2.25.301977147877144140631178785064289839239	0.0410236977	0.8707870841	0.7022477388	0.9532834291	0.869813621	Qure
2.25.302380921458600708620081286241875544034.png	0.8292127348	0.8746626973	0.1743900031	1	1	0	1	0.9745999575	1	0.8506832123	0.8959272481	0.9573924541	2.25.302380921458600708620081286241875544034	0.4286898077	0.7882984281	0.7060599923	0.9701275229	0.7225332856	Qure
2.25.303985389465088101755010721598773106767.png	0.8199202155	0.8894414902	0.0981819481	1	1	0	0	0.9607644081	1	0.80335778	0.8349648693	0.8389340639	2.25.303985389465088101755010721598773106767	0.4354716837	0.9208574891	0.4066061676	0.6548799276	0.8755699396	Qure
2.25.305434149316786410756811791613768548164.png	0.8650754176	0.2888699174	0.1557202637	0	1	0	1	0.95031178	1	0.8815212846	0.8735697844	0.8825274706	2.25.305434149316786410756811791613768548164	0.0289019886	0.7416321039	0.4391136169	0.9208138585	0.8051516414	Qure
2.25.305616489365747952807724417646557100087.png	0.8484658	0.6362153888	0.0260914434	0	1	0	1	0.9799495935	0	0.63707304	0.8691067674	0.9575113654	2.25.305616489365747952807724417646557100087	0.0248644762	0.9136238098	0.3621031642	0.9457806349	0.2652803957	Qure
2.25.30568261702762419606346689833570606703.png	0.7139674223	0.78717345	0.514596343	0	0	0	0	0.8699015379	1	0.7627360821	0.7741419448	0.5717139244	2.25.30568261702762419606346689833570606703	0.0226279404	0.3659785688	0.7478708625	0.6897882819	0.7175086737	Qure
2.25.307017910908823227211657659001731595541.png	0.9257964389	0.1102668419	0.0260827076	0	1	0	1	0.9942737818	0	0.9328277111	0.9135453082	0.987052083	2.25.307017910908823227211657659001731595541	0.0905776024	0.8047810197	0.4808236659	0.9222987294	0.1497201622	Qure
2.25.307383366024302743758876727190048969565.png	0.8897460771	0.4322329462	0.0693717748	0	1	1	1	0.9578356743	1	0.8762933016	0.9033646561	0.9075960517	2.25.307383366024302743758876727190048969565	0.0351146087	0.862623632	0.8695738912	0.916705668	0.8239757419	Qure
2.25.309718727325857872769671172100931906045.png	0.83242885	0.8862650394	0.0571512766	0	1	0	1	0.9095413089	1	0.9381710887	0.777792273	0.8424719572	2.25.309718727325857872769671172100931906045	0.0426380113	0.6545748115	0.5439918637	0.7973324656	0.8532818556	Qure
2.25.309726079519911657250131285643912342901.png	0.7210275131	0.8700624704	0.1203011274	1	1	0	1	0.8526188135	1	0.7269160748	0.7284584623	0.6715360284	2.25.309726079519911657250131285643912342901	0.6014161706	0.622862339	0.7441692948	0.7114365101	0.7039407492	Qure
2.25.310193811462407069872073495674580829951.png	0.8748824292	0.3145493865	0.7724496722	0	0	0	0	0.9546902776	0	0.9580184221	0.8143713447	0.1101125255	2.25.310193811462407069872073495674580829951	0.1719989926	0.2569978833	0.5873333216	0.5304053426	0.5287252069	Qure
2.25.310547741039949312099388417951737157325.png	0.7697439042	0.494489938	0.0314608514	0	1	1	1	0.9068896174	1	0.8662991524	0.8000270108	0.6579418182	2.25.310547741039949312099388417951737157325	0.3063408732	0.6405442357	0.8103581667	0.7863749862	0.6895162463	Qure
2.25.311956793089785993945195127001179403816.png	0.8480284381	0.5740101337	0.0413104631	0	1	0	1	0.9733301997	0	0.9411268234	0.8910012223	0.9071829915	2.25.311956793089785993945195127001179403816	0.079782255	0.7775577307	0.6023171544	0.8719899654	0.5615434647	Qure
2.25.312322276182733381600316976336870710891.png	0.8072863755	0.5870756507	0.0783912167	1	1	1	1	0.9368359447	1	0.9231350422	0.8828176834	0.9079935551	2.25.312322276182733381600316976336870710891	0.511123836	0.7289171219	0.8329404593	0.9423823953	0.819642067	Qure
2.25.312765018714833673921254812222614986043.png	0.8456941841	0.887804389	0.2087241262	0	1	1	1	0.9662400484	1	0.8493277431	0.832351146	0.8660539389	2.25.312765018714833673921254812222614986043	0.2393712103	0.6412132382	0.7878047228	0.8726235032	0.907828927	Qure
2.25.313296221066982433111771690121447823907.png	0.7693661523	0.6960428953	0.0250368211	0	1	0	1	0.9425124526	1	0.858346343	0.7986167649	0.8650020957	2.25.313296221066982433111771690121447823907	0.390050441	0.5665802956	0.5882825851	0.8270280361	0.6008003354	Qure
2.25.313463436975231379025450763966624778637.png	0.6454673409	0.1779148281	0.0447856411	0	1	0	0	0.3816368878	0	0.1400722116	0.4978491912	0.5634837151	2.25.313463436975231379025450763966624778637	0.0679208785	0.7274509668	0.1875060499	0.1344047934	0.08491382	Qure
2.25.313555435823761142115350893017571049594.png	0.7712737021	0.544134438	0.0538716428	0	1	1	1	0.9203661084	0	0.771191895	0.7830716352	0.8921717405	2.25.313555435823761142115350893017571049594	0.3765467405	0.5171191096	0.8185253739	0.9236093163	0.4559761882	Qure
2.25.313863357898353582250313737488298249408.png	0.8729952174	0.9024584889	0.1037352234	1	1	0	1	0.9766077399	1	0.8220465183	0.8467453697	0.9403772354	2.25.313863357898353582250313737488298249408	0.9738206863	0.7598992586	0.638868928	0.8284279704	0.806573689	Qure
2.25.314640068653135491216214032555907276069.png	0.704689545	0.5408851504	0.4271436036	0	1	0	1	0.8883525729	0	0.6249082685	0.7232844215	0.7755196095	2.25.314640068653135491216214032555907276069	0.1539587229	0.6459771991	0.6090809107	0.7338995934	0.3991694152	Qure
2.25.315571126233486650460617894710064274978.png	0.7525150758	0.3140139282	0.0399956442	0	0	1	0	0.7317002416	0	0.1122164428	0.7317002342	0.6807742119	2.25.315571126233486650460617894710064274978	0.1375522465	0.3156157434	0.8658856153	0.1911048144	0.4045753479	Qure
2.25.316284876957675799490863348712847615051.png	0.8404276283	0.8509120345	0.1981415451	0	1	0	0	0.9237440825	1	0.850407362	0.7867869119	0.8059371114	2.25.316284876957675799490863348712847615051	0.2166397274	0.8377556205	0.5281538367	0.5352405906	0.8274502754	Qure
2.25.316387619675739187315417835242718120000.png	0.8092338705	0.8887426257	0.0751194879	0	1	1	1	0.9379466772	1	0.8954722285	0.8214918354	0.6290740371	2.25.316387619675739187315417835242718120000	0.0265278108	0.7007622719	0.8498635888	0.7517862916	0.8079652786	Qure
2.25.31724360758648756494059987430095900664.png	0.7967775395	0.6416279674	0.0683619753	0	1	1	1	0.9645038247	1	0.8629124165	0.8451691845	0.7046831846	2.25.31724360758648756494059987430095900664	0.0508823805	0.6375994086	0.7892959714	0.9156611562	0.8095447421	Qure
2.25.317550432649643733660304892539351911695.png	0.8551418779	0.5118187666	0.139033407	0	1	1	1	0.993940711	1	0.8907843828	0.9457988715	0.9806818366	2.25.317550432649643733660304892539351911695	0.0278458744	0.9600294828	0.822535634	0.9384409785	0.6522462368	Qure
2.25.317791547384029806692351084187980647062.png	0.9187658341	0.9263544083	0.0178054702	0	1	0	1	0.9702278376	0	0.9329687953	0.9125694014	0.9421593547	2.25.317791547384029806692351084187980647062	0.3915777206	0.7874019742	0.4914334416	0.9596790671	0.5671344995	Qure
2.25.3180776322889976507579957449209261203.png	0.7737871321	0.6837103367	0.029554544	0	1	0	1	0.9014042616	0	0.6719224453	0.7599812727	0.9328932166	2.25.3180776322889976507579957449209261203	0.0006299949	0.679004848	0.3444029391	0.7875935435	0.3204188943	Qure
2.25.318280639703715970621249459772649474073.png	0.8129496174	0.0677414238	0.0265066121	0	1	0	1	0.886501193	0	0.6397654414	0.8136355857	0.8095199466	2.25.318280639703715970621249459772649474073	0.0318210497	0.9103845954	0.6214419603	0.8178909421	0.2838970125	Qure
2.25.319300375854626977645334120160267407527.png	0.8237066455	0.2036422044	0.0618221946	0	0	0	0	0.8590552211	0	0.3459661901	0.7309184038	0.8811463118	2.25.319300375854626977645334120160267407527	0.0018353686	0.1878267825	0.2591674626	0.6027816534	0.1546910107	Qure
2.25.319453148649309566192154683896193687353.png	0.882099129	0.8555144072	0.0255151689	0	1	0	1	0.9792955518	1	0.8908810019	0.9063607432	0.9722472429	2.25.319453148649309566192154683896193687353	0.1015919894	0.7696380615	0.3999958932	0.9856284261	0.6972275972	Qure
2.25.320175678406794287885538501943521346465.png	0.6924883723	0.6924883723	0.0361071527	0	0	0	0	0.2891464531	0	0.1514656395	0.1831696178	0.3403046131	2.25.320175678406794287885538501943521346465	0.0044548274	0.1845643967	0.1258379966	0.1075019762	0.41263327	Qure
2.25.320818203025359256368916085294852082632.png	0.8609633294	0.9457889199	0.1364879757	0	1	0	1	0.9681081176	1	0.8498364091	0.8056369404	0.8903699517	2.25.320818203025359256368916085294852082632	0.3256658614	0.6873074174	0.6449440122	0.9052731991	0.8353856802	Qure
2.25.322149029945007926955546215737250584301.png	0.9137657654	0.2846146226	0.0519624315	0	1	1	1	0.9819651246	1	0.9274302721	0.9512523389	0.9345920086	2.25.322149029945007926955546215737250584301	0.033487536	0.9533417821	0.8072080612	0.9422721863	0.8120643497	Qure
2.25.322421594415184648663480430654417318024.png	0.9166796402	0.414478898	0.0496349856	0	1	0	1	0.9744672179	0	0.874014616	0.9060000755	0.9700777531	2.25.322421594415184648663480430654417318024	0.126612857	0.8897072077	0.4514819682	0.8858109713	0.2128426582	Qure
2.25.324673885229646377639048053692619654500.png	0.7962964572	0.8669840097	0.0442321077	1	1	0	1	0.936324656	1	0.9044148922	0.7651481609	0.8856807351	2.25.324673885229646377639048053692619654500	0.581728816	0.671607852	0.7045205235	0.7790246606	0.7757543325	Qure
2.25.325405860827049753751982304033775186562.png	0.9201036944	0.3599646091	0.0198295433	0	1	0	1	0.9817485809	1	0.8740568161	0.9111803151	0.9638432264	2.25.325405860827049753751982304033775186562	0.1621590257	0.9108210802	0.5418474674	0.8780947924	0.9209810495	Qure
2.25.326714092011492114153708980185182745084.png	0.6975511309	0.6715259552	0.7787758112	0	1	0	0	0.7229691148	0	0.252214551	0.5985510329	0.7347376347	2.25.326714092011492114153708980185182745084	0.0447213277	0.6787472367	0.3986140192	0.3939368427	0.319272548	Qure
2.25.327187410266871153028110373388092262745.png	0.7178089853	0.2857022583	0.0566787384	0	1	0	0	0.8933572173	0	0.8153881431	0.7286576014	0.6193006635	2.25.327187410266871153028110373388092262745	0.0359624512	0.5323413014	0.7484126091	0.6735436916	0.2791685462	Qure
2.25.329329880586859992154694344954612439775.png	0.7599676847	0.317751348	0.7422943711	0	0	1	0	0.3586649597	0	0.221320793	0.2562590533	0.1750910133	2.25.329329880586859992154694344954612439775	0.0716777593	0.2923130095	0.7776409984	0.1527374983	0.3019375801	Qure
2.25.329427443994481314087478740497415273569.png	0.8684619439	0.8923637867	0.0402675495	0	1	0	1	0.9552778602	1	0.9236364365	0.834997175	0.9583708644	2.25.329427443994481314087478740497415273569	0.1040847525	0.5564512014	0.5473693609	0.90462327	0.921974957	Qure
2.25.329615232761803360406121309746685663337.png	0.7426049244	0.9513045549	0.1001074165	1	1	0	1	0.8045231104	1	0.7567923069	0.7242510301	0.7003320456	2.25.329615232761803360406121309746685663337	0.5713894367	0.6094045043	0.2086022198	0.7262841463	0.8391631842	Qure
2.25.329838965430359039886969786061368211763.png	0.8716752327	0.4189337194	0.0405035987	0	1	0	1	0.971144259	0	0.8490815759	0.8542597272	0.9587526321	2.25.329838965430359039886969786061368211763	0.0730343759	0.7399492264	0.5865837932	0.8568639755	0.5759239197	Qure
2.25.330008525111677101739767378401171586316.png	0.7413597224	0.6553940773	0.0588645339	1	1	1	1	0.8770859838	1	0.6932880878	0.7568885665	0.7079049349	2.25.330008525111677101739767378401171586316	0.6565700173	0.684964776	0.82431072	0.772215426	0.7849746346	Qure
2.25.330200219577997603694361242309083115109.png	0.9102591803	0.8204857111	0.1619114727	1	1	0	1	0.9877061248	1	0.9207242131	0.9436097121	0.9744189382	2.25.330200219577997603694361242309083115109	0.7972987294	0.8918936849	0.6332212687	0.9741149545	0.882080555	Qure
2.25.330379577669437961766213032474411226357.png	0.8125076192	0.8242023587	0.1068117842	0	1	0	0	0.8175378442	0	0.8511260748	0.7391277533	0.7847516537	2.25.330379577669437961766213032474411226357	0.3234066367	0.8583000302	0.54409796	0.4295471609	0.5040316582	Qure
2.25.330398443043049433998573518390861243645.png	0.1912754963	0.0980719402	0.0686641186	0	0	0	0	0.303024143	0	0.1923743933	0.2132853115	0.1666563153	2.25.330398443043049433998573518390861243645	0.0421552733	0.1749845743	0.4883880913	0.1827580929	0.1736682057	Qure
2.25.331621532209921307159791456326032232193.png	0.8120162186	0.1002762318	0.0226610508	0	1	0	1	0.9296652675	0	0.7071967721	0.7415911537	0.9239161611	2.25.331621532209921307159791456326032232193	0.0024634465	0.6970871091	0.7480160594	0.8726408482	0.3032402694	Qure
2.25.331990769743803205138406716511311516008.png	0.8065071997	0.620115757	0.4427803457	0	1	1	1	0.9750484824	1	0.9416493177	0.8349901417	0.3528272808	2.25.331990769743803205138406716511311516008	0.0106264707	0.6320589185	0.8621606827	0.7912039161	0.7948303819	Qure
2.25.332798802873976604158501532388119694330.png	0.8604694536	0.9268877506	0.2859869003	0	1	1	1	0.9696390033	1	0.8776421547	0.8679932334	0.9263484478	2.25.332798802873976604158501532388119694330	0.0177453011	0.8284913301	0.7865120769	0.7962004542	0.7645106316	Qure
2.25.332916341168167195741974370035705415718.png	0.7723607086	0.8492810726	0.1031742617	0	0	1	1	0.812631309	0	0.7210566998	0.7506474629	0.46674335	2.25.332916341168167195741974370035705415718	0.002222196	0.2900185585	0.7822933197	0.7182543874	0.5025616884	Qure
2.25.334674321661641052310012596672102381709.png	0.8129039999	0.883923769	0.6501669288	0	0	0	0	0.9287496805	1	0.8494214416	0.7346086478	0.3781796992	2.25.334674321661641052310012596672102381709	0.0112750661	0.2201608866	0.685824275	0.4256546497	0.8305535316	Qure
2.25.334717599209456754598135084054785965755.png	0.843676388	0.5601017475	0.0341394283	0	1	0	1	0.9764857888	1	0.9298517704	0.9374085045	0.837222755	2.25.334717599209456754598135084054785965755	0.0816748515	0.9070526958	0.6974929571	0.9362437129	0.6650441289	Qure
2.25.335321245503567691195766164965281503813.png	0.7299027075	0.8691307306	0.0327904858	0	1	0	1	0.8773231506	0	0.3138230443	0.7132962521	0.6571005583	2.25.335321245503567691195766164965281503813	0.0006841257	0.5297695994	0.6495898366	0.7327959538	0.0882425979	Qure
2.25.337051809786795737235735480600960429348.png	0.827474776	0.9226182103	0.0413513519	1	1	0	1	0.9796199799	1	0.9332301617	0.8786415436	0.8458864093	2.25.337051809786795737235735480600960429348	0.4661823213	0.7896088362	0.5738717318	0.8121073246	0.8193781972	Qure
2.25.337137223864302911542137344468248429091.png	0.8684619439	0.8923637867	0.0402675495	0	1	0	1	0.9552778602	1	0.9236364365	0.834997175	0.9583708644	2.25.337137223864302911542137344468248429091	0.1040847525	0.5564512014	0.5473693609	0.90462327	0.921974957	Qure
2.25.337867328942347446138802815953514120247.png	0.9079502718	0.4083589613	0.0247844178	0	1	0	1	0.9859657884	0	0.8677288294	0.8967591502	0.9639058709	2.25.337867328942347446138802815953514120247	0.0002767929	0.7894855142	0.6196423173	0.9438564777	0.4183425009	Qure
2.25.338362431119747403570426249103181337218.png	0.8764220235	0.8183194399	0.3361423016	1	1	1	1	0.9815424681	1	0.964977026	0.9085626579	0.8300825953	2.25.338362431119747403570426249103181337218	0.8520202637	0.7333862185	0.8613344431	0.9543446302	0.8596504927	Qure
2.25.338522084612298939263346689239003356574.png	0.2224487032	0.1290987134	0.0704114437	0	0	0	0	0.3818897307	0	0.20874542	0.2742390626	0.2978185713	2.25.338522084612298939263346689239003356574	0.0576030612	0.3692735732	0.399323523	0.1370474994	0.1214851364	Qure
2.25.338787815378870637735173211538178754349.png	0.8346216229	0.7857534885	0.0597980693	0	1	0	1	0.9657925367	1	0.7692394853	0.8313798288	0.9602323174	2.25.338787815378870637735173211538178754349	0.0307353251	0.7309196591	0.4438002408	0.8595676422	0.7740880251	Qure
2.25.340059320057985174132329384401354273126.png	0.6988083718	0.7020324469	0.0588537119	0	0	0	0	0.9135389924	1	0.6559885144	0.6036078319	0.6192885041	2.25.340059320057985174132329384401354273126	0.1103148684	0.4914419651	0.6777229309	0.3534619808	0.6983939409	Qure
2.25.34269815054220750401182337127010924588.png	0.8274717477	0.6543753743	0.0184911359	0	1	0	1	0.9240809083	1	0.8525535464	0.8419230559	0.8806197643	2.25.34269815054220750401182337127010924588	0.1063749939	0.8098405004	0.4505805969	0.7812172771	0.8751635551	Qure
2.25.3492492876281078116066686226493820406.png	0.7201617556	0.6735413074	0.1543505341	0	0	1	0	0.8861650825	0	0.5401753783	0.5579530583	0.7202699184	2.25.3492492876281078116066686226493820406	0.3216611147	0.4463993013	0.9428657889	0.3590724766	0.293283999	Qure
2.25.35696865499724623528161388811954182704.png	0.7611822905	0.9049103856	0.0304081552	1	0	0	1	0.8938350081	1	0.5980280638	0.7571396008	0.7739207149	2.25.35696865499724623528161388811954182704	0.6453025341	0.3866565526	0.5940696001	0.7795555592	0.7367664576	Qure
2.25.36729407034237739452820281608504561494.png	0.8993634068	0.9150971174	0.0403508246	0	1	0	1	0.9738147855	0	0.7290203571	0.8805772044	0.9775605798	2.25.36729407034237739452820281608504561494	0.2282166779	0.8794007897	0.6057196259	0.9400730133	0.4684984684	Qure
2.25.36820592446356169331248002389196326213.png	0.8345919674	0.3838068247	0.0200842284	0	1	0	1	0.9701912999	1	0.8491842151	0.8537991026	0.9229885936	2.25.36820592446356169331248002389196326213	0.0041601844	0.6402173638	0.690109849	0.9556034803	0.6501597166	Qure
2.25.37203876996339136523192034165450442861.png	0.9007053569	0.927434504	0.0921661779	0	0	0	0	0.952029109	1	0.8797252178	0.8357582064	0.9326512814	2.25.37203876996339136523192034165450442861	0.045909185	0.3285112977	0.6313828826	0.6755201817	0.8766338229	Qure
2.25.37279199836852391027400066587482755986.png	0.8771492837	0.8103605509	0.4020150602	1	1	1	1	0.9824826121	1	0.9499649405	0.9350045896	0.8895384669	2.25.37279199836852391027400066587482755986	0.661606133	0.8352748156	0.8909204602	0.9722960591	0.8440442085	Qure
2.25.38249220679472823815680859100986944868.png	0.806407203	0.7839800715	0.0490133166	1	1	0	1	0.9400014281	1	0.8791497946	0.8698474147	0.9536372423	2.25.38249220679472823815680859100986944868	0.4066969454	0.6669062376	0.7283521295	0.9933321476	0.7641135454	Qure
2.25.38372702112046271948916912216526139897.png	0.8253498141	0.8166781664	0.0481359698	1	1	0	1	0.9597001672	1	0.9074382782	0.8587599971	0.9413416386	2.25.38372702112046271948916912216526139897	0.6926342249	0.6278153658	0.73286134	0.9400862455	0.6836942434	Qure
2.25.38483425765551988587383551094710866436.png	0.9092407894	0.8528806567	0.0418397263	0	1	1	1	0.9850646853	0	0.9029616117	0.9337657071	0.95503968	2.25.38483425765551988587383551094710866436	0.0005596067	0.8867194057	0.7971776128	0.960316956	0.3677406907	Qure
2.25.38695024398417453522529864025219545022.png	0.8943293241	0.9146841764	0.0340158306	0	1	0	1	0.9755654931	1	0.9254820943	0.888477502	0.9399272203	2.25.38695024398417453522529864025219545022	0.3833696246	0.7620819807	0.61702317	0.8907803297	0.8576357961	Qure
2.25.38971546185915579513792168406735082610.png	0.6259210099	0.7096027732	0.0873319283	0	0	0	0	0.7271414995	1	0.5359030366	0.5359030908	0.3451781571	2.25.38971546185915579513792168406735082610	0.2104369104	0.2198924273	0.6527003646	0.1985399723	0.6210546494	Qure
2.25.39088066323224607961593652246345004100.png	0.937037672	0.8492527604	0.0284900032	0	1	0	1	0.9820361137	0	0.9526431561	0.9477587915	0.971216917	2.25.39088066323224607961593652246345004100	0.277829349	0.8674603105	0.5488843322	0.9888956547	0.2859750688	Qure
2.25.39233796379291699784604016297375372571.png	0.8916944925	0.8738650084	0.0684079602	1	1	0	1	0.9669377208	1	0.9193793535	0.8821675755	0.9256722927	2.25.39233796379291699784604016297375372571	0.8837599754	0.8471527696	0.4705186784	0.7952005863	0.9311151505	Qure
2.25.40537326380965754670062689705190363681.png	0.9037153888	0.9165575504	0.0187789612	0	1	0	1	0.9543699622	0	0.8603059053	0.8900384881	0.9592576623	2.25.40537326380965754670062689705190363681	0.0251151733	0.7987690568	0.5801018476	0.9467090964	0.5375038385	Qure
2.25.4075282324792369234647115317201456117.png	0.7528954543	0.4812812805	0.026982775	0	1	1	0	0.9256729484	0	0.6393991113	0.7088911516	0.8819357157	2.25.4075282324792369234647115317201456117	0.0038416442	0.609492898	0.7519809008	0.6609997749	0.2841221392	Qure
2.25.41382004856338279044653773804711651769.png	0.9090944195	0.8701305389	0.1246854886	1	1	0	1	0.9706448913	1	0.9325441718	0.8913939573	0.9640074968	2.25.41382004856338279044653773804711651769	0.9492837787	0.8114648461	0.6001459956	0.8509219885	0.941458106	Qure
2.25.44081213769987588393822189015981775842.png	0.8321436582	0.8291395307	0.4239095747	1	1	1	1	0.9866196513	1	0.9671094418	0.88558167	0.6932492852	2.25.44081213769987588393822189015981775842	0.5686587095	0.6414173245	0.8994536996	0.9471802115	0.9030270576	Qure
2.25.44173674206768080867226078765045060738.png	0.8078492379	0.8400865197	0.039519839	0	0	0	1	0.9037232399	0	0.6326246262	0.797353265	0.8175957203	2.25.44173674206768080867226078765045060738	0.0841442645	0.3679703176	0.4245066643	0.8557120562	0.4135591388	Qure
2.25.4445617812918142756104260501765954050.png	0.681276213	0.7669092417	0.5988977551	0	0	1	0	0.5546703935	0	0.2031592876	0.5546703879	0.3545720577	2.25.4445617812918142756104260501765954050	0.1853566468	0.3603413403	0.9312332869	0.1441011429	0.3389092684	Qure
2.25.44865084855069866161342806155084968403.png	0.835002793	0.7455298901	0.2446460575	1	1	1	1	0.9614807963	0	0.8230781555	0.880110202	0.9855082631	2.25.44865084855069866161342806155084968403	0.4942035675	0.7981866002	0.8892322779	0.937695384	0.4607533813	Qure
2.25.44981247209515609238314899777217393792.png	0.9100975192	0.1237236634	0.4012467563	0	1	0	1	0.9908642173	0	0.98355335	0.9148542858	0.886313796	2.25.44981247209515609238314899777217393792	0.095859848	0.772597611	0.5160453916	0.912401855	0.5575188398	Qure
2.25.45516019393263591633320935485801072235.png	0.8463465867	0.9293496609	0.0496697947	0	1	0	1	0.9767864943	1	0.7272512913	0.8304638842	0.9649268389	2.25.45516019393263591633320935485801072235	0.0007855121	0.6752396226	0.5842528939	0.9425781965	0.7241767049	Qure
2.25.45997790965415227748127216988156294878.png	0.7832835749	0.1913269162	0.0228895638	0	1	0	0	0.8785060644	1	0.1949085444	0.7814249172	0.8295500278	2.25.45997790965415227748127216988156294878	0.0811833888	0.8125166297	0.4836954772	0.653251946	0.6144202352	Qure
2.25.46017837403495829491268334757147427938.png	0.7653712925	0.1757861972	0.0388399437	0	1	0	0	0.9325556159	1	0.7658490539	0.6902270896	0.9046555758	2.25.46017837403495829491268334757147427938	0.0415293798	0.5586513877	0.6755638123	0.5038523078	0.7402890325	Qure
2.25.46305575092375374419685411956361165110.png	0.8293555525	0.5208857656	0.0355016403	0	1	1	1	0.9723501205	0	0.8149082661	0.8701897242	0.8424548507	2.25.46305575092375374419685411956361165110	0.0058516944	0.8868942261	0.9205551744	0.8066062927	0.4653509557	Qure
2.25.4634594084283533544210135778407519490.png	0.760962311	0.5238223672	0.0288459472	0	1	0	0	0.9531522393	0	0.3815644383	0.7128902253	0.7416568398	2.25.4634594084283533544210135778407519490	0.0057179648	0.8732898831	0.7166036963	0.3122285903	0.4081560075	Qure
2.25.46373282008325880294069421736476350011.png	0.9158991423	0.8237848282	0.2824549973	0	1	1	1	0.981091857	0	0.8834292889	0.9269464589	0.9611161351	2.25.46373282008325880294069421736476350011	0.0114209522	0.9311884046	0.9075598717	0.9120762944	0.5401634574	Qure
2.25.46846715306863076171049529502318253514.png	0.9082848724	0.4216266572	0.031489633	0	1	0	1	0.9833320975	0	0.7229610682	0.8977115728	0.961151123	2.25.46846715306863076171049529502318253514	0.0108616548	0.9515861869	0.3619069457	0.932967186	0.2972430289	Qure
2.25.48051545798004562478475530931146522018.png	0.8027092808	0.2780047953	0.0365244485	0	1	0	0	0.8457587361	0	0.3836647868	0.7312095141	0.9146908522	2.25.48051545798004562478475530931146522018	0.087973915	0.719178021	0.0977788493	0.6286917925	0.0747217983	Qure
2.25.49412049240159214523782663500882989748.png	0.8630123931	0.8739675879	0.0173129402	1	1	0	1	0.9598249197	1	0.9121983647	0.8271033147	0.887714088	2.25.49412049240159214523782663500882989748	0.9641105533	0.6301081777	0.719522059	0.8062819839	0.9058025479	Qure
2.25.50647270722457296023448427662987841443.png	0.7996100259	0.7913624048	0.1294506341	1	1	0	0	0.8540381193	1	0.8701840639	0.7843048553	0.7262121439	2.25.50647270722457296023448427662987841443	0.8901392817	0.7713715434	0.3661314547	0.6416256428	0.7092677951	Qure
2.25.51820820874766732864182071812163355134.png	0.7897619006	0.1387965828	0.0279936474	0	1	1	0	0.8818058372	0	0.6248116493	0.7341643553	0.8344557881	2.25.51820820874766732864182071812163355134	0.0575539656	0.7978237271	0.8655100465	0.6322164536	0.2776839435	Qure
2.25.51990586971178938527630849346380252241.png	0.8624272939	0.4195753634	0.0426154807	0	1	1	1	0.9113045931	0	0.8816310763	0.8907044508	0.7553578019	2.25.51990586971178938527630849346380252241	0.0030692301	0.7903152704	0.8281111717	0.9795666933	0.4496243596	Qure
2.25.5347631476015404125174119002143195818.png	0.8995562022	0.3060441017	0.028300697	0	1	1	1	0.9660922289	0	0.8550299406	0.8974670149	0.9437150955	2.25.5347631476015404125174119002143195818	0.0008805829	0.8286750913	0.8658432364	0.9400708079	0.4371958673	Qure
2.25.55037453359689083770853176312342457421.png	0.7524083851	0.9141144156	0.0864022896	1	1	0	0	0.9457017183	1	0.554908514	0.6601579769	0.8519093394	2.25.55037453359689083770853176312342457421	0.5549789667	0.8184794784	0.2175254822	0.3215422332	0.7190166712	Qure
2.25.55842122413703351383742092164584094543.png	0.713453812	0.6614449024	0.035588298	0	1	0	1	0.83224684	0	0.6482387781	0.694819091	0.6420336962	2.25.55842122413703351383742092164584094543	0.0067715496	0.7068625689	0.3754581809	0.8085308075	0.3197427988	Qure
2.25.55858426848031640930237859097853748786.png	0.8335007352	0.8316401243	0.0331358314	0	1	0	1	0.9872150421	1	0.9673511982	0.8344762304	0.824029088	2.25.55858426848031640930237859097853748786	0.2222156823	0.5383588672	0.7350478172	0.8449800014	0.8399553299	Qure
2.25.56310971267482703124037479133877410655.png	0.7827889235	0.7168221474	0.0781121999	0	1	1	0	0.9164472222	1	0.7439818978	0.7477679234	0.5182596445	2.25.56310971267482703124037479133877410655	0.0050973091	0.7058576345	0.75183779	0.6247849464	0.8968078494	Qure
2.25.56417639264956274145732279989503290550.png	0.8045786989	0.5456374288	0.1258835942	0	1	0	1	0.9531841278	1	0.8895777464	0.875672815	0.7658927441	2.25.56417639264956274145732279989503290550	0.1106442064	0.8662572503	0.7497529984	0.793672204	0.7467352748	Qure
2.25.56806646380510962004308043397721649330.png	0.872543914	0.9120075703	0.1157494113	1	0	0	0	0.940066278	1	0.9065543413	0.746420222	0.4168349802	2.25.56806646380510962004308043397721649330	0.9547002912	0.1214919463	0.7015339732	0.3926402032	0.7755147815	Qure
2.25.56941724122864172672502794401604669116.png	0.6856144562	0.4152827859	0.0257108193	0	1	0	0	0.7861346602	0	0.3259557486	0.668648797	0.5863233209	2.25.56941724122864172672502794401604669116	0.0000799817	0.7013510466	0.302051723	0.5184607506	0.2051242292	Qure
2.25.57542975287918658204596925745707049811.png	0.8832340733	0.0962984189	0.0552164502	0	1	0	1	0.9850236177	0	0.9630986452	0.8949158169	0.8248255253	2.25.57542975287918658204596925745707049811	0.3179584444	0.7679408193	0.2581016719	0.8636000156	0.5025829673	Qure
2.25.58167710089094685165298320760237346685.png	0.8889480901	0.8401411772	0.0424473807	0	1	0	1	0.974580586	1	0.8955656886	0.9049169399	0.8758022785	2.25.58167710089094685165298320760237346685	0.0115613416	0.7970308065	0.6798756719	0.9524905086	0.8710567355	Qure
2.25.58509151228939948129077364585917682943.png	0.8651320783	0.8708111644	0.0479897857	0	1	0	1	0.9509423971	1	0.9218822122	0.8630914667	0.8638007045	2.25.58509151228939948129077364585917682943	0.0116358465	0.7322446704	0.4874718785	0.8472964764	0.8709875345	Qure
2.25.5898266935114524419181080508014869222.png	0.8296469745	0.7841728926	0.0137566179	0	1	0	1	0.9725815654	1	0.8776048422	0.860544441	0.945428431	2.25.5898266935114524419181080508014869222	0.0089441892	0.6835029721	0.7387619615	0.9084882736	0.6048523784	Qure
2.25.59575507352490206113097602044966137211.png	0.8706939047	0.2943440974	0.0851901248	0	1	1	1	0.9941082001	0	0.9799935222	0.8928426482	0.7521146536	2.25.59575507352490206113097602044966137211	0.2892823219	0.8638486266	0.878529489	0.7334201932	0.4332901537	Qure
2.25.60444321921036409625929022085397837277.png	0.7095929375	0.8460140228	0.0329651497	0	0	0	0	0.3215107322	0	0.3712230027	0.5287788484	0.7539859414	2.25.60444321921036409625929022085397837277	0.0502871051	0.438880384	0.5077728033	0.6186772585	0.4585961401	Qure
2.25.61329636242552873579548092030845283292.png	0.9241166012	0.1757218987	0.0323323011	0	1	0	1	0.9728051424	0	0.9148297906	0.9144227482	0.9725857973	2.25.61329636242552873579548092030845283292	0.0011991948	0.7792564631	0.5117030144	0.9907996655	0.4846460223	Qure
2.25.61411068495838042519566083214788384468.png	0.732399208	0.8799880147	0.0795930028	0	1	0	0	0.8902791739	1	0.6645457149	0.6865795238	0.6017261744	2.25.61411068495838042519566083214788384468	0.1367797554	0.7504604459	0.6733648181	0.4410327077	0.6532154083	Qure
[truncated: 63 more rows]
